# Supplementary material for: The DNA Phosphorothioation Restriction-Modification System Influences the Antimicrobial Resistance of Pathogenic Bacteria
Source: Microbiol Spectr. 2023 Jan 4;11(1):e03509-22. doi: 10.1128/spectrum.03509-22 (PMC9927239; doi:10.1128/spectrum.03509-22)
Supplement: Supplemental file 2 — Table S1. Download spectrum.03509-22-s0002.xlsx, XLSX file, 1.0 MB [file spectrum.03509-22-s0002.xlsx]

## Sheet: sample pool
Table S1 The list of assembly refseq sequences from NCBI used in this study
S1-1 The sample pool
Klebsiella Pneumoniae		Escherichia coli		Salmonella enterica		Acinetobacter baumannii
PT R-M	PT R-M-free	PT R-M	PT R-M-free	PT R-M	PT R-M-free	PT R-M	PT R-M-free
GCF_001460505.1_ASM146050v1	GCF_000009885.1_ASM988v1	GCF_000010385.1_ASM1038v1	GCF_000005845.2_ASM584v2	GCF_000170215.1_ASM17021v1	GCF_000006945.2_ASM694v2	GCA_000368185.1_Acin_baum_NIPH_146_V1	GCA_000018445.1_ASM1844v1
GCF_001721565.1_ASM172156v1	GCF_000016305.1_ASM1630v1	GCF_000026245.1_ASM2624v1	GCF_000006665.1_ASM666v1	GCF_000416295.1_2012K-0273_Ver1	GCF_000007545.1_ASM754v1	GCA_001007705.1_ASM100770v1	GCA_000163395.2_ASM16339v2
GCF_002188175.1_ASM218817v1	GCF_000163455.1_ASM16345v1	GCF_000164295.1_ASM16429v1	GCF_000007445.1_ASM744v1	GCF_000483975.1_ASM48397v1	GCF_000008105.1_ASM810v1	GCA_001864735.1_ASM186473v1	GCA_000184475.2_ASM18447v2
GCF_002261575.1_ASM226157v1	GCF_000219945.1_ASM21994v2	GCF_000164375.1_ASM16437v1	GCF_000008865.2_ASM886v2	GCF_000486545.1_ASM48654v1	GCF_000009505.1_ASM950v1		GCA_000186645.2_ASM18664v2
GCF_002261615.1_ASM226161v1	GCF_000219965.1_ASM21996v2	GCF_000167815.1_ASM16781v1	GCF_000009565.1_ASM956v1	GCF_000486765.2_ASM48676v2	GCF_000009525.1_ASM952v1		GCA_000187205.4_ASM18720v4
GCF_002261655.1_ASM226165v1	GCF_000220485.1_ASM22048v1	GCF_000176695.2_ASM17669v2	GCF_000010245.2_ASM1024v1	GCF_000487275.1_ASM48727v1	GCF_000011885.1_ASM1188v1		GCA_000188215.1_ASM18821v1
GCF_002261685.1_ASM226168v1	GCF_000223435.1_ASM22343v2	GCF_000190835.1_ASM19083v1	GCF_000010485.1_ASM1048v1	GCF_000487455.1_ASM48745v1	GCF_000016045.1_ASM1604v1		GCA_000189655.2_ASM18965v2
GCF_002261785.1_ASM226178v1	GCF_000240185.1_ASM24018v2	GCF_000194415.1_ASM19441v2	GCF_000010745.1_ASM1074v1	GCF_000487935.2_ASM48793v2	GCF_000018385.1_ASM1838v1		GCA_000189675.2_ASM18967v2
GCF_002261935.1_ASM226193v1	GCF_000255975.2_ASM25597v2	GCF_000249895.1_ASM24989v2	GCF_000010765.1_ASM1076v1	GCF_000505145.1_CFSAN001587_01.0	GCF_000018625.1_ASM1862v1		GCA_000189735.2_ASM18973v2
GCF_002261945.1_ASM226194v1	GCF_000263095.1_Klebphe1.0	GCF_000259135.1_ECAI27.hybrid.1	GCF_000013265.1_ASM1326v1	GCF_000505165.1_CFSAN001590_01.0	GCF_000018705.1_ASM1870v1		GCA_000222225.2_ASM22222v2
GCF_002262115.1_ASM226211v1	GCF_000281255.1_KPNIH2_1	GCF_000303715.2_ASM30371v2	GCF_000013305.1_ASM1330v1	GCF_000505185.1_CFSAN001669_01.0	GCF_000020705.1_ASM2070v1		GCA_000222245.2_ASM22224v2
GCF_002262145.1_ASM226214v1	GCF_000281275.1_KPNIH5_1	GCF_000304855.2_ASM30485v2	GCF_000014845.1_ASM1484v1	GCF_000505205.1_CFSAN001671_01.0	GCF_000020745.1_ASM2074v1		GCA_000222265.2_ASM22226v2
GCF_002262175.1_ASM226217v1	GCF_000281295.1_KPNIH6_1	GCF_000316865.2_ASM31686v2	GCF_000017745.1_ASM1774v1	GCF_000505225.1_CFSAN001673_01.0	GCF_000020885.1_ASM2088v1		GCA_000222285.2_ASM22228v2
GCF_002262385.1_ASM226238v1	GCF_000281315.1_KPNIH9_1	GCF_000326965.1_Esch_coli_KTE125_V1	GCF_000017765.1_ASM1776v1	GCF_000505245.1_CFSAN001679_01.0	GCF_000020925.1_ASM2092v1		GCA_000226275.2_ASM22627v2
GCF_002262415.1_ASM226241v1	GCF_000281335.1_KPNIH12_1	GCF_000340235.1_O8	GCF_000017985.1_ASM1798v1	GCF_000505265.1_CFSAN001680_01.0	GCF_000022165.1_ASM2216v1		GCA_000241725.2_ASM24172v2
GCF_002262455.1_ASM226245v1	GCF_000281355.1_KPNIH17_1	GCF_000352105.1_Esch_coli_KTE9_V1	GCF_000019385.1_ASM1938v1	GCF_000505285.1_CFSAN001681_01.0	GCF_000026565.1_ASM2656v1		GCA_000248255.2_ASM24825v2
GCF_002262565.1_ASM226256v1	GCF_000281375.1_KPNIH20_1	GCF_000352325.1_Esch_coli_KTE50_V1	GCF_000019425.1_ASM1942v1	GCF_000505305.1_CFSAN001690_01.0	GCF_000027025.1_ASM2702v1		GCA_000248275.2_ASM24827v2
GCF_002262635.1_ASM226263v1	GCF_000281395.1_KPNIH4_1	GCF_000352665.1_Esch_coli_KTE144_V1	GCF_000019645.1_ASM1964v1	GCF_000505325.1_CFSAN001692_01.0	GCF_000170195.2_ASM17019v2		GCA_000278605.1_gacin08v1.0
GCF_002262735.1_ASM226273v1	GCF_000281415.1_KPNIH7_1	GCF_000352965.1_Esch_coli_KTE202_V1	GCF_000021125.1_ASM2112v1	GCF_000505345.1_CFSAN001697_01.0	GCF_000170235.1_ASM17023v1		GCA_000278685.1_AcbauOIFC189v1.0
GCF_002775325.1_ASM277532v1	GCF_000281435.2_ASM28143v2	GCF_000355275.2_ASM35527v2	GCF_000022225.1_ASM2222v1	GCF_000505365.2_ASM50536v2	GCF_000170255.1_ASM17025v1		GCA_000297515.1_gacin24v1.0
GCF_002851515.1_ASM285151v1	GCF_000281455.1_KPNIH14_1	GCF_000356565.1_ASM35656v1	GCF_000022345.1_ASM2234v1	GCF_000505385.1_CFSAN001589_01.0	GCF_000171255.1_ASM17125v1		GCA_000297915.1_Acin_baum_Ab11111_V1
GCF_003261795.1_ASM326179v1	GCF_000281475.1_KPNIH18_1	GCF_000357845.2_ASM35784v2	GCF_000022665.1_ASM2266v1	GCF_000505405.1_CFSAN001670_01.0	GCF_000171275.1_ASM17127v1		GCA_000297955.1_Acin_baum_Ab44444_V1
GCF_003401375.1_ASM340137v1	GCF_000281495.1_KPNIH21_1	GCF_000357865.2_ASM35786v2	GCF_000023365.1_ASM2336v1	GCF_000505425.1_CFSAN001674_01.0	GCF_000171295.1_ASM17129v1		GCA_000299655.1_ASM29965v1
GCF_006937835.1_ASM693783v1	GCF_000281515.1_KPNIH22_1	GCF_000357885.2_ASM35788v2	GCF_000023665.1_ASM2366v1	GCF_000505445.1_CFSAN001691_01.0	GCF_000171315.1_ASM17131v1		GCA_000299675.1_ASM29967v1
GCF_008373035.2_ASM837303v2	GCF_000281535.2_ASM28153v2	GCF_000357905.2_ASM35790v2	GCF_000025165.1_ASM2516v1	GCF_000599425.1_Salmonella_enterica_enterica_Namur	GCF_000171415.1_ASM17141v1		GCA_000301175.1_ASM30117v1
GCF_009856855.1_ASM985685v1	GCF_000281555.1_KPNIH8_1	GCF_000358435.2_ASM35843v2	GCF_000025745.1_ASM2574v1	GCF_000698615.1_CFSAN000203_01.0	GCF_000171495.1_ASM17149v1		GCA_000301215.1_ASM30121v1
GCF_009914255.1_ASM991425v1	GCF_000281575.1_KPNIH11_1	GCF_000358455.2_ASM35845v2	GCF_000026265.1_ASM2626v1	GCF_000747885.1_CFSAN000184_01.0	GCF_000171515.1_ASM17151v1		GCA_000301275.1_ASM30127v1
GCF_011030105.1_ASM1103010v1	GCF_000281595.1_KPNIH16_1	GCF_000358475.1_ASM35847v1	GCF_000026285.1_ASM2628v2	GCF_000747905.1_CFSAN000219_01.0	GCF_000171535.2_ASM17153v2		GCA_000301315.1_ASM30131v1
GCF_013730675.1_ASM1373067v1	GCF_000281615.1_KPNIH19_1	GCF_000358495.2_ASM35849v2	GCF_000026305.1_ASM2630v1	GCF_000747945.1_CFSAN000222_01.0	GCF_000173695.1_ASM17369v1		GCA_000301375.1_ASM30137v1
GCF_013731305.1_ASM1373130v1	GCF_000281635.1_KPNIH23_1	GCF_000358515.2_ASM35851v2	GCF_000026325.1_ASM2632v2	GCF_000747965.1_CFSAN000223_01.0	GCF_000187565.1_ASM18756v1		GCA_000301395.1_ASM30139v1
GCF_013811445.1_ASM1381144v1	GCF_000281755.1_KlePneDSM30104	GCF_000358535.2_ASM35853v2	GCF_000026345.1_ASM2634v1	GCF_000747985.1_CFSAN000224_01.0	GCF_000187785.1_ASM18778v2		GCA_000301455.1_ASM30145v1
GCF_013826045.1_ASM1382604v1	GCF_000283455.1_KlebKpneumoniae_ST258_1.0	GCF_000358955.2_ASM35895v2	GCF_000026545.1_ASM2654v1	GCF_000748005.1_CFSAN000225.0	GCF_000188335.1_ASM18833v2		GCA_000301475.1_ASM30147v1
GCF_900085315.1_12045_7_15	GCF_000294365.1_ASM29436v1	GCF_000358995.1_ASM35899v1	GCF_000027125.1_ASM2712v1	GCF_000748105.1_CFSAN000194_01.0	GCF_000188355.1_ASM18835v2		GCA_000301495.1_ASM30149v1
GCF_900085395.1_12045_7_24	GCF_000300655.1_Kleb_pneu_WGLW1_V1	GCF_000359015.2_ASM35901v2	GCF_000091005.1_ASM9100v1	GCF_000748125.1_CFSAN000195_01.0	GCF_000188375.1_ASM18837v2		GCA_000301575.1_ASM30157v1
GCF_900092865.1_18090_8_72	GCF_000300675.1_Kleb_pneu_WGLW2_V1	GCF_000359035.2_ASM35903v2	GCF_000146735.1_ASM14673v1	GCF_000748145.1_CFSAN000196_01.0	GCF_000188395.1_ASM18839v2		GCA_000301595.1_ASM30159v1
GCF_900092955.1_18090_8_74	GCF_000300735.3_ASM30073v3	GCF_000407825.1_Esch_coli_KTE19_V1	GCF_000147755.1_ASM14775v1	GCF_000748165.1_CFSAN000198_01.0	GCF_000188415.1_ASM18841v2		GCA_000301615.1_ASM30161v1
GCF_900093025.1_18090_8_76	GCF_000300835.1_K1_1	GCF_000446585.2_ASM44658v2	GCF_000147855.2_ASM14785v3	GCF_000748185.1_CFSAN000199_01.0	GCF_000188435.1_ASM18843v2		GCA_000301655.1_ASM30165v1
GCF_900181705.1_14936_3_35	GCF_000300935.1_Kleb_pneu_WGLW3_V1	GCF_000456685.1_Esch_coli_HVH_43_4-2173468_V1	GCF_000148365.1_ASM14836v1	GCF_000748205.1_CFSAN000201.0	GCF_000188455.1_ASM18845v2		GCA_000301915.1_ASM30191v1
GCF_900451395.1_58174_C01	GCF_000300955.1_Kleb_pneu_WGLW5_V1	GCF_000456705.1_Esch_coli_HVH_44_4-2298570_V1	GCF_000148605.1_ASM14860v1	GCF_000748225.1_CFSAN000202_01.0	GCF_000188475.1_ASM18847v2		GCA_000301955.1_ASM30195v1
GCF_900492935.1_22036_6_6	GCF_000309505.2_ASM30950v2	GCF_000458705.1_Esch_coli_HVH_182_4-0985554_V1	GCF_000155125.1_ASM15512v1	GCF_000748285.1_CFSAN000214_01.0	GCF_000188495.1_ASM18849v2		GCA_000302015.1_ASM30201v1
GCF_900493135.1_22036_6_35	GCF_000313365.1_ASM31336v1	GCF_000459575.1_Esch_coli_KOEGE_7_16a_V1	GCF_000157115.2_Escherichia_sp_3_2_53FAA_V2	GCF_000748325.1_CFSAN000216_01.0	GCF_000188515.1_ASM18851v2		GCA_000302055.1_ASM30205v1
GCF_900498665.1_ASMTUEKL_38	GCF_000313465.1_ASM31346v1	GCF_000459915.1_Esch_coli_KOEGE_118_317a_V1	GCF_000158395.1_ASM15839v1	GCF_000748365.1_CFSAN000218_01.0	GCF_000188535.1_ASM18853v2		GCA_000302075.1_ASM30207v1
GCF_900498715.1_ASMTUEKL_34	GCF_000315385.1_ASM31538v1	GCF_000460055.1_Esch_coli_UMEA_3053-1_V1	GCF_000159295.1_ASM15929v1	GCF_000748805.1_CFSAN000204_01.0	GCF_000188555.1_ASM18855v2		GCA_000302095.1_ASM30209v1
GCF_900498725.1_ASMTUEKL_35	GCF_000316245.2_MTE2_ImprovedAssembly	GCF_000460315.1_Esch_coli_UMEA_3144-1_V1	GCF_000163155.1_ASM16315v1	GCF_000748845.1_CFSAN000206_01.0	GCF_000188575.1_ASM18857v2		GCA_000302195.1_ASM30219v1
GCF_900498835.1_ASMTUEKL_39	GCF_000316265.2_MTE1_ImprovedAssembly	GCF_000460595.1_Esch_coli_UMEA_3176-1_V1	GCF_000163175.1_ASM16317v1	GCF_000748885.1_CFSAN000208_01.0	GCF_000188595.1_ASM18859v2		GCA_000302215.1_ASM30221v1
GCF_900498865.1_ASMTUEKL_37	GCF_000338255.1_KP1_contigs_1-272	GCF_000460735.1_Esch_coli_UMEA_3200-1_V1	GCF_000163195.1_ASM16319v1	GCF_000748905.1_CFSAN000209_01.0	GCF_000188615.1_ASM18861v2		GCA_000302575.1_ASM30257v1
GCF_900502535.1_18623_2_56	GCF_000349265.2_KPBAA1705_01152013	GCF_000478215.1_ASM47821v1	GCF_000163215.1_ASM16321v1	GCF_000748925.1_CFSAN000210_01.0	GCF_000188635.1_ASM18863v2		GCA_000305255.1_gacin15v1.0
GCF_900505835.1_19084_4_44	GCF_000349285.2_G000_12282012	GCF_000485635.1_ASM48563v1	GCF_000163235.1_ASM16323v1	GCF_000749195.1_CFSAN000187_01.0	GCF_000188655.1_ASM18865v2		GCA_000307975.2_ASM30797v2
GCF_900506755.1_19506_1_3	GCF_000364385.3_ASM36438v3	GCF_000494995.1_Esch_coli_HVH_136_4-5970458_V1	GCF_000164195.1_ASM16419v1	GCF_000749255.1_CFSAN000192_01.0	GCF_000188735.1_ASM18873v1		GCA_000308995.1_ASM30899v1
GCF_900507445.1_19646_2_144	GCF_000372625.3_KP_version_2	GCF_000495095.1_Esch_coli_HVH_108_4-6924867_V1	GCF_000164215.1_ASM16421v1	GCF_000757945.1_CFSAN000220.0	GCF_000188895.1_ASM18889v2		GCA_000309175.1_gacin34v1.0
GCF_900508625.1_19646_3_20	GCF_000401195.1_gkp2v01	GCF_000503275.1_Ecoli1365	GCF_000164235.1_ASM16423v1	GCF_001043095.1_ASM104309v1	GCF_000188915.1_ASM18891v2		GCA_000314655.1_gacin32v1.0
GCF_900508685.1_19646_3_29	GCF_000406385.1_gkp47v01	GCF_000503375.1_Ecoli38.34	GCF_000164255.1_ASM16425v1	GCF_001240225.1_Salmonella_enterica_CVM_N43456_v1.0	GCF_000188935.1_ASM18893v2		GCA_000332855.1_AB53264
GCF_900510395.1_17870_2_65	GCF_000406405.1_gkp1v01	GCF_000503415.1_Ecoli85B	GCF_000164275.1_ASM16427v1	GCF_001240335.1_Salmonella_enterica_CVM_N43461_v1.0	GCF_000188955.2_ASM18895v5		GCA_000333715.1_ASM33371v1
GCF_900516575.1_18174_8_143	GCF_000406425.1_gkp24v01	GCF_000503595.1_Ecoli53C	GCF_000164315.1_ASM16431v1	GCF_001241665.1_Salmonella_enterica_CVM_N45394_v1.0	GCF_000188975.1_ASM18897v2		GCA_000333735.1_ASM33373v1
GCF_900776525.1_27097_7_177-2	GCF_000406445.1_gkp25v01	GCF_000513455.1_IS1v1	GCF_000164335.1_ASM16433v1	GCF_001242115.1_Salmonella_enterica_CVM_N45926_v1.0	GCF_000188995.1_ASM18899v2		GCA_000335655.1_gacin47v1.0
GCF_902166745.1_25964_2_244	GCF_000406465.1_gkp27v01	GCF_000599665.1_ASM59966v1	GCF_000164355.1_ASM16435v1	GCF_001242655.1_Salmonella_enterica_CVM_N45953_v1.0	GCF_000189015.1_ASM18901v2		GCA_000335675.1_gacin49v1.0
	GCF_000406485.1_gkp53v01	GCF_000599685.1_ASM59968v1	GCF_000164415.1_ASM16441v1	GCF_001242775.1_Salmonella_enterica_CVM_N45957_v1.0	GCF_000189035.1_ASM18903v2		GCA_000342065.1_454
	GCF_000406505.1_gkp48v01	GCF_000599705.1_ASM59970v1	GCF_000164435.1_ASM16443v1	GCF_001243085.1_Salmonella_enterica_CVM_N46823_v1.0	GCF_000189055.1_ASM18905v2		GCA_000353795.1_ABNIH22_1
	GCF_000406525.1_gkp26v01	GCF_000617985.2_EcK1516	GCF_000164455.1_ASM16445v1	GCF_001243195.1_Salmonella_enterica_CVM_N46830_v1.0	GCF_000189075.1_ASM18907v2		GCA_000353815.1_ABNIH23_1
	GCF_000406545.1_gkp45v01	GCF_000627815.1_ASM62781v1	GCF_000164475.1_ASM16447v1	GCF_001243205.1_Salmonella_enterica_CVM_N46832_v1.0	GCF_000189095.1_ASM18909v2		GCA_000353855.1_ABNIH13_1
	GCF_000406565.1_gkp42v01	GCF_000647515.1_220_00_clc_bio_denovo	GCF_000164495.1_ASM16449v1	GCF_001243445.1_Salmonella_enterica_CVM_N46846-R_v1.0	GCF_000189115.1_ASM18911v2		GCA_000353895.1_ABNIH26_1
	GCF_000406585.1_gkp43v01	GCF_000692515.1_Esch_coli_BIDMC_71_V1	GCF_000164515.1_ASM16451v1	GCF_001243455.1_Salmonella_enterica_CVM_N46847-R_v1.0	GCF_000189135.1_ASM18913v2		GCA_000353915.1_ABNIH25_1
	GCF_000406605.1_gkp29v01	GCF_000692635.1_Esch_coli_BIDMC_77_V1	GCF_000164535.1_ASM16453v1	GCF_001243775.1_Salmonella_enterica_CVM_N47713_v1.0	GCF_000189155.1_ASM18915v2		GCA_000353935.1_ABNIH5_1
	GCF_000406625.1_gkp44v01	GCF_000692755.1_Esch_coli_MGH_57_V1	GCF_000164555.1_ASM16455v1	GCF_001243905.1_Salmonella_enterica_CVM_N47719_v1.0	GCF_000189175.1_ASM18917v2		GCA_000354035.1_ABNIH14_1
	GCF_000406645.1_gkp46v01	GCF_000700285.1_ASM70028v1	GCF_000164575.1_ASM16457v1	GCF_001244055.1_Salmonella_enterica_CVM_N47724_v1.0	GCF_000189195.1_ASM18919v2		GCA_000354055.1_ABNIH15_1
	GCF_000406665.1_gkp30v01	GCF_000700605.1_ASM70060v1	GCF_000164595.1_ASM16459v1	GCF_001244095.1_Salmonella_enterica_CVM_N47725_v1.0	GCF_000189215.1_ASM18921v2		GCA_000354075.1_ABNIH16_1
	GCF_000406685.1_gkp34v01	GCF_000703605.1_ASM70360v1	GCF_000164615.1_ASM16461v1	GCF_001244325.1_Salmonella_enterica_CVM_N48678_v1.0	GCF_000189235.1_ASM18923v2		GCA_000354095.1_ABNIH17_1
	GCF_000406705.1_gkp37v01	GCF_000703725.1_ASM70372v1	GCF_000166535.2_ASM16653v3	GCF_001244925.1_Salmonella_enterica_CVM_N48697_v1.0	GCF_000192085.1_ASM19208v1		GCA_000354115.1_ABNIH18_1
	GCF_000406725.1_gkp38v01	GCF_000704165.1_ASM70416v1	GCF_000166555.1_ASM16655v2	GCF_001244935.1_Salmonella_enterica_CVM_N48698_v1.0	GCF_000192125.1_ASM19212v1		GCA_000354135.1_ABNIH20_1
	GCF_000406745.1_gkp54v01	GCF_000704245.1_ASM70424v1	GCF_000166575.1_ASM16657v2	GCF_001245335.1_Salmonella_enterica_CVM_N50423_v1.0	GCF_000195995.1_ASM19599v1		GCA_000354155.1_ABNIH24_1
	GCF_000406765.2_ASM40676v2	GCF_000704265.1_ASM70426v1	GCF_000166595.1_ASM16659v2	GCF_001245345.1_Salmonella_enterica_CVM_N50422_v1.0	GCF_000210855.2_ASM21085v2		GCA_000359725.1_AB48055
	GCF_000406825.1_gkp39v01	GCF_000704645.1_ASM70464v1	GCF_000166615.1_ASM16661v2	GCF_001246025.1_Salmonella_enterica_CVM_N51245_v1.0	GCF_000213635.1_ASM21363v1		GCA_000367885.1_Acin_baum_NIPH_24_V1
	GCF_000406845.1_gkp40v01	GCF_000704705.1_ASM70470v1	GCF_000167835.1_ASM16783v1	GCF_001247105.1_Salmonella_enterica_CVM_N51291_v1.0	GCF_000230875.1_Salmonella_enterica_SARB27-2.0		GCA_000368125.1_Acin_baum_NIPH_1362_V1
	GCF_000406865.1_gkp56v01	GCF_000704725.1_ASM70472v1	GCF_000167855.1_ASM16785v1	GCF_001247475.1_Salmonella_enterica_CVM_N51315_v1.0	GCF_000235545.1_ASM23554v1		GCA_000368225.1_Acin_baum_NIPH_2061_V1
	GCF_000406885.1_gkp57v01	GCF_000713655.1_ASM71365v1	GCF_000167875.2_ASM16787v2	GCF_001448795.1_ASM144879v1	GCF_000238435.1_ASM23843v2		GCA_000369285.1_Acin_baum_NIPH_528_V1
	GCF_000408965.1_gkp4v01	GCF_000713685.1_ASM71368v1	GCF_000167895.3_ASM16789v3	GCF_001448845.1_ASM144884v1	GCF_000238455.2_ASM23845v3		GCA_000417785.2_ASM41778v2
	GCF_000408985.1_gkp28v01	GCF_000713785.1_ASM71378v1	GCF_000167915.2_ASM16791v2	GCF_001473845.1_Salmonella_enterica_CVM_43828_v1.0	GCF_000238475.1_ASM23847v2		GCA_000417805.2_ASM41780v2
	GCF_000409005.1_gkp33v01	GCF_000714265.1_ASM71426v1	GCF_000168095.1_ASM16809v1	GCF_001474225.1_Salmonella_enterica_CVM_43763_v1.0	GCF_000238495.1_ASM23849v2		GCA_000419385.1_ASM41938v1
	GCF_000409025.1_gkp41v01	GCF_000714335.1_ASM71433v1	GCF_000171915.1_ASM17191v1	GCF_001474835.1_Salmonella_enterica_CVM_43813_v1.0	GCF_000238515.1_ASM23851v2		GCA_000419425.1_ASM41942v1
	GCF_000409045.1_gkp35v01	GCF_000752235.1_FHI69	GCF_000171935.1_ASM17193v1	GCF_001474925.1_Salmonella_enterica_CVM_43825_v1.0	GCF_000238535.1_ASM23853v2		GCA_000453065.1_ASM45306v1
	GCF_000409065.1_gkp10v01	GCF_000777515.1_ASM77751v1	GCF_000171955.1_ASM17195v1	GCF_001474985.1_Salmonella_enterica_CVM_43829_v1.0	GCF_000238555.1_ASM23855v2		GCA_000453145.1_ASM45314v1
	GCF_000409085.1_gkp15v01	GCF_000779075.1_ASM77907v1	GCF_000171975.1_ASM17197v1	GCF_001477905.1_Salmonella_enterica_CVM_N29360-SQ_v1.0	GCF_000240785.1_ASM24078v2		GCA_000453285.1_ASM45328v1
	GCF_000409105.1_gkp36v01	GCF_000780655.1_ASM78065v1	GCF_000171995.1_ASM17199v1	GCF_001477945.1_Salmonella_enterica_CVM_N30642-R_v1.0	GCF_000240825.1_ASM24082v2		GCA_000453305.1_ASM45330v1
	GCF_000409125.1_gkp31v01	GCF_000780845.1_ASM78084v1	GCF_000172015.1_ASM17201v1	GCF_001478155.1_Salmonella_enterica_CVM_N31414-SQ_v1.0	GCF_000240845.1_ASM24084v2		GCA_000453325.1_ASM45332v1
	GCF_000409715.1_Klebsiella_pneumoniae_ATCC_25955_Genome_sequencing	GCF_000781805.1_ASM78180v1	GCF_000172035.1_ASM17203v1	GCF_001478225.1_Salmonella_enterica_CVM_N32750-SQ_v1.0	GCF_000240865.1_ASM24086v2		GCA_000453345.1_ASM45334v1
	GCF_000409735.1_Klebsiella_pneumonia_G5-2_Genome_sequencing	GCF_000781935.1_ASM78193v1	GCF_000172055.1_ASM17205v1	GCF_001478245.1_Salmonella_enterica_CVM_N32763-SQ_v1.0	GCF_000240885.1_ASM24088v2		GCA_000453365.1_ASM45336v1
	GCF_000412575.2_B5055.1	GCF_000782375.1_ASM78237v1	GCF_000175735.1_ASM17573v1	GCF_001478685.1_Salmonella_enterica_CVM_N29357-SQ_v1.0	GCF_000240905.2_ASM24090v3		GCA_000453385.1_ASM45338v1
	GCF_000417045.1_gkp17v01	GCF_000782395.1_ASM78239v1	GCF_000175755.1_ASM17575v1	GCF_001478745.1_Salmonella_enterica_CVM_N29369-R_v1.0	GCF_000242795.1_ASM24279v2		GCA_000453405.1_ASM45340v1
	GCF_000417065.1_gkp14v01	GCF_000782415.1_ASM78241v1	GCF_000176535.2_ASM17653v2	GCF_001478765.1_Salmonella_enterica_CVM_N29377-SQ_v1.0	GCF_000245535.1_ASM24553v1		GCA_000453425.1_ASM45342v1
	GCF_000417085.2_ASM41708v2	GCF_000782435.1_ASM78243v1	GCF_000176555.2_ASM17655v2	GCF_001479185.1_Salmonella_enterica_CVM_N31412-SQ_v1.0	GCF_000251025.1_Salmonella_enterica_IV_05-0642-2.0.1		GCA_000453525.1_ASM45352v1
	GCF_000417105.1_gkp3v01	GCF_000782455.1_ASM78245v1	GCF_000176575.2_ASM17657v2	GCF_001479205.1_Salmonella_enterica_CVM_N31415-SQ_v1.0	GCF_000252875.1_ASM25287v1		GCA_000453545.1_ASM45354v1
	GCF_000417125.1_gkp5v01	GCF_000782475.1_ASM78247v1	GCF_000176595.2_ASM17659v2	GCF_001479215.1_Salmonella_enterica_CVM_N31593-SQ_v1.0	GCF_000256015.1_SalTypBL196_1.0		GCA_000453565.1_ASM45356v1
	GCF_000417145.1_gkp23v01	GCF_000782575.1_ASM78257v1	GCF_000176615.2_ASM17661v2	GCF_001479275.1_Salmonella_enterica_CVM_N31846-SQ_v1.0	GCF_000256625.1_ASM25662v1		GCA_000453585.1_ASM45358v1
	GCF_000417165.1_gkp21v01	GCF_000785255.1_ASM78525v1	GCF_000176675.2_ASM17667v2	GCF_001479385.1_Salmonella_enterica_CVM_N32053-SQ_v1.0	GCF_000258365.1_ASM25836v1		GCA_000453645.1_ASM45364v1
	GCF_000417185.1_gkp22v01	GCF_000797695.1_Escherichia_coli_CVM_N38733PS_v._1.0	GCF_000178315.1_ASM17831v1	GCF_001480505.1_Salmonella_enterica_CVM_N42451-SQ_v1.0	GCF_000261985.1_CDC_2010-1237v1.0		GCA_000453665.1_ASM45366v1
	GCF_000417205.1_gkp13v01	GCF_000797915.1_Escherichia_coli_CVM_N41498PS_v._1.0	GCF_000178695.1_ASM17869v1	GCF_001481045.1_Salmonella_enterica_CVM_N42458_v1.0	GCF_000262615.1_SalTypUJ816A_1.0		GCA_000453705.1_ASM45370v1
	GCF_000417225.2_ASM41722v2	GCF_000798155.1_Escherichia_coli_CVM_N34077PS_v._1.0	GCF_000178735.1_ASM17873v1	GCF_001642525.1_ASM164252v1	GCF_000262635.1_SalTypUJ308A_1.0		GCA_000453745.1_ASM45374v1
	GCF_000417245.1_gkp20v01	GCF_000798255.1_Escherichia_coli_CVM_N36093PS_v._1.0	GCF_000178755.1_ASM17875v1	GCF_001707615.1_ASM170761v1	GCF_000263295.1_SE-SS209		GCA_000453765.1_ASM45376v1
	GCF_000417265.2_ASM41726v2	GCF_000798415.1_Escherichia_coli_CVM_N34557PS_v._1.0	GCF_000178795.1_ASM17879v1	GCF_001832725.1_ASM183272v1	GCF_000267565.1_YKP860805.1		GCA_000453785.1_ASM45378v1
	GCF_000417305.1_gkp7v01	GCF_000798455.1_Escherichia_coli_CVM_N36158PS_v._1.0	GCF_000179075.1_ASM17907v1	GCF_001941405.1_ASM194140v1	GCF_000271885.2_ASM27188v2		GCA_000453805.1_ASM45380v1
	GCF_000417325.1_gkp8v01	GCF_000798595.1_Escherichia_coli_CVM_N33601PS_v._1.0	GCF_000179095.1_ASM17909v1	GCF_001952995.1_ASM195299v1	GCF_000271905.2_ASM27190v2		GCA_000453825.1_ASM45382v1
	GCF_000417345.1_gkp9v01	GCF_000819085.1_Escherichia_coli_CVM_N33624PS_v1.0	GCF_000179115.1_ASM17911v1	GCF_001953675.1_ASM195367v1	GCF_000272515.1_ASM27251v1		GCA_000453845.1_ASM45384v1
	GCF_000417365.1_gkp50v01	GCF_000819105.1_Escherichia_coli_CVM_N33720PS_v1.0	GCF_000179135.1_ASM17913v1	GCF_001953695.1_ASM195369v1	GCF_000272535.1_ASM27253v1		GCA_000453865.1_ASM45386v1
	GCF_000417385.1_gkp51v01	GCF_000831715.2_ASM83171v2	GCF_000179155.1_ASM17915v1	GCF_001975425.1_ASM197542v1	GCF_000272555.1_ASM27255v1		GCA_000453905.1_ASM45390v1
	GCF_000417405.1_gkp49v01	GCF_000935435.1_ASM93543v1	GCF_000179175.1_ASM17917v1	GCF_002030545.1_ASM203054v1	GCF_000272575.1_ASM27257v1		GCA_000464705.1_ASM46470v1
	GCF_000417425.1_gkp52v01	GCF_000935505.1_ASM93550v1	GCF_000179795.1_ASM17979v1	GCF_002031105.1_ASM203110v1	GCF_000272595.1_ASM27259v1		GCA_000498375.2_ASM49837v2
	GCF_000417445.1_gkp6v01	GCF_000948835.1_ASM94883v1	GCF_000181735.1_ASM18173v1	GCF_002031275.1_ASM203127v1	GCF_000272615.1_ASM27261v1		GCA_000509305.1_ASM50930v1
	GCF_000417465.1_gkp32v01	GCF_001012025.1_CFSAN026796_01.0	GCF_000181755.1_ASM18175v1	GCF_002031465.1_ASM203146v1	GCF_000272635.1_ASM27263v1		GCA_000509325.1_ASM50932v1
	GCF_000417485.1_gkp11v01	GCF_001012095.1_CFSAN026810_01.0	GCF_000181775.1_ASM18177v1	GCF_002031635.1_ASM203163v1	GCF_000272655.1_ASM27265v1		GCA_000509345.1_ASM50934v1
	GCF_000417545.1_gkp19v01	GCF_001012345.1_CFSAN026809_01.0	GCF_000183005.1_ASM18300v1	GCF_002032025.1_ASM203202v1	GCF_000272675.1_ASM27267v1		GCA_000513795.2_gabuh0207_v01
	GCF_000439165.1_KKPNMP14	GCF_001029125.1_ASM102912v1	GCF_000183345.1_ASM18334v1	GCF_002032645.1_ASM203264v1	GCF_000272695.1_ASM27269v1		GCA_000515435.1_gabuh0807_v01
	GCF_000439185.1_UKKV901664	GCF_001057975.1_ASM105797v1	GCF_000184185.1_ASM18418v1	GCF_002032665.1_ASM203266v1	GCF_000272715.4_ASM27271v4		GCA_000515455.1_gabuh1007_v01
	GCF_000441835.1_LCT-KP182_for_vertion_2.04_of_Klebsiella_pneumoniae_genome	GCF_001058895.1_ASM105889v1	GCF_000184765.1_ASM18476v2	GCF_002032725.1_ASM203272v1	GCF_000272735.4_ASM27273v4		GCA_000515475.1_gabuh10007_v01
	GCF_000441855.1_LCT-KP289_for_vertion_2.04_of_Klebsiella_pneumoniae_genome	GCF_001262775.1_2089-2	GCF_000187285.1_ASM18728v4	GCF_002033515.1_ASM203351v1	GCF_000272755.4_ASM27275v4		GCA_000515495.1_gabuh0707_v01
	GCF_000444855.2_GS_De_Novo_Assembly	GCF_001263735.1_ASM126373v1	GCF_000187305.2_ASM18730v3	GCF_002033645.1_ASM203364v1	GCF_000272775.4_ASM27277v4		GCA_000515515.1_gabuh10107_v01
	GCF_000445405.1_ASM44540v1	GCF_001267335.1_403116	GCF_000187325.2_ASM18732v3	GCF_002034165.1_ASM203416v1	GCF_000272815.2_ASM27281v2		GCA_000515535.1_gabuh10707_v01
	GCF_000474015.1_ASM47401v1	GCF_001268305.1_YE15	GCF_000187345.1_ASM18734v2	GCF_002035805.1_ASM203580v1	GCF_000272835.4_ASM27283v4		GCA_000515555.1_gabuh11608_v01
	GCF_000474635.1_Kp303K1.0	GCF_001268845.1_YE3	GCF_000187365.1_ASM18736v2	GCF_002035995.1_ASM203599v1	GCF_000272855.1_ASM27285v1		GCA_000515595.1_gabuh12308_v01
	GCF_000474865.1_Kleb_pneu_BIDMC_18C_V1_PacBio	GCF_001269105.1_1.ECAD27.1	GCF_000187385.1_ASM18738v2	GCF_002036945.1_ASM203694v1	GCF_000272875.1_ASM27287v1		GCA_000515615.1_gabuh12408_v01
	GCF_000474885.1_Kleb_pneu_BIDMC_12C_V1_PacBio	GCF_001269225.1_1.EC2987.1	GCF_000188775.1_ASM18877v2	GCF_002036985.1_ASM203698v1	GCF_000272895.2_ASM27289v3		GCA_000515635.1_gabuh12808_v01
	GCF_000474905.1_Kleb_pneu_BIDMC_16_V1_PacBio	GCF_001284445.1_7790_1_76	GCF_000188835.1_ASM18883v2	GCF_002043945.1_ASM204394v1	GCF_000272915.1_ASM27291v1		GCA_000515655.1_gabuh13908_v01
	GCF_000485755.1_ASM48575v1	GCF_001309645.1_ASM130964v1	GCF_000188855.1_ASM18885v2	GCF_002046815.1_ASM204681v1	GCF_000272935.1_ASM27293v1		GCA_000515675.1_gabuh14508_v01
	GCF_000492195.1_Kleb_pneu_BIDMC_41_V1	GCF_001402805.1_ASM140280v1	GCF_000188875.1_ASM18887v2	GCF_002046975.1_ASM204697v1	GCF_000272955.1_ASM27295v1		GCA_000515695.1_gabuh15208_v01
	GCF_000492215.1_Kleb_pneu_BIDMC_40_V1	GCF_001463325.1_ASM146332v1	GCF_000190795.1_ASM19079v1	GCF_002047025.1_ASM204702v1	GCF_000272975.1_ASM27297v1		GCA_000515715.1_gabuh16008_v01
	GCF_000492295.1_Kleb_pneu_BIDMC_36_V1	GCF_001519145.1_ASM151914v1	GCF_000190815.1_ASM19081v1	GCF_002047115.1_ASM204711v1	GCF_000278465.1_CDC_2010K-2599v1.0		GCA_000515735.1_gabuh16108_v01
	GCF_000492315.1_Kleb_pneu_BIDMC_25_V1	GCF_001519775.1_ASM151977v1	GCF_000190855.1_ASM19085v1	GCF_002047325.1_ASM204732v1	GCF_000278485.1_CDC-2010K_0669v1.0		GCA_000515775.1_gabuh18608_v01
	GCF_000492335.1_Kleb_pneu_BIDMC_24_V1	GCF_001519795.1_ASM151979v1	GCF_000190895.1_ASM19089v1	GCF_002047405.1_ASM204740v1	GCF_000278505.1_08-0047v1.0		GCA_000515815.1_gabuh19908_v01
	GCF_000492355.1_Kleb_pneu_BIDMC_23_V1	GCF_001519835.1_ASM151983v1	GCF_000190915.1_ASM19091v1	GCF_002053415.1_ASM205341v1	GCF_000278525.1_08-0128v1.0		GCA_000515835.1_gabuh20108_v01
	GCF_000492375.1_Kleb_pneu_BIDMC_22_V1	GCF_001520235.1_ASM152023v1	GCF_000190955.1_ASM19095v1	GCF_002053625.1_ASM205362v1	GCF_000278545.1_08-0627v1.0		GCA_000515875.2_gabuh8907_v01
	GCF_000492395.1_Kleb_pneu_BIDMC_21_V1	GCF_001520275.1_ASM152027v1	GCF_000190995.1_ASM19099v1	GCF_002054595.1_ASM205459v1	GCF_000280075.1_ASM28007v1		GCA_000515895.1_gabuh2307_v01
	GCF_000492515.1_Kleb_pneu_UCI_8_V1	GCF_001520315.1_ASM152031v1	GCF_000191015.1_ASM19101v1	GCF_002057195.1_ASM205719v1	GCF_000280095.1_ASM28009v1		GCA_000515915.1_gabuh8107_v01
	GCF_000492535.1_Kleb_pneu_UCI_7_V1	GCF_001520435.1_ASM152043v1	GCF_000192665.1_ASM19266v2	GCF_002059325.1_ASM205932v1	GCF_000280115.1_ASM28011v1		GCA_000515935.1_gabuh8407_v01
	GCF_000492555.1_Kleb_pneu_UCI_6_V1	GCF_001520575.1_ASM152057v1	GCF_000192685.1_ASM19268v2	GCF_002061155.1_ASM206115v1	GCF_000280135.1_ASM28013v1		GCA_000515955.1_gabuh8707_v01
	GCF_000492595.1_Kleb_pneu_UCI_4_V1	GCF_001520835.1_ASM152083v1	GCF_000193955.1_ASM19395v2	GCF_002062625.1_ASM206262v1	GCF_000280155.1_ASM28015v1		GCA_000515975.1_gabuh8807_v01
	GCF_000492635.1_Kleb_pneu_UCI_2_V1	GCF_001520935.1_ASM152093v1	GCF_000193975.1_ASM19397v2	GCF_002063005.1_ASM206300v1	GCF_000280175.1_ASM28017v1		GCA_000515995.2_gabuh9007_v01
	GCF_000492695.1_Kleb_pneu_BWH_30_V1	GCF_001521075.1_ASM152107v1	GCF_000193995.1_ASM19399v2	GCF_002063255.1_ASM206325v1	GCF_000280195.1_ASM28019v1		GCA_000516015.1_gabuh9707_v01
	GCF_000492735.1_Kleb_pneu_BWH_28_V1	GCF_001554295.1_ASM155429v1	GCF_000194175.1_ASM19417v2	GCF_002063415.1_ASM206341v1	GCF_000280215.1_ASM28021v1		GCA_000516035.1_gabuh9907_v01
	GCF_000492755.1_Kleb_pneu_MGH_48_V1	GCF_001561705.1_ASM156170v1	GCF_000194215.1_ASM19421v2	GCF_002063995.1_ASM206399v1	GCF_000280235.1_ASM28023v1		GCA_000516055.1_gabuh2907_v01
	GCF_000492775.1_Kleb_pneu_MGH_46_V1	GCF_001572005.1_ASM157200v1	GCF_000194235.1_ASM19423v2	GCF_002064045.1_ASM206404v1	GCF_000280255.1_ASM28025v1		GCA_000516075.1_gabuh2707_v01
	GCF_000492875.1_Kleb_pneu_MGH_36_V1	GCF_001572045.1_ASM157204v1	GCF_000194255.1_ASM19425v1	GCF_002064055.1_ASM206405v1	GCF_000280275.1_ASM28027v1		GCA_000516095.2_gabuh99pb_v01
	GCF_000492915.1_Kleb_pneu_MGH_32_V1	GCF_001572205.1_ASM157220v1	GCF_000194295.2_ASM19429v2	GCF_002064145.1_ASM206414v1	GCF_000280295.1_ASM28029v1		GCA_000516115.1_gabuh107pb_v01
	GCF_000492935.1_Kleb_pneu_MGH_30_V1	GCF_001572285.1_ASM157228v1	GCF_000194335.1_ASM19433v2	GCF_002064285.1_ASM206428v1	GCF_000280315.2_ASM28031v2		GCA_000516175.1_gabuh5307_v01
	GCF_000493075.1_Kleb_pneu_MGH_21_V1	GCF_001572345.1_ASM157234v1	GCF_000194355.1_ASM19435v2	GCF_002064455.1_ASM206445v1	GCF_000280335.1_ASM28033v1		GCA_000516195.2_gabuh5707_v01
	GCF_000493115.1_Kleb_pneu_MGH_19_V1	GCF_001572445.1_ASM157244v1	GCF_000194395.1_ASM19439v2	GCF_002065015.1_ASM206501v1	GCF_000280355.1_ASM28035v1		GCA_000516215.2_gabuh6107_v01
	GCF_000493135.1_Kleb_pneu_MGH_18_V1	GCF_001572535.1_ASM157253v1	GCF_000194435.1_ASM19443v2	GCF_002065675.1_ASM206567v1	GCF_000280375.1_ASM28037v1		GCA_000516235.1_gabuh6207_v01
	GCF_000493155.1_Kleb_pneu_MGH_17_V1	GCF_001575545.1_ASM157554v1	GCF_000194475.2_ASM19447v2	GCF_002066035.1_ASM206603v1	GCF_000280395.1_ASM28039v1		GCA_000516295.1_gabuh7007_v01
	GCF_000495875.1_SeK50	GCF_001576205.1_ASM157620v1	GCF_000194495.1_ASM19449v2	GCF_002105795.1_ASM210579v1	GCF_000280415.1_ASM28041v1		GCA_000516335.2_gabuh7707_v01
	GCF_000495895.2_SfK50	GCF_001576315.1_ASM157631v1	GCF_000194535.1_ASM19453v2	GCF_002105805.1_ASM210580v1	GCF_000280435.1_ASM28043v1		GCA_000516355.2_gabuh7807_v01
	GCF_000498775.2_LAU-EC1	GCF_001606615.1_ASM160661v1	GCF_000194555.1_ASM19455v2	GCF_002105875.1_ASM210587v1	GCF_000280455.1_ASM28045v1		GCA_000516595.2_ASM51659v2
	GCF_000499865.1_KpQ15	GCF_001606915.1_ASM160691v1	GCF_000194575.1_ASM19457v2	GCF_002106035.1_ASM210603v1	GCF_000280475.1_ASM28047v1		GCA_000517485.2_gabuh2107_v01
	GCF_000499885.1_KpQ24	GCF_001607365.1_ASM160736v1	GCF_000194645.1_ASM19464v2	GCF_002106055.1_ASM210605v1	GCF_000282855.1_SalTypCR0063_1.0		GCA_000517505.1_gabuh3807_v01
	GCF_000512165.1_ASM51216v1	GCF_001607435.1_ASM160743v1	GCF_000194665.1_ASM19466v2	GCF_002106095.1_ASM210609v1	GCF_000282875.1_SalTypSTCR0044_1.0		GCA_000522525.1_AB-MDR-MMC4
	GCF_000521985.1_Hafn_alve_BIDMC_31_V1	GCF_001614395.1_ASM161439v1	GCF_000194685.1_ASM19468v2	GCF_002106225.1_ASM210622v1	GCF_000283735.1_ASM28373v1		GCA_000576535.1_ASM57653v1
	GCF_000529645.1_LPSB1_2557	GCF_001614905.1_ASM161490v1	GCF_000194705.1_ASM19470v2	GCF_002106295.1_ASM210629v1	GCF_000284755.1_ASM28475v1		GCA_000580135.1_ASM58013v1
	GCF_000529705.1_LPSB6_2558	GCF_001615145.1_ASM161514v1	GCF_000194725.1_ASM19472v2	GCF_002106315.1_ASM210631v1	GCF_000284775.2_ASM28477v2		GCA_000580175.1_ASM58017v1
	GCF_000529775.1_SB4536_2858	GCF_001615855.1_ASM161585v1	GCF_000210475.1_ASM21047v1	GCF_002106325.1_ASM210632v1	GCF_000284795.1_ASM28479v1		GCA_000580195.1_ASM58019v1
	GCF_000565135.1_Klebsiella_pneumoniae_Strain_NB60_whole-genome_sequencing	GCF_001616305.1_ASM161630v1	GCF_000211395.1_ASM21139v1	GCF_002106765.1_ASM210676v1	GCF_000284815.1_ASM28481v1		GCA_000580215.1_ASM58021v1
	GCF_000566725.1_Kleb_pneu_UCI_44_V1	GCF_001616635.1_ASM161663v1	GCF_000212715.2_ASM21271v2	GCF_002107175.1_ASM210717v1	GCF_000292755.1_ASM29275v1		GCA_000580235.1_ASM58023v1
	GCF_000566745.1_Kleb_pneu_UCI_43_V1	GCF_001616655.1_ASM161665v1	GCF_000214765.2_ASM21476v3	GCF_002107455.1_ASM210745v1	GCF_000293055.1_ASM29305v1		GCA_000580275.1_ASM58027v1
	GCF_000566765.1_Kleb_pneu_UCI_42_V1	GCF_001621175.1_ASM162117v1	GCF_000215145.1_ASM21514v2	GCF_002234735.2_ASM223473v2	GCF_000293075.1_ASM29307v1		GCA_000580295.1_ASM58029v1
	GCF_000566785.1_Kleb_pneu_UCI_41_V1	GCF_001622055.1_ASM162205v1	GCF_000215165.1_ASM21516v1	GCF_002266125.1_ASM226612v1	GCF_000293095.1_ASM29309v1		GCA_000580335.1_ASM58033v1
	GCF_000566805.1_Kleb_pneu_UCI_38_V1	GCF_001637785.1_ASM163778v1	GCF_000215185.1_ASM21518v2	GCF_002290205.1_ASM229020v1	GCF_000293115.1_ASM29311v1		GCA_000580375.1_ASM58037v1
	GCF_000566825.1_Kleb_pneu_UCI_37_V1	GCF_001638135.1_ASM163813v1	GCF_000215205.1_ASM21520v2	GCF_002507655.1_ASM250765v1	GCF_000293905.1_ASM29390v1		GCA_000580395.1_ASM58039v1
	GCF_000566845.1_Kleb_pneu_UCI_34_V1	GCF_001651685.1_ASM165168v1	GCF_000215225.1_ASM21522v2	GCF_002879815.1_ASM287981v1	GCF_000293925.1_ASM29392v1		GCA_000580475.1_ASM58047v1
	GCF_000566865.1_Kleb_pneu_UCI_33_V1	GCF_001651695.1_ASM165169v1	GCF_000215245.1_ASM21524v2	GCF_002923805.1_ASM292380v1	GCF_000293945.1_ASM29394v1		GCA_000580555.1_ASM58055v1
	GCF_000566885.1_Kleb_pneu_UCI_26_V1	GCF_001660105.1_ASM166010v1	GCF_000217695.1_ASM21769v2	GCF_003031835.1_ASM303183v1	GCF_000293965.1_ASM29396v1		GCA_000580575.1_ASM58057v1
	GCF_000566905.1_Kleb_pneu_UCI_25_V1	GCF_001660545.2_ASM166054v3	GCF_000217975.1_ASM21797v2	GCF_003072785.1_ASM307278v1	GCF_000308035.1_ASM30803v1		GCA_000580735.1_ASM58073v1
	GCF_000566925.1_Kleb_pneu_UCI_22_V1	GCF_001660565.1_ASM166056v1	GCF_000219515.2_ASM21951v3	GCF_003072825.1_ASM307282v1	GCF_000312745.2_STm6.2		GCA_000580835.1_ASM58083v1
	GCF_000566945.1_Kleb_pneu_UCI_21_V1	GCF_001676995.1_ASM167699v1	GCF_000220005.1_ASM22000v2	GCF_003072845.1_ASM307284v1	GCF_000312765.2_STm11.2		GCA_000580895.1_ASM58089v1
	GCF_000566965.1_Kleb_pneu_UCI_20_V1	GCF_001696335.1_ASM169633v1	GCF_000221885.1_E.coli_0104_H4_Illumina_1.0	GCF_003072865.1_ASM307286v1	GCF_000312785.2_STm12.2		GCA_000580935.1_ASM58093v1
	GCF_000566985.1_Kleb_pneu_UCI_19_V1	GCF_001696345.1_ASM169634v1	GCF_000222505.1_ASM22250v2	GCF_003072885.1_ASM307288v1	GCF_000312805.2_STm5.2		GCA_000581015.1_ASM58101v1
	GCF_000567025.1_Kleb_pneu_BIDMC_45_V1	GCF_001703435.1_ASM170343v1	GCF_000223015.1_ASM22301v2	GCF_003072905.1_ASM307290v1	GCF_000312825.2_STm1.2		GCA_000581175.1_ASM58117v1
	GCF_000567045.1_Kleb_pneu_BIDMC_53_V1	GCF_001709145.1_ASM170914v1	GCF_000223035.1_ASM22303v2	GCF_003072925.1_ASM307292v1	GCF_000312845.2_STm8.2		GCA_000581235.1_ASM58123v1
	GCF_000567065.1_Kleb_pneu_BIDMC_52_V1	GCF_001748815.1_ASM174881v1	GCF_000224395.1_ASM22439v2	GCF_003072945.1_ASM307294v1	GCF_000312865.2_STm3.2		GCA_000581335.1_ASM58133v1
	GCF_000567085.1_Kleb_pneu_BIDMC_51_V1	GCF_001748985.1_ASM174898v1	GCF_000225025.1_ASM22502v2	GCF_003072965.1_ASM307296v1	GCF_000312885.2_STm4.2		GCA_000581355.1_ASM58135v1
	GCF_000567105.1_Kleb_pneu_BIDMC_48_V1	GCF_001748995.1_ASM174899v1	GCF_000225045.1_ASM22504v2	GCF_003118055.1_ASM311805v1	GCF_000312905.2_STm10.2		GCA_000581375.1_ASM58137v1
	GCF_000567125.1_Kleb_pneu_BIDMC_47_V1	GCF_001749055.1_ASM174905v1	GCF_000225145.1_ASM22514v2	GCF_003118855.1_ASM311885v1	GCF_000313715.1_ASM31371v2		GCA_000581395.1_ASM58139v1
	GCF_000567145.1_Kleb_pneu_BIDMC_46b_V1	GCF_001749065.1_ASM174906v1	GCF_000225185.2_ASM22518v3	GCF_003119845.1_ASM311984v1	GCF_000314915.2_ASM31491v2		GCA_000581415.1_ASM58141v1
	GCF_000567165.1_Kleb_pneu_BIDMC_46a_V1	GCF_001749235.1_ASM174923v1	GCF_000225205.1_ASM22520v2	GCF_003121195.1_ASM312119v1	GCF_000315995.1_2009K-1863v1		GCA_000581455.1_ASM58145v1
	GCF_000567185.1_Kleb_pneu_BIDMC_42b_V1	GCF_001749455.1_ASM174945v1	GCF_000225225.1_ASM22522v2	GCF_003121235.1_ASM312123v1	GCF_000316015.1_2009K-0807v1		GCA_000581495.1_ASM58149v1
	GCF_000567205.1_Kleb_pneu_BIDMC_42a_V1	GCF_001806265.1_ASM180626v1	GCF_000227625.1_ASM22762v1	GCF_003324995.1_ASM332499v1	GCF_000319795.2_STm9.2		GCA_000581515.1_ASM58151v1
	GCF_000567225.2_ASM56722v2	GCF_001806285.1_ASM180628v1	GCF_000233675.1_ASM23367v2	GCF_003325215.1_ASM332521v1	GCF_000328985.1_ASM32898v1		GCA_000581535.1_ASM58153v1
	GCF_000567245.1_Kleb_pneu_BIDMC_34_V1	GCF_001854565.1_ASM185456v1	GCF_000233875.1_ASM23387v1	GCF_003419335.1_ASM341933v1	GCF_000329005.1_ASM32900v1		GCA_000581575.1_ASM58157v1
	GCF_000567265.1_Kleb_pneu_BIDMC_32_V1	GCF_001881505.1_ASM188150v1	GCF_000233895.1_ASM23389v1	GCF_003430285.1_ASM343028v1	GCF_000329025.1_ASM32902v1		GCA_000581615.1_ASM58161v1
	GCF_000567285.1_Kleb_pneu_BIDMC_18D_V2	GCF_001881605.1_ASM188160v1	GCF_000234215.1_ASM23421v2	GCF_003430305.1_ASM343030v1	GCF_000329045.1_ASM32904v1		GCA_000581635.1_ASM58163v1
	GCF_000567305.1_Kleb_pneu_BIDMC_18A_V2	GCF_001881645.1_ASM188164v1	GCF_000234235.1_ASM23423v2	GCF_003430345.1_ASM343034v1	GCF_000329065.1_ASM32906v1		GCA_000581655.1_ASM58165v1
	GCF_000567325.1_Kleb_pneu_BIDMC_14_V2	GCF_001886935.1_ASM188693v1	GCF_000234255.2_ASM23425v3	GCF_003430365.1_ASM343036v1	GCF_000329085.1_ASM32908v1		GCA_000581675.1_ASM58167v1
	GCF_000567345.1_Kleb_pneu_BIDMC_13_V1	GCF_001891395.1_ASM189139v1	GCF_000234275.2_ASM23427v3	GCF_004025755.1_ASM402575v1	GCF_000329105.1_ASM32910v1		GCA_000581695.1_ASM58169v1
	GCF_000567365.1_Kleb_pneu_BIDMC_12B_V1	GCF_001891465.1_ASM189146v1	GCF_000234295.1_ASM23429v2	GCF_004120555.1_ASM412055v1	GCF_000329125.1_ASM32912v1		GCA_000581735.1_ASM58173v1
	GCF_000567385.1_Kleb_pneu_BIDMC_12A_V2	GCF_001891475.1_ASM189147v1	GCF_000234315.1_ASM23431v2	GCF_004291485.1_ASM429148v1	GCF_000329145.1_ASM32914v1		GCA_000581815.1_ASM58181v1
	GCF_000567405.1_Kleb_pneu_BIDMC_11_V2	GCF_001891525.1_ASM189152v1	GCF_000234605.1_ASM23460v2	GCF_004291495.1_ASM429149v1	GCF_000329165.1_ASM32916v1		GCA_000581935.1_ASM58193v1
	GCF_000567425.1_Kleb_pneu_BIDMC_7B_V2	GCF_001891615.1_ASM189161v1	GCF_000235045.1_Esch_coli_11-4632_C5_V2	GCF_004291505.1_ASM429150v1	GCF_000329185.1_ASM32918v1		GCA_000582015.1_ASM58201v1
	GCF_000567445.1_Kleb_pneu_BIDMC_5_V2	GCF_001891695.1_ASM189169v1	GCF_000235065.1_Esch_coli_11-4632_C4_V2	GCF_004291525.1_ASM429152v1	GCF_000329205.1_ASM32920v1		GCA_000582115.1_ASM58211v1
	GCF_000567465.1_Kleb_pneu_BIDMC_4_V2	GCF_001891765.1_ASM189176v1	GCF_000235085.1_Esch_coli_11-4632_C3_V2	GCF_004291535.1_ASM429153v1	GCF_000329225.1_ASM32922v1		GCA_000582215.1_ASM58221v1
	GCF_000567485.1_Kleb_pneu_BIDMC_2A_V2	GCF_001891805.1_ASM189180v1	GCF_000235105.1_Esch_coli_11-4632_C2_V2	GCF_004291585.1_ASM429158v1	GCF_000329245.1_ASM32924v1		GCA_000582335.1_ASM58233v1
	GCF_000567505.1_Kleb_pneu_BIDMC_1_V2	GCF_001891865.1_ASM189186v1	GCF_000235125.1_Esch_coli_11-4632_C1_V2	GCF_004291605.1_ASM429160v1	GCF_000329265.1_ASM32926v1		GCA_000582945.1_ASM58294v1
	GCF_000567525.1_Kleb_pneu_UCI_1_V1	GCF_001891875.1_ASM189187v1	GCF_000235145.1_Esch_coli_11-4623_V2	GCF_004291635.1_ASM429163v1	GCF_000329285.1_ASM32928v1		GCA_000583235.1_ASM58323v1
	GCF_000567545.1_Kleb_pneu_BWH_41_V1	GCF_001891925.1_ASM189192v1	GCF_000235165.1_Esch_coli_11-4522_V2	GCF_004291925.1_ASM429192v1	GCF_000329305.1_ASM32930v1		GCA_000583255.1_ASM58325v1
	GCF_000567565.1_Kleb_pneu_BWH_36_V1	GCF_001891965.1_ASM189196v1	GCF_000235185.1_Esch_coli_11-4404_V2	GCF_004291935.1_ASM429193v1	GCF_000329325.1_ASM32932v1		GCA_000583295.1_ASM58329v1
	GCF_000567585.1_Kleb_pneu_BWH_22_V2	GCF_001891975.1_ASM189197v1	GCF_000235205.1_Esch_coli_11-3677_V2	GCF_004291965.1_ASM429196v1	GCF_000329345.1_ASM32934v1		GCA_000583315.1_ASM58331v1
	GCF_000567605.1_Kleb_pneu_BWH_15_V2	GCF_001892025.1_ASM189202v1	GCF_000235225.1_Esch_coli_09-7901_V2	GCF_004291975.1_ASM429197v1	GCF_000329365.2_ASM32936v2		GCA_000583335.1_ASM58333v1
	GCF_000567625.1_Kleb_pneu_BWH_2_V2	GCF_001892145.1_ASM189214v1	GCF_000235245.1_Esch_coli_04-8351_V2	GCF_004292005.1_ASM429200v1	GCF_000329385.1_ASM32938v1		GCA_000583355.1_ASM58335v1
	GCF_000567645.1_Kleb_pneu_MGH_47_V1	GCF_001892205.1_ASM189220v1	GCF_000235265.1_Esch_coli_C236-11_V2	GCF_004292025.1_ASM429202v1	GCF_000329405.1_ASM32940v1		GCA_000583435.1_ASM58343v1
	GCF_000567665.1_Kleb_pneu_MGH_45_V1	GCF_001892295.1_ASM189229v1	GCF_000235285.1_Esch_coli_C227-11_V2	GCF_004292035.1_ASM429203v1	GCF_000329425.1_ASM32942v1		GCA_000583455.1_ASM58345v1
	GCF_000567685.1_Kleb_pneu_MGH_43_V1	GCF_001892355.1_ASM189235v1	GCF_000241975.1_Esch_coli_H397_V1	GCF_004292065.1_ASM429206v1	GCF_000329445.1_ASM32944v1		GCA_000583475.1_ASM58347v1
	GCF_000567725.1_Kleb_pneu_MGH_39_V1	GCF_001892405.1_ASM189240v1	GCF_000241995.1_Esch_coli_E101_V1	GCF_004292085.1_ASM429208v1	GCF_000329465.1_ASM32946v1		GCA_000583495.1_ASM58349v1
	GCF_000567745.1_Kleb_pneu_MGH_35_V1	GCF_001892515.1_ASM189251v1	GCF_000242015.1_Esch_coli_B093_V1	GCF_004292095.1_ASM429209v1	GCF_000329485.1_ASM32948v1		GCA_000583515.1_ASM58351v1
	GCF_000567765.2_ASM56776v2	GCF_001892525.1_ASM189252v1	GCF_000242035.1_Esch_coli_H494_V1	GCF_004337335.1_ASM433733v1	GCF_000329505.1_ASM32950v1		GCA_000583535.1_ASM58353v1
	GCF_000567785.1_Kleb_pneu_MGH_29_V1	GCF_001892565.1_ASM189256v1	GCF_000242055.1_Esch_coli_TA124_V1	GCF_004349385.1_ASM434938v1	GCF_000329525.1_ASM32952v1		GCA_000583555.1_ASM58355v1
	GCF_000567825.1_Kleb_pneu_BIDMC_7A_V2	GCF_001892585.1_ASM189258v1	GCF_000245515.1_ASM24551v1	GCF_004358925.1_ASM435892v1	GCF_000329545.1_ASM32954v1		GCA_000583575.1_ASM58357v1
	GCF_000567845.1_Kleb_pneu_UCI_13_V1	GCF_001892665.1_ASM189266v1	GCF_000247665.3_EcoliT22_2.0	GCF_004360265.1_ASM436026v1	GCF_000329565.1_ASM32956v1		GCA_000583595.1_ASM58359v1
	GCF_000585875.1_Kpn3159065	GCF_001892755.1_ASM189275v1	GCF_000249055.1_ASM24905v2	GCF_004360295.1_ASM436029v1	GCF_000329585.1_ASM32958v1		GCA_000584035.1_ASM58403v1
	GCF_000585895.1_KP4-R	GCF_001892765.1_ASM189276v1	GCF_000249075.1_ASM24907v2	GCF_004360315.1_ASM436031v1	GCF_000329605.1_ASM32960v1		GCA_000584055.1_ASM58405v1
	GCF_000585915.1_KP2-R	GCF_001892835.1_ASM189283v1	GCF_000249095.1_ASM24909v2	GCF_004360335.1_ASM436033v1	GCF_000329625.1_ASM32962v1		GCA_000584115.1_ASM58411v1
	GCF_000585935.1_KP5-R	GCF_001892845.1_ASM189284v1	GCF_000249115.1_ASM24911v2	GCF_004360345.1_ASM436034v1	GCF_000329645.1_ASM32964v1		GCA_000584135.1_ASM58413v1
	GCF_000585955.1_KP1-I	GCF_001892935.1_ASM189293v1	GCF_000249135.1_ASM24913v2	GCF_004360365.1_ASM436036v1	GCF_000329665.1_ASM32966v1		GCA_000584155.1_ASM58415v1
	GCF_000597905.1_ASM59790v1	GCF_001892955.1_ASM189295v1	GCF_000249175.1_ASM24917v2	GCF_004360395.1_ASM436039v1	GCF_000329685.1_ASM32968v1		GCA_000584175.1_ASM58417v1
	GCF_000598005.1_ASM59800v1	GCF_001893005.1_ASM189300v1	GCF_000249215.1_ASM24921v2	GCF_004360415.1_ASM436041v1	GCF_000329705.1_ASM32970v1		GCA_000584195.1_ASM58419v1
	GCF_000599905.1_KPB_4_IHQD	GCF_001893015.1_ASM189301v1	GCF_000249235.1_ASM24923v2	GCF_004360425.1_ASM436042v1	GCF_000329725.1_ASM32972v1		GCA_000584235.1_ASM58423v1
	GCF_000599925.1_KPB_3_IHQD	GCF_001893025.1_ASM189302v1	GCF_000249255.1_ASM24925v2	GCF_004360435.1_ASM436043v1	GCF_000329745.1_ASM32974v1		GCA_000584395.1_ASM58439v1
	GCF_000633735.1_Kleb_pneu_CHS_60_V1	GCF_001893105.1_ASM189310v1	GCF_000249275.1_ASM24927v2	GCF_004360485.1_ASM436048v1	GCF_000329765.1_ASM32976v1		GCA_000584435.1_ASM58443v1
	GCF_000633755.1_Kleb_pneu_CHS_47_V1	GCF_001893205.1_ASM189320v1	GCF_000249335.1_ASM24933v2	GCF_004360495.1_ASM436049v1	GCF_000329785.1_ASM32978v1		GCA_000584475.1_ASM58447v1
	GCF_000633775.1_Kleb_pneu_CHS_42_V1	GCF_001893245.1_ASM189324v1	GCF_000249435.1_ASM24943v2	GCF_004360525.1_ASM436052v1	GCF_000329805.1_ASM32980v1		GCA_000584495.1_ASM58449v1
	GCF_000688155.1_Kleb_pneu_MGH_63_V1	GCF_001893315.1_ASM189331v1	GCF_000249455.1_ASM24945v2	GCF_004360535.1_ASM436053v1	GCF_000329825.1_ASM32982v1		GCA_000584555.1_ASM58455v1
	GCF_000688175.1_Kleb_pneu_UCI_64_V1	GCF_001893445.1_ASM189344v1	GCF_000249495.1_ASM24949v2	GCF_004360545.1_ASM436054v1	GCF_000329845.1_ASM32984v1		GCA_000584655.1_ASM58465v1
	GCF_000688195.1_Kleb_pneu_UCI_60_V1	GCF_001893525.1_ASM189352v1	GCF_000249515.1_ASM24951v2	GCF_004360555.1_ASM436055v1	GCF_000329865.1_ASM32986v1		GCA_000584675.1_ASM58467v1
	GCF_000688215.1_Kleb_pneu_MGH_75_V1	GCF_001893615.1_ASM189361v1	GCF_000249535.1_ASM24953v2	GCF_004360605.1_ASM436060v1	GCF_000329885.1_ASM32988v1		GCA_000584735.1_ASM58473v1
	GCF_000688535.1_Kleb_pneu_CHS_21_V1	GCF_001893955.1_ASM189395v1	GCF_000249555.1_ASM24955v2	GCF_004360615.1_ASM436061v1	GCF_000329905.1_ASM32990v1		GCA_000584755.1_ASM58475v1
	GCF_000688555.1_Kleb_pneu_CHS_16_V1	GCF_001893985.1_ASM189398v1	GCF_000249575.1_ASM24957v2	GCF_004360625.1_ASM436062v1	GCF_000329925.1_ASM32992v1		GCA_000584775.1_ASM58477v1
	GCF_000688635.1_Kleb_pneu_CHS_08_V1	GCF_001894075.1_ASM189407v1	GCF_000249595.1_ASM24959v2	GCF_004360635.1_ASM436063v1	GCF_000329945.1_ASM32994v1		GCA_000584835.1_ASM58483v1
	GCF_000689275.1_AFX_PRJEB4159_v1	GCF_001894145.1_ASM189414v1	GCF_000249675.1_ASM24967v2	GCF_004360685.1_ASM436068v1	GCF_000329965.1_ASM32996v1		GCA_000584875.1_ASM58487v1
	GCF_000692915.1_Kleb_pneu_BIDMC_18B_V1	GCF_001894165.1_ASM189416v1	GCF_000249715.1_ASM24971v2	GCF_004360695.1_ASM436069v1	GCF_000329985.1_ASM32998v1		GCA_000584895.1_ASM58489v1
	GCF_000692935.1_Kleb_pneu_BIDMC_54_V1	GCF_001894225.1_ASM189422v1	GCF_000249855.1_ASM24985v2	GCF_004360705.1_ASM436070v1	GCF_000330005.1_ASM33000v1		GCA_000587875.1_ASM58787v1
	GCF_000692955.1_Kleb_pneu_BIDMC_55_V1	GCF_001894255.1_ASM189425v1	GCF_000249875.1_ASM24987v2	GCF_004360715.1_ASM436071v1	GCF_000330045.1_ASM33004v1		GCA_000587895.1_ASM58789v1
	GCF_000692975.1_Kleb_pneu_BIDMC_60_V1	GCF_001894305.1_ASM189430v1	GCF_000249915.1_ASM24991v2	GCF_004360765.1_ASM436076v1	GCF_000330065.1_ASM33006v1		GCA_000587915.1_ASM58791v1
	GCF_000693015.1_Kleb_pneu_BIDMC_68_V1	GCF_001894325.1_ASM189432v1	GCF_000249935.1_ASM24993v2	GCF_004360775.1_ASM436077v1	GCF_000330085.1_ASM33008v1		GCA_000587935.1_ASM58793v1
	GCF_000693035.1_Kleb_pneu_BIDMC_69_V1	GCF_001894555.1_ASM189455v1	GCF_000249955.1_ASM24995v2	GCF_004360785.1_ASM436078v1	GCF_000330105.1_ASM33010v1		GCA_000587975.1_ASM58797v1
	GCF_000693055.1_Kleb_pneu_BWH_45_V1	GCF_001894635.1_ASM189463v1	GCF_000249975.1_ASM24997v2	GCF_004360795.1_ASM436079v1	GCF_000330125.1_ASM33012v1		GCA_000588055.1_ASM58805v1
	GCF_000693075.1_Kleb_pneu_BWH_46_V1	GCF_001894685.1_ASM189468v1	GCF_000250075.1_ASM25007v2	GCF_004360845.1_ASM436084v1	GCF_000330145.1_ASM33014v1		GCA_000588155.1_ASM58815v1
	GCF_000693095.1_Kleb_pneu_BWH_47_V1	GCF_001894705.1_ASM189470v1	GCF_000250095.1_ASM25009v2	GCF_004360855.1_ASM436085v1	GCF_000330165.1_ASM33016v1		GCA_000588175.1_ASM58817v1
	GCF_000693115.1_Kleb_pneu_BWH_48_V1	GCF_001900295.1_ASM190029v1	GCF_000250115.1_ASM25011v2	GCF_004360865.1_ASM436086v1	GCF_000330185.1_ASM33018v1		GCA_000588215.1_ASM58821v1
	GCF_000693135.1_Kleb_pneu_CHS_02_V1	GCF_001907935.1_ASM190793v1	GCF_000250135.1_ASM25013v2	GCF_004360875.1_ASM436087v1	GCF_000330205.1_ASM33020v1		GCA_000588295.1_ASM58829v1
	GCF_000693155.1_Kleb_pneu_CHS_03_V1	GCF_001911145.1_ASM191114v1	GCF_000250175.1_ASM25017v2	GCF_004360925.1_ASM436092v1	GCF_000330245.1_ASM33024v1		GCA_000588315.1_ASM58831v1
	GCF_000693175.1_Kleb_pneu_CHS_05_V1	GCF_001911485.1_ASM191148v1	GCF_000250195.1_ASM25019v2	GCF_004360935.1_ASM436093v1	GCF_000330265.1_ASM33026v1		GCA_000588375.1_ASM58837v1
	GCF_000693195.1_Kleb_pneu_CHS_06_V1	GCF_001912235.1_ASM191223v1	GCF_000250215.1_ASM25021v2	GCF_004360945.1_ASM436094v1	GCF_000330285.1_ASM33028v1		GCA_000588435.1_ASM58843v1
	GCF_000693215.1_Kleb_pneu_CHS_07_V1	GCF_001912525.1_ASM191252v1	GCF_000250275.1_ASM25027v2	GCF_004360955.1_ASM436095v1	GCF_000330305.1_ASM33030v1		GCA_000588455.1_ASM58845v1
	GCF_000693235.1_Kleb_pneu_CHS_09_V1	GCF_001942105.1_86J1	GCF_000250295.1_ASM25029v2	GCF_004360995.1_ASM436099v1	GCF_000330345.1_ASM33034v1		GCA_000588495.1_ASM58849v1
	GCF_000693255.1_Kleb_pneu_CHS_11_V1	GCF_001970035.1_ASM197003v1	GCF_000250315.1_ASM25031v2	GCF_004361015.1_ASM436101v1	GCF_000330365.1_ASM33036v1		GCA_000588555.1_ASM58855v1
	GCF_000693275.1_Kleb_pneu_CHS_12_V1	GCF_001984855.1_ASM198485v1	GCF_000250335.1_ASM25033v2	GCF_004361045.1_ASM436104v1	GCF_000330385.1_ASM33038v1		GCA_000588575.2_ASM58857v2
	GCF_000693295.1_Kleb_pneu_CHS_13_V1	GCF_002002145.1_ASM200214v1	GCF_000250355.1_ASM25035v2	GCF_004681245.1_ASM468124v1	GCF_000330425.1_ASM33042v1		GCA_000588635.1_ASM58863v1
	GCF_000693315.1_Kleb_pneu_CHS_14_V1	GCF_002011985.1_ASM201198v1	GCF_000250375.1_ASM25037v2	GCF_005930995.1_ASM593099v1	GCF_000330445.1_ASM33044v1		GCA_000588655.1_ASM58865v1
	GCF_000693335.1_Kleb_pneu_CHS_17_V1	GCF_002080505.1_ASM208050v1	GCF_000250395.1_ASM25039v2	GCF_005938305.1_ASM593830v1	GCF_000330465.1_ASM33046v1		GCA_000588695.1_ASM58869v1
	GCF_000693355.1_Kleb_pneu_CHS_18_V1	GCF_002080535.1_ASM208053v1	GCF_000250415.1_ASM25041v2	GCF_006228345.1_ASM622834v1	GCF_000330485.2_ASM33048v2		GCA_000588735.1_ASM58873v1
	GCF_000693375.1_Kleb_pneu_CHS_19_V1	GCF_002080635.1_ASM208063v1	GCF_000250475.1_ASM25047v2	GCF_006377915.2_ASM637791v2	GCF_000330525.1_ASM33052v1		GCA_000588795.1_ASM58879v1
	GCF_000693395.1_Kleb_pneu_CHS_20_V1	GCF_002109655.1_ASM210965v1	GCF_000250495.1_ASM25049v2	GCF_006378085.2_ASM637808v2	GCF_000330565.1_ASM33056v1		GCA_000588815.1_ASM58881v1
	GCF_000693415.1_Kleb_pneu_CHS_22_V1	GCF_002109965.1_ASM210996v1	GCF_000250515.1_ASM25051v2	GCF_006378115.2_ASM637811v2	GCF_000330585.1_ASM33058v1		GCA_000588895.1_ASM58889v1
	GCF_000693435.1_Kleb_pneu_CHS_23_V1	GCF_002116485.1_ASM211648v1	GCF_000250535.1_ASM25053v2	GCF_006378185.2_ASM637818v2	GCF_000330625.1_ASM33062v1		GCA_000588915.1_ASM58891v1
	GCF_000693455.1_Kleb_pneu_CHS_24_V1	GCF_002133905.1_ASM213390v1	GCF_000250555.1_ASM25055v2	GCF_006378255.2_ASM637825v2	GCF_000330645.1_ASM33064v1		GCA_000588935.1_ASM58893v1
	GCF_000693475.1_Kleb_pneu_CHS_25_V1	GCF_002134325.1_ASM213432v1	GCF_000250575.1_ASM25057v2	GCF_006378315.2_ASM637831v2	GCF_000330665.1_ASM33066v1		GCA_000588955.1_ASM58895v1
	GCF_000693495.1_Kleb_pneu_CHS_26_V1	GCF_002142365.1_ASM214236v1	GCF_000252805.1_ASM25280v2	GCF_006378355.2_ASM637835v2	GCF_000335835.1_ASM33583v1		GCA_000588975.1_ASM58897v1
	GCF_000693515.1_Kleb_pneu_CHS_27_V1	GCF_002152135.1_ASM215213v1	GCF_000258025.1_ASM25802v1	GCF_006380095.2_ASM638009v2	GCF_000335855.1_ASM33585v1		GCA_000588995.1_ASM58899v1
	GCF_000693535.1_Kleb_pneu_CHS_28_V1	GCF_002154035.1_ASM215403v1	GCF_000258145.1_ASM25814v1	GCF_006380245.2_ASM638024v2	GCF_000335875.2_ASM33587v2		GCA_000589015.1_ASM58901v1
	GCF_000693555.1_Kleb_pneu_CHS_29_V1	GCF_002154805.1_ASM215480v1	GCF_000258225.1_ASM25822v1	GCF_006380275.2_ASM638027v2	GCF_000335895.1_ASM33589v1		GCA_000589035.1_ASM58903v1
	GCF_000693575.1_Kleb_pneu_CHS_30_V1	GCF_002154925.1_ASM215492v1	GCF_000258615.1_ASM25861v1	GCF_006380685.2_ASM638068v2	GCF_000335915.1_ASM33591v1		GCA_000589055.1_ASM58905v1
	GCF_000693595.1_Kleb_pneu_CHS_31_V1	GCF_002190105.1_ASM219010v1	GCF_000258635.1_ASM25863v1	GCF_006381135.2_ASM638113v2	GCF_000335935.1_ASM33593v1		GCA_000589075.1_ASM58907v1
	GCF_000693615.1_Kleb_pneu_CHS_32_V1	GCF_002190165.1_ASM219016v1	GCF_000258785.1_EscCol1.0	GCF_006383515.1_ASM638351v1	GCF_000335955.1_ASM33595v1		GCA_000589095.1_ASM58909v1
	GCF_000693635.1_Kleb_pneu_CHS_33_V1	GCF_002190705.1_ASM219070v1	GCF_000258865.1_ASM25886v1	GCF_006383525.1_ASM638352v1	GCF_000335975.1_ASM33597v1		GCA_000589195.1_ASM58919v1
	GCF_000693655.1_Kleb_pneu_CHS_34_V1	GCF_002191025.1_ASM219102v1	GCF_000259385.1_NCCP15647_1.0	GCF_006383535.1_ASM638353v1	GCF_000335995.2_ASM33599v2		GCA_000589275.1_ASM58927v1
	GCF_000693675.1_Kleb_pneu_CHS_35_V1	GCF_002196615.1_ASM219661v1	GCF_000259425.1_ASM25942v1	GCF_006383545.1_ASM638354v1	GCF_000336015.1_ASM33601v1		GCA_000589295.1_ASM58929v1
	GCF_000693695.1_Kleb_pneu_CHS_36_V1	GCF_002207305.1_ASM220730v1	GCF_000259695.1_ASM25969v1	GCF_006383555.1_ASM638355v1	GCF_000336035.1_ASM33603v1		GCA_000589315.1_ASM58931v1
	GCF_000693715.1_Kleb_pneu_CHS_37_V1	GCF_002207385.1_ASM220738v1	GCF_000260475.1_NCCP15658v1.0	GCF_006383615.1_ASM638361v1	GCF_000336055.1_ASM33605v1		GCA_000589355.1_ASM58935v1
	GCF_000693735.1_Kleb_pneu_CHS_38_V1	GCF_002217075.1_ASM221707v1	GCF_000261145.1_Esch_coli_M919_V2	GCF_006383625.1_ASM638362v1	GCF_000336075.1_ASM33607v1		GCA_000589375.1_ASM58937v1
	GCF_000693755.1_Kleb_pneu_CHS_39_V1	GCF_002223415.1_ASM222341v1	GCF_000261385.1_Esch_coli_B799_V1	GCF_006383635.1_ASM638363v1	GCF_000336115.1_ASM33611v1		GCA_000589395.1_ASM58939v1
	GCF_000693775.1_Kleb_pneu_CHS_40_V1	GCF_002225715.1_ASM222571v1	GCF_000261405.1_Esch_coli_H730_V1	GCF_006383675.1_ASM638367v1	GCF_000336135.1_ASM33613v1		GCA_000589415.1_ASM58941v1
	GCF_000693795.1_Kleb_pneu_CHS_41_V1	GCF_002225755.1_ASM222575v1	GCF_000262125.1_ASM26212v1	GCF_006383685.1_ASM638368v1	GCF_000336155.1_ASM33615v1		GCA_000589435.1_ASM58943v1
	GCF_000693815.1_Kleb_pneu_CHS_43_V1	GCF_002225815.1_ASM222581v1	GCF_000263895.1_ASM26389v1	GCF_006383715.1_ASM638371v1	GCF_000336175.1_ASM33617v1		GCA_000589455.1_ASM58945v1
	GCF_000693835.1_Kleb_pneu_CHS_44_V1	GCF_002226175.1_ASM222617v1	GCF_000263915.1_ASM26391v1	GCF_006383725.1_ASM638372v1	GCF_000336195.1_ASM33619v1		GCA_000589475.1_ASM58947v1
	GCF_000693855.1_Kleb_pneu_CHS_45_V1	GCF_002226585.1_ASM222658v1	GCF_000263935.1_ASM26393v1	GCF_006383755.1_ASM638375v1	GCF_000336215.1_ASM33621v1		GCA_000589495.1_ASM58949v1
	GCF_000693875.1_Kleb_pneu_CHS_46_V1	GCF_002226715.1_ASM222671v1	GCF_000263955.1_ASM26395v1	GCF_006383765.1_ASM638376v1	GCF_000341425.1_ASM34142v1		GCA_000589515.1_ASM58951v1
	GCF_000693895.1_Kleb_pneu_CHS_48_V1	GCF_002226775.1_ASM222677v1	GCF_000263975.1_ASM26397v1	GCF_006383785.1_ASM638378v1	GCF_000344825.1_SOAPdenovo1.05		GCA_000589535.1_ASM58953v1
	GCF_000693915.1_Kleb_pneu_CHS_49_V1	GCF_002227215.1_ASM222721v1	GCF_000263995.1_ASM26399v1	GCF_006383815.1_ASM638381v1	GCF_000344845.1_SOAPdenovo1.05		GCA_000589555.1_ASM58955v1
	GCF_000693935.1_Kleb_pneu_CHS_50_V1	GCF_002227275.1_ASM222727v1	GCF_000264015.1_ASM26401v1	GCF_006383825.1_ASM638382v1	GCF_000344865.1_SOAPdenovo1.05		GCA_000589575.1_ASM58957v1
	GCF_000693955.1_Kleb_pneu_CHS_51_V1	GCF_002227615.1_ASM222761v1	GCF_000264035.1_ASM26403v1	GCF_006383845.1_ASM638384v1	GCF_000344885.1_SOAPdenovo1.05		GCA_000589595.1_ASM58959v1
	GCF_000693975.1_Kleb_pneu_CHS_52_V1	GCF_002227785.1_ASM222778v1	GCF_000264095.1_ASM26409v1	GCF_006383875.1_ASM638387v1	GCF_000353305.2_ASM35330v2		GCA_000589615.1_ASM58961v1
	GCF_000693995.1_Kleb_pneu_CHS_53_V1	GCF_002227875.1_ASM222787v1	GCF_000264115.1_ASM26411v1	GCF_006383885.1_ASM638388v1	GCF_000353585.1_S._enterica_Tennessee_CDC07-0191		GCA_000589635.1_ASM58963v1
	GCF_000694015.1_Kleb_pneu_CHS_54_V1	GCF_002227955.1_ASM222795v1	GCF_000264135.1_ASM26413v1	GCF_006383905.1_ASM638390v1	GCF_000376525.1_W41		GCA_000589655.1_ASM58965v1
	GCF_000694035.1_Kleb_pneu_CHS_55_V1	GCF_002228055.1_ASM222805v1	GCF_000264155.1_ASM26415v1	GCF_006383925.1_ASM638392v1	GCF_000380325.1_ASM38032v1		GCA_000589675.1_ASM58967v1
	GCF_000694055.1_Kleb_pneu_CHS_56_V1	GCF_002228215.1_ASM222821v1	GCF_000264175.1_ASM26417v1	GCF_006383935.1_ASM638393v1	GCF_000385905.1_ASM38590v1		GCA_000589695.1_ASM58969v1
	GCF_000694075.1_Kleb_pneu_CHS_57_V1	GCF_002228235.1_ASM222823v1	GCF_000264195.1_ASM26419v1	GCF_006383975.1_ASM638397v1	GCF_000388195.1_01.O.05		GCA_000589715.1_ASM58971v1
	GCF_000694095.1_Kleb_pneu_CHS_58_V1	GCF_002228265.1_ASM222826v1	GCF_000264215.1_ASM26421v1	GCF_006383995.1_ASM638399v1	GCF_000388215.1_02.O.05		GCA_000589735.1_ASM58973v1
	GCF_000694115.1_Kleb_pneu_CHS_59_V1	GCF_002228305.1_ASM222830v1	GCF_000264235.1_ASM26423v1	GCF_006384005.1_ASM638400v1	GCF_000388235.1_03.O.05		GCA_000589755.1_ASM58975v1
	GCF_000694135.1_Kleb_pneu_CHS_61_V1	GCF_002228375.1_ASM222837v1	GCF_000267005.2_ASM26700v2	GCF_006384035.1_ASM638403v1	GCF_000388255.1_04.O.05		GCA_000589775.1_ASM58977v1
	GCF_000694155.1_Kleb_pneu_CHS_62_V1	GCF_002228435.1_ASM222843v1	GCF_000267025.1_ASM26702v1	GCF_006384065.1_ASM638406v1	GCF_000388275.1_05.O.06		GCA_000589795.1_ASM58979v1
	GCF_000694175.1_Kleb_pneu_CHS_63_V1	GCF_002228465.1_ASM222846v1	GCF_000267045.1_ASM26704v1	GCF_006384075.1_ASM638407v1	GCF_000388295.1_06.O.05		GCA_000589815.1_ASM58981v1
	GCF_000694195.1_Kleb_pneu_CHS_64_V1	GCF_002228485.1_ASM222848v1	GCF_000267065.1_ASM26706v1	GCF_006384085.1_ASM638408v1	GCF_000388315.1_07.O.05		GCA_000589835.1_ASM58983v1
	GCF_000694215.1_Kleb_pneu_CHS_65_V1	GCF_002228705.1_ASM222870v1	GCF_000267085.1_ASM26708v1	GCF_006384155.1_ASM638415v1	GCF_000388335.1_08.A.05		GCA_000591575.1_ASM59157v1
	GCF_000694235.1_Kleb_pneu_CHS_66_V1	GCF_002228725.1_ASM222872v1	GCF_000267105.1_ASM26710v1	GCF_006385975.1_ASM638597v1	GCF_000388355.1_09.F.08		GCA_000591595.1_ASM59159v1
	GCF_000694255.1_Kleb_pneu_CHS_67_V1	GCF_002228815.1_ASM222881v1	GCF_000267125.1_ASM26712v1	GCF_006385985.1_ASM638598v1	GCF_000388375.1_10.A.05		GCA_000591615.1_ASM59161v1
	GCF_000694275.1_Kleb_pneu_CHS_70_V1	GCF_002229245.1_ASM222924v1	GCF_000267145.1_ASM26714v1	GCF_006385995.1_ASM638599v1	GCF_000388395.1_11.A.05		GCA_000591635.1_ASM59163v1
	GCF_000694295.1_Kleb_pneu_CHS_71_V1	GCF_002230175.1_ASM223017v1	GCF_000267165.1_ASM26716v1	GCF_006386055.1_ASM638605v1	GCF_000388415.1_12.A.06		GCA_000591655.1_ASM59165v1
	GCF_000694315.1_Kleb_pneu_CHS_72_V1	GCF_002230575.1_ASM223057v1	GCF_000267185.1_ASM26718v1	GCF_006461305.1_ASM646130v1	GCF_000388435.1_13.E.05		GCA_000591675.1_ASM59167v1
	GCF_000694335.1_Kleb_pneu_CHS_73_V1	GCF_002231025.1_ASM223102v1	GCF_000267205.2_ASM26720v2	GCF_007093725.1_ASM709372v1	GCF_000388455.1_14.E.05		GCA_000591695.1_ASM59169v1
	GCF_000694355.1_Kleb_pneu_CHS_74_V1	GCF_002231085.1_ASM223108v1	GCF_000267225.2_ASM26722v2	GCF_007093735.1_ASM709373v1	GCF_000388475.1_15.H.03		GCA_000591715.1_ASM59171v1
	GCF_000694375.1_Kleb_pneu_CHS_75_V1	GCF_002231115.1_ASM223111v1	GCF_000267245.2_ASM26724v2	GCF_007093745.1_ASM709374v1	GCF_000388495.1_17.H.06		GCA_000591735.1_ASM59173v1
	GCF_000694395.1_Kleb_pneu_CHS_76_V1	GCF_002231315.1_ASM223131v1	GCF_000267265.2_ASM26726v2	GCF_007093755.1_ASM709375v1	GCF_000388515.1_18.H.07		GCA_000591755.1_ASM59175v1
	GCF_000694415.1_Kleb_pneu_CHS_80_V1	GCF_002231415.1_ASM223141v1	GCF_000267285.2_ASM26728v2	GCF_007093765.1_ASM709376v1	GCF_000388535.1_19.F.03		GCA_000591775.1_ASM59177v1
	GCF_000694435.1_Kleb_pneu_MGH_51_V1	GCF_002231955.1_ASM223195v1	GCF_000267305.2_ASM26730v2	GCF_007093825.1_ASM709382v1	GCF_000388555.1_20.H.06		GCA_000591795.1_ASM59179v1
	GCF_000694455.1_Kleb_pneu_MGH_52_V1	GCF_002232155.1_ASM223215v1	GCF_000267325.1_ASM26732v1	GCF_007093835.1_ASM709383v1	GCF_000388575.1_21.H.10		GCA_000591815.1_ASM59181v1
	GCF_000694475.2_ASM69447v2	GCF_002232695.1_ASM223269v1	GCF_000267345.2_ASM26734v2	GCF_007093845.1_ASM709384v1	GCF_000388595.1_22.H.04		GCA_000591835.1_ASM59183v1
	GCF_000694495.1_Kleb_pneu_MGH_60_V1	GCF_002233155.1_ASM223315v1	GCF_000267365.2_ASM26736v2	GCF_007093855.1_ASM709385v1	GCF_000388615.1_23.F.01		GCA_000591855.1_ASM59185v1
	GCF_000694515.1_Kleb_pneu_MGH_64_V1	GCF_002243755.1_ASM224375v1	GCF_000267385.2_ASM26738v2	GCF_007093895.1_ASM709389v1	GCF_000388635.1_24.H.04		GCA_000591875.1_ASM59187v1
	GCF_000694535.1_Kleb_pneu_MGH_65_V1	GCF_002243765.1_ASM224376v1	GCF_000267405.2_ASM26740v2	GCF_007093925.1_ASM709392v1	GCF_000388655.1_26.F.98		GCA_000591895.1_ASM59189v1
	GCF_000694555.1_Kleb_pneu_MGH_66_V1	GCF_002243975.1_ASM224397v1	GCF_000267425.2_ASM26742v2	GCF_007093935.1_ASM709393v1	GCF_000388675.1_27.O.98		GCA_000591915.1_ASM59191v1
	GCF_000694575.1_Kleb_pneu_MGH_67_V1	GCF_002244835.1_ASM224483v1	GCF_000267445.2_ASM26744v2	GCF_007093945.1_ASM709394v1	GCF_000388695.1_28.O.08		GCA_000591935.1_ASM59193v1
	GCF_000694615.1_Kleb_pneu_MGH_69_V1	GCF_002259555.1_ASM225955v1	GCF_000267465.2_ASM26746v2	GCF_007093965.1_ASM709396v1	GCF_000388715.1_29.O.08		GCA_000591955.1_ASM59195v1
	GCF_000694635.1_Kleb_pneu_MGH_70_V1	GCF_002278115.2_ASM227811v2	GCF_000267485.2_ASM26748v2	GCF_007093985.1_ASM709398v1	GCF_000388735.1_30.H.04		GCA_000591975.1_ASM59197v1
	GCF_000694655.1_Kleb_pneu_MGH_71_V1	GCF_002286565.1_ASM228656v1	GCF_000267505.2_ASM26750v2	GCF_007094015.1_ASM709401v1	GCF_000388755.1_31.H.09		GCA_000591995.1_ASM59199v1
	GCF_000694675.1_Kleb_pneu_MGH_72_V1	GCF_002307515.1_ASM230751v1	GCF_000267525.2_ASM26752v2	GCF_007094035.1_ASM709403v1	GCF_000388775.1_32.A.00		GCA_000592015.1_ASM59201v1
	GCF_000694695.1_Kleb_pneu_MGH_73_V1	GCF_002307635.1_ASM230763v1	GCF_000267585.2_ASM26758v2	GCF_007094065.1_ASM709406v1	GCF_000388795.1_33.A.05		GCA_000592035.1_ASM59203v1
	GCF_000694715.1_Kleb_pneu_MGH_74_V1	GCF_002310555.1_ASM231055v1	GCF_000267605.2_ASM26760v2	GCF_007094075.1_ASM709407v1	GCF_000388815.1_34.H.09		GCA_000592055.1_ASM59205v1
	GCF_000694755.1_Kleb_pneu_MGH_79_V1	GCF_002310595.1_ASM231059v1	GCF_000267625.2_ASM26762v2	GCF_007094085.1_ASM709408v1	GCF_000388835.1_35.H.08		GCA_000592075.1_ASM59207v1
	GCF_000694795.1_Kleb_pneu_UCI_55_V1	GCF_002319155.1_ASM231915v1	GCF_000267645.2_ASM26764v2	GCF_007094115.1_ASM709411v1	GCF_000388855.1_36.H.00		GCA_000592095.1_ASM59209v1
	GCF_000694815.1_Kleb_pneu_UCI_56_V1	GCF_002319315.1_ASM231931v1	GCF_000267665.2_ASM26766v2	GCF_007094135.1_ASM709413v1	GCF_000388875.1_37.F.02		GCA_000592115.1_ASM59211v1
	GCF_000694835.1_Kleb_pneu_UCI_59_V1	GCF_002319415.1_ASM231941v1	GCF_000267685.2_ASM26768v2	GCF_007094155.1_ASM709415v1	GCF_000388895.1_38.O.03		GCA_000592135.1_ASM59213v1
	GCF_000694855.1_Kleb_pneu_UCI_61_V1	GCF_002326765.1_ASM232676v1	GCF_000267705.2_ASM26770v2	GCF_007094175.1_ASM709417v1	GCF_000388915.1_39.O.03		GCA_000592155.1_ASM59215v1
	GCF_000694875.1_Kleb_pneu_UCI_62_V1	GCF_002326895.1_ASM232689v1	GCF_000267725.2_ASM26772v2	GCF_007094195.1_ASM709419v1	GCF_000388935.1_41.E.09		GCA_000592175.1_ASM59217v1
	GCF_000694895.1_Kleb_pneu_UCI_63_V1	GCF_002326995.1_ASM232699v1	GCF_000267745.2_ASM26774v2	GCF_007094225.1_ASM709422v1	GCF_000388955.1_40.E.08		GCA_000592195.1_ASM59219v1
	GCF_000694915.1_Kleb_pneu_UCI_67_V1	GCF_002327025.1_ASM232702v1	GCF_000267765.2_ASM26776v2	GCF_007094235.1_ASM709423v1	GCF_000388975.1_42.E.09		GCA_000592215.1_ASM59221v1
	GCF_000694935.1_Kleb_pneu_UCI_68_V1	GCF_002327035.1_ASM232703v1	GCF_000267785.2_ASM26778v2	GCF_007094255.1_ASM709425v1	GCF_000388995.1_43.E.09		GCA_000592235.1_ASM59223v1
	GCF_000695285.2_SaK60	GCF_002327045.1_ASM232704v1	GCF_000267805.2_ASM26780v2	GCF_007094265.1_ASM709426v1	GCF_000389015.1_44.E.09		GCA_000592255.1_ASM59225v1
	GCF_000695305.2_SbK60	GCF_002407305.1_ASM240730v1	GCF_000267825.2_ASM26782v2	GCF_007094285.1_ASM709428v1	GCF_000389035.1_45.E.09		GCA_000592275.1_ASM59227v1
	GCF_000695935.1_ASM69593v1	GCF_002407385.1_ASM240738v1	GCF_000267845.2_ASM26784v2	GCF_007094305.1_ASM709430v1	GCF_000389055.1_46.E.09		GCA_000592295.1_ASM59229v1
	GCF_000699325.1_4541-2	GCF_002456295.1_ASM245629v1	GCF_000267865.2_ASM26786v2	GCF_007094345.1_ASM709434v1	GCF_000389075.1_48.E.08		GCA_000592315.1_ASM59231v1
	GCF_000699345.1_11227-1	GCF_002456435.1_ASM245643v1	GCF_000267885.2_ASM26788v2	GCF_007094355.1_ASM709435v1	GCF_000389095.1_49.E.09		GCA_000592335.1_ASM59233v1
	GCF_000699405.1_4006	GCF_002458105.1_ASM245810v1	GCF_000267905.2_ASM26790v2	GCF_007094365.1_ASM709436v1	GCF_000389115.1_50.E.08		GCA_000592355.1_ASM59235v1
	GCF_000699425.1_7699	GCF_002459045.1_ASM245904v1	GCF_000267925.2_ASM26792v2	GCF_007094385.1_ASM709438v1	GCF_000389135.1_51.E.09		GCA_000592375.1_ASM59237v1
	GCF_000706585.1_Kleb_pneu_UCI_17_V1	GCF_002459125.1_ASM245912v1	GCF_000267945.2_ASM26794v2	GCF_007094395.1_ASM709439v1	GCF_000389155.1_52.F.08		GCA_000592395.1_ASM59239v1
	GCF_000706605.1_Kleb_pneu_BIDMC_10_V2	GCF_002459845.1_ASM245984v1	GCF_000267965.2_ASM26796v2	GCF_007094445.1_ASM709444v1	GCF_000389175.1_53.F.08		GCA_000592415.1_ASM59241v1
	GCF_000707985.1_Kleb_pneu_BIDMC_33B_V1	GCF_002460265.1_ASM246026v1	GCF_000268205.1_ASM26820v1	GCF_007094455.1_ASM709445v1	GCF_000389195.1_54.O.08		GCA_000592435.1_ASM59243v1
	GCF_000709165.1_1601080v01	GCF_002460535.1_ASM246053v1	GCF_000269645.1_PB_Esch_coli_MG12655_V1	GCF_007094465.1_ASM709446v1	GCF_000389215.1_55.U.08		GCA_000592455.1_ASM59245v1
	GCF_000709185.1_VAKP278v01	GCF_002460565.1_ASM246056v1	GCF_000270105.1_ASM27010v1	GCF_007094475.1_ASM709447v1	GCF_000389235.1_56.O.08		GCA_000592475.1_ASM59247v1
	GCF_000709205.1_UHKPC45v01	GCF_002460805.1_ASM246080v1	GCF_000273425.1_Esch_coli_MG12655_V1	GCF_007094485.1_ASM709448v1	GCF_000389255.1_57.A.08		GCA_000592495.1_ASM59249v1
	GCF_000709225.1_UHKPC52v01	GCF_002461035.1_ASM246103v1	GCF_000276745.1_EC_O111_H8_CVM9602_v01	GCF_007094545.1_ASM709454v1	GCF_000389275.1_58.E.08		GCA_000592515.1_ASM59251v1
	GCF_000709245.1_UHKPC05v01	GCF_002461895.1_ASM246189v1	GCF_000276765.1_EC_O111_H8_CVM9634_1.0	GCF_007094555.1_ASM709455v1	GCF_000389295.1_59.F.08		GCA_000592535.1_ASM59253v1
	GCF_000710075.1_KlePne1.0	GCF_002462355.1_ASM246235v1	GCF_000276785.1_EC_O26_H11_CVM10224_1.0	GCF_007094565.1_ASM709456v1	GCF_000389315.1_60.O.08		GCA_000592555.1_ASM59255v1
	GCF_000710095.1_ASM71009v1	GCF_002462645.1_ASM246264v1	GCF_000276845.1_EC_O26_H11_CVM10030_1.0	GCF_007094575.1_ASM709457v1	GCF_000389335.1_61.O.08		GCA_000592575.1_ASM59257v1
	GCF_000710805.1_De_novo_Assembly	GCF_002462825.1_ASM246282v1	GCF_000276865.1_EC_O111_CVM9455_1.0	GCF_007094605.1_ASM709460v1	GCF_000389355.1_62.H.72		GCA_000592595.1_ASM59259v1
	GCF_000710855.1_De_novo_Assembly	GCF_002462915.1_ASM246291v1	GCF_000276885.1_EC_O26_H11_CVM9952_1.0	GCF_007094645.1_ASM709464v1	GCF_000389375.1_63.H.87		GCA_000592615.1_ASM59261v1
	GCF_000714675.1_ASM71467v1	GCF_002463795.1_ASM246379v1	GCF_000276925.1_EC_O111_H11_CVM9553_1.0	GCF_007094655.1_ASM709465v1	GCF_000389395.1_64.H.00		GCA_000592635.1_ASM59263v1
	GCF_000717515.1_ASM71751v1	GCF_002463875.1_ASM246387v1	GCF_000276945.1_EC_O26_H11_CVM10021_1.0	GCF_007094665.1_ASM709466v1	GCF_000389415.1_65.H.72		GCA_000592655.1_ASM59265v1
	GCF_000722485.1_ASM72248v1	GCF_002463925.1_ASM246392v1	GCF_000281775.1_ASM28177v1	GCF_007094685.1_ASM709468v1	GCF_000389435.1_66.F.99		GCA_000592675.1_ASM59267v1
	GCF_000733255.1_ASM73325v1	GCF_002464015.1_ASM246401v1	GCF_000284495.1_ASM28449v1	GCF_007094715.1_ASM709471v1	GCF_000389455.1_67.H.09		GCA_000592695.1_ASM59269v1
	GCF_000735285.1_ASM73528v1	GCF_002464125.1_ASM246412v1	GCF_000285375.1_ASM28537v1	GCF_007094745.1_ASM709474v1	GCF_000389475.1_68.U.05		GCA_000592715.1_ASM59271v1
	GCF_000738865.1_ASM73886v1	GCF_002464385.1_ASM246438v1	GCF_000285655.3_EC958.v1	GCF_007094755.1_ASM709475v1	GCF_000389495.1_69.H.06		GCA_000592735.1_ASM59273v1
	GCF_000738875.1_ASM73887v1	GCF_002464595.1_ASM246459v1	GCF_000295775.2_ASM29577v2	GCF_007094765.1_ASM709476v1	GCF_000389515.1_70.E.05		GCA_000592755.1_ASM59275v1
	GCF_000739495.1_ASM73949v1	GCF_002464645.1_ASM246464v1	GCF_000297235.3_EC302_04.1	GCF_007094775.1_ASM709477v1	GCF_000389535.1_71.E.05		GCA_000600375.1_ASM60037v1
	GCF_000742135.1_ASM74213v1	GCF_002464675.1_ASM246467v1	GCF_000299255.1_ASM29925v1	GCF_007094785.1_ASM709478v1	GCF_000389555.1_72.A.52		GCA_000600395.1_ASM60039v1
	GCF_000742755.1_ASM74275v1	GCF_002466365.1_ASM246636v1	GCF_000299455.1_ASM29945v1	GCF_007094845.1_ASM709484v1	GCF_000389575.1_73.H.09		GCA_000600415.1_ASM60041v1
	GCF_000747055.1_ASM74705v1	GCF_002467635.1_ASM246763v1	GCF_000299475.1_ASM29947v1	GCF_007094855.1_ASM709485v1	GCF_000411795.1_ASM41179v1		GCA_000600435.1_ASM60043v1
	GCF_000755605.1_ASM75560v1	GCF_002468275.1_ASM246827v1	GCF_000302715.1_ASM30271v1	GCF_007094865.1_ASM709486v1	GCF_000411815.1_ASM41181v1		GCA_000600455.1_ASM60045v1
	GCF_000763925.1_CDPH5262-4	GCF_002468345.1_ASM246834v1	GCF_000302735.1_ASM30273v1	GCF_007094875.1_ASM709487v1	GCF_000411835.1_ASM41183v1		GCA_000600475.1_ASM60047v1
	GCF_000763935.1_CDPH3823-4	GCF_002468725.1_ASM246872v1	GCF_000303235.2_ASM30323v2	GCF_007094885.1_ASM709488v1	GCF_000411855.1_ASM41185v1		GCA_000600495.1_ASM60049v1
	GCF_000764615.1_ASM76461v1	GCF_002468805.1_ASM246880v1	GCF_000303255.2_ASM30325v2	GCF_007094945.1_ASM709494v1	GCF_000411875.1_ASM41187v1		GCA_000600515.1_ASM60051v1
	GCF_000764635.1_ASM76463v1	GCF_002468895.1_ASM246889v1	GCF_000303275.2_ASM30327v2	GCF_007094955.1_ASM709495v1	GCF_000412795.1_08-1125_Ver1		GCA_000600535.1_ASM60053v1
	GCF_000766125.1_ASM76612v1	GCF_002473425.1_ASM247342v1	GCF_000303295.2_ASM30329v2	GCF_007094975.1_ASM709497v1	GCF_000412815.1_2009K-0951_Ver1		GCA_000600555.1_ASM60055v1
	GCF_000773875.1_gdodcwi15_v01	GCF_002473475.1_ASM247347v1	GCF_000303315.2_ASM30331v2	GCF_007094995.1_ASM709499v1	GCF_000412835.1_06-0538_Ver1		GCA_000600575.1_ASM60057v1
	GCF_000775375.1_ASM77537v1	GCF_002473495.1_ASM247349v1	GCF_000303335.2_ASM30333v2	GCF_007095005.1_ASM709500v1	GCF_000412855.1_2010K-2244_Ver1		GCA_000600595.1_ASM60059v1
	GCF_000775395.1_ASM77539v1	GCF_002473515.1_ASM247351v1	GCF_000303355.2_ASM30335v2	GCF_007095045.1_ASM709504v1	GCF_000412875.1_06-0532Ver1		GCA_000600615.1_ASM60061v1
	GCF_000775955.1_ASM77595v1	GCF_002474645.1_ASM247464v1	GCF_000303375.2_ASM30337v2	GCF_007095055.1_ASM709505v1	GCF_000412895.1_07-0873_Ver1		GCA_000600635.1_ASM60063v1
	GCF_000783515.2_ASM78351v2	GCF_002474855.1_ASM247485v1	GCF_000303395.2_ASM30339v2	GCF_007095075.1_ASM709507v1	GCF_000412915.1_2012K-0266_Ver1		GCA_000600655.1_ASM60065v1
	GCF_000784945.1_ASM78494v1	GCF_002474955.1_ASM247495v1	GCF_000303415.2_ASM30341v2	GCF_007095085.1_ASM709508v1	GCF_000412935.1_2012K-0273_Ver1		GCA_000600675.1_ASM60067v1
	GCF_000784985.1_ASM78498v1	GCF_002475625.1_ASM247562v1	GCF_000303435.2_ASM30343v2	GCF_007095105.1_ASM709510v1	GCF_000414745.2_ASM41474v2		GCA_000600695.1_ASM60069v1
	GCF_000785005.1_ASM78500v1	GCF_002476305.1_ASM247630v1	GCF_000303455.2_ASM30345v2	GCF_007095135.1_ASM709513v1	GCF_000414765.2_ASM41476v2		GCA_000600715.1_ASM60071v1
	GCF_000785625.1_ASM78562v1	GCF_002484695.1_ASM248469v1	GCF_000303475.2_ASM30347v2	GCF_007095165.1_ASM709516v1	GCF_000414785.2_ASM41478v2		GCA_000600915.1_ASM60091v1
	GCF_000787995.1_ASM78799v1	GCF_002485345.1_ASM248534v1	GCF_000303495.2_ASM30349v2	GCF_007095175.1_ASM709517v1	GCF_000414805.2_ASM41480v2		GCA_000600935.1_ASM60093v1
	GCF_000788005.1_ASM78800v1	GCF_002485585.1_ASM248558v1	GCF_000303515.2_ASM30351v2	GCF_007095185.1_ASM709518v1	GCF_000414825.2_ASM41482v2		GCA_000611045.1_ASM61104v1
	GCF_000788025.1_ASM78802v1	GCF_002485865.1_ASM248586v1	GCF_000303535.2_ASM30353v2	GCF_007095225.1_ASM709522v1	GCF_000414845.2_ASM41484v2		GCA_000611065.1_ASM61106v1
	GCF_000805735.1_ASM80573v1	GCF_002485915.1_ASM248591v1	GCF_000303555.2_ASM30355v2	GCF_007095235.1_ASM709523v1	GCF_000414865.2_ASM41486v2		GCA_000611085.1_ASM61108v1
	GCF_000807395.2_ASM80739v3	GCF_002486435.1_ASM248643v1	GCF_000303575.2_ASM30357v2	GCF_007095265.1_ASM709526v1	GCF_000414885.2_ASM41488v2		GCA_000611105.1_ASM61110v1
	GCF_000807475.1_ASM80747v2	GCF_002486495.1_ASM248649v1	GCF_000303595.2_ASM30359v2	GCF_007095275.1_ASM709527v1	GCF_000414905.2_ASM41490v2		GCA_000611165.1_ASM61116v1
	GCF_000807495.1_ASM80749v2	GCF_002486935.1_ASM248693v1	GCF_000303615.2_ASM30361v2	GCF_007095285.1_ASM709528v1	GCF_000414925.2_ASM41492v2		GCA_000611185.1_ASM61118v1
	GCF_000807515.1_ASM80751v2	GCF_002486955.1_ASM248695v1	GCF_000303635.2_ASM30363v2	GCF_007095305.1_ASM709530v1	GCF_000416565.1_Salmonella_enterica_subsp._salamae_strain_DMA-1		GCA_000611265.1_ASM61126v1
	GCF_000809125.1_ASM80912v1	GCF_002510675.1_ASM251067v1	GCF_000303655.2_ASM30365v2	GCF_007095335.1_ASM709533v1	GCF_000430085.2_ASM43008v2		GCA_000611325.1_ASM61132v1
	GCF_000812525.1_ASM81252v1	GCF_002511125.1_ASM251112v1	GCF_000303675.2_ASM30367v2	GCF_007095365.1_ASM709536v1	GCF_000430105.1_ASM43010v1		GCA_000611345.1_ASM61134v1
	GCF_000813205.1_ASM81320v1	GCF_002511215.1_ASM251121v1	GCF_000303695.2_ASM30369v2	GCF_007095375.1_ASM709537v1	GCF_000430125.1_ASM43012v1		GCA_000611405.1_ASM61140v1
	GCF_000814305.1_ASM81430v1	GCF_002511265.1_ASM251126v1	GCF_000303735.2_ASM30373v2	GCF_007095385.1_ASM709538v1	GCF_000430145.2_ASM43014v3		GCA_000611425.1_ASM61142v1
	GCF_000814805.1_ASM81480v1	GCF_002511415.1_ASM251141v1	GCF_000303755.2_ASM30375v2	GCF_007095425.1_ASM709542v1	GCF_000430165.1_ASM43016v1		GCA_000611445.1_ASM61144v1
	GCF_000817855.1_ASM81785v1	GCF_002511615.1_ASM251161v1	GCF_000303775.2_ASM30377v2	GCF_007096115.1_ASM709611v1	GCF_000430975.2_ASM43097v2		GCA_000611505.1_ASM61150v1
	GCF_000818615.1_ASM81861v1	GCF_002512085.1_ASM251208v1	GCF_000303795.2_ASM30379v2	GCF_007096135.1_ASM709613v1	GCF_000439415.1_ASM43941v1		GCA_000611525.1_ASM61152v1
	GCF_000820445.1_KPLM21	GCF_002512255.1_ASM251225v1	GCF_000303815.2_ASM30381v2	GCF_007096145.1_ASM709614v1	GCF_000442415.1_ASM44241v1		GCA_000611545.1_ASM61154v1
	GCF_000821365.1_100SGR	GCF_002512315.1_ASM251231v1	GCF_000303835.2_ASM30383v2	GCF_007096155.1_ASM709615v1	GCF_000444835.2_ASM44483v2		GCA_000611565.1_ASM61156v1
	GCF_000821385.1_101BO	GCF_002512805.1_ASM251280v1	GCF_000303855.2_ASM30385v2	GCF_007096205.1_ASM709620v1	GCF_000462995.1_ASM46299v1		GCA_000627335.1_ASM62733v1
	GCF_000821405.1_102BO	GCF_002513395.1_ASM251339v1	GCF_000303875.2_ASM30387v2	GCF_007096225.1_ASM709622v1	GCF_000465195.1_ST1489_for_the_version_1_of_Salmonella_enterica_subsp._enterica_serovar_Typhimurium_ST1489		GCA_000627355.1_ASM62735v1
	GCF_000821425.1_103BO	GCF_002514185.1_ASM251418v1	GCF_000303895.2_ASM30389v2	GCF_007096235.1_ASM709623v1	GCF_000468255.1_ST4848_v1		GCA_000627375.1_ASM62737v1
	GCF_000821445.1_104BO	GCF_002514775.1_ASM251477v1	GCF_000303915.2_ASM30391v2	GCF_007096245.1_ASM709624v1	GCF_000473275.1_ASM47327v1		GCA_000627395.1_ASM62739v1
	GCF_000821465.1_10PV	GCF_002514785.1_ASM251478v1	GCF_000303935.2_ASM30393v2	GCF_007096255.1_ASM709625v1	GCF_000474295.1_CFSAN001164_01.0		GCA_000627415.1_ASM62741v1
	GCF_000821485.1_11PV	GCF_002514795.1_ASM251479v1	GCF_000303955.2_ASM30395v2	GCF_007096295.1_ASM709629v1	GCF_000474315.1_CFSAN001165_01.0		GCA_000627495.1_ASM62749v1
	GCF_000821505.1_12PV	GCF_002515905.1_ASM251590v1	GCF_000303975.2_ASM30397v2	GCF_007096325.1_ASM709632v1	GCF_000474335.1_CFSAN001183_01.0		GCA_000627515.1_ASM62751v1
	GCF_000821525.1_13PV	GCF_002515985.1_ASM251598v1	GCF_000303995.2_ASM30399v2	GCF_008692785.1_ASM869278v1	GCF_000474355.1_CFSAN001186_01.0		GCA_000627535.1_ASM62753v1
	GCF_000821545.1_14PV	GCF_002516295.1_ASM251629v1	GCF_000304015.2_ASM30401v2	GCF_009208205.1_ASM920820v1	GCF_000474375.1_CFSAN001193_01.0		GCA_000627555.1_ASM62755v1
	GCF_000821565.1_15PV	GCF_002516505.1_ASM251650v1	GCF_000304035.2_ASM30403v2	GCF_009664655.1_ASM966465v1	GCF_000474395.1_CFSAN001199_01.0		GCA_000627575.1_ASM62757v1
	GCF_000821585.1_16BO	GCF_002517005.1_ASM251700v1	GCF_000304055.2_ASM30405v2	GCF_009668465.1_ASM966846v1	GCF_000474415.1_CFSAN001162_01.0		GCA_000627595.1_ASM62759v1
	GCF_000821605.1_17PV	GCF_002517095.1_ASM251709v1	GCF_000304075.2_ASM30407v2	GCF_009668475.1_ASM966847v1	GCF_000474435.1_CFSAN001163_01.0		GCA_000627615.1_ASM62761v1
	GCF_000821625.1_18PV	GCF_002517125.1_ASM251712v1	GCF_000304095.2_ASM30409v2	GCF_012912035.1_ASM1291203v1	GCF_000474455.1_CFSAN001166_01.0		GCA_000627675.1_ASM62767v1
	GCF_000821645.1_19PV	GCF_002517285.1_ASM251728v1	GCF_000304115.2_ASM30411v2	GCF_012912065.1_ASM1291206v1	GCF_000474475.1_CFSAN001184_01.0		GCA_000627695.1_ASM62769v1
	GCF_000821665.1_20PV	GCF_002517405.1_ASM251740v1	GCF_000304135.2_ASM30413v2	GCF_012912085.1_ASM1291208v1	GCF_000474495.1_CFSAN001187_01.0		GCA_000627715.1_ASM62771v1
	GCF_000821685.1_21PV	GCF_002517425.1_ASM251742v1	GCF_000304255.1_ECAD30.1	GCF_012927885.1_ASM1292788v1	GCF_000474515.1_CFSAN001191_01.0		GCA_000627735.1_ASM62773v1
	GCF_000821705.1_22PV	GCF_002517845.1_ASM251784v1	GCF_000304815.2_ASM30481v2	GCF_012927935.1_ASM1292793v1	GCF_000474535.1_CFSAN001192_01.0		GCA_000671435.1_ASM67143v1
	GCF_000821725.1_23PV	GCF_002518005.1_ASM251800v1	GCF_000304835.2_ASM30483v2	GCF_012927955.1_ASM1292795v1	GCF_000474555.1_CFSAN001198_01.0		GCA_000671455.1_ASM67145v1
	GCF_000821745.1_24PV	GCF_002518085.1_ASM251808v1	GCF_000304875.2_ASM30487v2	GCF_012928025.1_ASM1292802v1	GCF_000474575.1_CFSAN001200_01.0		GCA_000671495.1_ASM67149v1
	GCF_000821765.1_25BO	GCF_002518545.1_ASM251854v1	GCF_000305155.2_ASM30515v2	GCF_012928285.1_ASM1292828v1	GCF_000483675.1_ASM48367v1		GCA_000671515.1_ASM67151v1
	GCF_000821785.1_26BO	GCF_002518695.1_ASM251869v1	GCF_000305175.1_ASM30517v1	GCF_012928305.1_ASM1292830v1	GCF_000483715.2_ASM48371v2		GCA_000671535.1_ASM67153v1
	GCF_000821805.1_27BO	GCF_002518935.1_ASM251893v1	GCF_000305355.1_ASM30535v1	GCF_014077685.1_ASM1407768v1	GCF_000483735.1_ASM48373v1		GCA_000671555.1_ASM67155v1
	GCF_000821825.1_28BO	GCF_002519795.1_ASM251979v1	GCF_000305375.2_ASM30537v2	GCF_014217955.1_ASM1421795v1	GCF_000483775.1_ASM48377v1		GCA_000671575.1_ASM67157v1
	GCF_000821845.1_29BO	GCF_002519935.1_ASM251993v1	GCF_000305395.2_ASM30539v2	GCF_014858545.1_ASM1485854v1	GCF_000483795.1_ASM48379v1		GCA_000671655.1_ASM67165v1
	GCF_000821865.1_30BO	GCF_002520335.1_ASM252033v1	GCF_000305415.2_ASM30541v2	GCF_014858565.1_ASM1485856v1	GCF_000483815.1_ASM48381v1		GCA_000671695.1_ASM67169v1
	GCF_000821885.1_31AVR	GCF_002520455.1_ASM252045v1	GCF_000305435.2_ASM30543v2	GCF_900242355.1_STY46	GCF_000483835.1_ASM48383v1		GCA_000681595.1_ASM68159v1
	GCF_000821905.1_32AVR	GCF_002520495.1_ASM252049v1	GCF_000305455.2_ASM30545v2	GCF_900455805.1_46837_A02	GCF_000483855.1_ASM48385v1		GCA_000681655.1_ASM68165v1
	GCF_000821925.1_34AVR	GCF_002520895.1_ASM252089v1	GCF_000307205.1_ASM30720v1	GCF_900455905.1_46801_A01	GCF_000483875.1_ASM48387v1		GCA_000681675.1_ASM68167v1
	GCF_000821945.1_36AVR	GCF_002520905.1_ASM252090v1	GCF_000308975.1_ASM30897v2	GCF_900456285.1_46983_E02	GCF_000483895.1_ASM48389v1		GCA_000681695.1_ASM68169v1
	GCF_000821965.1_37AVR	GCF_002521675.1_ASM252167v1	GCF_000313405.1_CFSAN001629_1.0	GCF_900456635.1_59000_D01	GCF_000483915.1_ASM48391v1		GCA_000681735.1_ASM68173v1
	GCF_000821985.1_39AVR	GCF_002521755.1_ASM252175v1	GCF_000313425.1_CFSAN001630_1.0	GCF_900635695.1_32473_H01	GCF_000483935.1_CFSAN000506_01.0		GCA_000681835.1_ASM68183v1
	GCF_000822005.1_40AVR	GCF_002521845.1_ASM252184v1	GCF_000313445.1_CFSAN001632_1.0	GCF_903930865.1_02958_13	GCF_000483955.1_ASM48395v1		GCA_000681855.1_ASM68185v1
	GCF_000822025.1_41AVR	GCF_002522575.1_ASM252257v1	GCF_000316325.2_ASM31632v2	GCF_903930895.1_1004_07	GCF_000483995.1_ASM48399v1		GCA_000681875.1_ASM68187v1
	GCF_000822045.1_42AVR	GCF_002522705.1_ASM252270v1	GCF_000316345.2_ASM31634v2	GCF_903931155.1_0664_15	GCF_000484015.1_ASM48401v1		GCA_000681895.1_ASM68189v1
	GCF_000822065.1_43AVR	GCF_002534695.1_ASM253469v1	GCF_000316365.2_ASM31636v2		GCF_000484035.1_ASM48403v1		GCA_000681915.1_ASM68191v1
	GCF_000822085.1_44AVR	GCF_002535115.1_ASM253511v1	GCF_000316385.2_ASM31638v2		GCF_000484055.1_ASM48405v1		GCA_000681935.1_ASM68193v1
	GCF_000822105.1_45AVR	GCF_002535605.1_ASM253560v1	GCF_000316405.2_ASM31640v2		GCF_000484075.1_ASM48407v1		GCA_000681955.1_ASM68195v1
	GCF_000822125.1_46AVR	GCF_002535895.1_ASM253589v1	GCF_000316425.2_ASM31642v2		GCF_000484095.1_ASM48409v1		GCA_000681975.1_ASM68197v1
	GCF_000822145.1_47AVR	GCF_002536695.1_ASM253669v1	GCF_000316445.2_ASM31644v2		GCF_000484115.1_ASM48411v1		GCA_000681995.1_ASM68199v1
	GCF_000822165.1_48AVR	GCF_002536795.1_ASM253679v1	GCF_000316465.1_ASM31646v1		GCF_000484135.1_ASM48413v1		GCA_000682075.1_ASM68207v1
	GCF_000822185.1_49BG	GCF_002537685.1_ASM253768v1	GCF_000316485.1_ASM31648v1		GCF_000484155.1_ASM48415v1		GCA_000682115.1_ASM68211v1
	GCF_000822205.1_50BG	GCF_002538955.1_ASM253895v1	GCF_000316505.2_ASM31650v2		GCF_000484175.1_ASM48417v1		GCA_000682135.1_ASM68213v1
	GCF_000822225.1_51BG	GCF_002541205.1_ASM254120v1	GCF_000316545.2_ASM31654v2		GCF_000484195.3_ASM48419v3		GCA_000682175.1_ASM68217v1
	GCF_000822245.1_52BG	GCF_002542185.1_ASM254218v1	GCF_000316565.2_ASM31656v2		GCF_000484215.1_ASM48421v1		GCA_000682195.1_ASM68219v1
	GCF_000822265.1_53BG	GCF_002542365.1_ASM254236v1	GCF_000316705.2_ASM31670v2		GCF_000484235.1_ASM48423v1		GCA_000682235.1_ASM68223v1
	GCF_000822285.1_54BG	GCF_002543485.1_ASM254348v1	GCF_000316725.2_ASM31672v2		GCF_000484255.1_ASM48425v1		GCA_000682315.1_ASM68231v1
	GCF_000822305.1_55BG	GCF_002544515.1_ASM254451v1	GCF_000316745.2_ASM31674v2		GCF_000484275.1_ASM48427v1		GCA_000682395.1_ASM68239v1
	GCF_000822325.1_56BG	GCF_002545425.1_ASM254542v1	GCF_000316765.2_ASM31676v2		GCF_000484295.1_ASM48429v1		GCA_000682455.1_ASM68245v1
	GCF_000822345.1_57BG	GCF_002546125.1_ASM254612v1	GCF_000316785.2_ASM31678v2		GCF_000484315.1_ASM48431v1		GCA_000682495.1_ASM68249v1
	GCF_000822365.1_58BG	GCF_002546545.1_ASM254654v1	GCF_000316805.2_ASM31680v2		GCF_000484335.1_ASM48433v1		GCA_000682535.1_ASM68253v1
	GCF_000822385.1_60BG	GCF_002546565.1_ASM254656v1	GCF_000316825.2_ASM31682v2		GCF_000484375.1_ASM48437v1		GCA_000682555.1_ASM68255v1
	GCF_000822405.1_62BG	GCF_002546795.1_ASM254679v1	GCF_000316845.2_ASM31684v2		GCF_000484395.1_ASM48439v1		GCA_000682575.1_ASM68257v1
	GCF_000822425.1_63BG	GCF_002548015.1_ASM254801v1	GCF_000316885.2_ASM31688v2		GCF_000484415.1_ASM48441v1		GCA_000682595.1_ASM68259v1
	GCF_000822445.1_65BO	GCF_002548375.1_ASM254837v1	GCF_000316905.2_ASM31690v2		GCF_000484435.1_ASM48443v1		GCA_000682635.1_ASM68263v1
	GCF_000822465.1_66BO	GCF_002548445.1_ASM254844v1	GCF_000317395.1_genome_assembly_of_LCT-EC59_strain_of_E.coli		GCF_000484475.1_ASM48447v1		GCA_000682655.1_ASM68265v1
	GCF_000822485.1_67BO	GCF_002548545.1_ASM254854v1	GCF_000318425.2_ASM31842v2		GCF_000486045.2_ASM48604v2		GCA_000692095.1_Acin_baum_BIDMC_56_V1
	GCF_000822505.1_68BO	GCF_002549105.1_ASM254910v1	GCF_000318445.2_ASM31844v2		GCF_000486065.1_ASM48606v1		GCA_000695855.3_ASM69585v3
	GCF_000822525.1_69BO	GCF_002549635.1_ASM254963v1	GCF_000319835.1_Esch_coli_11-02318_V1		GCF_000486085.1_ASM48608v1		GCA_000722985.1_Acinetobacter_baumannii_Genome_sequencing
	GCF_000822545.1_70BO	GCF_002573025.1_ASM257302v1	GCF_000319855.1_Esch_coli_Ec_11-9450_V2		GCF_000486105.1_ASM48610v1		GCA_000723045.1_Acinetobacter_baumannii_Genome_sequencing
	GCF_000822565.1_71RE	GCF_002573055.1_ASM257305v1	GCF_000319875.1_Esch_coli_Ec_11-9990_V2		GCF_000486125.1_ASM48612v1		GCA_000723055.1_Acinetobacter_baumannii_Genome_sequencing
	GCF_000822585.1_72RE	GCF_002573065.1_ASM257306v1	GCF_000319915.1_Esch_coli_Ec11-4984_V1		GCF_000486145.1_ASM48614v1		GCA_000723065.1_Acinetobacter_baumannii_Genome_sequencing
	GCF_000822605.1_73RE	GCF_002573115.1_ASM257311v1	GCF_000319935.1_Esch_coli_Ec11-5604_V1		GCF_000486165.2_ASM48616v2		GCA_000723075.1_Acinetobacter_baumannii_Genome_sequencing
	GCF_000822625.1_74RE	GCF_002573125.1_ASM257312v1	GCF_000319955.1_Esch_coli_Ec11-4986_V1		GCF_000486185.1_ASM48618v1		GCA_000723125.1_Acinetobacter_baumannii_Genome_sequencing
	GCF_000822645.1_75RE	GCF_002736085.1_ASM273608v1	GCF_000319975.1_Esch_coli_Ec11-4987_V1		GCF_000486225.1_ASM48622v1		GCA_000723145.1_Acinetobacter_baumannii_Genome_sequencing
	GCF_000822665.1_76RE	GCF_002761795.1_ASM276179v1	GCF_000319995.1_Esch_coli_11-02030_V1		GCF_000486245.1_ASM48624v1		GCA_000734775.1_ASM73477v1
	GCF_000822685.1_77RE	GCF_002767435.1_ASM276743v1	GCF_000320015.1_Esch_coli_11-02033-1_V1		GCF_000486265.1_ASM48626v1		GCA_000761465.1_ASM76146v1
	GCF_000822705.1_78RE	GCF_002769995.1_ASM276999v1	GCF_000320035.1_Esch_coli_11-02092_V1		GCF_000486305.1_ASM48630v1		GCA_000766105.1_ASM76610v1
	GCF_000822725.1_79RE	GCF_002788115.1_ASM278811v1	GCF_000320045.1_Esch_coli_Ec_11-9941_V6		GCF_000486325.1_ASM48632v1		GCA_000770785.1_ASM77078v1
	GCF_000822745.1_81RE	GCF_002795115.1_ASM279511v1	GCF_000320075.1_Esch_coli_11-02093_V1		GCF_000486345.2_ASM48634v2		GCA_000770815.1_ASM77081v1
	GCF_000822765.1_82RE	GCF_002795125.1_ASM279512v1	GCF_000320095.1_Esch_coli_11-02281_V1		GCF_000486365.2_ASM48636v2		GCA_000770865.1_ASM77086v1
	GCF_000822785.1_83RE	GCF_002887535.1_ASM288753v1	GCF_000320115.1_Esch_coli_11-02913_V1		GCF_000486405.2_ASM48640v2		GCA_000770885.1_ASM77088v1
	GCF_000822805.1_84RE	GCF_002895285.1_ASM289528v1	GCF_000320135.1_Esch_coli_11-03439_V1		GCF_000486425.1_ASM48642v1		GCA_000770905.1_ASM77090v1
	GCF_000822825.1_85RE	GCF_002901325.1_ASM290132v1	GCF_000320155.1_Esch_coli_11-03943_V1		GCF_000486445.2_ASM48644v2		GCA_000787215.1_ASM78721v1
	GCF_000822845.1_86SGR	GCF_002918155.1_ASM291815v1	GCF_000320175.1_Esch_coli_11-04080_V1		GCF_000486465.1_ASM48646v1		GCA_000787225.1_ASM78722v1
	GCF_000822865.1_87SGR	GCF_002923675.1_ASM292367v1	GCF_000320195.1_Esch_coli_Ec11-4988_V1		GCF_000486485.1_ASM48648v1		GCA_000787235.1_ASM78723v1
	GCF_000822885.1_88SGR	GCF_002924085.1_ASM292408v1	GCF_000320215.1_Esch_coli_Ec11-5603_V1		GCF_000486505.1_ASM48650v1		GCA_000787295.1_ASM78729v1
	GCF_000822905.1_89SGR	GCF_002930285.1_ASM293028v1	GCF_000320235.1_Esch_coli_Ec11-6006_V1		GCF_000486565.1_ASM48656v1		GCA_000787315.1_ASM78731v1
	GCF_000822925.1_90SGR	GCF_002930345.1_ASM293034v1	GCF_000320255.1_Esch_coli_Ec12-0465_V1		GCF_000486585.2_ASM48658v2		GCA_000787335.1_ASM78733v1
	GCF_000822945.1_91SGR	GCF_002941225.1_ASM294122v1	GCF_000320275.1_Esch_coli_Ec12-0466_V1		GCF_000486625.1_ASM48662v1		GCA_000787355.1_ASM78735v1
	GCF_000822965.1_92SGR	GCF_002941585.1_ASM294158v1	GCF_000321145.1_ASM32114v1		GCF_000486645.1_ASM48664v1		GCA_000802885.1_ASM80288v1
	GCF_000822985.1_93SGR	GCF_002942605.1_ASM294260v1	GCF_000326145.1_Esch_coli_KTE105_V1		GCF_000486665.1_ASM48666v1		GCA_000802895.1_ASM80289v1
	GCF_000823005.1_94SGR	GCF_002942665.1_ASM294266v1	GCF_000326165.1_Esch_coli_KTE106_V1		GCF_000486685.1_ASM48668v1		GCA_000804635.1_ASM80463v1
	GCF_000823025.1_95SGR	GCF_002943345.1_ASM294334v1	GCF_000326185.1_Esch_coli_KTE109_V1		GCF_000486705.1_ASM48670v1		GCA_000804645.1_ASM80464v1
	GCF_000823045.1_96SGR	GCF_002943405.1_ASM294340v1	GCF_000326205.1_Esch_coli_KTE117_V1		GCF_000486725.2_ASM48672v2		GCA_000804655.1_ASM80465v1
	GCF_000823065.1_97SGR	GCF_002959215.1_ASM295921v1	GCF_000326225.1_Esch_coli_KTE124_V1		GCF_000486745.1_ASM48674v1		GCA_000804665.1_ASM80466v1
	GCF_000823085.1_98SGR	GCF_002971435.1_ASM297143v1	GCF_000326245.1_Esch_coli_KTE128_V1		GCF_000486795.1_ASM48679v1		GCA_000804715.1_ASM80471v1
	GCF_000823105.1_99SGR	GCF_002971525.1_ASM297152v1	GCF_000326265.1_Esch_coli_KTE129_V1		GCF_000486815.2_ASM48681v2		GCA_000804725.1_ASM80472v1
	GCF_000823125.1_9PV	GCF_002972195.1_ASM297219v1	GCF_000326285.1_Esch_coli_KTE131_V1		GCF_000486855.2_ASM48685v2		GCA_000804735.1_ASM80473v1
	GCF_000826585.2_ASM82658v2	GCF_002972255.1_ASM297225v1	GCF_000326305.1_Esch_coli_KTE133_V1		GCF_000486875.1_ASM48687v1		GCA_000804745.1_ASM80474v1
	GCF_000826605.1_Klebsiella_pneumoniae_KMP_nasey	GCF_002972615.1_ASM297261v1	GCF_000326325.1_Esch_coli_KTE137_V1		GCF_000486895.1_ASM48689v1		GCA_000804795.1_ASM80479v1
	GCF_000826795.1_ASM82679v1	GCF_002972665.1_ASM297266v1	GCF_000326345.1_Esch_coli_KTE139_V1		GCF_000486915.2_ASM48691v2		GCA_000804805.1_ASM80480v1
	GCF_000943095.1_ST15	GCF_002973035.1_ASM297303v1	GCF_000326365.1_Esch_coli_KTE148_V1		GCF_000486935.1_ASM48693v1		GCA_000804815.1_ASM80481v1
	GCF_000943155.1_NOVST	GCF_002973295.1_ASM297329v1	GCF_000326385.1_Esch_coli_KTE153_V1		GCF_000486955.1_ASM48695v1		GCA_000804825.1_ASM80482v1
	GCF_000949515.1_ASM94951v1	GCF_002973395.1_ASM297339v1	GCF_000326405.1_Esch_coli_KTE160_V1		GCF_000486975.1_ASM48697v1		GCA_000804875.1_ASM80487v1
	GCF_000956385.1_CDPH3707-4	GCF_002973455.1_ASM297345v1	GCF_000326425.1_Esch_coli_KTE163_V1		GCF_000487015.2_ASM48701v2		GCA_000804885.1_ASM80488v1
	GCF_000956395.1_CDPH_3020-4	GCF_002991705.1_ASM299170v1	GCF_000326445.1_Esch_coli_KTE168_V1		GCF_000487035.2_ASM48703v2		GCA_000804895.1_ASM80489v1
	GCF_000958945.1_matepair3	GCF_002991785.1_ASM299178v1	GCF_000326465.1_Esch_coli_KTE176_V1		GCF_000487075.1_ASM48707v1		GCA_000804905.1_ASM80490v1
	GCF_000958955.1_matepair02	GCF_002991975.1_ASM299197v1	GCF_000326485.1_Esch_coli_KTE179_V1		GCF_000487095.1_ASM48709v1		GCA_000804975.1_ASM80497v1
	GCF_000958965.1_matepair4	GCF_002992105.1_ASM299210v1	GCF_000326505.1_Esch_coli_KTE82_V1		GCF_000487115.1_ASM48711v1		GCA_000804985.1_ASM80498v1
	GCF_000958975.1_matepair01	GCF_002993555.1_ASM299355v1	GCF_000326525.1_Esch_coli_KTE94_V1		GCF_000487135.1_ASM48713v1		GCA_000805035.1_ASM80503v1
	GCF_000967845.1_ASM96784v1	GCF_002993705.1_ASM299370v1	GCF_000326545.1_Esch_coli_KTE97_V1		GCF_000487155.2_ASM48715v2		GCA_000805055.1_ASM80505v1
	GCF_000968155.1_ASM96815v1	GCF_002999075.1_ASM299907v1	GCF_000326565.1_Esch_coli_KTE112_V1		GCF_000487175.1_ASM48717v1		GCA_000805115.1_ASM80511v1
	GCF_000971075.1_ASM97107v1	GCF_003008775.1_ASM300877v1	GCF_000326585.1_Esch_coli_KTE113_V1		GCF_000487215.1_ASM48721v1		GCA_000805125.1_ASM80512v1
	GCF_000981845.1_ASM98184v1	GCF_003008875.1_ASM300887v1	GCF_000326605.1_Esch_coli_KTE174_V1		GCF_000487235.1_ASM48723v1		GCA_000805145.1_ASM80514v1
	GCF_000981955.1_ASM98195v1	GCF_003009015.1_ASM300901v1	GCF_000326625.1_Esch_coli_KTE88_V1		GCF_000487255.2_ASM48725v2		GCA_000805195.1_ASM80519v1
	GCF_000982045.1_ASM98204v1	GCF_003009095.1_ASM300909v1	GCF_000326645.1_Esch_coli_KTE90_V1		GCF_000487295.3_ASM48729v3		GCA_000805205.1_ASM80520v1
	GCF_000982085.1_ASM98208v1	GCF_003009255.1_ASM300925v1	GCF_000326665.1_Esch_coli_KTE99_V1		GCF_000487335.1_ASM48733v1		GCA_000805225.1_ASM80522v1
	GCF_000982205.1_ASM98220v1	GCF_003009315.1_ASM300931v1	GCF_000326685.1_Esch_coli_KTE138_V1		GCF_000487355.1_ASM48735v1		GCA_000805275.1_ASM80527v1
	GCF_000982215.1_ASM98221v1	GCF_003009365.1_ASM300936v1	GCF_000326705.1_Esch_coli_KTE145_V1		GCF_000487375.1_ASM48737v1		GCA_000805295.1_ASM80529v1
	GCF_001008725.1_ASM100872v1	GCF_003009715.1_ASM300971v1	GCF_000326725.1_Esch_coli_KTE150_V1		GCF_000487415.1_ASM48741v1		GCA_000805305.1_ASM80530v1
	GCF_001022035.1_ASM102203v1	GCF_003009875.1_ASM300987v1	GCF_000326745.1_Esch_coli_KTE157_V1		GCF_000487435.1_ASM48743v1		GCA_000805515.1_ASM80551v1
	GCF_001022175.1_ASM102217v1	GCF_003010015.1_ASM301001v1	GCF_000326765.1_Esch_coli_KTE166_V1		GCF_000487475.1_ASM48747v1		GCA_000805525.1_ASM80552v1
	GCF_001022235.1_ASM102223v1	GCF_003010095.1_ASM301009v1	GCF_000326785.1_Esch_coli_KTE177_V1		GCF_000487495.1_ASM48749v1		GCA_000805545.1_ASM80554v1
	GCF_001030715.1_Kleb_oxyt_CHS153_V1	GCF_003010265.1_ASM301026v1	GCF_000326805.1_Esch_coli_KTE180_V1		GCF_000487515.2_ASM48751v2		GCA_000805595.1_ASM80559v1
	GCF_001030745.1_Kleb_oxyt_CHS222_V1	GCF_003010285.1_ASM301028v1	GCF_000326825.1_Esch_coli_KTE232_V1		GCF_000487535.1_ASM48753v1		GCA_000805615.1_ASM80561v1
	GCF_001030795.1_Kleb_pneu_CHS81_V1	GCF_003010385.1_ASM301038v1	GCF_000326845.1_Esch_coli_KTE95_V1		GCF_000487555.1_ASM48755v1		GCA_000805635.1_ASM80563v1
	GCF_001030825.1_Kleb_pneu_CHS82_V1	GCF_003014805.1_ASM301480v1	GCF_000326885.1_Esch_coli_KTE85_V1		GCF_000487575.2_ASM48757v2		GCA_000808765.3_Velvet_assembly_of_Acinetobacter_baumannii_ABUH42783
	GCF_001030835.1_Kleb_pneu_CHS83_V1	GCF_003027715.1_ASM302771v1	GCF_000326905.1_Esch_coli_KTE167_V1		GCF_000487595.1_ASM48759v1		GCA_000808775.3_Velvet_assembly_of_Acinetobacter_baumannii_ABUH504227
	GCF_001030845.1_Kleb_pneu_CHS84_V1	GCF_003048085.1_ASM304808v1	GCF_000326925.1_Esch_coli_KTE120_V1		GCF_000487615.2_ASM48761v2		GCA_000808785.3_Velvet_assembly_of_Acinetobacter_baumannii_ABUH4837
	GCF_001030875.1_Kleb_pneu_CHS85_V1	GCF_003073875.1_ASM307387v1	GCF_000326945.1_Esch_coli_KTE122_V1		GCF_000487635.2_ASM48763v2		GCA_000808815.3_Velvet_assembly_of_Acinetobacter_baumannii_ABUH60486
	GCF_001030905.1_Kleb_pneu_CHS88_V1	GCF_003143655.1_ASM314365v1	GCF_000331615.1_genome_assembly_of_LCT-EC52_strain_of_E.coli		GCF_000487655.1_ASM48765v1		GCA_000808845.3_Velvet_assembly_of_Acinetobacter_baumannii_ABUH319118
	GCF_001030915.1_Kleb_pneu_CHS89_V1	GCF_003146305.1_ASM314630v1	GCF_000332755.1_ASM33275v1		GCF_000487675.1_ASM48767v1		GCA_000808865.1_ASM80886v1
	GCF_001030935.1_Kleb_pneu_CHS90_V1	GCF_003173295.1_ASM317329v1	GCF_000333175.1_ASM33317v1		GCF_000487695.1_ASM48769v1		GCA_000808885.3_Velvet_assembly_of_Acinetobacter_baumannii_ABUH497144
	GCF_001030945.1_Kleb_pneu_CHS91_V1	GCF_003175355.1_ASM317535v1	GCF_000333195.1_ASM33319v1		GCF_000487715.1_ASM48771v1		GCA_000808905.3_Velvet_assembly_of_Acinetobacter_baumannii_ABUH504238
	GCF_001030985.1_Kleb_pneu_CHS92_V1	GCF_003183875.1_ASM318387v1	GCF_000333215.1_ASM33321v1		GCF_000487735.1_ASM48773v1		GCA_000808925.3_Velvet_assembly_of_Acinetobacter_baumannii_ABUH80286
	GCF_001030995.1_Kleb_pneu_CHS93_V1	GCF_003183885.1_ASM318388v1	GCF_000334975.2_ASM33497v2		GCF_000487775.1_ASM48777v2		GCA_000808945.3_Velvet_assembly_of_Acinetobacter_baumannii_ABUH518307
	GCF_001031015.1_Kleb_pneu_CHS94_V1	GCF_003194125.1_ASM319412v1	GCF_000334995.2_ASM33499v2		GCF_000487795.1_ASM48779v1		GCA_000808985.3_Velvet_assembly_of_Acinetobacter_baumannii_ABUH463346
	GCF_001031025.1_Kleb_pneu_CHS95_V1	GCF_003288895.1_ASM328889v1	GCF_000335015.2_ASM33501v2		GCF_000487815.1_ASM48781v1		GCA_000809005.3_Velvet_assembly_of_Acinetobacter_baumannii_ABUH304350
	GCF_001031065.1_Kleb_pneu_CHS96_V1	GCF_003289025.1_ASM328902v1	GCF_000335035.2_ASM33503v2		GCF_000487835.1_ASM48783v1		GCA_000809045.3_Velvet_assembly_of_Acinetobacter_baumannii_ABUH304352
	GCF_001031075.1_Kleb_pneu_CHS97_V1	GCF_003290945.1_ASM329094v1	GCF_000335055.2_ASM33505v2		GCF_000487855.1_ASM48785v1		GCA_000809065.3_Velvet_assembly_of_Acinetobacter_baumannii_ABUH524354
	GCF_001031095.1_Kleb_pneu_CHS98_V1	GCF_003291315.1_ASM329131v1	GCF_000335075.2_ASM33507v2		GCF_000487875.1_ASM48787v1		GCA_000809085.3_Velvet_assembly_of_Acinetobacter_baumannii_ABUH404571
	GCF_001031105.1_Kleb_pneu_CHS99_V1	GCF_003291785.1_ASM329178v1	GCF_000335095.2_ASM33509v2		GCF_000487895.1_ASM48789v1		GCA_000809205.3_ASM80920v3
	GCF_001031145.1_Kleb_pneu_CHS100_V1	GCF_003292225.1_ASM329222v1	GCF_000335115.1_ASM33511v1		GCF_000487915.2_ASM48791v2		GCA_000809215.3_ASM80921v3
	GCF_001031155.1_Kleb_pneu_CHS101_V1	GCF_003292295.1_ASM329229v1	GCF_000335135.1_ASM33513v1		GCF_000493295.2_ASM49329v2		GCA_000809225.3_ASM80922v3
	GCF_001031175.1_Kleb_pneu_CHS102_V1	GCF_003292485.1_ASM329248v1	GCF_000335155.2_ASM33515v2		GCF_000493535.2_DT2		GCA_000809235.3_ASM80923v3
	GCF_001031185.1_Kleb_pneu_CHS104_V1	GCF_003292785.1_ASM329278v1	GCF_000335175.2_ASM33517v2		GCF_000493675.1_DT104		GCA_000809285.3_ASM80928v3
	GCF_001031225.1_Kleb_pneu_CHS105_V1	GCF_003293365.1_ASM329336v1	GCF_000335195.2_ASM33519v2		GCF_000494325.1_CFSAN000453_01.0		GCA_000809305.3_ASM80930v3
	GCF_001031235.1_Kleb_pneu_CHS106_V1	GCF_003301685.1_ASM330168v1	GCF_000335215.2_ASM33521v2		GCF_000494345.1_CFSAN000456_01.0		GCA_000809325.3_ASM80932v3
	GCF_001031245.1_Kleb_pneu_CHS107_V1	GCF_003302635.1_ASM330263v1	GCF_000335235.2_ASM33523v2		GCF_000494365.1_CFSAN000479_01.0		GCA_000809345.3_ASM80934v3
	GCF_001031265.1_Kleb_pneu_CHS109_V1	GCF_003303715.1_ASM330371v1	GCF_000335255.2_ASM33525v2		GCF_000494385.3_ASM49438v3		GCA_000809365.3_ASM80936v3
	GCF_001031305.1_Kleb_pneu_CHS110_V1	GCF_003304095.1_ASM330409v1	GCF_000335275.2_ASM33527v2		GCF_000494405.1_CFSAN000455_01.0		GCA_000809385.3_ASM80938v3
	GCF_001031315.1_Kleb_pneu_CHS111_V1	GCF_003304205.1_ASM330420v1	GCF_000335295.2_ASM33529v2		GCF_000494425.1_CFSAN000452_01.0		GCA_000809405.3_ASM80940v3
	GCF_001031325.1_Kleb_pneu_CHS112_V1	GCF_003304345.1_ASM330434v1	GCF_000335315.2_ASM33531v2		GCF_000494445.1_CFSAN000484_01.0		GCA_000809425.3_ASM80942v3
	GCF_001031345.1_Kleb_pneu_CHS113_V1	GCF_003304355.1_ASM330435v1	GCF_000335335.2_ASM33533v2		GCF_000494465.1_CFSAN000470_01.0		GCA_000809445.3_ASM80944v3
	GCF_001031385.1_Kleb_pneu_CHS114_V1	GCF_003304865.1_ASM330486v1	GCF_000335355.2_ASM33535v2		GCF_000494485.1_CFSAN000866_01.0		GCA_000809465.3_ASM80946v3
	GCF_001031395.1_Kleb_pneu_CHS115_V1	GCF_003304905.1_ASM330490v1	GCF_000335375.2_ASM33537v2		GCF_000494505.1_CFSAN000454_01.0		GCA_000809485.3_ASM80948v3
	GCF_001031405.1_Kleb_pneu_CHS116_V1	GCF_003317105.1_ASM331710v1	GCF_000335415.2_ASM33541v2		GCF_000500025.1_ASM50002v1		GCA_000809525.3_ASM80952v3
	GCF_001031415.1_Kleb_pneu_CHS117_V1	GCF_003317115.1_ASM331711v1	GCF_000335435.2_ASM33543v2		GCF_000503845.1_ASM50384v1		GCA_000809545.3_ASM80954v3
	GCF_001031465.1_Kleb_pneu_CHS118_V1	GCF_003318035.1_ASM331803v1	GCF_000335455.2_ASM33545v2		GCF_000504705.2_ASM50470v2		GCA_000809565.3_ASM80956v3
	GCF_001031475.1_Kleb_pneu_CHS121_V1	GCF_003318345.1_ASM331834v1	GCF_000340255.1_S17		GCF_000505085.1_CFSAN001284_01.0		GCA_000809585.3_ASM80958v3
	GCF_001031485.1_Kleb_pneu_CHS122_V1	GCF_003318485.1_ASM331848v1	GCF_000340275.1_SEPT362		GCF_000505105.1_CFSAN001333_01.0		GCA_000809605.3_ASM80960v3
	GCF_001031515.1_Kleb_pneu_CHS123_V1	GCF_003318635.1_ASM331863v1	GCF_000340455.2_ASM34045v2		GCF_000505465.1_CFSAN004343_01.0		GCA_000809625.3_ASM80962v3
	GCF_001031545.1_Kleb_pneu_CHS126_V1	GCF_003318935.1_ASM331893v1	GCF_000350005.1_E112_10NrN01		GCF_000505485.1_CFSAN004344_01.0		GCA_000809645.3_ASM80964v3
	GCF_001031555.1_Kleb_pneu_CHS125_V1	GCF_003319015.1_ASM331901v1	GCF_000350025.2_C48_93_IrSpV01		GCF_000505505.1_CFSAN004345_01.0		GCA_000809665.3_ASM80966v3
	GCF_001031565.1_Kleb_pneu_CHS127_V1	GCF_003321725.1_ASM332172v1	GCF_000350045.2_C43_90_IrSpV01		GCF_000505525.1_CFSAN004346_01.0		GCA_000809685.3_ASM80968v3
	GCF_001031595.1_Kleb_pneu_CHS128_V1	GCF_003322455.1_ASM332245v1	GCF_000350625.1_Esch_coli_KTE2_V1		GCF_000505705.1_ASM50570v1		GCA_000809705.3_ASM80970v3
	GCF_001031625.1_Kleb_pneu_CHS129_V1	GCF_003322575.1_ASM332257v1	GCF_000350645.1_Esch_coli_KTE4_V1		GCF_000505845.2_S_enterica_enterica_Cubana_Ver1		GCA_000809725.3_ASM80972v3
	GCF_001031635.1_Kleb_pneu_CHS131_V1	GCF_003322685.1_ASM332268v1	GCF_000350665.1_Esch_coli_KTE5_V1		GCF_000506925.1_SI119944		GCA_000809745.3_ASM80974v3
	GCF_001031645.1_Kleb_pneu_CHS132_V1	GCF_003322785.1_ASM332278v1	GCF_000350685.1_Esch_coli_KTE10_V1		GCF_000506945.1_S._Infantis_strain_335-3		GCA_000809765.3_ASM80976v3
	GCF_001031675.1_Kleb_pneu_CHS133_V1	GCF_003322895.1_ASM332289v1	GCF_000350725.1_Esch_coli_KTE12_V1		GCF_000516855.1_SvirSVQ1_v1.0		GCA_000809785.3_ASM80978v3
	GCF_001031705.1_Kleb_pneu_CHS134_V1	GCF_003322995.1_ASM332299v1	GCF_000350745.1_Esch_coli_KTE15_V1		GCF_000521885.1_SP-v1		GCA_000809805.3_ASM80980v3
	GCF_001031715.1_Kleb_pneu_CHS135_V1	GCF_003323085.1_ASM332308v1	GCF_000350765.1_Esch_coli_KTE16_V1		GCF_000523415.2_STH2370v1		GCA_000809825.3_ASM80982v3
	GCF_001031725.1_Kleb_pneu_CHS137_V1	GCF_003323095.1_ASM332309v1	GCF_000350785.1_Esch_coli_KTE21_V1		GCF_000524415.1_sal185_version2		GCA_000809885.3_ASM80988v3
	GCF_001031745.1_Kleb_pneu_CHS138_V1	GCF_003323175.1_ASM332317v1	GCF_000350805.1_Esch_coli_KTE25_V1		GCF_000524705.1_sal644		GCA_000809945.3_ASM80994v3
	GCF_001031785.1_Kleb_pneu_CHS139_V1	GCF_003323235.1_ASM332323v1	GCF_000350825.1_Esch_coli_KTE26_V1		GCF_000524725.1_sal683		GCA_000809985.3_ASM80998v3
	GCF_001031795.1_Kleb_pneu_CHS140_V1	GCF_003333975.1_ASM333397v1	GCF_000350845.1_Esch_coli_KTE28_V1		GCF_000524745.1_sal677		GCA_000810025.3_ASM81002v3
	GCF_001031805.1_Kleb_pneu_CHS141_V1	GCF_003334405.1_ASM333440v1	GCF_000350865.1_Esch_coli_KTE39_V1		GCF_000524765.1_sal678		GCA_000810045.3_ASM81004v3
	GCF_001031825.1_Kleb_pneu_CHS142_V1	GCF_003334535.1_ASM333453v1	GCF_000350885.1_Esch_coli_KTE44_V1		GCF_000524785.1_sal679		GCA_000810065.3_ASM81006v3
	GCF_001031865.1_Kleb_pneu_CHS144_V1	GCF_003334585.1_ASM333458v1	GCF_000350905.1_Esch_coli_KTE178_V1		GCF_000524805.1_sal676		GCA_000810085.3_ASM81008v3
	GCF_001031875.1_Kleb_pneu_CHS145_V1	GCF_003338735.1_ASM333873v1	GCF_000350925.1_Esch_coli_KTE181_V1		GCF_000524825.1_sal680		GCA_000810125.3_ASM81012v3
	GCF_001031895.1_Kleb_pneu_CHS146_V1	GCF_003339345.1_ASM333934v1	GCF_000350945.1_Esch_coli_KTE187_V1		GCF_000524845.1_sal610		GCA_000810145.3_ASM81014v3
	GCF_001031905.1_Kleb_pneu_CHS147_V1	GCF_003345435.1_ASM334543v1	GCF_000350965.1_Esch_coli_KTE188_V1		GCF_000524865.1_sal615		GCA_000810165.3_ASM81016v3
	GCF_001031945.1_Kleb_pneu_CHS148_V1	GCF_003357245.1_ASM335724v1	GCF_000350985.1_Esch_coli_KTE189_V1		GCF_000524885.1_sal609		GCA_000810185.3_ASM81018v3
	GCF_001031955.1_Kleb_pneu_CHS150_V1	GCF_003357255.1_ASM335725v1	GCF_000351005.1_Esch_coli_KTE191_V1		GCF_000524905.1_sal616		GCA_000810205.3_Velvet_assembly_of_Acinetobacter_baumannii_UH514_287
	GCF_001031965.1_Kleb_pneu_CHS149_V1	GCF_003357465.1_ASM335746v1	GCF_000351025.1_Esch_coli_KTE193_V1		GCF_000524925.1_sal617		GCA_000810225.1_ASM81022v1
	GCF_001031995.1_Kleb_pneu_CHS151_V1	GCF_003357615.1_ASM335761v1	GCF_000351045.1_Esch_coli_KTE201_V1		GCF_000524945.1_sal681		GCA_000810245.3_ASM81024v3
	GCF_001032025.1_Kleb_pneu_CHS152_V1	GCF_003357645.1_ASM335764v1	GCF_000351065.1_Esch_coli_KTE204_V1		GCF_000524965.1_sal682v2		GCA_000810265.3_ASM81026v3
	GCF_001032035.1_Kleb_pneu_CHS154_V1	GCF_003357705.1_ASM335770v1	GCF_000351085.1_Esch_coli_KTE205_V1		GCF_000601395.1_SEEH1536_1.0		GCA_000810285.3_ASM81028v3
	GCF_001032045.1_Kleb_pneu_CHS155_V1	GCF_003358525.1_ASM335852v1	GCF_000351105.1_Esch_coli_KTE206_V1		GCF_000601415.1_CFSAN000309_01.0		GCA_000810305.3_ASM81030v3
	GCF_001032075.1_Kleb_pneu_CHS156_V1	GCF_003358695.1_ASM335869v1	GCF_000351125.1_Esch_coli_KTE208_V1		GCF_000603285.1_ASM60328v1		GCA_000810325.3_ASM81032v3
	GCF_001032105.1_Kleb_pneu_CHS157_V1	GCF_003358895.1_ASM335889v1	GCF_000351145.1_Esch_coli_KTE210_V1		GCF_000603305.1_ASM60330v1		GCA_000810345.3_ASM81034v3
	GCF_001032115.1_Kleb_pneu_CHS158_V1	GCF_003360635.1_ASM336063v1	GCF_000351165.1_Esch_coli_KTE212_V1		GCF_000603325.1_ASM60332v1		GCA_000810365.3_ASM81036v3
	GCF_001032125.1_Kleb_pneu_CHS159_V1	GCF_003362295.1_ASM336229v1	GCF_000351185.1_Esch_coli_KTE213_V1		GCF_000603345.3_ASM60334v3		GCA_000810385.3_ASM81038v3
	GCF_001032145.1_Kleb_pneu_CHS160_V1	GCF_003362575.1_ASM336257v1	GCF_000351205.1_Esch_coli_KTE214_V1		GCF_000603365.1_ASM60336v1		GCA_000810405.3_ASM81040v3
	GCF_001032185.1_Kleb_pneu_CHS161_V1	GCF_003362635.1_ASM336263v1	GCF_000351225.1_Esch_coli_KTE216_V1		GCF_000603385.2_ASM60338v2		GCA_000810425.3_ASM81042v3
	GCF_001032195.1_Kleb_pneu_CHS163_V1	GCF_003389075.1_ASM338907v1	GCF_000351245.1_Esch_coli_KTE220_V1		GCF_000603465.1_ASM60346v1		GCA_000810445.3_ASM81044v3
	GCF_001032205.1_Kleb_pneu_CHS162_V1	GCF_003471145.1_ASM347114v1	GCF_000351265.1_Esch_coli_KTE224_V1		GCF_000603485.1_ASM60348v1		GCA_000810465.3_ASM81046v3
	GCF_001032225.1_Kleb_pneu_CHS164_V1	GCF_003583475.1_ASM358347v1	GCF_000351285.1_Esch_coli_KTE228_V1		GCF_000603505.1_ASM60350v1		GCA_000810485.3_ASM81048v3
	GCF_001032265.1_Kleb_pneu_CHS165_V1	GCF_003591295.1_ASM359129v1	GCF_000351305.1_Esch_coli_KTE230_V1		GCF_000603525.1_ASM60352v1		GCA_000810505.3_ASM81050v3
	GCF_001032275.1_Kleb_pneu_CHS166_V1	GCF_003591315.1_ASM359131v1	GCF_000351325.1_Esch_coli_KTE233_V1		GCF_000603545.1_ASM60354v1		GCA_000810525.3_ASM81052v3
	GCF_001032285.1_Kleb_pneu_CHS167_V1	GCF_003591425.1_ASM359142v1	GCF_000351345.1_Esch_coli_KTE234_V1		GCF_000603565.1_ASM60356v1		GCA_000810545.3_ASM81054v3
	GCF_001032305.1_Kleb_pneu_CHS168_V1	GCF_003591435.1_ASM359143v1	GCF_000351365.1_Esch_coli_KTE235_V1		GCF_000603585.1_ASM60358v1		GCA_000810565.3_ASM81056v3
	GCF_001032345.1_Kleb_pneu_CHS169_V1	GCF_003602115.1_ASM360211v1	GCF_000351385.1_Esch_coli_KTE236_V1		GCF_000603605.1_ASM60360v1		GCA_000810585.3_ASM81058v3
	GCF_001032355.1_Kleb_pneu_CHS170_V1	GCF_003628395.1_ASM362839v1	GCF_000351405.1_Esch_coli_KTE237_V1		GCF_000603625.1_ASM60362v1		GCA_000810605.3_ASM81060v3
	GCF_001032365.1_Kleb_pneu_CHS172_V1	GCF_003667405.1_ASM366740v1	GCF_000351425.1_Esch_coli_KTE47_V1		GCF_000603665.1_ASM60366v1		GCA_000810625.3_ASM81062v3
	GCF_001032375.1_Kleb_pneu_CHS173_V1	GCF_003667425.1_ASM366742v1	GCF_000351445.1_Esch_coli_KTE49_V1		GCF_000603685.1_ASM60368v1		GCA_000810645.3_ASM81064v3
	GCF_001032425.1_Kleb_pneu_CHS174_V1	GCF_003686445.1_ASM368644v1	GCF_000351465.1_Esch_coli_KTE51_V1		GCF_000603705.1_ASM60370v1		GCA_000810665.3_ASM81066v3
	GCF_001032435.1_Kleb_pneu_CHS176_V1	GCF_003686485.1_ASM368648v1	GCF_000351485.1_Esch_coli_KTE53_V1		GCF_000603725.1_ASM60372v1		GCA_000810685.3_ASM81068v3
	GCF_001032445.1_Kleb_pneu_CHS177_V1	GCF_003686555.1_ASM368655v1	GCF_000351505.1_Esch_coli_KTE55_V1		GCF_000603745.1_ASM60374v1		GCA_000810705.1_ASM81070v1
	GCF_001032455.1_Kleb_pneu_CHS179_V1	GCF_003686745.1_ASM368674v1	GCF_000351525.1_Esch_coli_KTE56_V1		GCF_000603765.1_ASM60376v1		GCA_000810725.3_ASM81072v3
	GCF_001032505.1_Kleb_pneu_CHS181_V1	GCF_003686835.1_ASM368683v1	GCF_000351545.1_Esch_coli_KTE57_V1		GCF_000603785.1_ASM60378v1		GCA_000810745.3_ASM81074v3
	GCF_001032525.1_Kleb_pneu_CHS182_V1	GCF_003688245.1_ASM368824v1	GCF_000351565.1_Esch_coli_KTE58_V1		GCF_000603805.1_ASM60380v1		GCA_000810755.1_ASM81075v1
	GCF_001032535.1_Kleb_pneu_CHS183_V1	GCF_003730615.1_ASM373061v1	GCF_000351585.1_Esch_coli_KTE60_V1		GCF_000603825.1_ASM60382v1		GCA_000810765.3_ASM81076v3
	GCF_001032545.1_Kleb_pneu_CHS184_V1	GCF_003830135.1_ASM383013v1	GCF_000351605.1_Esch_coli_KTE62_V1		GCF_000603845.1_ASM60384v1		GCA_000810775.1_ASM81077v1
	GCF_001032585.1_Kleb_pneu_CHS185_V1	GCF_003830975.1_ASM383097v1	GCF_000351625.1_Esch_coli_KTE66_V1		GCF_000603865.1_ASM60386v1		GCA_000810825.3_ASM81082v3
	GCF_001032605.1_Kleb_pneu_CHS186_V1	GCF_003858725.1_ASM385872v1	GCF_000351645.1_Esch_coli_KTE67_V1		GCF_000603885.1_ASM60388v1		GCA_000810835.3_ASM81083v3
	GCF_001032615.1_Kleb_pneu_CHS189_V1	GCF_003858735.1_ASM385873v1	GCF_000351665.1_Esch_coli_KTE72_V1		GCF_000603905.1_ASM60390v1		GCA_000810865.3_ASM81086v3
	GCF_001032625.1_Kleb_pneu_CHS191_V1	GCF_003859245.1_ASM385924v1	GCF_000351685.1_Esch_coli_KTE75_V1		GCF_000604425.1_47.E.09		GCA_000810875.3_ASM81087v3
	GCF_001032685.1_Kleb_pneu_CHS194_V1	GCF_003886735.1_ASM388673v1	GCF_000351705.1_Esch_coli_KTE76_V1		GCF_000612325.1_ASM61232v1		GCA_000810905.3_ASM81090v3
	GCF_001032695.1_Kleb_pneu_CHS195_V1	GCF_003937625.1_ASM393762v1	GCF_000351725.1_Esch_coli_KTE77_V1		GCF_000623055.1_ASM62305v2		GCA_000810915.3_ASM81091v3
	GCF_001032705.1_Kleb_pneu_CHS197_V1	GCF_003939825.1_ASM393982v1	GCF_000351745.1_Esch_coli_KTE80_V1		GCF_000623075.1_ASM62307v2		GCA_000810935.3_ASM81093v3
	GCF_001032765.1_Kleb_pneu_CHS200_V1	GCF_003980315.1_ASM398031v1	GCF_000351765.1_Esch_coli_KTE81_V1		GCF_000623095.1_ASM62309v2		GCA_000810945.3_ASM81094v3
	GCF_001032775.1_Kleb_pneu_CHS201_V1	GCF_003980355.1_ASM398035v1	GCF_000351785.1_Esch_coli_KTE83_V1		GCF_000623115.2_ASM62311v2		GCA_000810985.3_ASM81098v3
	GCF_001032795.1_Kleb_pneu_CHS202_V1	GCF_003980525.1_ASM398052v1	GCF_000351805.1_Esch_coli_KTE86_V1		GCF_000623135.1_ASM62313v2		GCA_000811015.3_ASM81101v3
	GCF_001032815.1_Kleb_pneu_CHS205_V1	GCF_003980555.1_ASM398055v1	GCF_000351825.1_Esch_coli_KTE87_V1		GCF_000623155.2_ASM62315v2		GCA_000811065.3_ASM81106v3
	GCF_001032845.1_Kleb_pneu_CHS206_V1	GCF_003981145.1_ASM398114v1	GCF_000351845.1_Esch_coli_KTE93_V1		GCF_000623175.2_ASM62317v2		GCA_000811085.3_ASM81108v3
	GCF_001032855.1_Kleb_pneu_CHS207_V1	GCF_003981935.1_ASM398193v1	GCF_000351865.1_Esch_coli_KTE111_V1		GCF_000623195.2_ASM62319v2		GCA_000811105.3_ASM81110v3
	GCF_001032875.1_Kleb_pneu_CHS208_V1	GCF_003982535.1_ASM398253v1	GCF_000351885.1_Esch_coli_KTE116_V1		GCF_000623215.2_ASM62321v2		GCA_000811145.3_ASM81114v3
	GCF_001032895.1_Kleb_pneu_CHS209_V1	GCF_003983245.1_ASM398324v1	GCF_000351905.1_Esch_coli_KTE119_V1		GCF_000623235.2_ASM62323v2		GCA_000811165.3_ASM81116v3
	GCF_001032925.1_Kleb_pneu_CHS210_V1	GCF_003983655.1_ASM398365v1	GCF_000351925.1_Esch_coli_KTE142_V1		GCF_000623255.2_ASM62325v2		GCA_000811185.3_ASM81118v3
	GCF_001032935.1_Kleb_pneu_CHS211_V1	GCF_004024375.1_ASM402437v1	GCF_000351945.1_Esch_coli_KTE143_V1		GCF_000623275.1_ASM62327v1		GCA_000811205.3_ASM81120v3
	GCF_001032965.1_Kleb_pneu_CHS213_V1	GCF_004101025.1_ASM410102v1	GCF_000351965.1_Esch_coli_KTE156_V1		GCF_000623295.1_ASM62329v1		GCA_000811225.3_ASM81122v3
	GCF_001032975.1_Kleb_pneu_CHS214_V1	GCF_004116595.1_ASM411659v1	GCF_000351985.1_Esch_coli_KTE161_V1		GCF_000623315.1_ASM62331v1		GCA_000811245.3_ASM81124v3
	GCF_001033005.1_Kleb_pneu_CHS215_V1	GCF_004116835.1_ASM411683v1	GCF_000352005.1_Esch_coli_KTE162_V1		GCF_000623335.1_ASM62333v1		GCA_000811265.3_ASM81126v3
	GCF_001033015.1_Kleb_pneu_CHS216_V1	GCF_004116875.1_ASM411687v1	GCF_000352025.1_Esch_coli_KTE169_V1		GCF_000623355.1_ASM62335v1		GCA_000811285.3_ASM81128v3
	GCF_001033045.1_Kleb_pneu_CHS217_V1	GCF_004117895.1_ASM411789v1	GCF_000352045.1_Esch_coli_KTE171_V1		GCF_000623375.1_ASM62337v1		GCA_000811305.3_ASM81130v3
	GCF_001033055.1_Kleb_pneu_CHS218_V1	GCF_004122265.1_ASM412226v1	GCF_000352065.1_Esch_coli_KTE6_V1		GCF_000623395.2_ASM62339v2		GCA_000811325.3_ASM81132v3
	GCF_001033085.1_Kleb_pneu_CHS219_V1	GCF_004170465.1_ASM417046v1	GCF_000352085.1_Esch_coli_KTE8_V1		GCF_000623415.2_ASM62341v2		GCA_000811345.3_ASM81134v3
	GCF_001033095.1_Kleb_pneu_CHS220_V1	GCF_004170475.1_ASM417047v1	GCF_000352125.1_Esch_coli_KTE17_V1		GCF_000623435.2_ASM62343v2		GCA_000811365.3_ASM81136v3
	GCF_001033125.1_Kleb_pneu_CHS221_V1	GCF_004170965.1_ASM417096v1	GCF_000352145.1_Esch_coli_KTE18_V1		GCF_000623455.2_ASM62345v2		GCA_000811385.1_ASM81138v1
	GCF_001033135.1_Kleb_pneu_CHS223_V1	GCF_004170975.1_ASM417097v1	GCF_000352165.1_Esch_coli_KTE45_V1		GCF_000623475.1_ASM62347v2		GCA_000811405.3_ASM81140v3
	GCF_001033165.1_Kleb_pneu_CHS224_V1	GCF_004171325.1_ASM417132v1	GCF_000352185.1_Esch_coli_KTE42_V1		GCF_000623495.2_ASM62349v2		GCA_000811485.3_ASM81148v3
	GCF_001033175.1_Kleb_pneu_CHS225_V1	GCF_004171565.1_ASM417156v1	GCF_000352205.1_Esch_coli_KTE23_V1		GCF_000623515.2_ASM62351v2		GCA_000811505.3_ASM81150v3
	GCF_001033205.1_Kleb_pneu_CHS226_V1	GCF_004172385.1_ASM417238v1	GCF_000352225.1_Esch_coli_KTE43_V1		GCF_000623535.2_ASM62353v2		GCA_000811525.3_ASM81152v3
	GCF_001033215.1_Kleb_pneu_CHS228_V1	GCF_004172465.1_ASM417246v1	GCF_000352245.1_Esch_coli_KTE29_V1		GCF_000623555.2_ASM62355v2		GCA_000811545.3_ASM81154v3
	GCF_001033245.1_Kleb_pneu_CHS229_V1	GCF_004283475.1_ASM428347v1	GCF_000352265.1_Esch_coli_KTE22_V1		GCF_000623575.2_ASM62357v2		GCA_000811565.3_ASM81156v3
	GCF_001033255.1_Kleb_pneu_CHS230_V1	GCF_004283675.1_ASM428367v1	GCF_000352285.1_Esch_coli_KTE46_V1		GCF_000623595.2_ASM62359v2		GCA_000811585.3_ASM81158v3
	GCF_001033285.1_Kleb_pneu_CHS231_V1	GCF_004283935.1_ASM428393v1	GCF_000352305.1_Esch_coli_KTE48_V1		GCF_000623615.2_ASM62361v2		GCA_000811605.3_ASM81160v3
	GCF_001033295.1_Kleb_pneu_CHS232_V1	GCF_004284165.1_ASM428416v1	GCF_000352345.1_Esch_coli_KTE54_V1		GCF_000623635.2_ASM62363v2		GCA_000811625.3_ASM81162v3
	GCF_001033305.1_Kleb_pneu_CHS234_V1	GCF_004284335.1_ASM428433v1	GCF_000352365.1_Esch_coli_KTE59_V1		GCF_000623655.2_ASM62365v2		GCA_000811645.3_ASM81164v3
	GCF_001033335.1_Kleb_pneu_CHS235_V1	GCF_004336925.1_ASM433692v1	GCF_000352385.1_Esch_coli_KTE63_V1		GCF_000623675.2_ASM62367v2		GCA_000811665.3_ASM81166v3
	GCF_001033365.1_Kleb_pneu_CHS236_V1	GCF_004336965.1_ASM433696v1	GCF_000352405.1_Esch_coli_KTE65_V1		GCF_000623695.2_ASM62369v2		GCA_000811685.3_ASM81168v3
	GCF_001033375.1_Kleb_pneu_CHS237_V1	GCF_004357845.1_ASM435784v1	GCF_000352425.1_Esch_coli_KTE78_V1		GCF_000623715.2_ASM62371v2		GCA_000811705.3_ASM81170v3
	GCF_001033385.1_Kleb_pneu_BWH53_V1	GCF_004357855.1_ASM435785v1	GCF_000352445.1_Esch_coli_KTE79_V1		GCF_000623735.2_ASM62373v2		GCA_000811725.3_ASM81172v3
	GCF_001033415.1_Kleb_pneu_BWH58_V1	GCF_004357965.1_ASM435796v1	GCF_000352465.1_Esch_coli_KTE84_V1		GCF_000623755.2_ASM62375v2		GCA_000811745.3_ASM81174v3
	GCF_001033445.1_Kleb_pneu_BWH62_V1	GCF_004358125.1_ASM435812v1	GCF_000352485.1_Esch_coli_KTE91_V1		GCF_000623775.2_ASM62377v2		GCA_000811765.3_ASM81176v3
	GCF_001033455.1_Kleb_pneu_MGH81_V1	GCF_004377955.1_ASM437795v1	GCF_000352505.1_Esch_coli_KTE101_V1		GCF_000623795.2_ASM62379v2		GCA_000811785.3_ASM81178v3
	GCF_001033465.1_Kleb_pneu_MGH82_V1	GCF_004380165.1_ASM438016v1	GCF_000352525.1_Esch_coli_KTE115_V1		GCF_000623815.2_ASM62381v2		GCA_000811825.3_ASM81182v3
	GCF_001033505.1_Kleb_pneu_MGH84_V1	GCF_004522335.1_ASM452233v1	GCF_000352545.1_Esch_coli_KTE118_V1		GCF_000623835.2_ASM62383v2		GCA_000811845.1_ASM81184v1
	GCF_001033525.1_Kleb_pneu_MGH89_V1	GCF_004523355.1_ASM452335v1	GCF_000352565.1_Esch_coli_KTE123_V1		GCF_000623855.2_ASM62385v2		GCA_000811905.3_ASM81190v3
	GCF_001033535.1_Kleb_pneu_MGH90_V1	GCF_004523665.1_ASM452366v1	GCF_000352585.1_Esch_coli_KTE135_V1		GCF_000623875.2_ASM62387v2		GCA_000811945.3_ASM81194v3
	GCF_001033565.1_Kleb_pneu_MGH91_V1	GCF_004566985.1_ASM456698v1	GCF_000352605.1_Esch_coli_KTE136_V1		GCF_000623895.2_ASM62389v2		GCA_000820665.1_CLCgenomics
	GCF_001033585.1_Kleb_pneu_MGH93_V1	GCF_004567565.1_ASM456756v1	GCF_000352625.1_Esch_coli_KTE140_V1		GCF_000623915.2_ASM62391v2		GCA_000820685.1_CLCgenomics
	GCF_001033615.1_Kleb_pneu_MGH94_V1	GCF_004567615.1_ASM456761v1	GCF_000352645.1_Esch_coli_KTE141_V1		GCF_000623935.2_ASM62393v2		GCA_000939395.2_ASM93939v2
	GCF_001033645.1_Kleb_pneu_MGH95_V1	GCF_004568685.1_ASM456868v1	GCF_000352685.1_Esch_coli_KTE146_V1		GCF_000623955.2_ASM62395v2		GCA_000939405.2_ASM93940v2
	GCF_001033675.1_Kleb_pneu_MGH97_V1	GCF_004569675.1_ASM456967v1	GCF_000352705.1_Esch_coli_KTE147_V1		GCF_000623975.2_ASM62397v2		GCA_000939415.2_HGAP_assembly_of_Acinetobacter_baumannii_ORAB01
	GCF_001033685.1_Kleb_pneu_MGH98_V1	GCF_004570285.1_ASM457028v1	GCF_000352725.1_Esch_coli_KTE154_V1		GCF_000623995.2_ASM62399v2		GCA_000939425.2_ASM93942v2
	GCF_001033725.1_Kleb_pneu_MGH101_V1	GCF_004661505.1_ASM466150v1	GCF_000352745.1_Esch_coli_KTE158_V1		GCF_000624015.2_ASM62401v2		GCA_000939475.2_ASM93947v2
	GCF_001033745.1_Kleb_pneu_MGH102_V1	GCF_004661545.1_ASM466154v1	GCF_000352765.1_Esch_coli_KTE165_V1		GCF_000624035.2_ASM62403v2		GCA_000939485.2_ASM93948v2
	GCF_001033755.1_Kleb_pneu_MGH111_V1	GCF_004664605.1_ASM466460v1	GCF_000352785.1_Esch_coli_KTE192_V1		GCF_000624055.2_ASM62405v2		GCA_000939495.2_ASM93949v2
	GCF_001033765.1_Kleb_pneu_MGH112_V1	GCF_004745725.1_ASM474572v1	GCF_000352805.1_Esch_coli_KTE194_V1		GCF_000624075.2_ASM62407v2		GCA_000939535.2_ASM93953v2
	GCF_001033835.1_Kleb_pneu_MGH115_V1	GCF_004767305.1_ASM476730v1	GCF_000352825.1_Esch_coli_KTE190_V1		GCF_000624095.2_ASM62409v2		GCA_000939555.2_ASM93955v2
	GCF_001033845.1_Kleb_pneu_MGH116_V1	GCF_004767365.1_ASM476736v1	GCF_000352845.1_Esch_coli_KTE173_V1		GCF_000624115.2_ASM62411v2		GCA_000939565.2_ASM93956v2
	GCF_001033885.1_Kleb_pneu_MGH117_V1	GCF_004767495.1_ASM476749v1	GCF_000352865.1_Esch_coli_KTE175_V1		GCF_000624135.2_ASM62413v2		GCA_000939575.2_ASM93957v2
	GCF_001033895.1_Kleb_pneu_MGH118_V1	GCF_004767855.1_ASM476785v1	GCF_000352885.1_Esch_coli_KTE184_V1		GCF_000624155.2_ASM62415v2		GCA_000939615.2_ASM93961v2
	GCF_001033925.1_Kleb_pneu_MGH124_V1	GCF_004767895.1_ASM476789v1	GCF_000352905.1_Esch_coli_KTE183_V1		GCF_000624175.1_ASM62417v2		GCA_000939635.2_ASM93963v2
	GCF_001033965.1_Kleb_pneu_MGH125_V1	GCF_004801725.1_ASM480172v1	GCF_000352925.1_Esch_coli_KTE196_V1		GCF_000624195.2_ASM62419v2		GCA_000949035.2_ASM94903v2
	GCF_001033975.1_Kleb_pneu_MGH126_V1	GCF_005038265.1_ASM503826v1	GCF_000352945.1_Esch_coli_KTE197_V1		GCF_000624215.2_ASM62421v2		GCA_000949045.2_ASM94904v2
	GCF_001033995.1_Kleb_pneu_BIDMC85_V1	GCF_005040075.1_ASM504007v1	GCF_000352985.1_Esch_coli_KTE203_V1		GCF_000624235.2_ASM62423v2		GCA_000949055.2_ASM94905v2
	GCF_001034005.1_Kleb_pneu_BIDMC86_V1	GCF_005040105.1_ASM504010v1	GCF_000353005.1_Esch_coli_KTE207_V1		GCF_000624255.1_ASM62425v2		GCA_000949065.2_ASM94906v2
	GCF_001034055.1_Kleb_pneu_BIDMC89_V1	GCF_005040115.1_ASM504011v1	GCF_000353025.1_Esch_coli_KTE209_V1		GCF_000624275.2_ASM62427v2		GCA_000949175.2_ASM94917v2
	GCF_001034085.1_Kleb_pneu_BIDMC91_V1	GCF_005040645.1_ASM504064v1	GCF_000353045.1_Esch_coli_KTE211_V1		GCF_000624295.2_ASM62429v2		GCA_000949195.2_ASM94919v2
	GCF_001034135.1_Kleb_pneu_BIDMC96_V1	GCF_005040835.1_ASM504083v1	GCF_000353065.1_Esch_coli_KTE215_V1		GCF_000624315.2_ASM62431v2		GCA_000951165.1_ASM95116v1
	GCF_001034155.1_Kleb_pneu_UCI70_V1	GCF_005041035.1_ASM504103v1	GCF_000353085.1_Esch_coli_KTE217_V1		GCF_000624335.2_ASM62433v2		GCA_000966495.1_ASM96649v1
	GCF_001034165.1_Kleb_pneu_UCI75_V1	GCF_005041245.1_ASM504124v1	GCF_000353105.1_Esch_coli_KTE218_V1		GCF_000624355.2_ASM62435v2		GCA_000966515.1_ASM96651v1
	GCF_001034205.1_Kleb_pneu_UCI76_V1	GCF_005041385.1_ASM504138v1	GCF_000353125.1_Esch_coli_KTE223_V1		GCF_000624375.2_ASM62437v2		GCA_000966525.1_ASM96652v1
	GCF_001034215.1_Kleb_pneu_UCI81_V1	GCF_005041505.1_ASM504150v1	GCF_000353145.1_Esch_coli_KTE227_V1		GCF_000624395.2_ASM62439v2		GCA_000968965.1_ASM96896v1
	GCF_001034235.1_Kleb_pneu_UCI82_V1	GCF_005041545.1_ASM504154v1	GCF_000353165.1_Esch_coli_KTE229_V1		GCF_000624415.2_ASM62441v2		GCA_000969285.1_ASM96928v1
	GCF_001034245.1_Kleb_pneu_UCI91_V1	GCF_005041605.1_ASM504160v1	GCF_000353185.1_Esch_coli_KTE104_V1		GCF_000624435.2_ASM62443v2		GCA_000969295.1_ASM96929v1
	GCF_001034285.1_Kleb_pneu_UCI92_V1	GCF_005041775.1_ASM504177v1	GCF_000353545.1_E92_11NrN01		GCF_000624455.2_ASM62445v2		GCA_000969365.1_ASM96936v1
	GCF_001034295.1_Kleb_pneu_UCI93_V1	GCF_005041805.1_ASM504180v1	GCF_000354275.2_ASM35427v2		GCF_000624475.2_ASM62447v2		GCA_000969465.1_ASM96946v1
	GCF_001034305.1_Kleb_pneu_UCI94_V1	GCF_005041835.1_ASM504183v1	GCF_000354295.1_ASM35429v1		GCF_000624495.2_ASM62449v2		GCA_000981405.1_ASM98140v1
	GCF_001034325.1_Kleb_pneu_UCI95_V1	GCF_005041855.1_ASM504185v1	GCF_000354315.2_ASM35431v2		GCF_000624515.2_ASM62451v2		GCA_001008125.1_ASM100812v1
	GCF_001034365.1_Kleb_pneu_UCI96_V1	GCF_005041865.1_ASM504186v1	GCF_000354335.2_ASM35433v2		GCF_000624535.2_ASM62453v2		GCA_001026965.1_ASM102696v1
	GCF_001038365.1_ASM103836v1	GCF_005041905.1_ASM504190v1	GCF_000354355.2_ASM35435v2		GCF_000624555.2_ASM62455v2		GCA_001027885.1_gdodcwi07_v01
	GCF_001052475.1_ASM105247v1	GCF_005041935.1_ASM504193v1	GCF_000354375.2_ASM35437v2		GCF_000624575.2_ASM62457v2		GCA_001052015.1_ASM105201v1
	GCF_001052515.1_ASM105251v1	GCF_005042025.1_ASM504202v1	GCF_000354395.1_ASM35439v1		GCF_000624595.2_ASM62459v2		GCA_001052325.1_ASM105232v1
	GCF_001055015.1_ASM105501v1	GCF_005042055.1_ASM504205v1	GCF_000354415.2_ASM35441v2		GCF_000624615.2_ASM62461v2		GCA_001052675.1_ASM105267v1
	GCF_001056275.1_ASM105627v1	GCF_005042255.1_ASM504225v1	GCF_000354435.2_ASM35443v2		GCF_000624635.2_ASM62463v2		GCA_001052775.1_ASM105277v1
	GCF_001056485.1_ASM105648v1	GCF_005042275.1_ASM504227v1	GCF_000354455.1_ASM35445v1		GCF_000624655.2_ASM62465v2		GCA_001053695.1_ASM105369v1
	GCF_001058365.1_ASM105836v1	GCF_005042305.1_ASM504230v1	GCF_000354475.2_ASM35447v2		GCF_000624675.1_ASM62467v2		GCA_001059495.1_ASM105949v1
	GCF_001060105.1_ASM106010v1	GCF_005042365.1_ASM504236v1	GCF_000354495.2_ASM35449v2		GCF_000624695.1_ASM62469v2		GCA_001276055.1_ASM127605v1
	GCF_001060275.1_ASM106027v1	GCF_005042375.1_ASM504237v1	GCF_000354515.2_ASM35451v2		GCF_000624715.1_ASM62471v2		GCA_001292715.1_ASM129271v1
	GCF_001060495.1_ASM106049v1	GCF_005042385.1_ASM504238v1	GCF_000354535.2_ASM35453v2		GCF_000624735.2_ASM62473v2		GCA_001414645.1_ASM141464v1
	GCF_001060895.1_ASM106089v1	GCF_005042395.1_ASM504239v1	GCF_000354555.2_ASM35455v2		GCF_000624755.2_ASM62475v2		GCA_001414865.1_ASM141486v1
	GCF_001061315.1_ASM106131v1	GCF_005042705.1_ASM504270v1	GCF_000354575.2_ASM35457v2		GCF_000624775.2_ASM62477v2		GCA_001415095.1_ASM141509v1
	GCF_001061605.1_ASM106160v1	GCF_005042715.1_ASM504271v1	GCF_000354595.1_ASM35459v1		GCF_000624795.2_ASM62479v2		GCA_001415255.1_ASM141525v1
	GCF_001061725.1_ASM106172v1	GCF_005042775.1_ASM504277v1	GCF_000354615.2_ASM35461v2		GCF_000624815.2_ASM62481v2		GCA_001415275.1_ASM141527v1
	GCF_001061755.1_ASM106175v1	GCF_005043345.1_ASM504334v1	GCF_000354735.2_ASM35473v2		GCF_000624835.2_ASM62483v2		GCA_001415465.1_ASM141546v1
	GCF_001061805.1_ASM106180v1	GCF_005043365.1_ASM504336v1	GCF_000354755.2_ASM35475v2		GCF_000624855.2_ASM62485v2		GCA_001415535.1_ASM141553v1
	GCF_001062535.1_ASM106253v1	GCF_005043395.1_ASM504339v1	GCF_000354775.2_ASM35477v2		GCF_000624875.2_ASM62487v2		GCA_001415645.1_ASM141564v1
	GCF_001062915.1_ASM106291v1	GCF_005043415.1_ASM504341v1	GCF_000354795.2_ASM35479v2		GCF_000624895.2_ASM62489v2		GCA_001415695.1_ASM141569v1
	GCF_001063525.1_ASM106352v1	GCF_005043425.1_ASM504342v1	GCF_000354815.2_ASM35481v2		GCF_000624915.2_ASM62491v2		GCA_001415715.1_ASM141571v1
	GCF_001063755.1_ASM106375v1	GCF_005043465.1_ASM504346v1	GCF_000354835.2_ASM35483v2		GCF_000624935.2_ASM62493v2		GCA_001415735.1_ASM141573v1
	GCF_001063935.1_ASM106393v1	GCF_005043475.1_ASM504347v1	GCF_000354855.1_ASM35485v1		GCF_000624955.2_ASM62495v2		GCA_001415765.1_ASM141576v1
	GCF_001064035.1_ASM106403v1	GCF_005043515.1_ASM504351v1	GCF_000354875.1_ASM35487v1		GCF_000624975.2_ASM62497v2		GCA_001415815.1_ASM141581v1
	GCF_001064955.1_ASM106495v1	GCF_005043535.1_ASM504353v1	GCF_000354895.2_ASM35489v2		GCF_000624995.2_ASM62499v2		GCA_001416075.1_ASM141607v1
	GCF_001065235.1_ASM106523v1	GCF_005043625.1_ASM504362v1	GCF_000354915.1_ASM35491v1		GCF_000625015.2_ASM62501v2		GCA_001416095.1_ASM141609v1
	GCF_001065795.1_ASM106579v1	GCF_005043775.1_ASM504377v1	GCF_000354935.2_ASM35493v2		GCF_000625035.2_ASM62503v2		GCA_001416275.1_ASM141627v1
	GCF_001066095.1_ASM106609v1	GCF_005043805.1_ASM504380v1	GCF_000354955.1_ASM35495v1		GCF_000625055.2_ASM62505v2		GCA_001416465.1_ASM141646v1
	GCF_001066115.1_ASM106611v1	GCF_005043825.1_ASM504382v1	GCF_000354975.1_ASM35497v1		GCF_000625075.2_ASM62507v2		GCA_001416495.1_ASM141649v1
	GCF_001066155.1_ASM106615v1	GCF_005043865.1_ASM504386v1	GCF_000354995.2_ASM35499v2		GCF_000625095.2_ASM62509v2		GCA_001420505.1_ASM142050v1
	GCF_001066165.1_ASM106616v1	GCF_005043905.1_ASM504390v1	GCF_000355015.2_ASM35501v2		GCF_000625115.2_ASM62511v2		GCA_001420515.1_ASM142051v1
	GCF_001066415.1_ASM106641v1	GCF_005043925.1_ASM504392v1	GCF_000355035.2_ASM35503v2		GCF_000625135.2_ASM62513v2		GCA_001432445.1_ASM143244v1
	GCF_001066585.1_ASM106658v1	GCF_005043955.1_ASM504395v1	GCF_000355055.1_ASM35505v1		GCF_000625155.2_ASM62515v2		GCA_001432755.1_ASM143275v1
	GCF_001066725.1_ASM106672v1	GCF_005043965.1_ASM504396v1	GCF_000355075.2_ASM35507v2		GCF_000625175.2_ASM62517v2		GCA_001433045.1_ASM143304v1
	GCF_001067135.1_ASM106713v1	GCF_005043995.1_ASM504399v1	GCF_000355095.2_ASM35509v2		GCF_000625195.2_ASM62519v2		GCA_001433205.1_ASM143320v1
	GCF_001067155.1_ASM106715v1	GCF_005044005.1_ASM504400v1	GCF_000355115.2_ASM35511v2		GCF_000625215.2_ASM62521v2		GCA_001433675.1_ASM143367v1
	GCF_001067575.1_ASM106757v1	GCF_005045285.1_ASM504528v1	GCF_000355155.2_ASM35515v2		GCF_000625235.2_ASM62523v2		GCA_001442575.1_ASM144257v1
	GCF_001067895.1_ASM106789v1	GCF_005045565.1_ASM504556v1	GCF_000355175.1_ASM35517v1		GCF_000625255.2_ASM62525v2		GCA_001514375.1_ASM151437v1
	GCF_001067955.1_ASM106795v1	GCF_005046265.1_ASM504626v1	GCF_000355195.2_ASM35519v2		GCF_000625275.2_ASM62527v2		GCA_001518715.1_ASM151871v1
	GCF_001067975.1_ASM106797v1	GCF_005046755.1_ASM504675v1	GCF_000355215.2_ASM35521v2		GCF_000625295.2_ASM62529v2		GCA_001531205.2_ASM153120v2
	GCF_001068035.1_ASM106803v1	GCF_005046785.1_ASM504678v1	GCF_000355235.2_ASM35523v2		GCF_000625315.2_ASM62531v2		GCA_001531455.2_ASM153145v2
	GCF_001068335.1_ASM106833v1	GCF_005381585.1_ASM538158v1	GCF_000355255.2_ASM35525v2		GCF_000625335.2_ASM62533v2		GCA_001535665.1_ASM153566v1
	GCF_001076675.1_ASM107667v1	GCF_005381925.1_ASM538192v1	GCF_000355295.1_ASM35529v1		GCF_000625355.1_ASM62535v2		GCA_001535685.1_ASM153568v1
	GCF_001077215.1_ASM107721v1	GCF_005382905.1_ASM538290v1	GCF_000355315.2_ASM35531v2		GCF_000625375.2_ASM62537v2		GCA_001541025.2_ASM154102v2
	GCF_001182385.1_KpVA-1	GCF_005383025.1_ASM538302v1	GCF_000355335.2_ASM35533v2		GCF_000625395.2_ASM62539v2		GCA_001541035.2_ASM154103v2
	GCF_001182405.1_KpVA-2	GCF_005383185.1_ASM538318v1	GCF_000355355.1_ASM35535v1		GCF_000625415.2_ASM62541v2		GCA_001541045.2_ASM154104v2
	GCF_001182425.1_KpVA-3	GCF_005383725.1_ASM538372v1	GCF_000355375.2_ASM35537v2		GCF_000625435.2_ASM62543v2		GCA_001541425.1_ASM154142v1
	GCF_001182445.1_KpVA-4	GCF_005383745.1_ASM538374v1	GCF_000355395.2_ASM35539v2		GCF_000625455.2_ASM62545v2		GCA_001541455.1_ASM154145v1
	GCF_001182465.1_KpVA-5	GCF_005383985.1_ASM538398v1	GCF_000355415.2_ASM35541v2		GCF_000625475.2_ASM62547v2		GCA_001541525.1_ASM154152v1
	GCF_001182485.1_KpVA-6	GCF_005384545.1_ASM538454v1	GCF_000355435.2_ASM35543v2		GCF_000625495.2_ASM62549v2		GCA_001541685.1_ASM154168v1
	GCF_001182505.1_KpVA-7	GCF_005384585.1_ASM538458v1	GCF_000355455.2_ASM35545v2		GCF_000625515.2_ASM62551v2		GCA_001541695.1_ASM154169v1
	GCF_001182525.1_KpVA-8	GCF_005385765.1_ASM538576v1	GCF_000355475.2_ASM35547v2		GCF_000625535.1_ASM62553v2		GCA_001541705.1_ASM154170v1
	GCF_001182545.1_KpVA-9	GCF_005385945.1_ASM538594v1	GCF_000355495.2_ASM35549v2		GCF_000625555.2_ASM62555v2		GCA_001541725.1_ASM154172v1
	GCF_001182565.1_KpVA-10	GCF_005388005.1_ASM538800v1	GCF_000355515.2_ASM35551v2		GCF_000625575.2_ASM62557v2		GCA_001541765.1_ASM154176v1
	GCF_001182585.1_KpVA-11	GCF_005389085.1_ASM538908v1	GCF_000355535.1_ASM35553v1		GCF_000625595.1_ASM62559v2		GCA_001541775.1_ASM154177v1
	GCF_001182605.1_KpVA-12	GCF_005389385.1_ASM538938v1	GCF_000355555.2_ASM35555v2		GCF_000625615.2_ASM62561v2		GCA_001541795.1_ASM154179v1
	GCF_001182625.1_KpVA-13	GCF_005389885.1_ASM538988v1	GCF_000355575.2_ASM35557v2		GCF_000625635.2_ASM62563v2		GCA_001541875.1_ASM154187v1
	GCF_001182645.1_KpVA-14	GCF_005389925.1_ASM538992v1	GCF_000355595.1_ASM35559v1		GCF_000625655.1_ASM62565v2		GCA_001543995.1_ASM154399v1
	GCF_001182665.1_KpVA-15	GCF_005390065.1_ASM539006v1	GCF_000355615.2_ASM35561v2		GCF_000625675.2_ASM62567v2		GCA_001573065.1_ASM157306v1
	GCF_001182685.1_KpVA-16	GCF_005390085.1_ASM539008v1	GCF_000356005.2_ASM35600v2		GCF_000625695.2_ASM62569v2		GCA_001573085.1_ASM157308v1
	GCF_001185665.1_Kleb_pneu_MGH83_V1	GCF_005390145.1_ASM539014v1	GCF_000356025.2_ASM35602v2		GCF_000625715.2_ASM62571v2		GCA_001573105.1_ASM157310v1
	GCF_001185675.1_Kleb_pneu_CHS240_V1	GCF_005390185.1_ASM539018v1	GCF_000356045.2_ASM35604v2		GCF_000625735.1_ASM62573v2		GCA_001573125.1_ASM157312v1
	GCF_001185685.1_Kleb_pneu_UCI69_V1	GCF_005390605.1_ASM539060v1	GCF_000356065.2_ASM35606v2		GCF_000625755.1_ASM62575v2		GCA_001576615.1_ASM157661v1
	GCF_001185695.1_Kleb_pneu_CHS239_V1	GCF_005391325.1_ASM539132v1	GCF_000356085.2_ASM35608v2		GCF_000625775.2_ASM62577v2		GCA_001584475.1_ASM158447v1
	GCF_001185745.1_Kleb_pneu_CHS238_V1	GCF_005391345.1_ASM539134v1	GCF_000356105.2_ASM35610v2		GCF_000625795.2_ASM62579v2		GCA_001584485.1_ASM158448v1
	GCF_001185755.1_Kleb_pneu_CHS212_V1	GCF_005391525.1_ASM539152v1	GCF_000356125.1_ASM35612v1		GCF_000625815.2_ASM62581v2		GCA_001612075.1_ASM161207v1
	GCF_001185765.1_Kleb_pneu_CHS198_V1	GCF_005391545.1_ASM539154v1	GCF_000356145.2_ASM35614v2		GCF_000625835.2_ASM62583v2		GCA_001612155.1_ASM161215v1
	GCF_001185775.1_Kleb_pneu_CHS196_V1	GCF_005391625.1_ASM539162v1	GCF_000356165.2_ASM35616v2		GCF_000625855.1_ASM62585v2		GCA_001612175.1_ASM161217v1
	GCF_001185825.1_Kleb_pneu_CHS187_V1	GCF_005391785.1_ASM539178v1	GCF_000356185.2_ASM35618v2		GCF_000625875.2_ASM62587v2		GCA_001612185.1_ASM161218v1
	GCF_001185835.1_Kleb_pneu_CHS178_V1	GCF_005392145.1_ASM539214v1	GCF_000356205.2_ASM35620v2		GCF_000625895.2_ASM62589v2		GCA_001612235.1_ASM161223v1
	GCF_001185865.1_Kleb_pneu_CHS175_V1	GCF_005392365.1_ASM539236v1	GCF_000356225.2_ASM35622v2		GCF_000625915.2_ASM62591v2		GCA_001612285.1_ASM161228v1
	GCF_001185895.1_Kleb_pneu_CHS171_V1	GCF_005392605.1_ASM539260v1	GCF_000356245.1_ASM35624v1		GCF_000625935.2_ASM62593v2		GCA_001612315.1_ASM161231v1
	GCF_001185915.1_Kleb_pneu_CHS136_V1	GCF_005392685.1_ASM539268v1	GCF_000356265.2_ASM35626v2		GCF_000625955.2_ASM62595v2		GCA_001612335.1_ASM161233v1
	GCF_001185925.1_Kleb_pneu_CHS130_V1	GCF_005393205.1_ASM539320v1	GCF_000356285.2_ASM35628v2		GCF_000625975.2_ASM62597v2		GCA_001612355.1_ASM161235v1
	GCF_001185945.1_Kleb_pneu_CHS124_V1	GCF_005393225.1_ASM539322v1	GCF_000356305.2_ASM35630v2		GCF_000625995.2_ASM62599v2		GCA_001612365.1_ASM161236v1
	GCF_001185955.1_Kleb_pneu_CHS120_V1	GCF_005393305.1_ASM539330v1	GCF_000356325.2_ASM35632v2		GCF_000626015.2_ASM62601v2		GCA_001612395.1_ASM161239v1
	GCF_001185985.1_Kleb_pneu_CHS119_V1	GCF_005393485.1_ASM539348v1	GCF_000356345.2_ASM35634v2		GCF_000626035.2_ASM62603v2		GCA_001617825.1_ASM161782v1
	GCF_001186005.1_Kleb_pneu_CHS108_V1	GCF_005393525.1_ASM539352v1	GCF_000356365.2_ASM35636v2		GCF_000626055.1_ASM62605v2		GCA_001617835.1_ASM161783v1
	GCF_001186025.1_Kleb_pneu_CHS103_V1	GCF_005393625.1_ASM539362v1	GCF_000356385.1_ASM35638v1		GCF_000626075.2_ASM62607v2		GCA_001617885.1_ASM161788v1
	GCF_001186035.1_Kleb_pneu_CHS87_V1	GCF_005394425.1_ASM539442v1	GCF_000356405.2_ASM35640v2		GCF_000626095.2_ASM62609v2		GCA_001617895.1_ASM161789v1
	GCF_001186065.1_Kleb_pneu_CHS86_V1	GCF_005394885.1_ASM539488v1	GCF_000356425.2_ASM35642v2		GCF_000626115.2_ASM62611v2		GCA_001617915.1_ASM161791v1
	GCF_001238585.1_ASM123858v1	GCF_005395005.1_ASM539500v1	GCF_000356445.2_ASM35644v2		GCF_000626135.2_ASM62613v2		GCA_001617945.1_ASM161794v1
	GCF_001275285.1_ASM127528v1	GCF_005395045.1_ASM539504v1	GCF_000356465.2_ASM35646v2		GCF_000626155.2_ASM62615v2		GCA_001618125.1_ASM161812v1
	GCF_001275295.1_ASM127529v1	GCF_005396125.1_ASM539612v1	GCF_000356485.2_ASM35648v2		GCF_000626175.1_ASM62617v1		GCA_001624975.1_ASM162497v1
	GCF_001275305.1_ASM127530v1	GCF_005396305.1_ASM539630v1	GCF_000356505.2_ASM35650v2		GCF_000626195.1_ASM62619v1		GCA_001640065.1_ASM164006v1
	GCF_001307175.1_ASM130717v1	GCF_005397025.1_ASM539702v1	GCF_000356525.2_ASM35652v2		GCF_000626215.1_ASM62621v1		GCA_001640075.1_ASM164007v1
	GCF_001316495.2_UNN39_S3v.02	GCF_005397365.1_ASM539736v1	GCF_000356545.1_ASM35654v1		GCF_000626235.1_ASM62623v1		GCA_001661665.1_ASM166166v1
	GCF_001316565.3_ASM131656v3	GCF_005397445.1_ASM539744v1	GCF_000356585.2_ASM35658v2		GCF_000626255.1_ASM62625v1		GCA_001664565.1_ASM166456v1
	GCF_001316645.2_v02	GCF_005397785.1_ASM539778v1	GCF_000356605.2_ASM35660v2		GCF_000626275.2_ASM62627v2		GCA_001664575.1_ASM166457v1
	GCF_001316695.2_v02	GCF_005397805.1_ASM539780v1	GCF_000356625.2_ASM35662v2		GCF_000626295.1_ASM62629v1		GCA_001664585.1_ASM166458v1
	GCF_001316745.2_18_S10v02	GCF_005397925.1_ASM539792v1	GCF_000356645.2_ASM35664v2		GCF_000626335.1_ASM62633v1		GCA_001664595.1_ASM166459v1
	GCF_001316765.2_29_S13v02	GCF_005397985.1_ASM539798v1	GCF_000356665.2_ASM35666v2		GCF_000626355.1_ASM62635v1		GCA_001664645.1_ASM166464v1
	GCF_001316785.2_UNN40_S4v.02	GCF_005398005.1_ASM539800v1	GCF_000356685.2_ASM35668v2		GCF_000626375.1_ASM62637v1		GCA_001664655.1_ASM166465v1
	GCF_001316845.2_UNN45_S9v.02	GCF_005398045.1_ASM539804v1	GCF_000356705.1_ASM35670v1		GCF_000626395.1_ASM62639v2		GCA_001664665.1_ASM166466v1
	GCF_001316865.2_ASM131686v2	GCF_005398065.1_ASM539806v1	GCF_000356725.1_ASM35672v1		GCF_000626415.2_ASM62641v2		GCA_001664725.1_ASM166472v1
	GCF_001316895.2_v02	GCF_005398085.1_ASM539808v1	GCF_000356745.2_ASM35674v2		GCF_000626435.2_ASM62643v2		GCA_001664735.1_ASM166473v1
	GCF_001316925.2_21_S12v02	GCF_005398105.1_ASM539810v1	GCF_000356765.2_ASM35676v2		GCF_000626455.1_ASM62645v1		GCA_001664755.1_ASM166475v1
	GCF_001316945.3_ASM131694v3	GCF_005398125.1_ASM539812v1	GCF_000356785.2_ASM35678v2		GCF_000626475.1_ASM62647v2		GCA_001664805.1_ASM166480v1
	GCF_001316955.2_v02	GCF_005398165.1_ASM539816v1	GCF_000356805.2_ASM35680v2		GCF_000626495.1_ASM62649v2		GCA_001664835.1_ASM166483v1
	GCF_001316985.2_32_S15v02	GCF_005398205.1_ASM539820v1	GCF_000356825.2_ASM35682v2		GCF_000626515.1_ASM62651v2		GCA_001664855.1_ASM166485v1
	GCF_001317005.2_34_S16v02	GCF_005398225.1_ASM539822v1	GCF_000356845.2_ASM35684v2		GCF_000626535.1_ASM62653v2		GCA_001664885.1_ASM166488v1
	GCF_001317015.2_35_S17v02	GCF_005398305.1_ASM539830v1	GCF_000356865.2_ASM35686v2		GCF_000626555.2_ASM62655v2		GCA_001664895.1_ASM166489v1
	GCF_001317035.2_38_S19v.02	GCF_005398365.1_ASM539836v1	GCF_000356885.2_ASM35688v2		GCF_000626695.2_ASM62669v2		GCA_001664905.1_ASM166490v1
	GCF_001317165.2_52_S26v.02	GCF_005398425.1_ASM539842v1	GCF_000356905.1_ASM35690v1		GCF_000636135.1_ASM63613v1		GCA_001664915.1_ASM166491v1
	GCF_001317295.2_53_S27v.02	GCF_005398625.1_ASM539862v1	GCF_000356925.2_ASM35692v2		GCF_000648375.2_94293_Ver1		GCA_001664965.1_ASM166496v1
	GCF_001317375.2_36_S18v02	GCF_005398705.1_ASM539870v1	GCF_000356945.1_ASM35694v1		GCF_000648415.2_95799_Ver_1		GCA_001664975.1_ASM166497v1
	GCF_001399815.1_ScK55	GCF_005398765.1_ASM539876v1	GCF_000356965.1_ASM35696v1		GCF_000648435.2_98346_ver1		GCA_001664985.1_ASM166498v1
	GCF_001404095.1_CH1034	GCF_005398825.1_ASM539882v1	GCF_000356985.2_ASM35698v2		GCF_000648455.2_116045_Ver_1		GCA_001665045.1_ASM166504v1
	GCF_001441285.1_ASM144128v1	GCF_005398865.1_ASM539886v1	GCF_000357005.2_ASM35700v2		GCF_000648475.2_104772_ver_1		GCA_001665055.1_ASM166505v1
	GCF_001441295.1_ASM144129v1	GCF_005399025.1_ASM539902v1	GCF_000357025.2_ASM35702v2		GCF_000648495.2_108402_Ver_1		GCA_001665065.1_ASM166506v1
	GCF_001455995.1_MS6671.v1	GCF_005399065.1_ASM539906v1	GCF_000357045.2_ASM35704v2		GCF_000688355.1_Salmonella_Aqua		GCA_001665095.1_ASM166509v1
	GCF_001456055.3_ASM145605v3	GCF_005399185.1_ASM539918v1	GCF_000357065.2_ASM35706v2		GCF_000698515.2_ASM69851v2		GCA_001665125.1_ASM166512v1
	GCF_001456095.3_ASM145609v3	GCF_005399225.1_ASM539922v1	GCF_000357085.1_ASM35708v1		GCF_000698655.1_CFSAN000884_01.0		GCA_001665155.1_ASM166515v1
	GCF_001456135.1_ASM145613v1	GCF_005399785.1_ASM539978v1	GCF_000357105.1_ASM35710v1		GCF_000698675.1_CFSAN000179_01.0		GCA_001665175.1_ASM166517v1
	GCF_001457255.1_ASM145725v1	GCF_005400165.1_ASM540016v1	GCF_000357125.1_ASM35712v1		GCF_000698695.1_CFSAN001087_03.0		GCA_001665205.1_ASM166520v1
	GCF_001457265.1_ASM145726v1	GCF_005400245.1_ASM540024v1	GCF_000357145.2_ASM35714v2		GCF_000698715.2_ASM69871v2		GCA_001665215.1_ASM166521v1
	GCF_001457275.1_ASM145727v1	GCF_005400625.1_ASM540062v1	GCF_000357165.1_ASM35716v1		GCF_000699605.1_SEEH3988_1.0		GCA_001665285.1_ASM166528v1
	GCF_001457285.1_ASM145728v1	GCF_005401425.1_ASM540142v1	GCF_000357185.2_ASM35718v2		GCF_000699625.1_ASM69962v1		GCA_001665985.1_ASM166598v1
	GCF_001457335.1_ASM145733v1	GCF_005402165.1_ASM540216v1	GCF_000357205.2_ASM35720v2		GCF_000700765.1_SEEH3312_1.0		GCA_001666065.1_ASM166606v1
	GCF_001460475.1_ASM146047v1	GCF_005402485.1_ASM540248v1	GCF_000357225.2_ASM35722v2		GCF_000700785.1_SEEH5111_1.0		GCA_001666075.1_ASM166607v1
	GCF_001460495.1_ASM146049v1	GCF_005721015.1_ASM572101v1	GCF_000357245.1_ASM35724v1		GCF_000715155.1_ASM71515v2		GCA_001666085.1_ASM166608v1
	GCF_001460565.1_ASM146056v1	GCF_006230075.1_ASM623007v1	GCF_000357265.2_ASM35726v2		GCF_000732045.1_CFSAN012622_01.0		GCA_001666105.1_ASM166610v1
	GCF_001460575.1_ASM146057v1	GCF_006230235.1_ASM623023v1	GCF_000357285.2_ASM35728v2		GCF_000742815.1_ASM74281v1		GCA_001666145.1_ASM166614v1
	GCF_001460975.1_ASM146097v1	GCF_006230945.1_ASM623094v1	GCF_000357305.2_ASM35730v2		GCF_000743055.1_ASM74305v1		GCA_001666155.1_ASM166615v1
	GCF_001460985.1_ASM146098v1	GCF_006231715.1_ASM623171v1	GCF_000357325.1_ASM35732v1		GCF_000747825.1_CFSAN000181_01.0		GCA_001666175.1_ASM166617v1
	GCF_001462525.1_ASM146252v1	GCF_006232005.1_ASM623200v1	GCF_000357345.2_ASM35734v2		GCF_000747835.1_CFSAN000180_01.0		GCA_001666195.1_ASM166619v1
	GCF_001462535.1_ASM146253v1	GCF_006232015.1_ASM623201v1	GCF_000357365.2_ASM35736v2		GCF_000747845.1_CFSAN000182_01.0		GCA_001666235.1_ASM166623v1
	GCF_001462545.1_ASM146254v1	GCF_006232085.1_ASM623208v1	GCF_000357385.2_ASM35738v2		GCF_000747925.1_CFSAN000221_01.0		GCA_001666255.1_ASM166625v1
	GCF_001462555.1_ASM146255v1	GCF_006232705.1_ASM623270v1	GCF_000357405.2_ASM35740v2		GCF_000748245.2_ASM74824v2		GCA_001666275.1_ASM166627v1
	GCF_001462605.1_ASM146260v1	GCF_006233105.1_ASM623310v1	GCF_000357425.2_ASM35742v2		GCF_000748265.1_CFSAN000213_01.0		GCA_001666305.1_ASM166630v1
	GCF_001462615.1_ASM146261v1	GCF_006233125.1_ASM623312v1	GCF_000357445.2_ASM35744v2		GCF_000748305.1_CFSAN000215_01.0		GCA_001666315.1_ASM166631v1
	GCF_001462645.1_ASM146264v1	GCF_006233575.1_ASM623357v1	GCF_000357465.2_ASM35746v2		GCF_000748345.1_CFSAN000217_01.0		GCA_001666385.1_ASM166638v1
	GCF_001462655.1_ASM146265v1	GCF_006233865.1_ASM623386v1	GCF_000357485.2_ASM35748v2		GCF_000748385.1_CFSAN000953_01.0		GCA_001666395.1_ASM166639v1
	GCF_001462685.1_ASM146268v1	GCF_006234655.1_ASM623465v1	GCF_000357505.2_ASM35750v2		GCF_000748425.1_CFSAN000955_01.0		GCA_001666405.1_ASM166640v1
	GCF_001462705.1_ASM146270v1	GCF_006234905.1_ASM623490v1	GCF_000357525.2_ASM35752v2		GCF_000748445.1_CFSAN000957_01.0		GCA_001666425.1_ASM166642v1
	GCF_001462735.1_ASM146273v1	GCF_006234975.1_ASM623497v1	GCF_000357545.2_ASM35754v2		GCF_000748485.1_CFSAN000959_01.0		GCA_001666465.1_ASM166646v1
	GCF_001462765.1_ASM146276v1	GCF_006235185.1_ASM623518v1	GCF_000357565.2_ASM35756v2		GCF_000748545.1_CFSAN000227_01.0		GCA_001666475.1_ASM166647v1
	GCF_001462785.1_ASM146278v1	GCF_006235195.1_ASM623519v1	GCF_000357585.2_ASM35758v2		GCF_000748565.2_ASM74856v2		GCA_001666485.1_ASM166648v1
	GCF_001462795.1_ASM146279v1	GCF_006236035.1_ASM623603v1	GCF_000357605.2_ASM35760v2		GCF_000748605.1_CFSAN000231.0		GCA_001666515.1_ASM166651v1
	GCF_001462825.1_ASM146282v1	GCF_006236185.1_ASM623618v1	GCF_000357625.2_ASM35762v2		GCF_000748665.1_CFSAN001088_01.0		GCA_001666545.1_ASM166654v1
	GCF_001462845.1_ASM146284v1	GCF_006236245.1_ASM623624v1	GCF_000357645.1_ASM35764v1		GCF_000748685.1_CFSAN001089.0		GCA_001666555.1_ASM166655v1
	GCF_001462865.1_ASM146286v1	GCF_006236475.1_ASM623647v1	GCF_000357665.2_ASM35766v2		GCF_000748705.1_CFSAN001099_01.0		GCA_001666565.1_ASM166656v1
	GCF_001462885.1_ASM146288v1	GCF_006237465.1_ASM623746v1	GCF_000357685.2_ASM35768v2		GCF_000748725.1_CFSAN001102.0		GCA_001666575.1_ASM166657v1
	GCF_001462905.1_ASM146290v1	GCF_006237575.1_ASM623757v1	GCF_000357705.2_ASM35770v2		GCF_000748745.1_CFSAN001105_01.0		GCA_001666625.1_ASM166662v1
	GCF_001462965.1_ASM146296v1	GCF_006237595.1_ASM623759v1	GCF_000357725.1_ASM35772v1		GCF_000748765.1_CFSAN001108_01.0		GCA_001666635.1_ASM166663v1
	GCF_001463055.1_ASM146305v1	GCF_006238235.1_ASM623823v1	GCF_000357745.1_ASM35774v1		GCF_000748785.1_CFSAN001109_01.0		GCA_001666645.1_ASM166664v1
	GCF_001463085.1_ASM146308v1	GCF_006238625.1_ASM623862v1	GCF_000357765.2_ASM35776v2		GCF_000748825.1_CFSAN000205_01.0		GCA_001666665.1_ASM166666v1
	GCF_001463105.1_ASM146310v1	GCF_006238805.1_ASM623880v1	GCF_000357785.2_ASM35778v2		GCF_000748865.1_CFSAN000207_01.0		GCA_001666715.1_ASM166671v1
	GCF_001463125.1_ASM146312v1	GCF_006238915.1_ASM623891v1	GCF_000357805.1_ASM35780v1		GCF_000748945.1_CFSAN000235_01.0		GCA_001668445.1_ASM166844v1
	GCF_001463165.1_ASM146316v1	GCF_006241095.1_ASM624109v1	GCF_000357825.2_ASM35782v2		GCF_000748965.1_CFSAN000236_01.0		GCA_001668475.1_ASM166847v1
	GCF_001463215.1_ASM146321v1	GCF_006335105.1_ASM633510v1	GCF_000357925.2_ASM35792v2		GCF_000748985.1_CFSAN000662_01.0		GCA_001668515.1_ASM166851v1
	GCF_001463285.1_ASM146328v1	GCF_006350065.1_ASM635006v1	GCF_000357945.2_ASM35794v2		GCF_000749025.1_CFSAN000680_01.0		GCA_001668535.1_ASM166853v1
	GCF_001463295.1_ASM146329v1	GCF_006350155.1_ASM635015v1	GCF_000357965.2_ASM35796v2		GCF_000749105.1_CFSAN000754_01.0		GCA_001668555.1_ASM166855v1
	GCF_001463415.1_ASM146341v1	GCF_006350235.1_ASM635023v1	GCF_000357985.2_ASM35798v2		GCF_000749125.1_CFSAN000755_01.0		GCA_001668585.1_ASM166858v1
	GCF_001463445.1_ASM146344v1	GCF_006350555.1_ASM635055v1	GCF_000358005.2_ASM35800v2		GCF_000749215.1_CFSAN000188_01.0		GCA_001668645.1_ASM166864v1
	GCF_001463475.1_ASM146347v1	GCF_006350625.1_ASM635062v1	GCF_000358025.2_ASM35802v2		GCF_000749235.1_CFSAN000190_01.0		GCA_001668755.1_ASM166875v1
	GCF_001463525.1_ASM146352v1	GCF_006350675.1_ASM635067v1	GCF_000358045.2_ASM35804v2		GCF_000749275.1_CFSAN000193_01.0		GCA_001668765.1_ASM166876v1
	GCF_001463555.1_ASM146355v1	GCF_006350715.1_ASM635071v1	GCF_000358065.2_ASM35806v2		GCF_000749315.1_CFSAN000964_01.0		GCA_001668775.1_ASM166877v1
	GCF_001463605.1_ASM146360v1	GCF_006350895.1_ASM635089v1	GCF_000358085.2_ASM35808v2		GCF_000749335.1_CFSAN000965_01.0		GCA_001668815.1_ASM166881v1
	GCF_001463615.1_ASM146361v1	GCF_006350955.1_ASM635095v1	GCF_000358105.2_ASM35810v2		GCF_000749355.1_CFSAN000966_01.0		GCA_001668835.1_ASM166883v1
	GCF_001463665.1_ASM146366v1	GCF_006350965.1_ASM635096v1	GCF_000358125.1_ASM35812v1		GCF_000749375.1_CFSAN000967_01.0		GCA_001668855.1_ASM166885v1
	GCF_001471625.1_ASM147162v2	GCF_006351215.1_ASM635121v1	GCF_000358145.2_ASM35814v2		GCF_000749395.1_CFSAN000969_01.0		GCA_001668865.1_ASM166886v1
	GCF_001471835.2_ASM147183v2	GCF_006351285.1_ASM635128v1	GCF_000358165.2_ASM35816v2		GCF_000749435.1_CFSAN000186_01.0		GCA_001668915.1_ASM166891v1
	GCF_001482345.1_ASM148234v1	GCF_006351355.1_ASM635135v1	GCF_000358185.2_ASM35818v2		GCF_000749455.1_CFSAN000178_01.0		GCA_001668935.1_ASM166893v1
	GCF_001482605.1_ASM148260v1	GCF_006351375.1_ASM635137v1	GCF_000358205.2_ASM35820v2		GCF_000749505.1_CFSAN000185_01.0		GCA_001668945.1_ASM166894v1
	GCF_001482645.1_ASM148264v1	GCF_006351385.1_ASM635138v1	GCF_000358225.2_ASM35822v2		GCF_000750215.1_ASM75021v1		GCA_001668955.1_ASM166895v1
	GCF_001482995.1_ASM148299v1	GCF_006351495.1_ASM635149v1	GCF_000358245.2_ASM35824v2		GCF_000750255.1_ASM75025v1		GCA_001668995.1_ASM166899v1
	GCF_001483005.1_ASM148300v1	GCF_006351585.1_ASM635158v1	GCF_000358265.2_ASM35826v2		GCF_000750295.1_ASM75029v1		GCA_001669005.1_ASM166900v1
	GCF_001483045.1_ASM148304v1	GCF_006383065.1_ASM638306v1	GCF_000358285.2_ASM35828v2		GCF_000750335.1_ASM75033v1		GCA_001669035.1_ASM166903v1
	GCF_001483055.1_ASM148305v1	GCF_006384055.1_ASM638405v1	GCF_000358315.1_ASM35831v1		GCF_000750375.1_ASM75037v1		GCA_001669075.1_ASM166907v1
	GCF_001483105.1_ASM148310v1	GCF_006535915.1_ASM653591v1	GCF_000358335.2_ASM35833v2		GCF_000750395.2_ASM75039v2		GCA_001669095.1_ASM166909v1
	GCF_001483725.1_ASM148372v1	GCF_006777085.1_ASM677708v1	GCF_000358355.2_ASM35835v2		GCF_000750415.2_ASM75041v2		GCA_001669105.1_ASM166910v1
	GCF_001510995.1_ERS822449	GCF_007826905.1_ASM782690v1	GCF_000358375.1_ASM35837v1		GCF_000750435.1_ASM75043v1		GCA_001669115.1_ASM166911v1
	GCF_001511015.1_ERS822448	GCF_007826935.1_ASM782693v1	GCF_000358395.2_ASM35839v2		GCF_000750455.1_ASM75045v1		GCA_001669175.1_ASM166917v1
	GCF_001511035.1_ERS822443	GCF_007922655.1_ASM792265v1	GCF_000358415.2_ASM35841v2		GCF_000750475.1_ASM75047v1		GCA_001669185.1_ASM166918v1
	GCF_001511055.1_ERS822442	GCF_008040765.1_ASM804076v1	GCF_000358555.1_ASM35855v1		GCF_000750495.1_ASM75049v1		GCA_001669195.1_ASM166919v1
	GCF_001511095.1_ERS822447	GCF_008041245.1_ASM804124v1	GCF_000358575.2_ASM35857v2		GCF_000751335.1_Salmonella_enterica_subsp._enterica_strain_100TC3		GCA_001669225.1_ASM166922v1
	GCF_001511115.1_ERS822464	GCF_008041585.1_ASM804158v1	GCF_000358595.2_ASM35859v2		GCF_000754375.1_ASM75437v1		GCA_001669255.1_ASM166925v1
	GCF_001511135.1_ERS822462	GCF_008041745.1_ASM804174v1	GCF_000358615.2_ASM35861v2		GCF_000756465.1_ASM75646v1		GCA_001669265.1_ASM166926v1
	GCF_001511155.1_ERS822470	GCF_008329685.1_ASM832968v1	GCF_000358635.2_ASM35863v2		GCF_000757925.1_CFSAN000956_01.0		GCA_001669295.1_ASM166929v1
	GCF_001511175.1_ERS822459	GCF_008365085.1_ASM836508v1	GCF_000358655.2_ASM35865v2		GCF_000757955.1_CFSAN000962_01.0		GCA_001669305.1_ASM166930v1
	GCF_001511195.1_ERS822473	GCF_008370635.1_ASM837063v1	GCF_000358675.2_ASM35867v2		GCF_000758005.1_CFSAN001090_01.0		GCA_001669355.1_ASM166935v1
	GCF_001511215.1_ERS822474	GCF_008388435.1_ASM838843v1	GCF_000358695.2_ASM35869v2		GCF_000783815.2_ASM78381v2		GCA_001669365.1_ASM166936v1
	GCF_001511255.1_ERS822455	GCF_008632175.1_ASM863217v1	GCF_000358715.2_ASM35871v2		GCF_000784215.1_ASM78421v1		GCA_001669415.1_ASM166941v1
	GCF_001511275.1_ERS822454	GCF_008632185.1_ASM863218v1	GCF_000358735.1_ASM35873v1		GCF_000784225.1_ASM78422v1		GCA_001669425.1_ASM166942v1
	GCF_001511295.1_ERS822461	GCF_008632195.1_ASM863219v1	GCF_000358755.2_ASM35875v2		GCF_000784235.1_ASM78423v1		GCA_001669435.1_ASM166943v1
	GCF_001511315.1_ERS822469	GCF_008632215.1_ASM863221v1	GCF_000358775.2_ASM35877v2		GCF_000784245.1_ASM78424v1		GCA_001669455.1_ASM166945v1
	GCF_001511335.1_ERS822456	GCF_008632275.1_ASM863227v1	GCF_000358795.2_ASM35879v2		GCF_000784295.1_ASM78429v1		GCA_001669495.1_ASM166949v1
	GCF_001511355.1_ERS822444	GCF_008726695.1_ASM872669v1	GCF_000358815.1_ASM35881v1		GCF_000784315.1_ASM78431v1		GCA_001669505.1_ASM166950v1
	GCF_001511375.1_ERS822463	GCF_008806675.1_ASM880667v1	GCF_000358835.2_ASM35883v2		GCF_000786025.1_CFSAN001197_01.0		GCA_001669525.1_ASM166952v1
	GCF_001511395.1_ERS822472	GCF_008806805.1_ASM880680v1	GCF_000358855.2_ASM35885v2		GCF_000801935.1_ASM80193v1		GCA_001669535.1_ASM166953v1
	GCF_001511415.1_ERS822445	GCF_008949495.1_ASM894949v1	GCF_000358875.1_ASM35887v1		GCF_000806475.1_CFSAN024721_01.0		GCA_001669575.1_ASM166957v1
	GCF_001511435.1_ERS822458	GCF_009393075.1_ASM939307v1	GCF_000358895.1_ASM35889v1		GCF_000806505.1_CFSAN024724_01.0		GCA_001669595.1_ASM166959v1
	GCF_001511455.1_ERS822467	GCF_009393205.1_ASM939320v1	GCF_000358915.1_ASM35891v1		GCF_000806525.1_CFSAN024725_01.0		GCA_001669605.1_ASM166960v1
	GCF_001511475.1_ERS822475	GCF_009393745.1_ASM939374v1	GCF_000358935.2_ASM35893v2		GCF_000806545.1_CFSAN024757_02.0		GCA_001669635.1_ASM166963v1
	GCF_001511495.1_ERS822451	GCF_009394195.1_ASM939419v1	GCF_000358975.2_ASM35897v2		GCF_000806565.1_CFSAN024758_02.0		GCA_001669645.1_ASM166964v1
	GCF_001511535.1_ERS822468	GCF_009761855.1_ASM976185v1	GCF_000359055.2_ASM35905v2		GCF_000806585.1_CFSAN024760_02.0		GCA_001669675.1_ASM166967v1
	GCF_001511555.1_ERS822471	GCF_009761905.1_ASM976190v1	GCF_000359075.1_ASM35907v1		GCF_000806605.1_CFSAN024761_02.0		GCA_001669695.1_ASM166969v1
	GCF_001511575.1_ERS822450	GCF_009762015.1_ASM976201v1	GCF_000359095.2_ASM35909v2		GCF_000806625.1_CFSAN024764_02.0		GCA_001669705.1_ASM166970v1
	GCF_001511595.1_ERS822460	GCF_009766295.1_ASM976629v1	GCF_000364305.1_Esch_coli_SWW33_V1		GCF_000806645.1_CFSAN024765_02.0		GCA_001669735.1_ASM166973v1
	GCF_001511635.1_ERS822453	GCF_009766365.1_ASM976636v1	GCF_000364365.1_ASM36436v1		GCF_000806665.1_CFSAN024768_02.0		GCA_001672535.1_ASM167253v1
	GCF_001511675.1_ERS822457	GCF_009766475.1_ASM976647v1	GCF_000387785.2_ASM38778v2		GCF_000806685.1_CFSAN024769_02.0		GCA_001673795.1_ASM167379v1
	GCF_001511695.1_ERS822465	GCF_009766485.1_ASM976648v1	GCF_000387805.2_ASM38780v2		GCF_000806705.1_CFSAN024770_02.0		GCA_001673805.1_ASM167380v1
	GCF_001511715.1_ERS822446	GCF_009766575.1_ASM976657v1	GCF_000387825.2_ASM38782v2		GCF_000806725.1_CFSAN024771_01.0		GCA_001673815.1_ASM167381v1
	GCF_001511735.1_ERS822466	GCF_009766905.1_ASM976690v1	GCF_000387845.2_ASM38784v2		GCF_000806745.1_CFSAN024773_01.0		GCA_001673825.1_ASM167382v1
	GCF_001517715.1_ASM151771v1	GCF_009790035.1_ASM979003v1	GCF_000387865.2_ASM38786v2		GCF_000806765.1_CFSAN024774_01.0		GCA_001673875.1_ASM167387v1
	GCF_001517725.1_ASM151772v1	GCF_009790255.1_ASM979025v1	GCF_000392555.1_TG1203D3337		GCF_000806785.1_CFSAN024776_01.0		GCA_001673895.1_ASM167389v1
	GCF_001517735.1_ASM151773v1	GCF_009790365.1_ASM979036v1	GCF_000392575.1_TG1203D3338		GCF_000806805.1_CFSAN024778_01.0		GCA_001673905.1_ASM167390v1
	GCF_001517745.1_ASM151774v1	GCF_009790785.1_ASM979078v1	GCF_000397245.1_Ec13_E1F1_TOP382-1_120714		GCF_000806825.1_CFSAN024779_01.0		GCA_001673915.1_ASM167391v1
	GCF_001517795.1_ASM151779v1	GCF_009793765.1_ASM979376v1	GCF_000397265.1_Ec13_E1F2_TOP382-2_120714		GCF_000806845.1_CFSAN024722_01.0		GCA_001673955.1_ASM167395v1
	GCF_001517805.1_ASM151780v1	GCF_009793945.1_ASM979394v1	GCF_000397285.1_Ec13_E1F3_TOP382-3_120714		GCF_000806865.1_CFSAN024723_01.0		GCA_001673975.1_ASM167397v1
	GCF_001517955.1_ASM151795v1	GCF_009794115.1_ASM979411v1	GCF_000397445.1_Ec13_E3F2_TOP550-2_120714		GCF_000806885.1_CFSAN024756_02.0		GCA_001673985.1_ASM167398v1
	GCF_001521895.1_ASM152189v1	GCF_009794145.1_ASM979414v1	GCF_000397465.1_Ec13_E3F3_TOP550-3_120714		GCF_000806905.1_CFSAN024759_02.0		GCA_001674015.1_ASM167401v1
	GCF_001529935.1_ASM152993v1	GCF_009794685.1_ASM979468v1	GCF_000397485.1_Ec13_E3F4_TOP550-4_120714		GCF_000806925.1_CFSAN024763_02.0		GCA_001674035.1_ASM167403v1
	GCF_001530015.1_ASM153001v1	GCF_009794765.1_ASM979476v1	GCF_000397505.1_Ec72_E1U1_TOP2386_120714		GCF_000806945.1_CFSAN024767_02.0		GCA_001674045.1_ASM167404v1
	GCF_001534855.2_ASM153485v2	GCF_009794775.1_ASM979477v1	GCF_000397525.1_Ec72_E1F1_TOP2396-1_120714		GCF_000806965.1_CFSAN024777_01.0		GCA_001674075.1_ASM167407v1
	GCF_001546515.1_ASM154651v1	GCF_009794785.1_ASM979478v1	GCF_000397545.1_Ec72_E1F2_TOP2396-2_120714		GCF_000806985.1_CFSAN024780_01.0		GCA_001674085.1_ASM167408v1
	GCF_001548315.1_ASM154831v1	GCF_009794805.1_ASM979480v1	GCF_000397565.1_Ec72_E1F3_TOP2396-3_120714		GCF_000807005.1_CFSAN024781_01.0		GCA_001674115.1_ASM167411v1
	GCF_001549995.1_ASM154999v1	GCF_009794835.1_ASM979483v1	GCF_000397605.1_Ec72_E2F1_TOP2522-1_120714		GCF_000807025.1_CFSAN024720_01.0		GCA_001674135.1_ASM167413v1
	GCF_001557575.1_ASM155757v1	GCF_009794965.1_ASM979496v1	GCF_000397625.1_Ec72_E3U1_TOP2652_120714		GCF_000807035.1_CFSAN024719_01.0		GCA_001674155.1_ASM167415v1
	GCF_001566595.1_ASM156659v1	GCF_009795295.1_ASM979529v1	GCF_000397645.1_Ec72_E3F1_TOP2662-1_120714		GCF_000807045.1_CFSAN024715_01.0		GCA_001674165.1_ASM167416v1
	GCF_001574505.1_ASM157450v1	GCF_009797975.1_ASM979797v1	GCF_000397665.1_Ec72_E3F2_TOP2662-2_120714		GCF_000807055.1_CFSAN024717_01.0		GCA_001674215.1_ASM167421v1
	GCF_001590945.1_ASM159094v1	GCF_009797985.1_ASM979798v1	GCF_000397685.1_Ec72_E3F3_TOP2662-3_120714		GCF_000807105.1_CFSAN024716_01.0		GCA_001674235.1_ASM167423v1
	GCF_001596905.1_ASM159690v1	GCF_009798005.1_ASM979800v1	GCF_000397705.1_Ec72_E3F4_TOP2662-4_120714		GCF_000807125.1_CFSAN024718_01.0		GCA_001674245.1_ASM167424v1
	GCF_001596915.1_ASM159691v1	GCF_009798095.1_ASM979809v1	GCF_000397725.1_Ec72_E1U1_TOP2386_MIRA_120724		GCF_000812575.1_ASM81257v1		GCA_001674255.1_ASM167425v1
	GCF_001596925.1_ASM159692v1	GCF_009798195.1_ASM979819v1	GCF_000397745.1_Ec72_E3U1_TOP2652_MIRA_120724		GCF_000812595.1_ASM81259v1		GCA_001674295.1_ASM167429v1
	GCF_001596935.1_ASM159693v1	GCF_009798285.1_ASM979828v1	GCF_000398885.1_Esch_coli_KTE33_V1		GCF_000818075.1_ASM81807v1		GCA_001674315.1_ASM167431v1
	GCF_001596985.1_ASM159698v1	GCF_009798335.1_ASM979833v1	GCF_000400895.2_ASM40089v2		GCF_000818115.1_ASM81811v1		GCA_001674325.1_ASM167432v1
	GCF_001596995.1_ASM159699v1	GCF_009798415.1_ASM979841v1	GCF_000401755.1_Escherichia_coli_ATCC_25922		GCF_000828595.1_ASM82859v1		GCA_001674345.1_ASM167434v1
	GCF_001597015.1_ASM159701v1	GCF_009798575.1_ASM979857v1	GCF_000403965.1_ASM40396v1		GCF_000831025.2_ASM83102v2		GCA_001674365.1_ASM167436v1
	GCF_001597035.1_ASM159703v1	GCF_009798605.1_ASM979860v1	GCF_000403985.1_ASM40398v1		GCF_000831045.2_ASM83104v2		GCA_001674395.1_ASM167439v1
	GCF_001597065.1_ASM159706v1	GCF_009798825.1_ASM979882v1	GCF_000407665.1_Esch_coli_KTE1_V1		GCF_000832685.1_CFSAN001591_01.0		GCA_001674415.1_ASM167441v1
	GCF_001597075.1_ASM159707v1	GCF_009799045.1_ASM979904v1	GCF_000407685.1_Esch_coli_KTE3_V1		GCF_000878845.1_10TTU468_a5		GCA_001674435.1_ASM167443v1
	GCF_001597095.1_ASM159709v1	GCF_009799185.1_ASM979918v1	GCF_000407705.1_Esch_coli_KTE7_V1		GCF_000878855.1_11TTU1590_a5		GCA_001674485.1_ASM167448v1
	GCF_001597115.1_ASM159711v1	GCF_009820595.1_ASM982059v1	GCF_000407725.1_Esch_coli_KTE13_V1		GCF_000940895.2_ASM94089v2		GCA_001674505.1_ASM167450v1
	GCF_001597145.1_ASM159714v1	GCF_009820735.1_ASM982073v1	GCF_000407745.1_Esch_coli_KTE35_V1		GCF_000940935.2_ASM94093v2		GCA_001674515.1_ASM167451v1
	GCF_001597165.1_ASM159716v1	GCF_009821085.1_ASM982108v1	GCF_000407785.1_Esch_coli_KTE231_V1		GCF_000940975.1_ASM94097v1		GCA_001674575.1_ASM167457v1
	GCF_001597175.1_ASM159717v1	GCF_009822715.1_ASM982271v1	GCF_000407805.1_Esch_coli_KTE14_V1		GCF_000941015.2_ASM94101v2		GCA_001674585.1_ASM167458v1
	GCF_001597195.1_ASM159719v1	GCF_009822775.1_ASM982277v1	GCF_000407845.1_Esch_coli_KTE20_V1		GCF_000944835.1_H125160566_illumina_only.fasta		GCA_001674605.1_ASM167460v1
	GCF_001597225.1_ASM159722v1	GCF_009822785.1_ASM982278v1	GCF_000407865.1_Esch_coli_KTE24_V1		GCF_000953175.1_SC50_scaffold1		GCA_001674635.1_ASM167463v1
	GCF_001597245.1_CLC_bio	GCF_009822835.1_ASM982283v1	GCF_000407885.1_Esch_coli_KTE27_V1		GCF_000953495.1_SINFA		GCA_001674655.1_ASM167465v1
	GCF_001598715.1_ASM159871v1	GCF_009848295.1_ASM984829v1	GCF_000407945.1_Esch_coli_KTE34_V1		GCF_000953595.1_S44987_scaffold1		GCA_001674665.1_ASM167466v1
	GCF_001611055.1_ASM161105v1	GCF_009898965.1_ASM989896v1	GCF_000407965.1_Esch_coli_KTE36_V1		GCF_000961995.1_ASM96199v1		GCA_001674705.1_ASM167470v1
	GCF_001611095.1_ASM161109v1	GCF_009905355.1_ASM990535v1	GCF_000407985.1_Esch_coli_KTE37_V1		GCF_000962005.1_ASM96200v1		GCA_001674735.1_ASM167473v1
	GCF_001613565.1_ASM161356v1	GCF_009909695.1_ASM990969v1	GCF_000408005.1_Esch_coli_KTE38_V1		GCF_000962015.1_ASM96201v1		GCA_001674755.1_ASM167475v1
	GCF_001613575.1_ASM161357v1	GCF_009909705.1_ASM990970v1	GCF_000408025.1_Esch_coli_KTE40_V1		GCF_000962025.1_ASM96202v1		GCA_001674765.1_ASM167476v1
	GCF_001613585.1_ASM161358v1	GCF_009909795.1_ASM990979v1	GCF_000408045.1_Esch_coli_KTE41_V1		GCF_000962075.1_ASM96207v1		GCA_001674785.1_ASM167478v1
	GCF_001613595.1_ASM161359v1	GCF_009925285.1_ASM992528v1	GCF_000408065.1_Esch_coli_KTE182_V1		GCF_000962085.1_ASM96208v1		GCA_001674805.1_ASM167480v1
	GCF_001613645.1_ASM161364v1	GCF_009925625.1_ASM992562v1	GCF_000408085.1_Esch_coli_KTE185_V1		GCF_000962115.1_ASM96211v1		GCA_001674835.1_ASM167483v1
	GCF_001613655.1_ASM161365v1	GCF_009948655.1_ASM994865v1	GCF_000408105.1_Esch_coli_KTE186_V1		GCF_000962175.1_ASM96217v1		GCA_001674845.1_ASM167484v1
	GCF_001613665.1_ASM161366v1	GCF_010078215.1_ASM1007821v1	GCF_000408125.1_Esch_coli_KTE195_V1		GCF_000962295.1_ASM96229v1		GCA_001674865.1_ASM167486v1
	GCF_001613715.1_ASM161371v1	GCF_010592505.1_ASM1059250v1	GCF_000408145.1_Esch_coli_KTE198_V1		GCF_000962315.1_ASM96231v1		GCA_001674885.1_ASM167488v1
	GCF_001630805.1_ASM163080v1	GCF_010668045.1_ASM1066804v1	GCF_000408165.1_Esch_coli_KTE199_V1		GCF_000962355.1_ASM96235v1		GCA_001674915.1_ASM167491v1
	GCF_001640185.1_ASM164018v1	GCF_011028025.1_ASM1102802v1	GCF_000408185.1_Esch_coli_KTE200_V1		GCF_000962435.1_ASM96243v1		GCA_001680105.1_ASM168010v1
	GCF_001644765.1_ASM164476v1	GCF_011028045.1_ASM1102804v1	GCF_000408205.1_Esch_coli_KTE219_V1		GCF_000962445.1_ASM96244v1		GCA_001680115.1_ASM168011v1
	GCF_001645745.1_ASM164574v1	GCF_011028205.1_ASM1102820v1	GCF_000408225.1_Esch_coli_KTE221_V1		GCF_000962475.1_ASM96247v1		GCA_001680185.1_ASM168018v1
	GCF_001646625.1_ASM164662v1	GCF_011032095.1_ASM1103209v1	GCF_000408245.1_Esch_coli_KTE222_V1		GCF_000962485.1_ASM96248v1		GCA_001680195.1_ASM168019v1
	GCF_001647455.1_ASM164745v1	GCF_011032285.1_ASM1103228v1	GCF_000408265.1_Esch_coli_KTE225_V1		GCF_000962515.1_ASM96251v1		GCA_001680225.1_ASM168022v1
	GCF_001647465.1_ASM164746v1	GCF_011064575.1_ASM1106457v1	GCF_000408285.1_Esch_coli_KTE226_V1		GCF_000962525.1_ASM96252v1		GCA_001680295.1_ASM168029v1
	GCF_001647475.1_ASM164747v1	GCF_011604865.1_ASM1160486v1	GCF_000408305.1_Esch_coli_KTE240_V1		GCF_000962555.1_ASM96255v1		GCA_001680305.1_ASM168030v1
	GCF_001648215.1_ASM164821v1	GCF_011605115.1_ASM1160511v1	GCF_000408345.1_Esch_coli_KTE61_V1		GCF_000962565.1_ASM96256v1		GCA_001680345.1_ASM168034v1
	GCF_001653695.1_ASM165369v1	GCF_011605135.1_ASM1160513v1	GCF_000408365.1_Esch_coli_KTE64_V1		GCF_000962605.1_ASM96260v1		GCA_001680365.1_ASM168036v1
	GCF_001661895.1_ASM166189v1	GCF_011605285.1_ASM1160528v1	GCF_000408385.1_Esch_coli_KTE68_V1		GCF_000962625.1_ASM96262v1		GCA_001680375.1_ASM168037v1
	GCF_001663195.1_ASM166319v1	GCF_011751345.1_ASM1175134v1	GCF_000408405.1_Esch_coli_KTE69_V1		GCF_000962655.1_ASM96265v1		GCA_001680395.1_ASM168039v1
	GCF_001663295.1_ASM166329v1	GCF_011812915.1_ASM1181291v1	GCF_000408425.1_Esch_coli_KTE70_V1		GCF_000962675.1_ASM96267v1		GCA_001680425.1_ASM168042v1
	GCF_001663435.1_ASM166343v1	GCF_011881645.1_ASM1188164v1	GCF_000408445.1_Esch_coli_KTE71_V1		GCF_000962685.1_ASM96268v1		GCA_001680445.1_ASM168044v1
	GCF_001663455.1_ASM166345v1	GCF_012033725.1_ASM1203372v1	GCF_000408465.1_Esch_coli_KTE73_V1		GCF_000962695.1_ASM96269v1		GCA_001680475.1_ASM168047v1
	GCF_001665995.1_ASM166599v1	GCF_012062875.1_ASM1206287v1	GCF_000408485.1_Esch_coli_KTE74_V1		GCF_000962725.1_ASM96272v1		GCA_001700395.1_ASM170039v1
	GCF_001666005.1_ASM166600v1	GCF_012062965.1_ASM1206296v1	GCF_000408505.1_Esch_coli_KTE89_V1		GCF_000963535.2_ASM96353v2		GCA_001704685.1_ASM170468v1
	GCF_001666015.1_ASM166601v1	GCF_013168095.1_ASM1316809v1	GCF_000408545.1_Esch_coli_KTE98_V1		GCF_000964145.1_ASM96414v1		GCA_001707985.1_ASM170798v1
	GCF_001667545.1_ASM166754v1	GCF_013182685.1_ASM1318268v1	GCF_000408565.1_Esch_coli_KTE100_V1		GCF_000964155.1_ASM96415v1		GCA_001708025.1_ASM170802v1
	GCF_001675125.1_ASM167512v1	GCF_013182715.1_ASM1318271v1	GCF_000408585.1_Esch_coli_KTE102_V1		GCF_000964185.1_ASM96418v1		GCA_001806345.1_ASM180634v1
	GCF_001676825.1_ASM167682v1	GCF_013183125.1_ASM1318312v1	GCF_000408605.1_Esch_coli_KTE103_V1		GCF_000968635.1_ASM96863v1		GCA_001806365.1_ASM180636v1
	GCF_001678695.1_ASM167869v1	GCF_013183145.1_ASM1318314v1	GCF_000408625.1_Esch_coli_KTE107_V1		GCF_000968775.2_ASM96877v2		GCA_001806385.1_ASM180638v1
	GCF_001679915.1_ASM167991v1	GCF_013183175.1_ASM1318317v1	GCF_000408645.1_Esch_coli_KTE108_V1		GCF_000968795.1_ASM96879v2		GCA_001806405.1_ASM180640v1
	GCF_001693715.1_ASM169371v1	GCF_013183525.1_ASM1318352v1	GCF_000408665.1_Esch_coli_KTE121_V1		GCF_000973645.1_ASM97364v1		GCA_001806425.1_ASM180642v1
	GCF_001695655.1_ASM169565v1	GCF_013185295.1_ASM1318529v1	GCF_000408685.1_Esch_coli_KTE126_V1		GCF_000973665.2_ASM97366v2		GCA_001806445.1_ASM180644v1
	GCF_001695775.1_ASM169577v1	GCF_013185345.1_ASM1318534v1	GCF_000408705.1_Esch_coli_KTE127_V1		GCF_000973685.2_ASM97368v2		GCA_001806465.1_ASM180646v1
	GCF_001698945.1_ASM169894v1	GCF_013185385.1_ASM1318538v1	GCF_000408725.1_Esch_coli_KTE130_V1		GCF_000973745.1_ABBSB1020-2.id16_v1.0		GCA_001806485.1_ASM180648v1
	GCF_001699015.1_ASM169901v1	GCF_013185425.1_ASM1318542v1	GCF_000408745.1_Esch_coli_KTE132_V1		GCF_000973755.1_ABBSB1008-2.id24_v1.0		GCA_001855175.1_ASM185517v1
	GCF_001699025.1_ASM169902v1	GCF_013187405.1_ASM1318740v1	GCF_000408765.1_Esch_coli_KTE134_V1		GCF_000973775.1_ABB1048-1.id15_v1.0		GCA_001861375.1_ASM186137v1
	GCF_001699035.1_ASM169903v1	GCF_013187505.1_ASM1318750v1	GCF_000408785.1_Esch_coli_KTE155_V1		GCF_000973785.1_ABB07-SB3031.id20_v1.0		GCA_001861385.1_ASM186138v1
	GCF_001699045.1_ASM169904v1	GCF_013350195.1_ASM1335019v1	GCF_000408825.1_Esch_coli_KTE170_V1		GCF_000973815.1_ABBSB1205-1.id4_v1.0		GCA_001861435.1_ASM186143v1
	GCF_001699095.1_ASM169909v1	GCF_013350225.1_ASM1335022v1	GCF_000410655.2_ASM41065v2		GCF_000973835.1_SALC-205-3.id22_v1.0		GCA_001861455.1_ASM186145v1
	GCF_001699105.1_ASM169910v1	GCF_013369795.1_ASM1336979v1	GCF_000410675.2_ASM41067v2		GCF_000973845.1_SALF-276-1.id8_v1.0		GCA_001861465.1_ASM186146v1
	GCF_001701355.1_ASM170135v1	GCF_013369905.1_ASM1336990v1	GCF_000414155.2_IMT8073_mix_1		GCF_000973885.1_SALH-394-2.id3_v1.0		GCA_001861475.1_ASM186147v1
	GCF_001701365.1_ASM170136v1	GCF_013374235.1_ASM1337423v1	GCF_000415485.1_E2265_1		GCF_000973905.1_ABB07-SB3057-2.id23_v1.0		GCA_001861515.1_ASM186151v1
	GCF_001701395.1_ASM170139v1	GCF_013374295.1_ASM1337429v1	GCF_000418595.1_E_coliMC6003-1.0		GCF_000973915.1_ABB1162-2.id9_v1.0		GCA_001861535.1_ASM186153v1
	GCF_001701415.1_ASM170141v1	GCF_013376895.1_ASM1337689v1	GCF_000418615.2_E_coliMC6002-1.0		GCF_000973935.1_ABBSB1004-1.id11_v1.0		GCA_001861545.1_ASM186154v1
	GCF_001701425.2_ASM170142v2	GCF_013395655.1_ASM1339565v1	GCF_000418635.1_E_coliMC23-1.0		GCF_000973955.1_ABBSB1050-2.id13_v1.0		GCA_001861585.1_ASM186158v1
	GCF_001701445.1_ASM170144v1	GCF_013395935.1_ASM1339593v1	GCF_000418655.1_E_coliMC21-1.0		GCF_000973985.1_Senterica.svTyphimurium.strABBSB1189-1.id14_v1.0		GCA_001861665.1_ASM186166v1
	GCF_001701475.1_ASM170147v1	GCF_013422115.1_ASM1342211v1	GCF_000418675.1_E_coliMC19-1.0		GCF_000974005.1_ABBSB1218-1.id7_v1.0		GCA_001861695.1_ASM186169v1
	GCF_001701495.1_ASM170149v1	GCF_013424765.1_ASM1342476v1	GCF_000418695.2_E_coliAB43739056-isolate1-1.0		GCF_000974015.1_SALF-297-2.id5_v1.0		GCA_001861735.1_ASM186173v1
	GCF_001701505.1_ASM170150v1	GCF_013424985.1_ASM1342498v1	GCF_000418715.1_E_coliAB42602061-isolate1-1.0		GCF_000974035.1_SALI-436-3.id6_v1.0		GCA_001861745.1_ASM186174v1
	GCF_001701525.1_ASM170152v1	GCF_013601725.1_ASM1360172v1	GCF_000418735.2_E_coliAB42554418-isolate1-1.0		GCF_000974045.1_ABB07-SB3071.id12_v1.0		GCA_001861775.1_ASM186177v1
	GCF_001701555.1_ASM170155v1	GCF_013606935.1_ASM1360693v1	GCF_000418755.2_E_coliAB42410445-isolate1-1.0		GCF_000974085.1_ABB1087-1.id21_v1.0		GCA_001861785.1_ASM186178v1
	GCF_001701575.1_ASM170157v1	GCF_013608615.1_ASM1360861v1	GCF_000418775.1_E_coli112469218-isolate1-1.0		GCF_000974095.1_ABBSB1113-1.id1_v1.0		GCA_001861795.1_ASM186179v1
	GCF_001701585.1_ASM170158v1	GCF_013608825.1_ASM1360882v1	GCF_000418795.1_E_coli112469215-isolate1-1.0		GCF_000974125.1_ABBSB1116-2.id10_v1.0		GCA_001861835.1_ASM186183v1
	GCF_001701615.1_ASM170161v1	GCF_013609075.1_ASM1360907v1	GCF_000442065.2_Escherichia_coli_O127_H6_str._E2348_69_substr._CVDNalr		GCF_000974135.1_ABBSB1121-1.id17_v1.0		GCA_001861855.1_ASM186185v1
	GCF_001701625.1_ASM170162v1	GCF_013609585.1_ASM1360958v1	GCF_000442085.2_Escherichia_coli_O127_H6_str._E2348_69_substr._UMD753		GCF_000974165.1_SALB-159-4.id19_v1.0		GCA_001861865.1_ASM186186v1
	GCF_001701695.1_ASM170169v1	GCF_013618575.1_ASM1361857v1	GCF_000446075.2_ASM44607v2		GCF_000974175.1_SALB-46.id18_v1.0		GCA_001861895.1_ASM186189v1
	GCF_001701705.1_ASM170170v1	GCF_013850845.1_ASM1385084v1	GCF_000446095.2_ASM44609v2		GCF_000974205.1_SALB-47-2.id25_v1.0		GCA_001861905.1_ASM186190v1
	GCF_001701725.1_ASM170172v1	GCF_013850905.1_ASM1385090v1	GCF_000446115.2_ASM44611v2		GCF_000974215.1_SALF-297-3.id2_v1.0		GCA_001861975.1_ASM186197v1
	GCF_001701755.1_ASM170175v1	GCF_014042325.1_ASM1404232v1	GCF_000446135.2_ASM44613v2		GCF_000974975.1_CFSAN003382_01.0		GCA_001861995.1_ASM186199v1
	GCF_001701765.1_ASM170176v1	GCF_014050245.1_ASM1405024v1	GCF_000446155.2_ASM44615v2		GCF_000982755.1_10492_1_10		GCA_001862035.1_ASM186203v1
	GCF_001701795.1_ASM170179v1	GCF_014050335.1_ASM1405033v1	GCF_000446175.2_ASM44617v2		GCF_000983135.1_PA005		GCA_001862055.1_ASM186205v1
	GCF_001701815.1_ASM170181v1	GCF_014145345.1_ASM1414534v1	GCF_000446195.2_ASM44619v2		GCF_000983155.1_PA094		GCA_001862075.1_ASM186207v1
	GCF_001701835.2_ASM170183v2	GCF_014145355.1_ASM1414535v1	GCF_000446225.2_ASM44622v2		GCF_000983175.1_PA115		GCA_001862145.1_ASM186214v1
	GCF_001701845.2_ASM170184v2	GCF_014155245.1_ASM1415524v1	GCF_000446265.2_ASM44626v2		GCF_000983195.1_PA079		GCA_001862175.1_ASM186217v1
	GCF_001701895.1_ASM170189v1	GCF_014155295.1_ASM1415529v1	GCF_000446285.2_ASM44628v2		GCF_000983215.1_04_9176		GCA_001862185.1_ASM186218v1
	GCF_001701915.1_ASM170191v1	GCF_014235825.1_ASM1423582v1	GCF_000446305.2_ASM44630v2		GCF_000983235.1_PA035		GCA_001862215.1_ASM186221v1
	GCF_001701925.1_ASM170192v1	GCF_014333045.1_ASM1433304v1	GCF_000446325.2_ASM44632v2		GCF_000983255.1_PA024		GCA_001862225.1_ASM186222v1
	GCF_001701935.1_ASM170193v1	GCF_014450995.1_ASM1445099v1	GCF_000446345.2_ASM44634v2		GCF_000983275.1_PA010		GCA_001862235.1_ASM186223v1
	GCF_001701975.1_ASM170197v1	GCF_014451125.1_ASM1445112v1	GCF_000446365.2_ASM44636v2		GCF_000983295.1_PA038		GCA_001862265.1_ASM186226v1
	GCF_001701985.1_ASM170198v1	GCF_014494475.1_ASM1449447v1	GCF_000446385.2_ASM44638v2		GCF_000983315.1_PA100		GCA_001862295.1_ASM186229v1
	GCF_001702005.1_ASM170200v1	GCF_014494565.1_ASM1449456v1	GCF_000446405.2_ASM44640v2		GCF_000983335.1_PA049		GCA_001862305.1_ASM186230v1
	GCF_001702035.1_ASM170203v1	GCF_014494615.1_ASM1449461v1	GCF_000446425.2_ASM44642v2		GCF_000983355.1_PA027		GCA_001862345.1_ASM186234v1
	GCF_001702045.2_ASM170204v2	GCF_014494675.1_ASM1449467v1	GCF_000446445.2_ASM44644v2		GCF_000983375.1_PA060		GCA_001862375.1_ASM186237v1
	GCF_001704235.1_ASM170423v1	GCF_014705965.1_ASM1470596v1	GCF_000446465.2_ASM44646v2		GCF_000983395.1_PA093		GCA_001862385.1_ASM186238v1
	GCF_001705385.1_ASM170538v1	GCF_014712315.1_ASM1471231v1	GCF_000446485.2_ASM44648v2		GCF_000983415.1_PA064		GCA_001862425.1_ASM186242v1
	GCF_001707135.1_ASM170713v1	GCF_014712365.1_ASM1471236v1	GCF_000446505.2_ASM44650v2		GCF_000983435.1_PA146		GCA_001862455.1_ASM186245v1
	GCF_001708165.1_ASM170816v1	GCF_014712575.1_ASM1471257v1	GCF_000446525.2_ASM44652v2		GCF_000983485.1_PA023		GCA_001862475.1_ASM186247v1
	GCF_001708225.1_ASM170822v1	GCF_014862325.1_ASM1486232v1	GCF_000446545.2_ASM44654v2		GCF_000983505.1_PA147		GCA_001862485.1_ASM186248v1
	GCF_001708245.1_ASM170824v1	GCF_014862615.1_ASM1486261v1	GCF_000446565.2_ASM44656v2		GCF_000983535.1_PA057		GCA_001862505.1_ASM186250v1
	GCF_001709275.1_ASM170927v1	GCF_014878685.1_ASM1487868v1	GCF_000446605.2_ASM44660v2		GCF_000983565.1_PA063		GCA_001862535.1_ASM186253v1
	GCF_001709295.1_ASM170929v1	GCF_014879125.1_ASM1487912v1	GCF_000446625.2_ASM44662v2		GCF_000983595.1_PA083		GCA_001862555.1_ASM186255v1
	GCF_001715215.1_ASM171521v1	GCF_014892385.1_ASM1489238v1	GCF_000446645.2_ASM44664v2		GCF_000983625.1_PA039		GCA_001862565.1_ASM186256v1
	GCF_001717795.1_ASM171779v1	GCF_014892435.1_ASM1489243v1	GCF_000446665.2_ASM44666v2		GCF_000983645.1_PA122		GCA_001862615.1_ASM186261v1
	GCF_001718115.1_ASM171811v1	GCF_014893075.1_ASM1489307v1	GCF_000446685.2_ASM44668v2		GCF_000983685.1_PA116		GCA_001862635.1_ASM186263v1
	GCF_001718175.1_ASM171817v1	GCF_014894935.1_ASM1489493v1	GCF_000446705.2_ASM44670v2		GCF_000983705.1_PA142		GCA_001862645.1_ASM186264v1
	GCF_001720345.1_ASM172034v1	GCF_014894945.1_ASM1489494v1	GCF_000446725.2_ASM44672v2		GCF_000983735.1_PA126		GCA_001862715.1_ASM186271v1
	GCF_001720625.1_ASM172062v1	GCF_014895065.1_ASM1489506v1	GCF_000446745.2_ASM44674v2		GCF_000983755.1_PA037		GCA_001862805.1_ASM186280v1
	GCF_001720635.1_ASM172063v1	GCF_014895445.1_ASM1489544v1	GCF_000446765.2_ASM44676v2		GCF_000983775.1_PA139		GCA_001862825.1_ASM186282v1
	GCF_001720645.1_ASM172064v1	GCF_014895455.1_ASM1489545v1	GCF_000446785.2_ASM44678v2		GCF_000983795.1_PA128		GCA_001862855.1_ASM186285v1
	GCF_001720695.1_ASM172069v1	GCF_014926045.1_ASM1492604v1	GCF_000446805.2_ASM44680v2		GCF_000983835.1_PA014		GCA_001862875.1_ASM186287v1
	GCF_001720705.1_ASM172070v1	GCF_014930825.1_ASM1493082v1	GCF_000446825.2_ASM44682v2		GCF_000983855.1_PA051		GCA_001862885.1_ASM186288v1
	GCF_001720745.1_ASM172074v1	GCF_015160235.1_ASM1516023v1	GCF_000446845.2_ASM44684v2		GCF_000983875.1_PA105		GCA_001862895.1_ASM186289v1
	GCF_001720755.1_ASM172075v1	GCF_015160515.1_ASM1516051v1	GCF_000446865.2_ASM44686v2		GCF_000983895.1_PA062		GCA_001862925.1_ASM186292v1
	GCF_001720765.1_ASM172076v1	GCF_015163275.1_ASM1516327v1	GCF_000446885.2_ASM44688v2		GCF_000983915.1_PA048		GCA_001862955.1_ASM186295v1
	GCF_001720805.1_ASM172080v1	GCF_015208485.1_ASM1520848v1	GCF_000446905.2_ASM44690v2		GCF_000983935.1_PA031		GCA_001862975.1_ASM186297v1
	GCF_001720815.1_ASM172081v1	GCF_015316775.1_ASM1531677v1	GCF_000446925.2_ASM44692v2		GCF_000983955.1_PA045		GCA_001862985.1_ASM186298v1
	GCF_001720845.1_ASM172084v1	GCF_015317095.1_ASM1531709v1	GCF_000446945.2_ASM44694v2		GCF_000983975.1_PA059		GCA_001863015.1_ASM186301v1
	GCF_001720865.1_ASM172086v1	GCF_015329985.1_ASM1532998v1	GCF_000446965.2_ASM44696v2		GCF_000983995.1_PA095		GCA_001863035.1_ASM186303v1
	GCF_001720875.1_ASM172087v1	GCF_015472365.1_ASM1547236v1	GCF_000446985.2_ASM44698v2		GCF_000984025.1_PA112		GCA_001863055.1_ASM186305v1
	GCF_001720905.1_ASM172090v1	GCF_015553995.1_ASM1555399v1	GCF_000447005.2_ASM44700v2		GCF_000984045.1_PA012		GCA_001863065.1_ASM186306v1
	GCF_001721725.1_ASM172172v1	GCF_015561105.1_ASM1556110v1	GCF_000447025.2_ASM44702v2		GCF_000984075.1_PA132		GCA_001863085.1_ASM186308v1
	GCF_001741545.1_ASM174154v1	GCF_015571835.1_ASM1557183v1	GCF_000447045.2_ASM44704v2		GCF_000984095.1_PA009		GCA_001863115.1_ASM186311v1
	GCF_001741665.1_ASM174166v1	GCF_015620275.1_ASM1562027v1	GCF_000447065.2_ASM44706v2		GCF_000984115.1_PA067		GCA_001863135.1_ASM186313v1
	GCF_001746535.1_ASM174653v1	GCF_015620375.1_ASM1562037v1	GCF_000447085.2_ASM44708v2		GCF_000984135.1_PA028		GCA_001863145.1_ASM186314v1
	GCF_001746765.1_ASM174676v1	GCF_015620525.1_ASM1562052v1	GCF_000447105.2_ASM44710v2		GCF_000984155.1_PA030		GCA_001863165.1_ASM186316v1
	GCF_001750805.1_ASM175080v1	GCF_015620605.1_ASM1562060v1	GCF_000447125.2_ASM44712v2		GCF_000984175.1_PA069		GCA_001863195.1_ASM186319v1
	GCF_001756835.2_ASM175683v2	GCF_015620695.1_ASM1562069v1	GCF_000447145.2_ASM44714v2		GCF_000984195.1_PA102		GCA_001863205.1_ASM186320v1
	GCF_001855315.1_ASM185531v1	GCF_015687245.1_ASM1568724v1	GCF_000456005.1_Esch_coli_HVH_1_4-6876161_V1		GCF_000984215.1_PA101		GCA_001863225.1_ASM186322v1
	GCF_001856585.1_ASM185658v1	GCF_015690245.1_ASM1569024v1	GCF_000456025.1_Esch_coli_HVH_2_4-6943160_V1		GCF_000984235.1_PA068		GCA_001863235.1_ASM186323v1
	GCF_001856605.1_ASM185660v1	GCF_015690385.1_ASM1569038v1	GCF_000456045.1_Esch_coli_HVH_3_4-7276001_V1		GCF_000984255.1_PA036		GCA_001863295.1_ASM186329v1
	GCF_001866785.1_ASM186678v1	GCF_015730615.1_ASM1573061v1	GCF_000456065.1_Esch_coli_HVH_4_4-7276109_V1		GCF_000984275.1_PA017		GCA_001863315.1_ASM186331v1
	GCF_001867195.1_ASM186719v1	GCF_015730715.1_ASM1573071v1	GCF_000456085.1_Esch_coli_HVH_5_4-7148410_V1		GCF_000984295.1_PA135		GCA_001863335.1_ASM186333v1
	GCF_001870165.1_ASM187016v1	GCF_015730725.1_ASM1573072v1	GCF_000456105.1_Esch_coli_HVH_6_3-8296502_V1		GCF_000984315.1_PA043		GCA_001863405.1_ASM186340v1
	GCF_001874695.1_ASM187469v1	GCF_015730905.1_ASM1573090v1	GCF_000456125.1_Esch_coli_HVH_7_4-7315031_V1		GCF_000984335.1_PA056		GCA_001863455.1_ASM186345v1
	GCF_001874715.1_ASM187471v1	GCF_015730955.1_ASM1573095v1	GCF_000456145.1_Esch_coli_HVH_9_4-6942539_V1		GCF_000984355.1_PA096		GCA_001863465.1_ASM186346v1
	GCF_001874725.1_ASM187472v1	GCF_015731045.1_ASM1573104v1	GCF_000456165.1_Esch_coli_HVH_10_4-6832164_V1		GCF_000984375.1_PA127		GCA_001863475.1_ASM186347v1
	GCF_001874865.1_ASM187486v1	GCF_015731265.1_ASM1573126v1	GCF_000456185.1_Esch_coli_HVH_13_4-7634056_V1		GCF_000984395.1_PA033		GCA_001863535.1_ASM186353v1
	GCF_001874875.1_ASM187487v1	GCF_016019255.1_ASM1601925v1	GCF_000456205.1_Esch_coli_HVH_16_4-7649002_V1		GCF_000984415.1_PA011		GCA_001863545.1_ASM186354v1
	GCF_001875025.1_ASM187502v1	GCF_016103225.1_ASM1610322v1	GCF_000456225.1_Esch_coli_HVH_17_4-7473087_V1		GCF_000984435.1_PA134		GCA_001863555.1_ASM186355v1
	GCF_001875045.2_ASM187504v2	GCF_016103275.1_ASM1610327v1	GCF_000456245.1_Esch_coli_HVH_18_4-8589585_V1		GCF_000984455.1_PA136		GCA_001863575.1_ASM186357v1
	GCF_001875055.2_ASM187505v2	GCF_016103285.1_ASM1610328v1	GCF_000456265.1_Esch_coli_HVH_19_4-7154984_V1		GCF_000984475.1_PA013		GCA_001863615.1_ASM186361v1
	GCF_001875075.1_ASM187507v1	GCF_016103325.1_ASM1610332v1	GCF_000456285.1_Esch_coli_HVH_20_4-5865042_V1		GCF_000984495.1_PA137		GCA_001863625.1_ASM186362v1
	GCF_001875105.1_ASM187510v1	GCF_016123755.1_ASM1612375v1	GCF_000456305.1_Esch_coli_HVH_21_4-4517873_V1		GCF_000984515.1_PA129		GCA_001863665.1_ASM186366v1
	GCF_001875125.1_ASM187512v1	GCF_016123785.1_ASM1612378v1	GCF_000456325.1_Esch_coli_HVH_22_4-2258986_V1		GCF_000984535.1_PA044		GCA_001863695.1_ASM186369v1
	GCF_001875135.1_ASM187513v1	GCF_016123815.1_ASM1612381v1	GCF_000456345.1_Esch_coli_HVH_24_4-5985145_V1		GCF_000984555.1_PA145		GCA_001863815.1_ASM186381v1
	GCF_001875525.1_ASM187552v1	GCF_016123825.1_ASM1612382v1	GCF_000456365.1_Esch_coli_HVH_25_4-5851939_V1		GCF_000984575.1_PA052		GCA_001863855.1_ASM186385v1
	GCF_001876675.1_ASM187667v1	GCF_016123875.1_ASM1612387v1	GCF_000456385.1_Esch_coli_HVH_26_4-5703913_V1		GCF_000984595.1_PA113		GCA_001863865.1_ASM186386v1
	GCF_001879395.1_ASM187939v1	GCF_016123895.1_ASM1612389v1	GCF_000456405.1_Esch_coli_HVH_27_4-7449267_V1		GCF_000984615.1_PA103A		GCA_001863905.1_ASM186390v1
	GCF_001879405.1_ASM187940v1	GCF_016123905.1_ASM1612390v1	GCF_000456425.1_Esch_coli_HVH_28_4-0907367_V1		GCF_000984635.1_PA141		GCA_001863935.1_ASM186393v1
	GCF_001884315.1_ASM188431v1	GCF_016123935.1_ASM1612393v1	GCF_000456445.1_Esch_coli_HVH_29_4-3418073_V1		GCF_000984655.1_PA133		GCA_001863955.1_ASM186395v1
	GCF_001884325.1_ASM188432v1	GCF_016123945.1_ASM1612394v1	GCF_000456465.1_Esch_coli_HVH_30_4-2661829_V1		GCF_000984675.1_PA110		GCA_001863965.1_ASM186396v1
	GCF_001884335.1_ASM188433v1	GCF_016123975.1_ASM1612397v1	GCF_000456485.1_Esch_coli_HVH_31_4-2602156_V1		GCF_000984695.1_PA131		GCA_001863975.1_ASM186397v1
	GCF_001884385.1_ASM188438v1	GCF_016123995.1_ASM1612399v1	GCF_000456505.1_Esch_coli_HVH_32_4-3773988_V1		GCF_000984715.1_PA118		GCA_001864015.1_ASM186401v1
	GCF_001884395.1_ASM188439v1	GCF_016124035.1_ASM1612403v1	GCF_000456525.1_Esch_coli_HVH_33_4-2174936_V1		GCF_000984735.1_PA140		GCA_001864035.1_ASM186403v1
	GCF_001884415.1_ASM188441v1	GCF_016124055.1_ASM1612405v1	GCF_000456545.1_Esch_coli_HVH_35_4-2962667_V1		GCF_000984755.1_PA008		GCA_001864065.1_ASM186406v1
	GCF_001884425.1_ASM188442v1	GCF_016124065.1_ASM1612406v1	GCF_000456565.1_Esch_coli_HVH_37_4-2773848_V1		GCF_000984775.1_PA089		GCA_001864115.1_ASM186411v1
	GCF_001884465.1_ASM188446v1	GCF_016456325.1_ASM1645632v1	GCF_000456585.1_Esch_coli_HVH_38_4-2774682_V1		GCF_000984795.1_PA087		GCA_001864125.1_ASM186412v1
	GCF_001884485.1_ASM188448v1	GCF_016587535.1_ASM1658753v1	GCF_000456605.1_Esch_coli_HVH_39_4-2679949_V1		GCF_000984815.1_PA130		GCA_001864195.1_ASM186419v1
	GCF_001884765.1_ASM188476v1	GCF_016615385.1_ASM1661538v1	GCF_000456625.1_Esch_coli_HVH_40_4-1219782_V1		GCF_000984835.1_PA076		GCA_001864275.1_ASM186427v1
	GCF_001885255.2_ASM188525v2	GCF_016616825.1_ASM1661682v1	GCF_000456645.1_Esch_coli_HVH_41_4-2677849_V1		GCF_000984855.1_PA020		GCA_001864285.1_ASM186428v1
	GCF_001887995.2_ASM188799v2	GCF_016728085.1_ASM1672808v1	GCF_000456665.1_Esch_coli_HVH_42_4-2100061_V1		GCF_000984875.1_PA107		GCA_001864305.1_ASM186430v1
	GCF_001901735.1_ASM190173v1	GCF_016773915.1_ASM1677391v1	GCF_000456725.1_Esch_coli_HVH_45_4-3129918_V1		GCF_000984895.1_PA070		GCA_001864315.1_ASM186431v1
	GCF_001901755.1_ASM190175v1	GCF_016773955.1_ASM1677395v1	GCF_000456745.1_Esch_coli_HVH_46_4-2758776_V1		GCF_000984915.1_PA054		GCA_001864375.1_ASM186437v1
	GCF_001901855.1_ASM190185v1	GCF_016774775.1_1605m2	GCF_000456765.1_Esch_coli_HVH_48_4-2658593_V1		GCF_000984935.1_PA015		GCA_001864385.1_ASM186438v1
	GCF_001902195.1_ASM190219v1	GCF_016774955.1_1556m1	GCF_000456785.1_Esch_coli_HVH_51_4-2172526_V1		GCF_000984955.1_PA019		GCA_001864395.1_ASM186439v1
	GCF_001902215.1_ASM190221v1	GCF_016780285.1_ASM1678028v1	GCF_000456805.1_Esch_coli_HVH_53_4-0631051_V1		GCF_000984975.1_PA086		GCA_001864475.1_ASM186447v1
	GCF_001902235.1_ASM190223v1	GCF_016785725.1_ASM1678572v1	GCF_000456825.1_Esch_coli_HVH_55_4-2646161_V1		GCF_000984995.1_PA047		GCA_001864505.1_ASM186450v1
	GCF_001902255.1_ASM190225v1	GCF_016786205.1_ASM1678620v1	GCF_000456845.1_Esch_coli_HVH_56_4-2153033_V1		GCF_000985015.1_PA053		GCA_001864565.1_ASM186456v1
	GCF_001902335.1_ASM190233v1	GCF_016791825.1_ASM1679182v1	GCF_000456865.1_Esch_coli_HVH_58_4-2839709_V1		GCF_000985035.1_PA026		GCA_001864615.1_ASM186461v1
	GCF_001902355.1_ASM190235v1	GCF_016791965.1_ASM1679196v1	GCF_000456885.1_Esch_coli_HVH_59_4-1119338_V1		GCF_000985055.1_PA074		GCA_001864635.1_ASM186463v1
	GCF_001902395.1_ASM190239v1	GCF_016806045.1_ASM1680604v1	GCF_000456905.1_Esch_coli_HVH_61_4-2736020_V1		GCF_000985075.1_PA022		GCA_001864655.1_ASM186465v1
	GCF_001902415.1_ASM190241v1	GCF_016809975.1_ASM1680997v1	GCF_000456925.1_Esch_coli_HVH_63_4-2542528_V1		GCF_000985095.1_PA114		GCA_001864665.1_ASM186466v1
	GCF_001902435.1_ASM190243v1	GCF_016858445.1_ASM1685844v1	GCF_000456945.1_Esch_coli_HVH_65_4-2262045_V1		GCF_000985115.1_PA084		GCA_001864675.1_ASM186467v1
	GCF_001902475.1_ASM190247v1	GCF_016858565.1_ASM1685856v1	GCF_000456965.1_Esch_coli_HVH_68_4-0888028_V1		GCF_000985135.1_PA041		GCA_001864745.1_ASM186474v1
	GCF_001902515.1_ASM190251v1	GCF_016858945.1_ASM1685894v1	GCF_000456985.1_Esch_coli_HVH_69_4-2837072_V1		GCF_000985155.1_PA111		GCA_001864755.1_ASM186475v1
	GCF_001902535.1_ASM190253v1	GCF_016858985.1_ASM1685898v1	GCF_000457005.1_Esch_coli_HVH_70_4-2963531_V1		GCF_000985175.1_PA085		GCA_001864795.1_ASM186479v1
	GCF_001902755.4_ASM190275v4	GCF_016859945.1_ASM1685994v1	GCF_000457025.1_Esch_coli_HVH_73_4-2393174_V1		GCF_000985195.1_PA029		GCA_001874915.1_ASM187491v1
	GCF_001902765.4_ASM190276v4	GCF_016888405.1_ASM1688840v1	GCF_000457045.1_Esch_coli_HVH_74_4-1034782_V1		GCF_000985215.1_PA042		GCA_001887305.1_ASM188730v1
	GCF_001902775.4_ASM190277v4	GCF_016904495.1_ASM1690449v1	GCF_000457065.1_Esch_coli_HVH_76_4-2538717_V1		GCF_000985235.1_PA090		GCA_001895985.1_ASM189598v1
	GCF_001902815.4_ASM190281v4	GCF_016944635.1_ASM1694463v1	GCF_000457085.1_Esch_coli_HVH_77_4-2605759_V1		GCF_000985255.1_PA138		GCA_001902375.1_ASM190237v1
	GCF_001902835.4_ASM190283v4	GCF_017119085.1_ASM1711908v1	GCF_000457105.1_Esch_coli_HVH_78_4-2735946_V1		GCF_000985275.1_PA148		GCA_001907125.1_ASM190712v1
	GCF_001902855.4_ASM190285v4	GCF_017162715.1_ASM1716271v1	GCF_000457125.1_Esch_coli_HVH_79_4-2512823_V1		GCF_000985295.1_PA034		GCA_001909135.1_ASM190913v1
	GCF_001902865.4_ASM190286v4	GCF_017162735.1_ASM1716273v1	GCF_000457145.1_Esch_coli_HVH_80_4-2428830_V1		GCF_000985315.1_PA088		GCA_001910585.1_ASM191058v1
	GCF_001902875.4_ASM190287v4	GCF_017162775.1_ASM1716277v1	GCF_000457165.1_Esch_coli_HVH_82_4-2209276_V1		GCF_000985335.1_PA018		GCA_001910595.1_ASM191059v1
	GCF_001902905.4_ASM190290v4	GCF_017162875.1_ASM1716287v1	GCF_000457185.1_Esch_coli_HVH_84_4-1021478_V1		GCF_000985355.1_PA016		GCA_001910605.1_ASM191060v1
	GCF_001902935.4_ASM190293v4	GCF_017163475.1_ASM1716347v1	GCF_000457205.1_Esch_coli_HVH_85_4-0792144_V1		GCF_000985375.1_PA121		GCA_001910615.1_ASM191061v1
	GCF_001902945.4_ASM190294v4	GCF_017163495.1_ASM1716349v1	GCF_000457225.1_Esch_coli_HVH_87_4-5977630_V1		GCF_000985395.1_PA058		GCA_001910665.1_ASM191066v1
	GCF_001902955.4_ASM190295v4	GCF_017164215.1_ASM1716421v1	GCF_000457245.1_Esch_coli_HVH_88_4-5854636_V1		GCF_000985415.1_PA021		GCA_001910675.1_ASM191067v1
	GCF_001902965.4_ASM190296v4	GCF_017164315.1_ASM1716431v1	GCF_000457265.1_Esch_coli_HVH_89_4-5885604_V1		GCF_000985435.1_PA072		GCA_001910685.1_ASM191068v1
	GCF_001903015.4_ASM190301v4	GCF_017164375.1_ASM1716437v1	GCF_000457285.1_Esch_coli_HVH_90_4-3191362_V1		GCF_000985455.1_PA050		GCA_001922205.1_ASM192220v1
	GCF_001903025.4_ASM190302v4	GCF_017164475.1_ASM1716447v1	GCF_000457305.1_Esch_coli_HVH_91_4-4638751_V1		GCF_000985475.1_PA125		GCA_001922225.1_ASM192222v1
	GCF_001903035.4_ASM190303v4	GCF_017164695.1_ASM1716469v1	GCF_000457325.1_Esch_coli_HVH_92_4-5930790_V1		GCF_000985495.1_PA006		GCA_001922245.1_ASM192224v1
	GCF_001903045.4_ASM190304v4	GCF_017312035.1_ASM1731203v1	GCF_000457345.1_Esch_coli_HVH_95_4-6074464_V1		GCF_000985515.1_PA097		GCA_001939595.1_ASM193959v1
	GCF_001903095.4_ASM190309v4	GCF_017352035.1_ASM1735203v1	GCF_000457385.1_Esch_coli_HVH_96_4-5934869_V1		GCF_000985535.1_PA046		GCA_001939605.1_ASM193960v1
	GCF_001903105.4_ASM190310v4	GCF_017570625.1_ASM1757062v1	GCF_000457405.1_Esch_coli_HVH_100_4-2850729_V1		GCF_000985555.1_PA075		GCA_001939665.1_ASM193966v1
	GCF_001903125.3_ASM190312v4	GCF_900016065.1_ED363_contigs	GCF_000457435.1_Esch_coli_HVH_103_4-5904188_V1		GCF_000985575.1_PA007		GCA_001949935.1_ASM194993v1
	GCF_001903135.4_ASM190313v4	GCF_900016085.1_ED366_contigs	GCF_000457455.1_Esch_coli_HVH_104_4-6977960_V1		GCF_000985595.1_PA040		GCA_001949945.1_ASM194994v1
	GCF_001903175.4_ASM190317v4	GCF_900016095.1_ED377_contigs	GCF_000457475.1_Esch_coli_HVH_106_4-6881831_V1		GCF_000985615.1_PA098		GCA_001949955.1_ASM194995v1
	GCF_001903195.4_ASM190319v4	GCF_900016115.1_ED430_contigs	GCF_000457495.1_Esch_coli_HVH_107_4-5860571_V1		GCF_000985655.1_PA073		GCA_001949965.1_ASM194996v1
	GCF_001903205.4_ASM190320v4	GCF_900093915.1_scaffolds_20160020	GCF_000457515.1_Esch_coli_HVH_109_4-6977162_V1		GCF_000985675.1_PA123		GCA_001950035.1_ASM195003v1
	GCF_001903215.4_ASM190321v4	GCF_900108745.1_PEI-B-P-19	GCF_000457535.1_Esch_coli_HVH_110_4-6978754_V1		GCF_000985695.1_PA082		GCA_001950065.1_ASM195006v1
	GCF_001903255.4_ASM190325v4	GCF_900195435.1_F1_24D	GCF_000457555.1_Esch_coli_HVH_111_4-7039018_V1		GCF_000985715.1_PA032		GCA_001950085.1_ASM195008v1
	GCF_001903265.4_ASM190326v4	GCF_900195535.1_F1_366A	GCF_000457575.1_Esch_coli_HVH_112_4-5987253_V1		GCF_000985735.1_PA104		GCA_001950155.1_ASM195015v1
	GCF_001903285.4_ASM190328v4	GCF_900195695.1_F1_405C	GCF_000457595.1_Esch_coli_HVH_113_4-7535473_V1		GCF_000985755.1_PA120		GCA_001950165.1_ASM195016v1
	GCF_001903295.4_ASM190329v4	GCF_900195875.1_F2_30	GCF_000457615.1_Esch_coli_HVH_114_4-7037740_V1		GCF_000985775.1_PA144		GCA_001950195.1_ASM195019v1
	GCF_001903335.4_ASM190333v4	GCF_900196255.1_F2_57	GCF_000457635.1_Esch_coli_HVH_115_4-4465997_V1		GCF_000985795.1_PA117		GCA_001950215.1_ASM195021v1
	GCF_001903355.4_ASM190335v4	GCF_900196365.1_F2_70	GCF_000457655.1_Esch_coli_HVH_115_4-4465989_V1		GCF_000985815.1_PA061		GCA_001950285.1_ASM195028v1
	GCF_001903365.4_ASM190336v4	GCF_900196385.1_F2_71	GCF_000457675.1_Esch_coli_HVH_116_4-6879942_V1		GCF_000985835.1_PA055		GCA_001950295.1_ASM195029v1
	GCF_001903385.4_ASM190338v4	GCF_900196665.1_F2_95	GCF_000457695.1_Esch_coli_HVH_117_4-6857191_V1		GCF_000985855.1_PA124		GCA_001951035.1_A13v1
	GCF_001903415.4_ASM190341v4	GCF_900196695.1_F2_93	GCF_000457715.1_Esch_coli_HVH_118_4-7345399_V1		GCF_000988525.3_ASM98852v3		GCA_002009115.1_ASM200911v1
	GCF_001903435.4_ASM190343v4	GCF_900199255.1_F2_69	GCF_000457735.1_Esch_coli_HVH_119_4-6879578_V1		GCF_000993725.1_ASM99372v1		GCA_002014155.1_ASM201415v1
	GCF_001903445.4_ASM190344v4	GCF_900239925.1_ASM90023992v1	GCF_000457755.1_Esch_coli_HVH_120_4-6978681_V1		GCF_001006525.1_ASM100652v1		GCA_002014175.1_ASM201417v1
	GCF_001903465.4_ASM190346v4	GCF_900382715.1_E.coli_C142	GCF_000457775.1_Esch_coli_HVH_121_4-6877826_V1		GCF_001040825.1_ASM104082v1		GCA_002014195.1_ASM201419v1
	GCF_001903495.4_ASM190349v4	GCF_900382735.1_E.coli_C158	GCF_000457795.1_Esch_coli_HVH_122_4-6851606_V1		GCF_001045395.1_ASM104539v1		GCA_002014235.1_ASM201423v1
	GCF_001903515.4_ASM190351v4	GCF_900406635.1_Escherichia_coli_ST156_strain_KCRI-82	GCF_000457815.1_Esch_coli_HVH_125_4-2634716_V1		GCF_001047615.1_ASM104761v1		GCA_002014245.1_ASM201424v1
	GCF_001903525.4_ASM190352v4	GCF_900478515.1_17261_7_18	GCF_000457835.1_Esch_coli_HVH_126_4-6034225_V1		GCF_001047895.1_10592_2_52		GCA_002014265.1_ASM201426v1
	GCF_001903535.4_ASM190353v4	GCF_900478535.1_17261_8_14	GCF_000457855.1_Esch_coli_HVH_127_4-7303629_V1		GCF_001047915.1_10593_2_12		GCA_002014355.1_ASM201435v1
	GCF_001903555.4_ASM190355v4	GCF_900478595.1_17261_7_14	GCF_000457875.1_Esch_coli_HVH_128_4-7030436_V1		GCF_001047935.1_10492_1_52		GCA_002014395.1_ASM201439v1
	GCF_001903605.4_ASM190360v4	GCF_900478705.1_17261_8_29	GCF_000457895.1_Esch_coli_HVH_130_4-7036876_V1		GCF_001047955.1_10349_1_22		GCA_002014405.1_ASM201440v1
	GCF_001903615.4_ASM190361v4	GCF_900479125.1_19084_1_52	GCF_000457915.1_Esch_coli_HVH_132_4-6876862_V1		GCF_001047975.1_10349_1_70		GCA_002014435.1_ASM201443v1
	GCF_001903625.3_ASM190362v4	GCF_900479245.1_19084_1_53	GCF_000457935.1_Esch_coli_HVH_133_4-4466519_V1		GCF_001047995.1_10349_1_3		GCA_002014445.1_ASM201444v1
	GCF_001903675.4_ASM190367v4	GCF_900479455.1_17261_7_66	GCF_000457955.1_Esch_coli_HVH_134_4-6073441_V1		GCF_001048015.1_10349_1_45		GCA_002014475.1_ASM201447v1
	GCF_001903685.4_ASM190368v4	GCF_900479685.1_17261_7_73	GCF_000457975.1_Esch_coli_HVH_135_4-4449320_V1		GCF_001048035.2_ERL103914		GCA_002016735.1_ASM201673v1
	GCF_001903695.4_ASM190369v4	GCF_900479835.1_17328_2_8	GCF_000457995.1_Esch_coli_HVH_137_4-2124971_V1		GCF_001048055.1_10492_1_84		GCA_002016745.1_ASM201674v1
	GCF_001903735.4_ASM190373v4	GCF_900479905.1_17261_7_75	GCF_000458015.1_Esch_coli_HVH_138_4-6066704_V1		GCF_001048075.1_10493_1_11		GCA_002016815.1_ASM201681v1
	GCF_001903755.4_ASM190375v4	GCF_900480155.1_17328_2_15	GCF_000458035.1_Esch_coli_HVH_139_4-3192644_V1		GCF_001048095.1_10493_1_17		GCA_002016865.1_ASM201686v1
	GCF_001903775.4_ASM190377v4	GCF_900480225.1_17261_8_9	GCF_000458055.1_Esch_coli_HVH_140_4-5894387_V1		GCF_001048115.1_10493_1_49		GCA_002016935.1_ASM201693v1
	GCF_001903785.4_ASM190378v4	GCF_900480335.1_17328_2_74	GCF_000458075.1_Esch_coli_HVH_141_4-5995973_V1		GCF_001048135.1_10493_1_63		GCA_002016955.1_ASM201695v1
	GCF_001903795.4_ASM190379v4	GCF_900480355.1_17328_2_46	GCF_000458095.1_Esch_coli_HVH_142_4-5627451_V1		GCF_001048155.1_10561_2_40		GCA_002017035.1_ASM201703v1
	GCF_001903835.4_ASM190383v4	GCF_900480365.1_17328_2_76	GCF_000458115.1_Esch_coli_HVH_143_4-5674999_V1		GCF_001048175.1_10493_1_50		GCA_002017055.1_ASM201705v1
	GCF_001903845.4_ASM190384v4	GCF_900480535.1_17328_2_80	GCF_000458135.1_Esch_coli_HVH_144_4-4451937_V1		GCF_001048195.1_10562_2_18		GCA_002017065.1_ASM201706v1
	GCF_001903865.4_ASM190386v4	GCF_900480545.1_17328_2_67	GCF_000458155.1_Esch_coli_HVH_145_4-5672112_V1		GCF_001048215.1_10492_1_23		GCA_002017095.1_ASM201709v1
	GCF_001903875.4_ASM190387v4	GCF_900480565.1_17328_2_79	GCF_000458175.1_Esch_coli_HVH_146_4-3189767_V1		GCF_001048235.1_10492_1_33		GCA_002017105.1_ASM201710v1
	GCF_001903915.4_ASM190391v4	GCF_900480595.1_17328_2_78	GCF_000458195.1_Esch_coli_HVH_147_4-5893887_V1		GCF_001048255.1_10493_1_86		GCA_002017115.1_ASM201711v1
	GCF_001903925.4_ASM190392v4	GCF_900480605.1_17328_2_60	GCF_000458215.1_Esch_coli_HVH_149_4-4451880_V1		GCF_001048275.1_10493_1_22		GCA_002017125.1_ASM201712v1
	GCF_001903935.4_ASM190393v4	GCF_900480805.1_17870_4_31	GCF_000458235.1_Esch_coli_HVH_150_4-3258106_V1		GCF_001048295.1_10493_1_28		GCA_002017185.1_ASM201718v1
	GCF_001903975.4_ASM190397v4	GCF_900481115.1_17870_4_75	GCF_000458255.1_Esch_coli_HVH_151_4-5755573_V1		GCF_001048315.1_10562_2_17		GCA_002017195.1_ASM201719v1
	GCF_001903995.4_ASM190399v4	GCF_900481135.1_17870_6_24	GCF_000458275.1_Esch_coli_HVH_153_3-9344314_V1		GCF_001048335.1_10492_1_15		GCA_002017205.1_ASM201720v1
	GCF_001904005.4_ASM190400v4	GCF_900481175.1_17870_4_78	GCF_000458295.1_Esch_coli_HVH_154_4-5636698_V1		GCF_001048355.1_10562_2_35		GCA_002017255.1_ASM201725v1
	GCF_001904015.4_ASM190401v4	GCF_900481205.1_17870_4_69	GCF_000458315.1_Esch_coli_HVH_155_4-4509048_V1		GCF_001048375.2_M223		GCA_002017265.1_ASM201726v1
	GCF_001904045.4_ASM190404v4	GCF_900481255.1_17870_4_73	GCF_000458335.1_Esch_coli_HVH_156_4-3206505_V1		GCF_001048395.1_10541_2_10		GCA_002017285.1_ASM201728v1
	GCF_001904075.4_ASM190407v4	GCF_900481285.1_17966_3_3	GCF_000458355.1_Esch_coli_HVH_157_4-3406229_V1		GCF_001048415.1_10492_1_39		GCA_002017345.1_ASM201734v1
	GCF_001904095.4_ASM190409v4	GCF_900481305.1_17870_4_76	GCF_000458375.1_Esch_coli_HVH_158_4-3224287_V1		GCF_001048435.1_10562_2_10		GCA_002017355.1_ASM201735v1
	GCF_001904105.4_ASM190410v4	GCF_900481315.1_17870_4_77	GCF_000458395.1_Esch_coli_HVH_159_4-5818141_V1		GCF_001048455.1_10562_2_14		GCA_002017395.1_ASM201739v1
	GCF_001904115.4_ASM190411v4	GCF_900481355.1_17870_4_79	GCF_000458415.1_Esch_coli_HVH_160_4-5695937_V1		GCF_001050855.1_ASM105085v1		GCA_002017415.1_ASM201741v1
	GCF_001904155.4_ASM190415v4	GCF_900481375.1_17966_3_2	GCF_000458435.1_Esch_coli_HVH_161_4-3119890_V1		GCF_001051385.1_ASM105138v1		GCA_002017475.1_ASM201747v1
	GCF_001904165.4_ASM190416v4	GCF_900481405.1_17870_4_74	GCF_000458455.1_Esch_coli_HVH_162_4-5627982_V1		GCF_001051525.1_ASM105152v1		GCA_002017515.1_ASM201751v1
	GCF_001904175.4_ASM190417v4	GCF_900481415.1_17870_4_70	GCF_000458475.1_Esch_coli_HVH_163_4-4697553_V1		GCF_001051535.1_ASM105153v1		GCA_002017525.1_ASM201752v1
	GCF_001904205.4_ASM190420v4	GCF_900481425.1_17870_6_7	GCF_000458495.1_Esch_coli_HVH_164_4-5953081_V1		GCF_001051545.1_ASM105154v1		GCA_002017555.1_ASM201755v1
	GCF_001904235.4_ASM190423v4	GCF_900481535.1_17870_6_66	GCF_000458515.1_Esch_coli_HVH_167_4-6073565_V1		GCF_001051555.1_ASM105155v1		GCA_002017605.1_ASM201760v1
	GCF_001904245.4_ASM190424v4	GCF_900481585.1_17870_6_65	GCF_000458535.1_Esch_coli_HVH_169_4-1075578_V1		GCF_001051605.1_ASM105160v1		GCA_002017615.1_ASM201761v1
	GCF_001904255.4_ASM190425v4	GCF_900481595.1_17870_6_64	GCF_000458555.1_Esch_coli_HVH_170_4-3026949_V1		GCF_001051615.1_ASM105161v1		GCA_002017675.1_ASM201767v1
	GCF_001904295.4_ASM190429v4	GCF_900481605.1_17870_6_13	GCF_000458575.1_Esch_coli_HVH_171_4-3191958_V1		GCF_001051625.1_CFSAN000859_1.0		GCA_002017685.1_ASM201768v1
	GCF_001904315.4_ASM190431v4	GCF_900481635.1_17870_6_61	GCF_000458605.1_Esch_coli_HVH_172_4-3248542_V1		GCF_001051635.1_CFSAN000860_1.0		GCA_002017705.1_ASM201770v1
	GCF_001904325.4_ASM190432v4	GCF_900481645.1_17870_6_70	GCF_000458625.1_Esch_coli_HVH_173_3-9175482_V1		GCF_001051685.1_CFSAN000863_1.0		GCA_002017735.1_ASM201773v1
	GCF_001904335.4_ASM190433v4	GCF_900481675.1_17870_6_69	GCF_000458645.1_Esch_coli_HVH_175_4-3405184_V1		GCF_001051695.1_CFSAN000862_1.0		GCA_002017745.1_ASM201774v1
	GCF_001904375.4_ASM190437v4	GCF_900481705.1_17870_6_71	GCF_000458665.1_Esch_coli_HVH_176_4-3428664_V1		GCF_001051705.1_CFSAN000861_1.0		GCA_002017765.1_ASM201776v1
	GCF_001904385.4_ASM190438v4	GCF_900481715.1_17870_6_72	GCF_000458685.1_Esch_coli_HVH_180_4-3051617_V1		GCF_001051715.1_CFSAN000864_1.0		GCA_002017795.1_ASM201779v1
	GCF_001904405.4_ASM190440v4	GCF_900481745.1_17966_3_5	GCF_000458725.1_Esch_coli_HVH_183_4-3205932_V1		GCF_001051765.1_CFSAN000927_1.0		GCA_002028445.1_ASM202844v1
	GCF_001904425.4_ASM190442v4	GCF_900481755.1_17870_6_76	GCF_000458745.1_Esch_coli_HVH_184_4-3343286_V1		GCF_001051775.1_CFSAN000928_1.0		GCA_002028475.1_ASM202847v1
	GCF_001904455.4_ASM190445v4	GCF_900481765.1_17870_6_73	GCF_000458765.1_Esch_coli_HVH_185_4-2876639_V1		GCF_001051795.1_ASM105179v1		GCA_002028485.1_ASM202848v1
	GCF_001904475.4_ASM190447v4	GCF_900481775.1_17870_6_74	GCF_000458785.1_Esch_coli_HVH_186_4-3405044_V1		GCF_001051815.1_CFSAN000929_1.0		GCA_002028535.1_ASM202853v1
	GCF_001904485.4_ASM190448v4	GCF_900481785.1_17870_6_11	GCF_000458805.1_Esch_coli_HVH_187_4-4471660_V1		GCF_001051845.1_CFSAN001243_1.0		GCA_002072795.1_ASM207279v1
	GCF_001904495.4_ASM190449v4	GCF_900481795.1_17870_6_77	GCF_000458825.1_Esch_coli_HVH_188_4-2356988_V1		GCF_001077835.1_ASM107783v1		GCA_002082625.2_ASM208262v2
	GCF_001904535.4_ASM190453v4	GCF_900481805.1_17870_6_67	GCF_000458845.1_Esch_coli_HVH_189_4-3220125_V1		GCF_001078155.1_ASM107815v1		GCA_002082645.1_ASM208264v1
	GCF_001905185.1_ASM190518v1	GCF_900481815.1_17966_3_6	GCF_000458875.1_Esch_coli_HVH_191_3-9341900_V1		GCF_001078725.1_10541_1_60		GCA_002082685.1_ASM208268v1
	GCF_001905195.1_ASM190519v1	GCF_900481855.1_17870_6_75	GCF_000458895.1_Esch_coli_HVH_192_4-3054470_V1		GCF_001078745.1_10492_1_67		GCA_002082705.1_ASM208270v1
	GCF_001905225.1_ASM190522v1	GCF_900481955.1_17870_6_63	GCF_000458915.1_Esch_coli_HVH_193_4-3331423_V1		GCF_001078765.1_10562_2_46		GCA_002082725.1_ASM208272v1
	GCF_001905235.1_ASM190523v1	GCF_900482115.1_17651_3_76	GCF_000458935.1_Esch_coli_HVH_194_4-2356805_V1		GCF_001078785.1_10493_1_39		GCA_002082745.1_ASM208274v1
	GCF_001905315.1_ASM190531v1	GCF_900482175.1_17651_4_69	GCF_000458955.1_Esch_coli_HVH_195_3-7155360_V1		GCF_001078825.1_10541_2_25		GCA_002082845.1_ASM208284v1
	GCF_001906645.1_ASM190664v1	GCF_900482315.1_17651_4_56	GCF_000458975.1_Esch_coli_HVH_196_4-4530470_V1		GCF_001078845.1_10493_1_21		GCA_002082865.1_ASM208286v1
	GCF_001906685.1_ASM190668v1	GCF_900482365.1_17651_4_83	GCF_000458995.1_Esch_coli_HVH_197_4-4466217_V1		GCF_001078865.1_10561_2_64		GCA_002082885.1_ASM208288v1
	GCF_001906705.1_ASM190670v1	GCF_900482405.1_17651_4_77	GCF_000459015.1_Esch_coli_HVH_198_4-3206106_V1		GCF_001078885.1_10562_2_13		GCA_002085505.1_ASM208550v1
	GCF_001906715.1_ASM190671v1	GCF_900482455.1_17651_4_82	GCF_000459035.1_Esch_coli_HVH_199_4-5670322_V1		GCF_001078905.1_10493_1_70		GCA_002093815.1_ASM209381v1
	GCF_001906725.1_ASM190672v1	GCF_900482545.1_17651_4_87	GCF_000459055.1_Esch_coli_HVH_200_4-4449924_V1		GCF_001078925.1_10493_1_24		GCA_002116575.1_ASM211657v1
	GCF_001907955.1_ASM190795v1	GCF_900489355.1_ST410_CP-Ec39-Assembly	GCF_000459075.1_Esch_coli_HVH_201_4-4459431_V1		GCF_001078945.1_10060_6_22		GCA_002119275.1_ASM211927v1
	GCF_001908515.1_ASM190851v1	GCF_900490235.1_17328_2_19	GCF_000459095.1_Esch_coli_HVH_202_4-3163997_V1		GCF_001078965.1_10071_3_27		GCA_002119285.1_ASM211928v1
	GCF_001908595.1_ASM190859v1	GCF_900490245.1_17328_2_30	GCF_000459115.1_Esch_coli_HVH_203_4-3126218_V1		GCF_001078985.1_10060_6_81		GCA_002119295.1_ASM211929v1
	GCF_001908625.1_ASM190862v1	GCF_900490305.1_17328_2_39	GCF_000459135.1_Esch_coli_HVH_204_4-3112802_V1		GCF_001079005.1_10071_3_52		GCA_002136615.1_ASM213661v1
	GCF_001908655.1_ASM190865v1	GCF_900490355.1_17870_6_68	GCF_000459155.1_Esch_coli_HVH_205_4-3094677_V1		GCF_001079025.1_10071_8_65		GCA_002136705.1_ASM213670v1
	GCF_001908675.1_ASM190867v1	GCF_900497485.1_ASM90049748v1	GCF_000459175.1_Esch_coli_HVH_206_4-3128229_V1		GCF_001079045.1_10071_8_13		GCA_002136745.1_ASM213674v1
	GCF_001908695.1_ASM190869v1	GCF_900499115.1_467A	GCF_000459195.1_Esch_coli_HVH_207_4-3113221_V1		GCF_001079065.1_10060_6_27		GCA_002136775.1_ASM213677v1
	GCF_001908715.1_ASM190871v1	GCF_900499255.1_933A	GCF_000459215.1_Esch_coli_HVH_208_4-3112292_V1		GCF_001079085.1_10060_6_91		GCA_002136825.1_ASM213682v1
	GCF_001908875.1_ASM190887v1	GCF_900499305.1_1057A	GCF_000459235.1_Esch_coli_HVH_209_4-3062651_V1		GCF_001079105.1_10060_6_87		GCA_002136865.1_ASM213686v1
	GCF_001908895.1_ASM190889v1	GCF_900499695.1_173A	GCF_000459255.1_Esch_coli_HVH_210_4-3042480_V1		GCF_001079125.1_10071_3_59		GCA_002136885.1_ASM213688v1
	GCF_001913175.1_ASM191317v1	GCF_900500425.1_764A	GCF_000459275.1_Esch_coli_HVH_211_4-3041891_V1		GCF_001079145.1_10060_6_56		GCA_002136965.1_ASM213696v1
	GCF_001922465.1_ASM192246v1	GCF_900608365.1_ecoli027	GCF_000459295.1_Esch_coli_HVH_212_3-9305343_V1		GCF_001079165.1_10060_6_46		GCA_002137035.1_ASM213703v1
	GCF_001929345.1_ASM192934v1	GCF_900636795.1_44087_H02	GCF_000459315.1_Esch_coli_HVH_213_4-3042928_V1		GCF_001079185.1_10060_5_36		GCA_002137045.1_ASM213704v1
	GCF_001931705.1_ASM193170v1	GCF_902703255.1_21847_MH07	GCF_000459335.1_Esch_coli_HVH_215_4-3008371_V1		GCF_001079205.1_10071_8_15		GCA_002137225.1_ASM213722v1
	GCF_001936035.1_ASM193603v1	GCF_902807135.1_PBIO1943	GCF_000459355.1_Esch_coli_HVH_216_4-3042952_V1		GCF_001079225.1_10071_3_47		GCA_002137285.1_ASM213728v1
	GCF_001938035.1_ASM193803v1	GCF_902807165.1_PBIO711	GCF_000459375.1_Esch_coli_HVH_217_4-1022806_V1		GCF_001079245.1_10071_8_78		GCA_002137295.1_ASM213729v1
	GCF_001939855.1_ASM193985v1	GCF_902807245.1_PBIO1937	GCF_000459395.1_Esch_coli_HVH_218_4-4500903_V1		GCF_001079265.1_10071_8_88		GCA_002137345.1_ASM213734v1
	GCF_001939885.2_ASM193988v2	GCF_902807275.1_PBIO1949	GCF_000459415.1_Esch_coli_HVH_220_4-5876842_V1		GCF_001079285.1_10060_5_77		GCA_002137395.1_ASM213739v1
	GCF_001945475.1_ASM194547v1	GCF_902807295.1_PBIO1948	GCF_000459435.1_Esch_coli_HVH_221_4-3136817_V1		GCF_001079305.1_10071_3_21		GCA_002137425.1_ASM213742v1
	GCF_001950635.1_ASM195063v1	GCF_902809905.1_SC400	GCF_000459455.1_Esch_coli_HVH_222_4-2977443_V1		GCF_001079325.1_10071_8_10		GCA_002137445.1_ASM213744v1
	GCF_001950655.1_ASM195065v1	GCF_902810085.1_SC402	GCF_000459475.1_Esch_coli_HVH_223_4-2976528_V1		GCF_001079345.1_10071_3_74		GCA_002137475.1_ASM213747v1
	GCF_001950675.1_ASM195067v1	GCF_902825175.1_SC453	GCF_000459495.1_Esch_coli_HVH_225_4-1273116_V1		GCF_001079365.1_10060_5_28		GCA_002137525.1_ASM213752v1
	GCF_001952835.1_ASM195283v1	GCF_902859445.1_PBIO887	GCF_000459515.1_Esch_coli_HVH_227_4-2277670_V1		GCF_001079385.1_10071_3_22		GCA_002137555.1_ASM213755v1
	GCF_001952875.1_ASM195287v1	GCF_902859495.1_PBIO880	GCF_000459535.1_Esch_coli_HVH_228_4-7787030_V1		GCF_001079405.1_10071_8_27		GCA_002137565.1_ASM213756v1
	GCF_001952895.1_ASM195289v1	GCF_903932135.1_Asp51g	GCF_000459555.1_Esch_coli_KOEGE_3_4a_V1		GCF_001079425.1_10071_8_90		GCA_002137695.1_ASM213769v1
	GCF_001952915.1_ASM195291v1	GCF_904419085.1_Chicken_13_mag_91	GCF_000459595.1_Esch_coli_KOEGE_10_25a_V1		GCF_001079445.1_10060_6_63		GCA_002137715.1_ASM213771v1
	GCF_001956965.1_ASM195696v1	GCF_904810195.1_24742_1_310	GCF_000459615.1_Esch_coli_KOEGE_30_63a_V1		GCF_001079465.2_STyphi_1553_1		GCA_002137795.1_ASM213779v1
	GCF_001968745.2_ASM196874v2	GCF_904810205.1_24742_1_36	GCF_000459635.1_Esch_coli_KOEGE_32_66a_V1		GCF_001079485.1_10060_6_29		GCA_002137815.1_ASM213781v1
	GCF_001968755.2_ASM196875v2	GCF_904810215.1_24742_1_30	GCF_000459655.1_Esch_coli_KOEGE_33_68a_V1		GCF_001079505.1_10060_5_17		GCA_002137895.1_ASM213789v1
	GCF_001969905.2_ASM196990v2	GCF_904842275.1_GU797	GCF_000459675.1_Esch_coli_KOEGE_40_102a_V1		GCF_001079525.1_10060_6_52		GCA_002137995.1_ASM213799v1
	GCF_001970155.2_ASM197015v2	GCF_904842345.1_PLATE1_B10	GCF_000459695.1_Esch_coli_KOEGE_43_105a_V1		GCF_001079545.1_10071_8_9		GCA_002138005.1_ASM213800v1
	GCF_001970165.2_ASM197016v2	GCF_904842575.1_GU689	GCF_000459715.1_Esch_coli_KOEGE_44_106a_V1		GCF_001079565.1_10071_8_31		GCA_002138035.1_ASM213803v1
	GCF_001970175.2_ASM197017v2	GCF_904863235.1_MINF_7C	GCF_000459735.1_Esch_coli_KOEGE_56_169a_V1		GCF_001079585.1_10071_8_22		GCA_002138115.1_ASM213811v1
	GCF_001984895.1_ASM198489v1		GCF_000459755.1_Esch_coli_KOEGE_58_171a_V1		GCF_001079605.1_10060_5_4		GCA_002138165.1_ASM213816v1
	GCF_002007665.1_ASM200766v1		GCF_000459775.1_Esch_coli_KOEGE_61_174a_V1		GCF_001079625.1_10071_8_84		GCA_002138215.1_ASM213821v1
	GCF_002009075.1_ASM200907v1		GCF_000459795.1_Esch_coli_KOEGE_62_175a_V1		GCF_001079645.1_10071_3_44		GCA_002138245.1_ASM213824v1
	GCF_002055765.1_ASM205576v1		GCF_000459815.1_Esch_coli_KOEGE_68_182a_V1		GCF_001079665.1_10071_8_81		GCA_002138295.1_ASM213829v1
	GCF_002055855.1_ASM205585v1		GCF_000459835.1_Esch_coli_KOEGE_70_185a_V1		GCF_001079685.1_10071_3_31		GCA_002138305.1_ASM213830v1
	GCF_002056385.1_ASM205638v1		GCF_000459855.1_Esch_coli_KOEGE_71_186a_V1		GCF_001079705.1_10060_6_47		GCA_002138315.1_ASM213831v1
	GCF_002056475.1_ASM205647v1		GCF_000459875.1_Esch_coli_KOEGE_73_195a_V1		GCF_001079725.1_10060_6_79		GCA_002138345.1_ASM213834v1
	GCF_002085855.1_ASM208585v1		GCF_000459895.1_Esch_coli_KOEGE_77_202a_V1		GCF_001079745.1_10060_6_38		GCA_002138375.1_ASM213837v1
	GCF_002085865.1_ASM208586v1		GCF_000459935.1_Esch_coli_KOEGE_131_358a_V1		GCF_001079765.1_10060_6_9		GCA_002142935.1_ASM214293v1
	GCF_002085895.1_ASM208589v1		GCF_000459955.1_Esch_coli_UMEA_3014-1_V1		GCF_001079785.1_10071_3_60		GCA_002142955.1_ASM214295v1
	GCF_002085915.1_ASM208591v1		GCF_000459975.1_Esch_coli_UMEA_3022-1_V1		GCF_001079805.1_10060_6_34		GCA_002142995.1_ASM214299v1
	GCF_002085935.1_ASM208593v1		GCF_000459995.1_Esch_coli_UMEA_3033-1_V1		GCF_001079825.1_10060_6_93		GCA_002143015.1_ASM214301v1
	GCF_002085975.1_ASM208597v1		GCF_000460015.1_Esch_coli_UMEA_3041-1_V1		GCF_001079845.1_10071_3_93		GCA_002143035.1_ASM214303v1
	GCF_002085995.1_ASM208599v1		GCF_000460035.1_Esch_coli_UMEA_3052-1_V1		GCF_001079865.1_10060_5_84		GCA_002143045.1_ASM214304v1
	GCF_002086005.1_ASM208600v1		GCF_000460075.1_Esch_coli_UMEA_3065-1_V1		GCF_001079885.1_10060_6_12		GCA_002143095.1_ASM214309v1
	GCF_002086025.1_ASM208602v1		GCF_000460095.1_Esch_coli_UMEA_3087-1_V1		GCF_001079905.1_10071_8_47		GCA_002143105.1_ASM214310v1
	GCF_002086055.1_ASM208605v1		GCF_000460115.1_Esch_coli_UMEA_3088-1_V1		GCF_001079925.1_10060_6_18		GCA_002143195.1_ASM214319v1
	GCF_002086075.1_ASM208607v1		GCF_000460135.1_Esch_coli_UMEA_3097-1_V1		GCF_001079945.1_10071_3_66		GCA_002143235.1_ASM214323v1
	GCF_002086095.1_ASM208609v1		GCF_000460155.1_Esch_coli_UMEA_3108-1_V1		GCF_001079965.1_10071_8_3		GCA_002143265.1_ASM214326v1
	GCF_002087215.1_ASM208721v1		GCF_000460175.1_Esch_coli_UMEA_3113-1_V1		GCF_001079985.1_10071_8_71		GCA_002143315.1_ASM214331v1
	GCF_002087495.1_ASM208749v1		GCF_000460195.1_Esch_coli_UMEA_3117-1_V1		GCF_001080005.1_10071_8_28		GCA_002143335.1_ASM214333v1
	GCF_002087645.1_ASM208764v1		GCF_000460215.1_Esch_coli_UMEA_3121-1_V1		GCF_001080025.1_10071_3_12		GCA_002143395.1_ASM214339v1
	GCF_002087715.1_ASM208771v1		GCF_000460235.1_Esch_coli_UMEA_3122-1_V1		GCF_001080045.1_10071_8_39		GCA_002143405.1_ASM214340v1
	GCF_002099165.1_ASM209916v1		GCF_000460255.1_Esch_coli_UMEA_3124-1_V1		GCF_001080065.1_10493_1_19		GCA_002143425.1_ASM214342v1
	GCF_002102635.1_ASM210263v1		GCF_000460275.1_Esch_coli_UMEA_3139-1_V1		GCF_001080085.1_10071_8_12		GCA_002143495.1_ASM214349v1
	GCF_002102655.1_ASM210265v1		GCF_000460295.1_Esch_coli_UMEA_3140-1_V1		GCF_001080105.1_10071_8_25		GCA_002143555.1_ASM214355v1
	GCF_002102665.1_ASM210266v1		GCF_000460335.1_Esch_coli_UMEA_3150-1_V1		GCF_001080125.1_10071_8_40		GCA_002143575.1_ASM214357v1
	GCF_002103515.1_ASM210351v1		GCF_000460355.1_Esch_coli_UMEA_3151-1_V1		GCF_001080145.1_10071_3_33		GCA_002143625.1_ASM214362v1
	GCF_002103525.1_ASM210352v1		GCF_000460375.1_Esch_coli_UMEA_3152-1_V1		GCF_001080165.1_10060_6_20		GCA_002143655.1_ASM214365v1
	GCF_002103555.1_ASM210355v1		GCF_000460395.1_Esch_coli_UMEA_3155-1_V1		GCF_001080185.1_10071_3_34		GCA_002143675.1_ASM214367v1
	GCF_002103565.1_ASM210356v1		GCF_000460415.1_Esch_coli_UMEA_3159-1_V1		GCF_001080205.1_10060_6_42		GCA_002143685.1_ASM214368v1
	GCF_002103595.1_ASM210359v1		GCF_000460435.1_Esch_coli_UMEA_3160-1_V1		GCF_001080225.1_10071_8_8		GCA_002143715.1_ASM214371v1
	GCF_002103605.1_ASM210360v1		GCF_000460455.1_Esch_coli_UMEA_3161-1_V1		GCF_001080245.1_10071_3_51		GCA_002143775.1_ASM214377v1
	GCF_002103635.1_ASM210363v1		GCF_000460475.1_Esch_coli_UMEA_3162-1_V1		GCF_001080265.1_10060_5_3		GCA_002143785.1_ASM214378v1
	GCF_002103645.1_ASM210364v1		GCF_000460495.1_Esch_coli_UMEA_3163-1_V1		GCF_001080285.1_10071_8_74		GCA_002143795.1_ASM214379v1
	GCF_002103655.1_ASM210365v1		GCF_000460515.1_Esch_coli_UMEA_3172-1_V1		GCF_001080305.1_10060_6_73		GCA_002143835.1_ASM214383v1
	GCF_002103675.1_ASM210367v1		GCF_000460535.1_Esch_coli_UMEA_3173-1_V1		GCF_001080325.1_10060_6_28		GCA_002143935.1_ASM214393v1
	GCF_002103715.1_ASM210371v1		GCF_000460555.1_Esch_coli_UMEA_3174-1_V1		GCF_001080345.1_10071_8_50		GCA_002144685.1_ASM214468v1
	GCF_002103725.1_ASM210372v1		GCF_000460575.1_Esch_coli_UMEA_3175-1_V1		GCF_001080365.1_10071_3_61		GCA_002144725.1_ASM214472v1
	GCF_002103735.1_ASM210373v1		GCF_000460615.1_Esch_coli_UMEA_3178-1_V1		GCF_001080385.1_10060_6_37		GCA_002144755.1_ASM214475v1
	GCF_002103745.1_ASM210374v1		GCF_000460635.1_Esch_coli_UMEA_3180-1_V1		GCF_001080405.1_10060_6_57		GCA_002144975.1_ASM214497v1
	GCF_002104175.1_ASM210417v1		GCF_000460655.1_Esch_coli_UMEA_3185-1_V1		GCF_001080425.1_10071_3_36		GCA_002145035.1_ASM214503v1
	GCF_002104185.1_ASM210418v1		GCF_000460675.1_Esch_coli_UMEA_3190-1_V1		GCF_001080445.1_10071_8_63		GCA_002145055.1_ASM214505v1
	GCF_002104215.1_ASM210421v1		GCF_000460695.1_Esch_coli_UMEA_3193-1_V1		GCF_001080465.1_10071_8_37		GCA_002145065.1_ASM214506v1
	GCF_002104255.1_ASM210425v1		GCF_000460715.1_Esch_coli_UMEA_3199-1_V1		GCF_001080485.1_10071_8_17		GCA_002145175.1_ASM214517v1
	GCF_002104265.1_ASM210426v1		GCF_000460755.1_Esch_coli_UMEA_3201-1_V1		GCF_001080505.1_10060_5_87		GCA_002145195.1_ASM214519v1
	GCF_002104295.1_ASM210429v1		GCF_000460775.1_Esch_coli_UMEA_3203-1_V1		GCF_001080525.1_10071_3_53		GCA_002145435.1_ASM214543v1
	GCF_002104315.1_ASM210431v1		GCF_000460795.1_Esch_coli_UMEA_3206-1_V1		GCF_001080545.1_10071_8_76		GCA_002148725.1_ASM214872v1
	GCF_002104355.1_ASM210435v1		GCF_000460815.1_Esch_coli_UMEA_3208-1_V1		GCF_001080565.1_10071_3_48		GCA_002154155.1_ASM215415v1
	GCF_002104365.1_ASM210436v1		GCF_000460835.1_Esch_coli_UMEA_3212-1_V1		GCF_001080585.1_10060_5_66		GCA_002154215.1_ASM215421v1
	GCF_002104395.1_ASM210439v1		GCF_000460855.1_Esch_coli_UMEA_3215-1_V1		GCF_001080605.1_10060_6_68		GCA_002182385.1_ASM218238v1
	GCF_002104635.1_ASM210463v1		GCF_000460875.1_Esch_coli_UMEA_3216-1_V1		GCF_001080625.1_10071_8_95		GCA_002182425.1_ASM218242v1
	GCF_002104705.1_ASM210470v1		GCF_000460895.1_Esch_coli_UMEA_3217-1_V1		GCF_001080645.1_10071_8_44		GCA_002182445.1_ASM218244v1
	GCF_002104715.1_ASM210471v1		GCF_000460915.1_Esch_coli_UMEA_3220-1_V1		GCF_001080665.1_10071_8_55		GCA_002182505.1_ASM218250v1
	GCF_002105205.2_ASM210520v2		GCF_000460935.1_Esch_coli_UMEA_3221-1_V1		GCF_001080685.1_10060_5_11		GCA_002182545.1_ASM218254v1
	GCF_002108235.1_ASM210823v1		GCF_000460955.1_Esch_coli_UMEA_3222-1_V1		GCF_001080705.1_10071_3_10		GCA_002182605.1_ASM218260v1
	GCF_002108245.1_ASM210824v1		GCF_000460975.1_Esch_coli_UMEA_3230-1_V1		GCF_001080725.1_10060_5_70		GCA_002182615.1_ASM218261v1
	GCF_002108275.1_ASM210827v1		GCF_000460995.1_Esch_coli_UMEA_3233-1_V1		GCF_001080745.1_10071_3_89		GCA_002182625.1_ASM218262v1
	GCF_002108285.1_ASM210828v1		GCF_000461015.1_Esch_coli_UMEA_3240-1_V1		GCF_001080765.1_10060_5_40		GCA_002182645.1_ASM218264v1
	GCF_002108315.1_ASM210831v1		GCF_000461035.1_Esch_coli_UMEA_3244-1_V1		GCF_001080785.1_10071_8_66		GCA_002182695.1_ASM218269v1
	GCF_002108335.1_ASM210833v1		GCF_000461055.1_Esch_coli_UMEA_3257-1_V1		GCF_001080805.1_10071_3_65		GCA_002182705.1_ASM218270v1
	GCF_002108345.1_ASM210834v1		GCF_000461075.1_Esch_coli_UMEA_3264-1_V1		GCF_001080825.1_10071_8_34		GCA_002182725.1_ASM218272v1
	GCF_002108355.1_ASM210835v1		GCF_000461095.1_Esch_coli_UMEA_3268-1_V1		GCF_001080845.1_10071_8_58		GCA_002182765.1_ASM218276v1
	GCF_002108395.1_ASM210839v1		GCF_000461115.1_Esch_coli_UMEA_3271-1_V1		GCF_001080865.1_10060_6_33		GCA_002182785.1_ASM218278v1
	GCF_002108405.1_ASM210840v1		GCF_000461135.1_Esch_coli_UMEA_3292-1_V1		GCF_001080885.1_10060_6_21		GCA_002182795.1_ASM218279v1
	GCF_002108415.1_ASM210841v1		GCF_000461155.1_Esch_coli_UMEA_3298-1_V1		GCF_001080905.1_10071_8_16		GCA_002182805.1_ASM218280v1
	GCF_002113865.1_ASM211386v1		GCF_000461175.1_Esch_coli_UMEA_3304-1_V1		GCF_001080925.1_10071_3_56		GCA_002182845.1_ASM218284v1
	GCF_002114225.1_ASM211422v1		GCF_000461195.1_Esch_coli_UMEA_3314-1_V1		GCF_001080945.1_10071_8_5		GCA_002182865.1_ASM218286v1
	GCF_002115605.1_ASM211560v1		GCF_000461215.1_Esch_coli_UMEA_3317-1_V1		GCF_001080965.1_10071_3_67		GCA_002182875.1_ASM218287v1
	GCF_002115625.1_ASM211562v1		GCF_000461235.1_Esch_coli_UMEA_3318-1_V1		GCF_001080985.1_10071_3_40		GCA_002182895.1_ASM218289v1
	GCF_002115645.1_ASM211564v1		GCF_000461255.1_Esch_coli_UMEA_3329-1_V1		GCF_001081005.1_10071_8_43		GCA_002182925.1_ASM218292v1
	GCF_002116885.1_ASM211688v1		GCF_000461275.1_Esch_coli_UMEA_3337-1_V1		GCF_001081025.1_10060_6_45		GCA_002182955.1_ASM218295v1
	GCF_002119075.1_ASM211907v1		GCF_000461295.1_Esch_coli_UMEA_3341-1_V1		GCF_001081045.1_10071_3_88		GCA_002182965.1_ASM218296v1
	GCF_002119085.1_ASM211908v1		GCF_000461315.1_Esch_coli_UMEA_3355-1_V1		GCF_001081065.1_10071_8_68		GCA_002183025.1_ASM218302v1
	GCF_002119885.1_ASM211988v1		GCF_000461335.1_Esch_coli_UMEA_3391-1_V1		GCF_001081085.1_10060_5_5		GCA_002183035.1_ASM218303v1
	GCF_002119895.1_ASM211989v1		GCF_000461355.1_Esch_coli_UMEA_3490-1_V1		GCF_001081105.1_10071_8_59		GCA_002183085.1_ASM218308v1
	GCF_002119955.1_ASM211995v1		GCF_000461375.1_Esch_coli_UMEA_3585-1_V1		GCF_001081125.1_10071_8_7		GCA_002183115.1_ASM218311v1
	GCF_002120065.1_ASM212006v1		GCF_000461395.1_Esch_coli_UMEA_3592-1_V1		GCF_001081145.1_10060_6_80		GCA_002183165.1_ASM218316v1
	GCF_002120105.1_ASM212010v1		GCF_000461415.1_Esch_coli_UMEA_3609-1_V1		GCF_001081165.1_10071_3_91		GCA_002183185.1_ASM218318v1
	GCF_002140135.1_ASM214013v1		GCF_000461435.1_Esch_coli_UMEA_3617-1_V1		GCF_001081185.1_10071_3_64		GCA_002183195.1_ASM218319v1
	GCF_002148835.1_ASM214883v1		GCF_000461455.1_Esch_coli_UMEA_3632-1_V1		GCF_001081205.1_10071_3_32		GCA_002183215.1_ASM218321v1
	GCF_002150595.1_ASM215059v1		GCF_000461475.1_Esch_coli_UMEA_3656-1_V1		GCF_001081225.1_10060_6_54		GCA_002183245.1_ASM218324v1
	GCF_002150645.1_ASM215064v1		GCF_000461495.1_Esch_coli_UMEA_3662-1_V1		GCF_001081245.1_10071_8_54		GCA_002183265.1_ASM218326v1
	GCF_002152355.1_ASM215235v1		GCF_000461515.1_Esch_coli_UMEA_3671-1_V1		GCF_001081265.1_10071_8_23		GCA_002183275.1_ASM218327v1
	GCF_002152365.1_ASM215236v1		GCF_000461535.1_Esch_coli_UMEA_3682-1_V1		GCF_001081285.1_10060_5_94		GCA_002183285.1_ASM218328v1
	GCF_002152395.1_ASM215239v1		GCF_000461555.1_Esch_coli_UMEA_3687-1_V1		GCF_001081305.1_10071_8_80		GCA_002183325.1_ASM218332v1
	GCF_002152405.1_ASM215240v1		GCF_000461575.1_Esch_coli_UMEA_3694-1_V1		GCF_001081325.1_10060_5_54		GCA_002183345.1_ASM218334v1
	GCF_002152435.1_ASM215243v1		GCF_000461595.1_Esch_coli_UMEA_3702-1_V1		GCF_001081345.1_10060_5_72		GCA_002183355.1_ASM218335v1
	GCF_002152445.1_ASM215244v1		GCF_000461615.1_Esch_coli_UMEA_3703-1_V1		GCF_001081365.1_10071_8_72		GCA_002183365.1_ASM218336v1
	GCF_002152475.1_ASM215247v1		GCF_000461635.1_Esch_coli_UMEA_3705-1_V1		GCF_001081385.1_10060_5_57		GCA_002183405.1_ASM218340v1
	GCF_002152485.1_ASM215248v1		GCF_000461655.1_Esch_coli_UMEA_3707-1_V1		GCF_001081405.1_10071_3_37		GCA_002183435.1_ASM218343v1
	GCF_002152515.1_ASM215251v1		GCF_000461675.1_Esch_coli_UMEA_3718-1_V1		GCF_001081425.1_10060_5_67		GCA_002183485.1_ASM218348v1
	GCF_002152525.1_ASM215252v1		GCF_000461695.1_Esch_coli_UMEA_3805-1_V1		GCF_001081445.1_10071_3_9		GCA_002183585.1_ASM218358v1
	GCF_002152555.1_ASM215255v1		GCF_000461715.1_Esch_coli_UMEA_3821-1_V1		GCF_001081465.1_10060_5_45		GCA_002183595.1_ASM218359v1
	GCF_002152565.1_ASM215256v1		GCF_000461735.1_Esch_coli_UMEA_3834-1_V1		GCF_001081485.1_10060_6_44		GCA_002183625.1_ASM218362v1
	GCF_002152595.1_ASM215259v1		GCF_000461755.1_Esch_coli_UMEA_3889-1_V1		GCF_001081505.1_10060_6_39		GCA_002183635.1_ASM218363v1
	GCF_002152605.1_ASM215260v1		GCF_000461775.1_Esch_coli_UMEA_3893-1_V1		GCF_001081525.1_10060_6_36		GCA_002183665.1_ASM218366v1
	GCF_002152635.1_ASM215263v1		GCF_000461795.1_Esch_coli_UMEA_3899-1_V1		GCF_001081545.1_10071_8_62		GCA_002183705.1_ASM218370v1
	GCF_002152655.1_ASM215265v1		GCF_000461815.1_Esch_coli_UMEA_3955-1_V1		GCF_001081565.1_10060_6_85		GCA_002183725.1_ASM218372v1
	GCF_002152675.1_ASM215267v1		GCF_000461835.1_Esch_coli_UMEA_4075-1_V1		GCF_001081585.1_10071_8_33		GCA_002183735.1_ASM218373v1
	GCF_002152685.1_ASM215268v1		GCF_000461855.1_Esch_coli_UMEA_4076-1_V1		GCF_001081605.1_10071_8_19		GCA_002183765.1_ASM218376v1
	GCF_002152695.1_ASM215269v1		GCF_000461875.1_Esch_coli_UMEA_4207-1_V1		GCF_001081625.1_10071_8_35		GCA_002183785.1_ASM218378v1
	GCF_002152735.1_ASM215273v1		GCF_000461915.2_ASM46191v2		GCF_001081645.1_10071_3_14		GCA_002183805.1_ASM218380v1
	GCF_002152755.1_ASM215275v1		GCF_000461935.2_ASM46193v2		GCF_001081665.1_10060_6_5		GCA_002183815.1_ASM218381v1
	GCF_002152765.1_ASM215276v1		GCF_000461955.2_ASM46195v2		GCF_001081685.1_10071_8_83		GCA_002183845.1_ASM218384v1
	GCF_002152775.1_ASM215277v1		GCF_000461975.2_ASM46197v2		GCF_001081705.1_10060_6_59		GCA_002183855.1_ASM218385v1
	GCF_002152815.1_ASM215281v1		GCF_000461995.2_ASM46199v2		GCF_001081725.1_10071_8_64		GCA_002183875.1_ASM218387v1
	GCF_002152825.1_ASM215282v1		GCF_000462025.2_ASM46202v2		GCF_001081745.1_10060_5_13		GCA_002183905.1_ASM218390v1
	GCF_002152865.1_ASM215286v1		GCF_000462045.2_ASM46204v2		GCF_001081765.1_10071_8_48		GCA_002183945.1_ASM218394v1
	GCF_002153085.1_ASM215308v1		GCF_000462065.2_ASM46206v2		GCF_001081785.1_10071_8_29		GCA_002183955.1_ASM218395v1
	GCF_002153105.1_ASM215310v1		GCF_000462085.2_ASM46208v2		GCF_001081805.1_10060_5_79		GCA_002183975.1_ASM218397v1
	GCF_002153115.1_ASM215311v1		GCF_000462105.2_ASM46210v2		GCF_001081825.1_10060_6_16		GCA_002184005.1_ASM218400v1
	GCF_002153155.1_ASM215315v1		GCF_000462125.2_ASM46212v2		GCF_001081845.1_10071_8_14		GCA_002184035.1_ASM218403v1
	GCF_002153165.1_ASM215316v1		GCF_000462145.2_ASM46214v2		GCF_001081865.1_10071_8_82		GCA_002184055.1_ASM218405v1
	GCF_002153175.1_ASM215317v1		GCF_000462165.2_ASM46216v2		GCF_001081885.1_10060_5_21		GCA_002184085.1_ASM218408v1
	GCF_002153215.1_ASM215321v1		GCF_000462185.2_ASM46218v2		GCF_001081905.1_10060_5_85		GCA_002184105.1_ASM218410v1
	GCF_002153225.1_ASM215322v1		GCF_000462225.2_ASM46222v2		GCF_001081925.1_10060_6_1		GCA_002184265.1_ASM218426v1
	GCF_002153255.1_ASM215325v1		GCF_000462245.2_ASM46224v2		GCF_001081945.1_10071_8_6		GCA_002184285.1_ASM218428v1
	GCF_002153275.1_ASM215327v1		GCF_000462265.2_ASM46226v2		GCF_001081965.1_10071_8_26		GCA_002184385.1_ASM218438v1
	GCF_002153285.1_ASM215328v1		GCF_000462285.2_ASM46228v2		GCF_001081985.1_10071_8_21		GCA_002184565.1_ASM218456v1
	GCF_002153305.1_ASM215330v1		GCF_000462305.2_ASM46230v2		GCF_001082005.1_10060_5_35		GCA_002184605.1_ASM218460v1
	GCF_002153315.1_ASM215331v1		GCF_000462325.2_ASM46232v2		GCF_001082025.1_10071_3_76		GCA_002212105.1_ASM221210v1
	GCF_002154825.1_ASM215482v1		GCF_000462345.2_ASM46234v2		GCF_001082045.1_10071_8_77		GCA_002212115.1_ASM221211v1
	GCF_002156725.1_ASM215672v1		GCF_000462365.2_ASM46236v2		GCF_001082065.1_10060_5_75		GCA_002212145.1_ASM221214v1
	GCF_002156745.1_ASM215674v1		GCF_000462385.2_ASM46238v2		GCF_001082085.1_10060_5_38		GCA_002212155.1_ASM221215v1
	GCF_002156785.1_ASM215678v1		GCF_000462405.2_ASM46240v2		GCF_001082105.1_10071_3_5		GCA_002212165.1_ASM221216v1
	GCF_002157345.1_ASM215734v1		GCF_000462425.2_ASM46242v2		GCF_001082125.1_10071_8_45		GCA_002212205.1_ASM221220v1
	GCF_002162395.1_ASM216239v1		GCF_000462445.2_ASM46244v2		GCF_001082145.1_10071_8_49		GCA_002212235.1_ASM221223v1
	GCF_002162405.1_ASM216240v1		GCF_000462465.2_ASM46246v2		GCF_001082165.1_10071_3_35		GCA_002212245.1_ASM221224v1
	GCF_002162425.1_ASM216242v1		GCF_000462485.2_ASM46248v2		GCF_001082185.1_10071_8_36		GCA_002212285.1_ASM221228v1
	GCF_002162475.1_ASM216247v1		GCF_000462505.2_ASM46250v2		GCF_001082205.1_10071_3_84		GCA_002212305.1_ASM221230v1
	GCF_002163225.1_ASM216322v1		GCF_000462525.2_ASM46252v2		GCF_001082225.1_10071_8_41		GCA_002212315.1_ASM221231v1
	GCF_002163895.1_ASM216389v1		GCF_000462545.2_ASM46254v2		GCF_001082245.1_10071_3_70		GCA_002212325.1_ASM221232v1
	GCF_002164605.1_ASM216460v1		GCF_000462565.2_ASM46256v2		GCF_001082265.1_10071_8_89		GCA_002212365.1_ASM221236v1
	GCF_002164675.1_ASM216467v1		GCF_000462585.2_ASM46258v2		GCF_001082285.1_10071_8_32		GCA_002212385.1_ASM221238v1
	GCF_002164685.1_ASM216468v1		GCF_000462605.2_ASM46260v2		GCF_001082305.1_10071_8_60		GCA_002212395.1_ASM221239v1
	GCF_002164695.1_ASM216469v1		GCF_000462625.2_ASM46262v2		GCF_001082325.1_10060_6_11		GCA_002212405.1_ASM221240v1
	GCF_002164725.1_ASM216472v1		GCF_000462645.2_ASM46264v2		GCF_001082345.1_10060_6_76		GCA_002212445.1_ASM221244v1
	GCF_002164755.1_ASM216475v1		GCF_000462665.2_ASM46266v2		GCF_001082365.1_10071_3_11		GCA_002212465.1_ASM221246v1
	GCF_002164765.1_ASM216476v1		GCF_000462685.2_ASM46268v2		GCF_001082385.1_10071_8_20		GCA_002212485.1_ASM221248v1
	GCF_002164795.1_ASM216479v1		GCF_000462705.2_ASM46270v2		GCF_001082405.1_10071_3_85		GCA_002212525.1_ASM221252v1
	GCF_002164855.2_ASM216485v2		GCF_000462725.2_ASM46272v2		GCF_001082425.1_10071_8_46		GCA_002212535.1_ASM221253v1
	GCF_002164875.1_ASM216487v1		GCF_000462745.2_ASM46274v2		GCF_001082445.1_10060_5_65		GCA_002212565.1_ASM221256v1
	GCF_002166915.1_ASM216691v1		GCF_000462765.2_ASM46276v2		GCF_001082465.1_10060_5_23		GCA_002212605.1_ASM221260v1
	GCF_002166955.1_ASM216695v1		GCF_000462785.2_ASM46278v2		GCF_001082485.1_10060_5_29		GCA_002212625.1_ASM221262v1
	GCF_002166965.1_ASM216696v1		GCF_000462805.2_ASM46280v2		GCF_001082505.1_10071_8_51		GCA_002212635.1_ASM221263v1
	GCF_002167025.1_ASM216702v1		GCF_000462825.2_ASM46282v2		GCF_001082525.1_10071_3_20		GCA_002212645.1_ASM221264v1
	GCF_002167035.1_ASM216703v1		GCF_000462845.2_ASM46284v2		GCF_001082545.1_10071_8_30		GCA_002212685.1_ASM221268v1
	GCF_002167065.1_ASM216706v1		GCF_000462865.2_ASM46286v2		GCF_001082565.1_10071_3_3		GCA_002212705.1_ASM221270v1
	GCF_002167075.1_ASM216707v1		GCF_000462885.2_ASM46288v2		GCF_001082585.1_10071_3_92		GCA_002212715.1_ASM221271v1
	GCF_002167105.1_ASM216710v1		GCF_000462905.2_ASM46290v2		GCF_001082605.1_10071_3_29		GCA_002237955.1_ASM223795v1
	GCF_002167115.1_ASM216711v1		GCF_000463605.1_Esch_coli_UMEA_3652-1_V1		GCF_001082625.1_10071_3_2		GCA_002238075.1_ASM223807v1
	GCF_002167135.1_ASM216713v1		GCF_000464955.2_ASM46495v2		GCF_001082645.1_10060_6_75		GCA_002239735.1_ASM223973v1
	GCF_002167145.1_ASM216714v1		GCF_000465135.1_Esch_coli_HVH_190_4-3255514_V1		GCF_001082665.1_10071_8_67		GCA_002239865.1_ASM223986v1
	GCF_002173825.1_ASM217382v1		GCF_000465155.1_Esch_coli_HVH_102_4-6906788_V1		GCF_001082685.1_10060_6_26		GCA_002239885.1_ASM223988v1
	GCF_002173875.1_ASM217387v1		GCF_000466625.1_E_coliM1-1.0		GCF_001082705.1_10060_6_53		GCA_002241095.1_ASM224109v1
	GCF_002173885.1_ASM217388v1		GCF_000467695.1_95NR1		GCF_001082725.1_10060_5_51		GCA_002241105.1_ASM224110v1
	GCF_002173905.1_ASM217390v1		GCF_000468515.1_ASM46851v1		GCF_001082745.1_10071_8_70		GCA_002249135.1_ASM224913v1
	GCF_002173955.1_ASM217395v1		GCF_000471065.1_E_coliM2-1.0		GCF_001082765.1_10071_3_73		GCA_002249185.1_ASM224918v1
	GCF_002173965.1_ASM217396v1		GCF_000471085.2_E_coliM3-1.0		GCF_001082785.1_10060_5_53		GCA_002249225.1_ASM224922v1
	GCF_002174005.1_ASM217400v1		GCF_000471105.1_E_coliM4-1.0		GCF_001082805.1_10060_5_55		GCA_002249245.1_ASM224924v1
	GCF_002174015.1_ASM217401v1		GCF_000471125.1_E_coliM5-1.0		GCF_001082825.1_10060_6_66		GCA_002249255.1_ASM224925v1
	GCF_002174025.1_ASM217402v1		GCF_000471145.1_E_coliM6-1.0		GCF_001082845.1_10071_3_49		GCA_002249265.1_ASM224926v1
	GCF_002174075.1_ASM217407v1		GCF_000471165.1_E_coliM7-1.0		GCF_001082865.1_10071_8_11		GCA_002249305.1_ASM224930v1
	GCF_002174175.1_ASM217417v1		GCF_000471185.1_E_coliM8-1.0		GCF_001082885.1_10060_6_77		GCA_002249325.1_ASM224932v1
	GCF_002180075.1_ASM218007v1		GCF_000471205.1_E_coliM9-1.0		GCF_001082905.1_10071_3_8		GCA_002249335.1_ASM224933v1
	GCF_002180155.1_ASM218015v1		GCF_000471225.1_E_coliM10-1.0		GCF_001082925.1_10060_5_76		GCA_002249385.1_ASM224938v1
	GCF_002180175.1_ASM218017v1		GCF_000471245.1_E_coliM11-1.0		GCF_001082945.1_10060_5_39		GCA_002249405.1_ASM224940v1
	GCF_002180255.1_ASM218025v1		GCF_000471265.1_E_coliM12-1.0		GCF_001082965.1_10060_5_46		GCA_002249425.1_ASM224942v1
	GCF_002180295.1_ASM218029v1		GCF_000471285.1_E_coliM13-1.0		GCF_001083005.1_10592_2_65		GCA_002249465.1_ASM224946v1
	GCF_002180315.1_ASM218031v1		GCF_000471305.1_E_coliM14-1.0		GCF_001083065.1_10492_1_38		GCA_002249475.1_ASM224947v1
	GCF_002180485.1_ASM218048v1		GCF_000471325.1_E_coliM15-1.0		GCF_001083165.1_10608_2_68		GCA_002249505.1_ASM224950v1
	GCF_002180495.1_ASM218049v1		GCF_000471345.1_E_coliM16-1.0		GCF_001083185.1_10608_2_17		GCA_002249525.1_ASM224952v1
	GCF_002180525.1_ASM218052v1		GCF_000471365.1_E_coliM17-1.0		GCF_001083325.1_10209_5_36		GCA_002249545.1_ASM224954v1
	GCF_002180535.1_ASM218053v1		GCF_000471385.1_E_coliM18-1.0		GCF_001083605.1_10562_2_65		GCA_002249585.1_ASM224958v1
	GCF_002180565.1_ASM218056v1		GCF_000471405.1_E_coliM19-1.0		GCF_001083745.1_10561_2_2		GCA_002249605.1_ASM224960v1
	GCF_002180595.1_ASM218059v1		GCF_000471425.1_E_coliM20-1.0		GCF_001084005.1_9953_5_8		GCA_002249655.1_ASM224965v1
	GCF_002180605.1_ASM218060v1		GCF_000471445.1_E_coliM21-1.0		GCF_001084165.1_10492_1_36		GCA_002261505.1_ASM226150v1
	GCF_002180645.1_ASM218064v1		GCF_000471465.1_E_coliM22-1.0		GCF_001084205.1_10607_1_49		GCA_002265675.1_ASM226567v1
	GCF_002180655.1_ASM218065v1		GCF_000471485.1_E_coliM23-1.0		GCF_001084245.1_10561_2_58		GCA_002277145.1_ASM227714v1
	GCF_002180685.1_ASM218068v1		GCF_000471505.1_E_coliK1-1.0		GCF_001084325.1_10561_2_59		GCA_002277175.1_ASM227717v1
	GCF_002180695.1_ASM218069v1		GCF_000471525.1_E_coliK2-1.0		GCF_001084525.1_10593_2_26		GCA_002277185.1_ASM227718v1
	GCF_002180725.1_ASM218072v1		GCF_000471545.1_E_coliWC1-1.0		GCF_001084585.1_10608_2_35		GCA_002277215.1_ASM227721v1
	GCF_002180735.1_ASM218073v1		GCF_000471565.1_E_coliWC2-1.0		GCF_001084945.1_10492_1_26		GCA_002277225.1_ASM227722v1
	GCF_002180765.1_ASM218076v1		GCF_000471585.1_E_coliWa1-1.0		GCF_001084965.1_10493_1_80		GCA_002277235.1_ASM227723v1
	GCF_002180775.1_ASM218077v1		GCF_000471605.1_E_coliWa2-1.0		GCF_001084985.1_10593_2_18		GCA_002277275.1_ASM227727v1
	GCF_002180805.1_ASM218080v1		GCF_000473725.2_O199v4		GCF_001085025.1_10562_2_40		GCA_002277285.1_ASM227728v1
	GCF_002180845.1_ASM218084v1		GCF_000474825.1_Esch_coli_BIDMC_19C_V1_PacBio		GCF_001085145.1_8490_2_76		GCA_002277315.1_ASM227731v1
	GCF_002180855.1_ASM218085v1		GCF_000474845.1_Esch_coli_BWH_24_V1_PacBio		GCF_001085185.1_10349_1_8		GCA_002277325.1_ASM227732v1
	GCF_002180885.1_ASM218088v1		GCF_000477495.2_ASM47749v2		GCF_001085205.1_10492_1_83		GCA_002277355.1_ASM227735v1
	GCF_002180895.1_ASM218089v1		GCF_000478705.1_95JB1		GCF_001085225.1_9953_5_62		GCA_002277365.1_ASM227736v1
	GCF_002180925.1_ASM218092v1		GCF_000482045.1_Escherichia_coli_SCD1		GCF_001085245.1_9870_8_65		GCA_002277385.1_ASM227738v1
	GCF_002180935.1_ASM218093v1		GCF_000482065.1_Escherichia_coli_SCD2		GCF_001085325.1_10593_2_44		GCA_002277405.1_ASM227740v1
	GCF_002180965.1_ASM218096v1		GCF_000482265.1_EC_K12_MG1655_Broad_SNP		GCF_001085365.1_9870_8_76		GCA_002277435.1_ASM227743v1
	GCF_002180975.1_ASM218097v1		GCF_000485615.1_ASM48561v1		GCF_001085485.1_10209_5_10		GCA_002277445.1_ASM227744v1
	GCF_002181005.1_ASM218100v1		GCF_000485655.1_ASM48565v1		GCF_001085525.1_10592_2_70		GCA_002277455.1_ASM227745v1
	GCF_002181015.1_ASM218101v1		GCF_000485675.1_ASM48567v1		GCF_001085605.1_10592_2_14		GCA_002277485.1_ASM227748v1
	GCF_002181045.1_ASM218104v1		GCF_000485695.1_ASM48569v1		GCF_001085625.1_10349_1_25		GCA_002277505.1_ASM227750v1
	GCF_002181055.1_ASM218105v1		GCF_000485715.1_ASM48571v1		GCF_001085685.1_8490_2_75		GCA_002277515.1_ASM227751v1
	GCF_002181085.1_ASM218108v1		GCF_000485735.1_ASM48573v1		GCF_001085745.1_9475_6_28		GCA_002277535.1_ASM227753v1
	GCF_002181095.1_ASM218109v1		GCF_000488015.1_Esch_coli_HVH_50_4-2593475_V1		GCF_001085905.1_10541_2_34		GCA_002277575.1_ASM227757v1
	GCF_002181105.1_ASM218110v1		GCF_000488035.1_Esch_coli_HVH_98_4-5799287_V1		GCF_001085925.1_9953_5_12		GCA_002277585.1_ASM227758v1
	GCF_002181145.1_ASM218114v1		GCF_000488055.1_Esch_coli_UMEA_3336-1_V1		GCF_001086265.1_10561_2_54		GCA_002277605.1_ASM227760v1
	GCF_002181165.1_ASM218116v1		GCF_000488075.1_Esch_coli_UMEA_3426-1_V1		GCF_001086325.1_10349_1_91		GCA_002277635.1_ASM227763v1
	GCF_002181175.1_ASM218117v1		GCF_000488095.1_Esch_coli_UMEA_3290-1_V1		GCF_001086425.1_8525_3_55		GCA_002277645.1_ASM227764v1
	GCF_002181185.1_ASM218118v1		GCF_000488115.1_Esch_coli_UMEA_3693-1_V1		GCF_001086485.1_10561_2_62		GCA_002277655.1_ASM227765v1
	GCF_002181225.1_ASM218122v1		GCF_000488135.1_Esch_coli_UMEA_3323-1_V1		GCF_001086945.1_10209_5_60		GCA_002277675.1_ASM227767v1
	GCF_002181245.1_ASM218124v1		GCF_000488155.1_Esch_coli_UMEA_3342-1_V1		GCF_001087005.1_10209_5_11		GCA_002277705.1_ASM227770v1
	GCF_002181265.1_ASM218126v1		GCF_000488295.1_ASM48829v1		GCF_001087065.1_8490_5_12		GCA_002277715.1_ASM227771v1
	GCF_002181275.1_ASM218127v1		GCF_000488315.1_ASM48831v1		GCF_001087105.1_10349_1_65		GCA_002416395.1_ASM241639v1
	GCF_002181305.1_ASM218130v1		GCF_000488335.1_ASM48833v1		GCF_001087165.1_8525_3_53		GCA_002416425.1_ASM241642v1
	GCF_002181325.1_ASM218132v1		GCF_000488355.1_ASM48835v1		GCF_001087345.1_7468_7_68		GCA_002416435.1_ASM241643v1
	GCF_002181345.1_ASM218134v1		GCF_000488375.1_ASM48837v1		GCF_001087545.1_10608_2_57		GCA_002634325.1_ASM263432v1
	GCF_002181355.1_ASM218135v1		GCF_000488395.1_ASM48839v1		GCF_001087625.1_10541_2_24		GCA_002634345.1_ASM263434v1
	GCF_002181385.1_ASM218138v1		GCF_000488415.1_ASM48841v1		GCF_001087725.1_9953_5_67		GCA_002753915.1_ASM275391v1
	GCF_002181405.1_ASM218140v1		GCF_000488435.1_ASM48843v1		GCF_001087985.1_9870_8_63		GCA_002761575.1_ASM276157v1
	GCF_002181415.1_ASM218141v1		GCF_000488455.1_ASM48845v1		GCF_001088065.1_10493_1_31		GCA_002762095.1_ASM276209v1
	GCF_002181445.1_ASM218144v1		GCF_000488475.1_ASM48847v1		GCF_001088085.1_10493_1_83		GCA_002762115.1_ASM276211v1
	GCF_002181455.1_ASM218145v1		GCF_000488495.1_ASM48849v1		GCF_001088305.1_9475_6_29		GCA_002762155.1_ASM276215v1
	GCF_002181485.1_ASM218148v1		GCF_000488515.1_ASM48851v1		GCF_001088345.2_052042_2		GCA_002762495.1_ASM276249v1
	GCF_002181505.1_ASM218150v1		GCF_000488535.1_ASM48853v1		GCF_001088605.1_10592_2_46		GCA_002762505.1_ASM276250v1
	GCF_002181525.1_ASM218152v1		GCF_000488555.1_ASM48855v1		GCF_001088765.1_10593_2_11		GCA_002762535.1_ASM276253v1
	GCF_002181545.1_ASM218154v1		GCF_000488575.1_ASM48857v1		GCF_001088965.1_10493_1_37		GCA_002762545.2_ASM276254v2
	GCF_002181555.1_ASM218155v1		GCF_000488595.1_ASM48859v1		GCF_001089065.1_10607_1_63		GCA_002803655.2_ASM280365v2
	GCF_002181585.1_ASM218158v1		GCF_000488615.1_ASM48861v1		GCF_001089225.1_10349_1_39		GCA_002837005.1_ASM283700v1
	GCF_002181595.1_ASM218159v1		GCF_000488635.1_ASM48863v1		GCF_001089345.1_10349_1_50		GCA_002837035.1_ASM283703v1
	GCF_002181635.1_ASM218163v1		GCF_000488655.1_ASM48865v1		GCF_001089365.1_10493_1_55		GCA_002837985.2_ASM283798v2
	GCF_002181665.1_ASM218166v1		GCF_000488675.1_ASM48867v1		GCF_001089465.1_9953_5_57		GCA_002838015.2_ASM283801v2
	GCF_002181675.1_ASM218167v1		GCF_000488695.1_ASM48869v1		GCF_001089545.1_10349_1_57		GCA_002843665.1_ASM284366v1
	GCF_002181705.1_ASM218170v1		GCF_000488715.1_ASM48871v1		GCF_001089565.1_10492_1_16		GCA_002863545.1_ASM286354v1
	GCF_002181715.1_ASM218171v1		GCF_000488735.1_ASM48873v1		GCF_001089625.1_10592_2_40		GCA_002947415.1_ASM294741v1
	GCF_002181745.1_ASM218174v1		GCF_000488755.1_ASM48875v1		GCF_001089805.1_9475_6_1		GCA_002948475.1_ASM294847v1
	GCF_002181755.1_ASM218175v1		GCF_000488775.1_ASM48877v1		GCF_001089865.1_9475_6_9		GCA_002950415.1_ASM295041v1
	GCF_002181785.1_ASM218178v1		GCF_000488795.1_ASM48879v1		GCF_001089925.1_10209_5_28		GCA_002950425.1_ASM295042v1
	GCF_002181795.1_ASM218179v1		GCF_000488815.1_ASM48881v1		GCF_001089985.1_10561_2_34		GCA_002950435.1_ASM295043v1
	GCF_002181825.1_ASM218182v1		GCF_000488835.1_ASM48883v1		GCF_001090105.1_8447_8_4		GCA_002950455.1_ASM295045v1
	GCF_002181835.1_ASM218183v1		GCF_000492235.1_Esch_coli_BIDMC_39_V1		GCF_001090265.1_8616_4_51		GCA_002950495.2_ASM295049v2
	GCF_002181865.1_ASM218186v1		GCF_000492255.1_Esch_coli_BIDMC_38_V1		GCF_001090325.1_10493_1_51		GCA_002950515.1_ASM295051v1
	GCF_002181875.1_ASM218187v1		GCF_000492275.1_Esch_coli_BIDMC_37_V1		GCF_001090385.1_9870_8_79		GCA_002950525.1_ASM295052v1
	GCF_002181895.1_ASM218189v1		GCF_000492655.1_Esch_coli_BWH_32_V1		GCF_001090485.1_10607_2_10		GCA_002950545.1_ASM295054v1
	GCF_002181915.1_ASM218191v1		GCF_000493595.2_EcoPMV1		GCF_001090505.1_10607_2_32		GCA_002950595.1_ASM295059v1
	GCF_002181945.1_ASM218194v1		GCF_000493755.1_ASM49375v1		GCF_001090585.1_10349_1_46		GCA_002950615.1_ASM295061v1
	GCF_002181955.1_ASM218195v1		GCF_000494935.1_Esch_coli_HVH_36_4-5675286_V1		GCF_001090905.1_10493_1_12		GCA_002950625.1_ASM295062v1
	GCF_002181965.1_ASM218196v1		GCF_000494955.1_Esch_coli_HVH_12_4-7653042_V1		GCF_001090925.1_9870_8_48		GCA_002950655.1_ASM295065v1
	GCF_002182005.1_ASM218200v1		GCF_000494975.1_Esch_coli_HVH_86_4-7026218_V1		GCF_001090965.1_9870_8_51		GCA_002950675.1_ASM295067v1
	GCF_002182045.1_ASM218204v1		GCF_000495015.1_Esch_coli_HVH_148_4-3192490_V1		GCF_001091105.1_10593_2_60		GCA_002950715.1_ASM295071v1
	GCF_002182055.1_ASM218205v1		GCF_000495035.1_Esch_coli_HVH_152_4-3447545_V1		GCF_001091245.1_8616_4_49		GCA_002950725.1_ASM295072v1
	GCF_002182065.1_ASM218206v1		GCF_000495055.1_Esch_coli_HVH_178_4-3189163_V1		GCF_001091385.1_8447_8_7		GCA_002950755.1_ASM295075v1
	GCF_002182125.1_ASM218212v1		GCF_000495075.1_Esch_coli_UMEA_3148-1_V1		GCF_001091425.1_9870_8_52		GCA_002950795.1_ASM295079v1
	GCF_002182135.1_ASM218213v1		GCF_000496345.2_O455v2		GCF_001091445.1_8490_2_44		GCA_002950815.1_ASM295081v1
	GCF_002182145.1_ASM218214v1		GCF_000496365.2_Q456v4		GCF_001091525.1_8490_5_25		GCA_002950825.1_ASM295082v1
	GCF_002182155.1_ASM218215v1		GCF_000496975.1_CE418_1		GCF_001091665.1_9953_5_2		GCA_002950855.1_ASM295085v1
	GCF_002182205.1_ASM218220v1		GCF_000496995.1_CE516_1		GCF_001091725.1_9870_8_86		GCA_002950895.1_ASM295089v1
	GCF_002182215.1_ASM218221v1		GCF_000497015.1_CE549_1		GCF_001091785.1_10608_2_13		GCA_002950915.1_ASM295091v1
	GCF_002182235.1_ASM218223v1		GCF_000498235.1_ASM49823v1		GCF_001091845.1_9475_6_4		GCA_002950925.1_ASM295092v1
	GCF_002182245.1_ASM218224v1		GCF_000498255.1_ASM49825v1		GCF_001092145.1_10592_2_71		GCA_002950975.1_ASM295097v1
	GCF_002182285.1_ASM218228v1		GCF_000498275.1_ASM49827v1		GCF_001092205.1_10492_1_1		GCA_002950995.1_ASM295099v1
	GCF_002182305.1_ASM218230v1		GCF_000498795.2_LAU-EC2		GCF_001092245.1_9475_6_25		GCA_002951015.1_ASM295101v1
	GCF_002182325.1_ASM218232v1		GCF_000498815.2_EC3		GCF_001092385.1_7468_7_64		GCA_002951055.1_ASM295105v1
	GCF_002182525.1_ASM218252v1		GCF_000498835.2_LAU-EC4		GCF_001092405.1_10209_5_4		GCA_002951075.1_ASM295107v1
	GCF_002182535.1_ASM218253v1		GCF_000498875.2_LAU-EC5		GCF_001092485.1_10562_2_77		GCA_002951095.1_ASM295109v1
	GCF_002182575.1_ASM218257v1		GCF_000499485.1_MYMC4100		GCF_001092585.1_10593_2_20		GCA_002951135.1_ASM295113v1
	GCF_002184115.1_ASM218411v1		GCF_000500815.1_GSK202U		GCF_001092625.1_9953_5_22		GCA_002951155.1_ASM295115v1
	GCF_002184225.1_ASM218422v1		GCF_000500835.1_GSK2022		GCF_001092745.1_10349_1_75		GCA_002951175.1_ASM295117v1
	GCF_002184395.2_ASM218439v2		GCF_000500855.1_GSK2023		GCF_001092765.1_10209_5_29		GCA_002951215.1_ASM295121v1
	GCF_002184415.2_ASM218441v2		GCF_000500875.1_GSK2024		GCF_001092785.1_10607_1_87		GCA_002951235.1_ASM295123v1
	GCF_002184485.2_ASM218448v2		GCF_000500895.1_GSK202B		GCF_001092865.1_10493_1_84		GCA_002951255.1_ASM295125v1
	GCF_002184505.2_ASM218450v2		GCF_000503255.1_Ecoli897		GCF_001093025.1_8447_8_31		GCA_002951275.1_ASM295127v1
	GCF_002184515.2_ASM218451v2		GCF_000503295.1_Ecoli38.16		GCF_001093245.1_10541_2_11		GCA_002951315.1_ASM295131v1
	GCF_002184525.2_ASM218452v2		GCF_000503315.1_Ecoli320		GCF_001093265.1_10561_2_57		GCA_002951335.1_ASM295133v1
	GCF_002184705.2_ASM218470v2		GCF_000503335.1_Ecoli681		GCF_001093385.1_9953_5_45		GCA_002951345.1_ASM295134v1
	GCF_002184715.2_ASM218471v2		GCF_000503355.1_Ecoli38.27		GCF_001093505.1_10608_2_23		GCA_002951375.1_ASM295137v1
	GCF_002184745.2_ASM218474v2		GCF_000503395.1_Ecoli53A		GCF_001093525.1_10349_1_41		GCA_002951415.1_ASM295141v1
	GCF_002184755.2_ASM218475v2		GCF_000503435.1_Ecoli328		GCF_001093545.1_8490_2_60		GCA_002951435.1_ASM295143v1
	GCF_002184785.2_ASM218478v2		GCF_000503455.1_Ecoli435		GCF_001093585.1_10492_1_7		GCA_002992205.1_ASM299220v1
	GCF_002184795.2_ASM218479v2		GCF_000503475.1_Ecoli597		GCF_001093825.1_10349_1_66		GCA_002992225.1_ASM299222v1
	GCF_002184825.2_ASM218482v2		GCF_000503495.1_Ecoli606		GCF_001093885.1_10349_1_33		GCA_002992235.1_ASM299223v1
	GCF_002184835.2_ASM218483v2		GCF_000503515.1_Ecoli668		GCF_001094025.1_10562_2_42		GCA_002992255.1_ASM299225v1
	GCF_002184865.2_ASM218486v2		GCF_000503535.1_Ecoli1A		GCF_001094085.1_9953_5_65		GCA_002992285.1_ASM299228v1
	GCF_002184875.2_ASM218487v2		GCF_000503555.1_Ecoli9B		GCF_001094105.1_10541_2_53		GCA_002992305.1_ASM299230v1
	GCF_002184915.2_ASM218491v2		GCF_000503575.1_Ecoli27A		GCF_001094245.1_10492_1_60		GCA_002992325.1_ASM299232v1
	GCF_002184945.2_ASM218494v2		GCF_000503615.1_Ecoli87A		GCF_001094425.1_10607_1_60		GCA_002992345.1_ASM299234v1
	GCF_002184955.2_ASM218495v2		GCF_000503635.1_EcoliFBH1		GCF_001094465.1_10492_1_44		GCA_002992365.1_ASM299236v1
	GCF_002184985.2_ASM218498v2		GCF_000503655.1_Ecoli1047		GCF_001094525.1_9475_6_44		GCA_002992385.1_ASM299238v1
	GCF_002184995.2_ASM218499v2		GCF_000503675.1_Ecoli38.52		GCF_001094625.1_10492_1_80		GCA_002992405.1_ASM299240v1
	GCF_002185025.2_ASM218502v2		GCF_000503695.1_Ecoli1240		GCF_001094645.1_8616_4_47		GCA_002992425.1_ASM299242v1
	GCF_002185045.2_ASM218504v2		GCF_000503715.1_Ecoli1350		GCF_001094745.1_9475_6_94		GCA_002992445.1_ASM299244v1
	GCF_002185055.2_ASM218505v2		GCF_000506445.2_WGS_Escherichia_coli_EC6		GCF_001094765.1_9870_8_28		GCA_002992465.1_ASM299246v1
	GCF_002185075.2_ASM218507v2		GCF_000506465.2_WGS_Escherichia_coli_EC7		GCF_001094925.1_10493_1_5		GCA_002992485.1_ASM299248v1
	GCF_002185105.2_ASM218510v2		GCF_000506485.2_WGS_Escherichia_coli_EC9		GCF_001095125.1_9475_6_93		GCA_002992505.1_ASM299250v1
	GCF_002185125.2_ASM218512v2		GCF_000506505.1_WGS_Escherichia_coli_EC10		GCF_001095145.1_10492_1_9		GCA_002992525.1_ASM299252v1
	GCF_002185135.2_ASM218513v2		GCF_000506585.2_WGS_Escherichia_coli_EC8		GCF_001095305.1_10592_2_31		GCA_002992545.1_ASM299254v1
	GCF_002185155.2_ASM218515v2		GCF_000506825.1_Q458v4		GCF_001095325.1_9953_5_6		GCA_002992585.1_ASM299258v1
	GCF_002185185.2_ASM218518v2		GCF_000506845.1_Q459v3		GCF_001095425.1_8490_2_87		GCA_002992605.1_ASM299260v1
	GCF_002185205.2_ASM218520v2		GCF_000507605.1_Esch_coli_HVH_23_4-6066488_V1		GCF_001095585.2_ERL114000		GCA_002992625.1_ASM299262v1
	GCF_002185215.2_ASM218521v2		GCF_000507625.1_Esch_coli_HVH_83_4-2051087_V1		GCF_001095705.1_7468_7_80		GCA_002992665.1_ASM299266v1
	GCF_002185285.2_ASM218528v2		GCF_000507645.1_Esch_coli_HVH_177_4-2876612_V1		GCF_001095885.1_9870_8_61		GCA_002992685.1_ASM299268v1
	GCF_002185355.2_ASM218535v2		GCF_000507665.1_Esch_coli_HVH_214_4-3062198_V1		GCF_001095965.1_10592_2_18		GCA_002992705.1_ASM299270v1
	GCF_002185385.2_ASM218538v2		GCF_000507685.1_Esch_coli_UMEA_3489-1_V1		GCF_001096105.1_10562_2_21		GCA_002992715.1_ASM299271v1
	GCF_002185405.2_ASM218540v2		GCF_000508365.1_Q457		GCF_001096285.1_10562_2_29		GCA_002992745.1_ASM299274v1
	GCF_002185415.2_ASM218541v2		GCF_000508385.1_Q460		GCF_001096345.1_10541_2_40		GCA_002992765.1_ASM299276v1
	GCF_002185425.2_ASM218542v2		GCF_000511425.1_Ecoli148		GCF_001096385.1_10593_2_49		GCA_002992775.1_ASM299277v1
	GCF_002185465.2_ASM218546v2		GCF_000511445.1_EcoliFAH2		GCF_001096485.1_9475_6_69		GCA_002992805.1_ASM299280v1
	GCF_002185485.2_ASM218548v2		GCF_000511465.1_EcoliFAH1		GCF_001096505.1_10608_2_52		GCA_002992825.1_ASM299282v1
	GCF_002185495.2_ASM218549v2		GCF_000511485.1_EcoliFAP1		GCF_001096565.1_8490_2_48		GCA_002992845.1_ASM299284v1
	GCF_002185515.2_ASM218551v2		GCF_000511505.1_EcoliFAP2		GCF_001096665.1_10492_1_73		GCA_002992865.1_ASM299286v1
	GCF_002185545.2_ASM218554v2		GCF_000511525.1_EcoliFBP1		GCF_001096745.1_10209_5_59		GCA_002992875.1_ASM299287v1
	GCF_002185555.2_ASM218555v2		GCF_000511545.1_EcoliFCH1		GCF_001096905.1_9475_6_2		GCA_002992905.1_ASM299290v1
	GCF_002185565.2_ASM218556v2		GCF_000511565.1_EcoliFCP1		GCF_001096965.1_9870_8_89		GCA_003006835.1_ASM300683v1
	GCF_002185575.2_ASM218557v2		GCF_000512625.1_E1777_2		GCF_001096985.1_10425_1_3		GCA_003006845.1_ASM300684v1
	GCF_002185625.2_ASM218562v2		GCF_000513035.1_E._coli_O157		GCF_001097005.1_9953_5_23		GCA_003006875.1_ASM300687v1
	GCF_002185645.2_ASM218564v2		GCF_000513375.1_IS5		GCF_001097045.1_8490_2_94		GCA_003006885.1_ASM300688v1
	GCF_002185655.2_ASM218565v2		GCF_000517165.1_ASM51716v1		GCF_001097065.1_10562_2_52		GCA_003006975.1_ASM300697v1
	GCF_002185665.2_ASM218566v2		GCF_000517245.1_ETEC_B2C		GCF_001097145.1_10209_5_23		GCA_003006995.1_ASM300699v1
	GCF_002185705.2_ASM218570v2		GCF_000520035.1_ASM52003v1		GCF_001097165.1_10593_2_83		GCA_003007015.1_ASM300701v1
	GCF_002185725.2_ASM218572v2		GCF_000520055.1_ASM52005v1		GCF_001097285.1_10492_1_79		GCA_003007025.1_ASM300702v1
	GCF_002185735.2_ASM218573v2		GCF_000522085.1_Esch_coli_BIDMC_43b_V1		GCF_001097525.1_10562_2_1		GCA_003007055.1_ASM300705v1
	GCF_002185745.2_ASM218574v2		GCF_000522105.1_Esch_coli_BIDMC_43a_V1		GCF_001097585.1_10349_1_78		GCA_003007065.1_ASM300706v1
	GCF_002185755.2_ASM218575v2		GCF_000522125.1_Esch_coli_BIDMC_20B_V1		GCF_001097625.1_10607_2_38		GCA_003007095.1_ASM300709v1
	GCF_002185805.2_ASM218580v2		GCF_000522145.1_Esch_coli_BIDMC_20A_V2		GCF_001097825.1_10592_2_30		GCA_003007115.1_ASM300711v1
	GCF_002185815.2_ASM218581v2		GCF_000522165.1_Esch_coli_BIDMC_19B_V2		GCF_001098065.1_9870_8_57		GCA_003007135.1_ASM300713v1
	GCF_002185835.2_ASM218583v2		GCF_000522185.2_ASM52218v2		GCF_001098225.1_8447_8_15		GCA_003007145.1_ASM300714v1
	GCF_002185885.2_ASM218588v2		GCF_000522205.1_Esch_coli_BIDMC_17B_V2		GCF_001098485.1_10541_2_7		GCA_003007215.1_ASM300721v1
	GCF_002185905.2_ASM218590v2		GCF_000522225.1_Esch_coli_BIDMC_17A_V2		GCF_001098645.1_10493_1_3		GCA_003007275.1_ASM300727v1
	GCF_002185915.2_ASM218591v2		GCF_000522245.1_Esch_coli_BIDMC_15_V2		GCF_001098665.1_10593_2_38		GCA_003007335.1_ASM300733v1
	GCF_002185925.2_ASM218592v2		GCF_000522265.1_Esch_coli_BIDMC_9_V2		GCF_001098685.1_9870_8_32		GCA_003007355.1_ASM300735v1
	GCF_002185965.2_ASM218596v2		GCF_000522285.1_Esch_coli_BIDMC_3_V2		GCF_001098945.1_9475_6_77		GCA_003007375.1_ASM300737v1
	GCF_002185975.2_ASM218597v2		GCF_000522305.1_Esch_coli_BIDMC_2B_V2		GCF_001099045.1_9475_6_65		GCA_003007395.1_ASM300739v1
	GCF_002186005.2_ASM218600v2		GCF_000522325.1_Esch_coli_BWH_40_V1		GCF_001099125.1_9953_5_30		GCA_003007405.1_ASM300740v1
	GCF_002186015.2_ASM218601v2		GCF_000522345.1_Esch_coli_BWH_34_V1		GCF_001099145.1_10593_2_14		GCA_003007435.1_ASM300743v1
	GCF_002186045.2_ASM218604v2		GCF_000522365.1_Esch_coli_BIDMC_49b_V1		GCF_001099205.1_8490_5_30		GCA_003007455.1_ASM300745v1
	GCF_002186055.2_ASM218605v2		GCF_000522385.1_Esch_coli_BIDMC_49a_V1		GCF_001099265.1_10209_5_53		GCA_003007475.1_ASM300747v1
	GCF_002186085.2_ASM218608v2		GCF_000522405.1_Esch_coli_BIDMC_6_V2		GCF_001099285.1_9475_6_48		GCA_003007485.1_ASM300748v1
	GCF_002186095.2_ASM218609v2		GCF_000529355.1_IS25v1		GCF_001099305.1_10592_2_57		GCA_003007515.1_ASM300751v1
	GCF_002186125.2_ASM218612v2		GCF_000529975.1_IS29v1		GCF_001099365.1_10493_1_72		GCA_003007535.1_ASM300753v1
	GCF_002186135.2_ASM218613v2		GCF_000564835.2_EC096_10.1		GCF_001099405.1_8525_3_56		GCA_003007585.1_ASM300758v1
	GCF_002186165.2_ASM218616v2		GCF_000576655.2_MP1_1.0		GCF_001099465.1_10562_2_31		GCA_003007615.1_ASM300761v1
	GCF_002186185.2_ASM218618v2		GCF_000586515.1_E.coliLR09v1		GCF_001099585.1_10349_1_53		GCA_003007635.1_ASM300763v1
	GCF_002186205.2_ASM218620v2		GCF_000597845.1_ASM59784v1		GCF_001099645.1_7468_7_59		GCA_003007655.1_ASM300765v1
	GCF_002186215.2_ASM218621v2		GCF_000599625.1_ASM59962v1		GCF_001099705.1_9475_6_78		GCA_003010655.1_ASM301065v1
	GCF_002186245.2_ASM218624v2		GCF_000599645.1_ASM59964v1		GCF_001099765.1_7468_7_78		GCA_003020265.1_ASM302026v1
	GCF_002186255.2_ASM218625v2		GCF_000599725.2_a5_miseq_linux_20140113		GCF_001099785.1_10608_2_49		GCA_003020275.1_ASM302027v1
	GCF_002186265.2_ASM218626v2		GCF_000599745.2_a5_miseq_linux_20140113		GCF_001099925.1_9953_5_78		GCA_003020285.1_ASM302028v1
	GCF_002186275.2_ASM218627v2		GCF_000599765.2_a5_miseq_linux_20140113		GCF_001099985.1_9870_8_40		GCA_003020325.1_ASM302032v1
	GCF_002186325.2_ASM218632v2		GCF_000599785.2_a5_miseq_linux_20140113		GCF_001100005.1_10561_2_60		GCA_003020385.1_ASM302038v1
	GCF_002186335.2_ASM218633v2		GCF_000599805.2_a5_miseq_linux_20140113		GCF_001100065.1_10607_1_52		GCA_003020445.1_ASM302044v1
	GCF_002186365.2_ASM218636v2		GCF_000599825.1_a5_miseq_linux_20140113		GCF_001100105.1_10349_1_37		GCA_003020455.1_ASM302045v1
	GCF_002186375.2_ASM218637v2		GCF_000601135.1_ASM60113v1		GCF_001100225.1_9953_5_26		GCA_003020485.1_ASM302048v1
	GCF_002186405.2_ASM218640v2		GCF_000601195.1_ASM60119v1		GCF_001100425.1_10492_1_35		GCA_003020505.1_ASM302050v1
	GCF_002186415.2_ASM218641v2		GCF_000601255.2_ASM60125v2		GCF_001100465.1_10540_1_5		GCA_003020525.1_ASM302052v1
	GCF_002186435.1_ASM218643v1		GCF_000601275.1_ASM60127v1		GCF_001101305.1_10562_2_48		GCA_003020545.1_ASM302054v1
	GCF_002186465.1_ASM218646v1		GCF_000601295.1_ASM60129v1		GCF_001101365.1_7468_7_85		GCA_003020565.1_ASM302056v1
	GCF_002186505.1_ASM218650v1		GCF_000601315.1_ASM60131v1		GCF_001101445.1_10492_1_46		GCA_003020575.1_ASM302057v1
	GCF_002186545.1_ASM218654v1		GCF_000607285.1_Esch_coli_K02_V1		GCF_001101505.1_10562_2_54		GCA_003029495.1_ASM302949v1
	GCF_002186585.1_ASM218658v1		GCF_000614035.2_Ec2011C-3170		GCF_001101585.1_9475_6_43		GCA_003039005.1_ASM303900v1
	GCF_002186595.1_ASM218659v1		GCF_000614085.2_Ec2011EL-2288		GCF_001101625.1_10562_2_66		GCA_003039035.1_ASM303903v1
	GCF_002186625.1_ASM218662v1		GCF_000614215.2_Ec2011C-3108		GCF_001101805.1_10349_1_67		GCA_003039235.1_ASM303923v1
	GCF_002186635.1_ASM218663v1		GCF_000614255.1_Ec2011EL-2114		GCF_001101825.1_8490_6_39		GCA_003039275.1_ASM303927v1
	GCF_002186665.1_ASM218666v1		GCF_000614305.2_Ec2011EL-2286		GCF_001102245.1_9870_8_62		GCA_003039375.1_ASM303937v1
	GCF_002186695.1_ASM218669v1		GCF_000614345.2_Ec2011EL-2312		GCF_001102325.1_10608_2_65		GCA_003039475.1_ASM303947v1
	GCF_002186705.1_ASM218670v1		GCF_000614405.2_Ec2011EL-2287		GCF_001102385.1_10561_2_51		GCA_003052285.1_ASM305228v1
	GCF_002186725.1_ASM218672v1		GCF_000614435.2_Ec99-3165		GCF_001102465.1_10562_2_84		GCA_003056465.1_ASM305646v1
	GCF_002186775.1_ASM218677v1		GCF_000614465.2_Ec99-3124		GCF_001102485.1_8490_6_66		GCA_003056475.1_ASM305647v1
	GCF_002186785.1_ASM218678v1		GCF_000614515.1_Ec2010C-4989		GCF_001102545.1_9475_6_5		GCA_003056505.1_ASM305650v1
	GCF_002186805.1_ASM218680v1		GCF_000614565.2_Ec2010C-5034		GCF_001102665.1_8490_2_49		GCA_003056515.1_ASM305651v1
	GCF_002186835.1_ASM218683v1		GCF_000614595.1_Ec2010EL1058		GCF_001102745.1_10607_1_95		GCA_003056525.1_ASM305652v1
	GCF_002186855.1_ASM218685v1		GCF_000614645.2_Ec2011EL-2113		GCF_001102845.1_9870_8_47		GCA_003072095.1_ASM307209v1
	GCF_002186865.1_ASM218686v1		GCF_000614685.2_Ec2011EL-2289		GCF_001102865.1_8616_4_55		GCA_003181015.1_ASM318101v1
	GCF_002186895.1_ASM218689v1		GCF_000614725.2_Ec2010C-4254		GCF_001102885.1_8490_6_69		GCA_003183965.1_ASM318396v1
	GCF_002186935.1_ASM218693v1		GCF_000614765.2_Ec2009C-4659		GCF_001103005.1_10349_1_63		GCA_003194535.1_ASM319453v1
	GCF_002186945.1_ASM218694v1		GCF_000614805.2_EcF7350		GCF_001103145.1_10493_1_67		GCA_003202135.1_ASM320213v1
	GCF_002186995.1_ASM218699v1		GCF_000614845.2_Ec2010C-4347		GCF_001103165.1_8525_3_30		GCA_003264255.1_ASM326425v1
	GCF_002187015.1_ASM218701v1		GCF_000614885.2_Ec2010C-4979C1		GCF_001103265.1_9870_8_72		GCA_003264275.1_ASM326427v1
	GCF_002187025.1_ASM218702v1		GCF_000614925.2_Ec2009EL1412		GCF_001103305.1_10561_2_16		GCA_003264295.1_ASM326429v1
	GCF_002187055.1_ASM218705v1		GCF_000614965.1_Ec2009EL1705		GCF_001103325.1_8616_4_38		GCA_003288775.1_ASM328877v1
	GCF_002187065.1_ASM218706v1		GCF_000615015.1_Ec2009EL2109		GCF_001103345.1_10593_2_82		GCA_003332235.1_ASM333223v1
	GCF_002187095.1_ASM218709v1		GCF_000615055.1_Ec2010C-3214		GCF_001103385.1_8490_5_4		GCA_003335925.1_ASM333592v1
	GCF_002187105.1_ASM218710v1		GCF_000615085.1_Ec2010C-3507		GCF_001103485.1_10592_2_19		GCA_003335945.1_ASM333594v1
	GCF_002187135.1_ASM218713v1		GCF_000615145.1_Ec2010C-3509		GCF_001103505.1_8447_8_20		GCA_003335955.1_ASM333595v1
	GCF_002187145.1_ASM218714v1		GCF_000615175.1_Ec2010C-3510		GCF_001103665.1_10593_2_33		GCA_003335995.1_ASM333599v1
	GCF_002187185.1_ASM218718v1		GCF_000615225.2_Ec2010C-3511		GCF_001103885.1_10607_2_8		GCA_003336005.1_ASM333600v1
	GCF_002187245.1_ASM218724v1		GCF_000615265.1_Ec2010C-3516		GCF_001103905.1_10541_2_55		GCA_003336035.1_ASM333603v1
	GCF_002187255.1_ASM218725v1		GCF_000615305.1_Ec2010C-3517		GCF_001103945.1_8490_5_28		GCA_003336045.1_ASM333604v1
	GCF_002187295.1_ASM218729v1		GCF_000615345.1_Ec2010C-3518		GCF_001104005.1_10209_5_45		GCA_003336075.1_ASM333607v1
	GCF_002187305.1_ASM218730v1		GCF_000615385.1_Ec2010C-3521		GCF_001104065.1_10607_1_43		GCA_003336085.1_ASM333608v1
	GCF_002187315.1_ASM218731v1		GCF_000615415.2_Ec2010C-3526		GCF_001104165.2_E00-7866		GCA_003336125.1_ASM333612v1
	GCF_002187335.1_ASM218733v1		GCF_000615455.2_Ec2010C-3609		GCF_001104205.1_8490_6_60		GCA_003336155.1_ASM333615v1
	GCF_002187375.1_ASM218737v1		GCF_000615505.1_Ec2010C-3840		GCF_001104345.1_10592_2_73		GCA_003345795.1_ASM334579v1
	GCF_002187385.1_ASM218738v1		GCF_000615535.1_Ec2010C-3876		GCF_001104365.1_8490_5_32		GCA_003345805.1_ASM334580v1
	GCF_002187395.1_ASM218739v1		GCF_000615575.2_Ec2010C-3977		GCF_001104465.1_10607_1_85		GCA_003345835.1_ASM334583v1
	GCF_002187405.1_ASM218740v1		GCF_000615605.2_Ec2010C-4086		GCF_001104545.1_10493_1_54		GCA_003345855.1_ASM334585v1
	GCF_002187455.1_ASM218745v1		GCF_000615655.2_Ec2010C-4221		GCF_001104565.1_10493_1_2		GCA_003345915.1_ASM334591v1
	GCF_002187475.1_ASM218747v1		GCF_000615695.1_Ec2011EL-2101		GCF_001104685.1_10493_1_68		GCA_003345955.1_ASM334595v1
	GCF_002187535.1_ASM218753v1		GCF_000615745.2_Ec2011EL-2103		GCF_001104705.1_10562_2_20		GCA_003345995.1_ASM334599v1
	GCF_002187545.1_ASM218754v1		GCF_000615785.2_Ec2011EL-2104		GCF_001104885.2_10349_1_89_2		GCA_003347305.1_ASM334730v1
	GCF_002187575.1_ASM218757v1		GCF_000615815.2_Ec2011EL-2105		GCF_001104905.1_9870_8_26		GCA_003347325.1_ASM334732v1
	GCF_002187585.1_ASM218758v1		GCF_000615865.2_Ec2011EL-2106		GCF_001104925.1_10492_1_31		GCA_003347355.1_ASM334735v1
	GCF_002187615.1_ASM218761v1		GCF_000615925.2_Ec2011EL-2107		GCF_001104965.1_10209_5_31		GCA_003347375.1_ASM334737v1
	GCF_002187625.1_ASM218762v1		GCF_000615965.2_Ec2011EL-2108		GCF_001105025.1_8490_6_38		GCA_003347385.1_ASM334738v1
	GCF_002187655.1_ASM218765v1		GCF_000616005.2_Ec2011EL-2109		GCF_001105145.1_8490_2_50		GCA_003347395.1_ASM334739v1
	GCF_002187665.1_ASM218766v1		GCF_000616035.2_Ec2011EL-2111		GCF_001105205.1_8490_5_31		GCA_003352485.1_ASM335248v1
	GCF_002187685.1_ASM218768v1		GCF_000616075.2_Ec2011EL-2112		GCF_001105225.1_10607_2_15		GCA_003352495.1_ASM335249v1
	GCF_002187715.1_ASM218771v1		GCF_000616135.2_Ec2011C-3216		GCF_001105525.1_10349_1_5		GCA_003352535.1_ASM335253v1
	GCF_002187735.1_ASM218773v1		GCF_000616195.2_Ec2011C-3362		GCF_001105625.1_10562_2_68		GCA_003352565.1_ASM335256v1
	GCF_002187745.1_ASM218774v1		GCF_000616225.2_Ec2011C-3500		GCF_001105645.1_10608_2_25		GCA_003352595.1_ASM335259v1
	GCF_002187775.1_ASM218777v1		GCF_000616245.1_Ec2011C-3537		GCF_001105805.1_10493_1_18		GCA_003352605.1_ASM335260v1
	GCF_002187785.1_ASM218778v1		GCF_000616265.1_Ec2011C-3573		GCF_001105825.1_10607_1_89		GCA_003352615.1_ASM335261v1
	GCF_002187805.1_ASM218780v1		GCF_000616285.1_Ec2011C-3602		GCF_001105845.1_8490_6_51		GCA_003352665.1_ASM335266v1
	GCF_002187835.1_ASM218783v1		GCF_000616305.2_Ec2011C-3632		GCF_001105925.1_7468_7_81		GCA_003352685.1_ASM335268v1
	GCF_002187855.1_ASM218785v1		GCF_000616325.2_Ec2011C-3679		GCF_001106045.1_9953_5_64		GCA_003352725.1_ASM335272v1
	GCF_002187865.1_ASM218786v1		GCF_000616345.2_Ec2011C-3750		GCF_001106065.1_10561_2_33		GCA_003352735.1_ASM335273v1
	GCF_002187895.1_ASM218789v1		GCF_000616365.1_Ec2011EL-1107		GCF_001106085.1_10593_2_75		GCA_003355585.1_ASM335558v1
	GCF_002187915.1_ASM218791v1		GCF_000616385.2_Ec2011EL-1675A		GCF_001106305.1_10607_2_27		GCA_003355595.1_ASM335559v1
	GCF_002187975.1_ASM218797v1		GCF_000616405.2_Ec2011EL-2090		GCF_001106625.1_10071_8_92		GCA_003355605.1_ASM335560v1
	GCF_002187995.1_ASM218799v1		GCF_000616425.2_Ec2011EL-2091		GCF_001106645.1_9870_8_84		GCA_003355665.1_ASM335566v1
	GCF_002188015.1_ASM218801v1		GCF_000616445.2_Ec2011EL-2092		GCF_001106665.1_10492_1_65		GCA_003355675.1_ASM335567v1
	GCF_002188055.1_ASM218805v1		GCF_000616465.2_Ec2011EL-2093		GCF_001106745.2_UI_2120		GCA_003355705.1_ASM335570v1
	GCF_002188075.1_ASM218807v1		GCF_000616485.2_Ec2011EL-2094		GCF_001106785.1_8490_5_11		GCA_003355725.1_ASM335572v1
	GCF_002188095.1_ASM218809v1		GCF_000616505.2_Ec2011EL-2096		GCF_001106825.1_9953_5_27		GCA_003355745.1_ASM335574v1
	GCF_002188105.1_ASM218810v1		GCF_000616525.2_Ec2011EL-2097		GCF_001107045.1_8490_6_72		GCA_003355755.1_ASM335575v1
	GCF_002188135.1_ASM218813v1		GCF_000616545.2_Ec2011EL-2098		GCF_001107065.1_10592_2_36		GCA_003355785.1_ASM335578v1
	GCF_002188145.1_ASM218814v1		GCF_000616565.1_Ec07-4281		GCF_001107225.1_10561_2_17		GCA_003355795.1_ASM335579v1
	GCF_002188185.1_ASM218818v1		GCF_000616585.2_Ec08-3037		GCF_001107265.1_10562_2_51		GCA_003355815.1_ASM335581v1
	GCF_002188235.1_ASM218823v1		GCF_000616605.2_Ec08-3527		GCF_001107405.1_10492_1_40		GCA_003355845.1_ASM335584v1
	GCF_002188245.1_ASM218824v1		GCF_000616625.1_Ec08-3651		GCF_001107585.1_9953_5_59		GCA_003355865.1_ASM335586v1
	GCF_002188255.1_ASM218825v1		GCF_000616645.2_Ec08-4169		GCF_001107665.1_10493_1_15		GCA_003355875.1_ASM335587v1
	GCF_002188295.1_ASM218829v1		GCF_000616665.2_Ec08-4270		GCF_001107705.1_8616_4_44		GCA_003355885.1_ASM335588v1
	GCF_002189165.1_ASM218916v1		GCF_000616685.2_Ec08-4487		GCF_001107745.1_10071_8_91		GCA_003355915.1_ASM335591v1
	GCF_002189175.1_ASM218917v1		GCF_000616705.2_Ec2011EL-2099		GCF_001107805.1_10209_5_17		GCA_003355945.1_ASM335594v1
	GCF_002189185.1_ASM218918v1		GCF_000616725.2_Ec2011C-3072		GCF_001107845.1_7468_7_87		GCA_003355965.1_ASM335596v1
	GCF_002189245.1_ASM218924v1		GCF_000616745.1_EcK5806		GCF_001107885.1_10562_2_85		GCA_003355985.1_ASM335598v1
	GCF_002189255.1_ASM218925v1		GCF_000617005.2_Ec2010C-4732		GCF_001107945.1_9953_5_80		GCA_003355995.1_ASM335599v1
	GCF_002189265.1_ASM218926v1		GCF_000617025.2_Ec2010C-4715		GCF_001108025.1_9475_6_31		GCA_003356045.1_ASM335604v1
	GCF_002189305.1_ASM218930v1		GCF_000617045.2_Ec04-3023		GCF_001108125.1_8490_6_47		GCA_003356055.1_ASM335605v1
	GCF_002189325.1_ASM218932v1		GCF_000617065.1_Ec05-3646		GCF_001108265.1_9870_8_81		GCA_003356085.1_ASM335608v1
	GCF_002189335.1_ASM218933v1		GCF_000617085.1_Ec04-3038		GCF_001108325.1_10426_1_5		GCA_003356105.1_ASM335610v1
	GCF_002189345.1_ASM218934v1		GCF_000617125.2_Ec01-3147		GCF_001108525.1_8490_5_35		GCA_003356125.1_ASM335612v1
	GCF_002189385.1_ASM218938v1		GCF_000617145.2_Ec02-3012		GCF_001108685.1_10593_2_68		GCA_003356145.1_ASM335614v1
	GCF_002189415.1_ASM218941v1		GCF_000617165.2_Ec02-3404		GCF_001108725.1_9953_5_33		GCA_003356155.1_ASM335615v1
	GCF_002192315.1_ASM219231v1		GCF_000617185.2_Ec03-3227		GCF_001108885.1_9953_5_20		GCA_003356185.1_ASM335618v1
	GCF_002192335.1_ASM219233v1		GCF_000617205.1_Ec03-3269		GCF_001108905.1_9870_8_11		GCA_003356205.1_ASM335620v1
	GCF_002192375.1_ASM219237v1		GCF_000617225.1_Ec03-3458		GCF_001109025.1_10608_2_39		GCA_003356225.1_ASM335622v1
	GCF_002192975.1_ASM219297v1		GCF_000617245.2_Ec03-3484		GCF_001109205.1_8490_6_67		GCA_003356235.1_ASM335623v1
	GCF_002197225.1_ASM219722v1		GCF_000617265.1_Ec04-3211		GCF_001109225.1_10592_2_45		GCA_003356265.1_ASM335626v1
	GCF_002197505.1_ASM219750v1		GCF_000617285.2_Ec06-3003		GCF_001109285.1_10492_1_78		GCA_003356285.1_ASM335628v1
	GCF_002202195.1_ASM220219v1		GCF_000617305.2_Ec06-3256		GCF_001109325.1_9953_5_40		GCA_003356295.1_ASM335629v1
	GCF_002202215.1_ASM220221v1		GCF_000617325.1_Ec06-3325		GCF_001109485.1_9870_8_44		GCA_003356315.1_ASM335631v1
	GCF_002202235.1_ASM220223v1		GCF_000617345.1_Ec06-3484		GCF_001109525.1_10541_1_62		GCA_003356345.1_ASM335634v1
	GCF_002202255.1_ASM220225v1		GCF_000617365.2_Ec06-3501		GCF_001109605.1_10492_1_82		GCA_003356365.1_ASM335636v1
	GCF_002202275.1_ASM220227v1		GCF_000617385.1_Ec06-3555		GCF_001109625.1_10492_1_42		GCA_003356385.1_ASM335638v1
	GCF_002205015.1_ASM220501v1		GCF_000617405.2_Ec06-3612		GCF_001109645.1_9870_8_41		GCA_003356405.1_ASM335640v1
	GCF_002205025.1_ASM220502v1		GCF_000617425.1_Ec06-3691		GCF_001109745.1_10349_1_23		GCA_003356425.1_ASM335642v1
	GCF_002205045.1_ASM220504v1		GCF_000617445.2_Ec06-3745		GCF_001109985.1_10349_1_17		GCA_003356445.1_ASM335644v1
	GCF_002205055.1_ASM220505v1		GCF_000617465.2_Ec2010C-4735		GCF_001110185.1_8447_8_3		GCA_003356455.1_ASM335645v1
	GCF_002205985.1_ASM220598v1		GCF_000617485.2_Ec2010C-4746		GCF_001110425.1_10593_2_8		GCA_003356485.1_ASM335648v1
	GCF_002205995.1_ASM220599v1		GCF_000617505.2_Ec2010C-4788		GCF_001110445.1_10541_2_48		GCA_003356505.1_ASM335650v1
	GCF_002206015.1_ASM220601v1		GCF_000617525.2_Ec2010C-4799		GCF_001110605.1_9475_6_46		GCA_003356525.1_ASM335652v1
	GCF_002209405.1_ASM220940v1		GCF_000617545.2_Ec2010C-4818		GCF_001110645.1_10593_2_52		GCA_003356535.1_ASM335653v1
	GCF_002209465.1_ASM220946v1		GCF_000617565.1_Ec2010C-4824		GCF_001110685.1_10492_1_62		GCA_003356565.1_ASM335656v1
	GCF_002210445.1_ASM221044v1		GCF_000617585.1_Ec2010C-4874		GCF_001110745.1_8490_2_69		GCA_003356575.1_ASM335657v1
	GCF_002211125.1_ASM221112v1		GCF_000617605.2_Ec2010C-4966		GCF_001110925.1_10562_2_86		GCA_003356605.1_ASM335660v1
	GCF_002211665.1_ASM221166v1		GCF_000617625.2_Ec2010C-4622		GCF_001111005.1_9953_5_11		GCA_003356625.1_ASM335662v1
	GCF_002211905.1_ASM221190v1		GCF_000617645.2_Ec06-3822		GCF_001111085.1_10561_2_52		GCA_003356635.1_ASM335663v1
	GCF_002234875.1_ASM223487v1		GCF_000617665.2_Ec07-3091		GCF_001111185.1_9870_8_30		GCA_003356645.1_ASM335664v1
	GCF_002234895.1_ASM223489v1		GCF_000617685.1_Ec2010C-4433		GCF_001111225.1_8447_8_19		GCA_003356685.1_ASM335668v1
	GCF_002235035.1_ASM223503v1		GCF_000617705.2_Ec06-4039		GCF_001111305.1_9870_8_15		GCA_003356705.1_ASM335670v1
	GCF_002235045.1_ASM223504v1		GCF_000617725.2_Ec07-3391		GCF_001111385.1_10593_2_22		GCA_003356725.1_ASM335672v1
	GCF_002235055.1_ASM223505v1		GCF_000617745.1_Ec2010C-4529		GCF_001111405.1_9953_5_29		GCA_003356745.1_ASM335674v1
	GCF_002235095.1_ASM223509v1		GCF_000617765.2_Ec2010C-4557C2		GCF_001111425.1_8490_5_9		GCA_003356765.1_ASM335676v1
	GCF_002235105.1_ASM223510v1		GCF_000617785.1_Ec2010C-4558		GCF_001111545.1_8490_5_13		GCA_003356785.1_ASM335678v1
	GCF_002235115.1_ASM223511v1		GCF_000617805.2_Ec2010C-4592		GCF_001111685.1_9953_5_91		GCA_003356795.1_ASM335679v1
	GCF_002235155.1_ASM223515v1		GCF_000617965.1_EcK4405		GCF_001111725.1_9870_8_18		GCA_003356815.1_ASM335681v1
	GCF_002235165.1_ASM223516v1		GCF_000618025.1_EcK1420		GCF_001111825.1_10209_5_15		GCA_003356845.1_ASM335684v1
	GCF_002235175.1_ASM223517v1		GCF_000618045.1_EcF6749		GCF_001111865.1_10493_1_27		GCA_003356865.1_ASM335686v1
	GCF_002235215.1_ASM223521v1		GCF_000618065.2_EcF7384		GCF_001111905.1_8490_2_68		GCA_003356875.1_ASM335687v1
	GCF_002235235.1_ASM223523v1		GCF_000618085.1_EcF5656C1		GCF_001111965.1_9953_5_76		GCA_003356905.1_ASM335690v1
	GCF_002235245.1_ASM223524v1		GCF_000618105.2_EcF6142		GCF_001112065.1_9475_6_42		GCA_003356925.1_ASM335692v1
	GCF_002235265.1_ASM223526v1		GCF_000618125.1_EcF6627		GCF_001112085.1_10607_1_74		GCA_003356945.1_ASM335694v1
	GCF_002235295.1_ASM223529v1		GCF_000618145.2_EcF7410		GCF_001112185.1_10493_1_1		GCA_003356965.1_ASM335696v1
	GCF_002235315.1_ASM223531v1		GCF_000618165.2_EcF6714		GCF_001112225.1_9870_8_25		GCA_003356975.1_ASM335697v1
	GCF_002235325.1_ASM223532v1		GCF_000618185.1_EcG5303		GCF_001112305.1_10209_5_12		GCA_003357005.1_ASM335700v1
	GCF_002235355.1_ASM223535v1		GCF_000618205.2_EcF9792		GCF_001112345.1_7468_7_94		GCA_003357025.1_ASM335702v1
	GCF_002235375.1_ASM223537v1		GCF_000618225.2_EcF7377		GCF_001112445.1_9953_5_90		GCA_003357035.1_ASM335703v1
	GCF_002235395.1_ASM223539v1		GCF_000618245.1_EcH2495		GCF_001112465.1_10493_1_46		GCA_003357045.1_ASM335704v1
	GCF_002235415.1_ASM223541v1		GCF_000618265.2_EcF6751		GCF_001112665.1_9870_8_24		GCA_003357085.1_ASM335708v1
	GCF_002235435.1_ASM223543v1		GCF_000618285.2_EcH2498		GCF_001112705.1_10562_2_28		GCA_003359255.2_ASM335925v2
	GCF_002235455.1_ASM223545v1		GCF_000618305.2_EcF6750		GCF_001112885.1_8447_8_24		GCA_003516005.1_ASM351600v1
	GCF_002235475.1_ASM223547v1		GCF_000618325.1_EcK1796		GCF_001112965.1_9475_6_35		GCA_003522785.1_ASM352278v1
	GCF_002235495.1_ASM223549v1		GCF_000618345.1_EcK1845		GCF_001113065.1_9475_6_64		GCA_003522885.1_ASM352288v1
	GCF_002235515.1_ASM223551v1		GCF_000618365.1_EcK1793		GCF_001113105.1_8490_6_56		GCA_003591615.1_ASM359161v1
	GCF_002235535.1_ASM223553v1		GCF_000618385.1_EcK1795		GCF_001113145.1_9953_5_48		GCA_003627405.1_ASM362740v1
	GCF_002235555.1_ASM223555v1		GCF_000618405.2_EcE2539C1		GCF_001113325.1_9870_8_82		GCA_003627455.1_ASM362745v1
	GCF_002235575.1_ASM223557v1		GCF_000618425.1_EcK1792		GCF_001113485.1_10561_2_14		GCA_003627485.2_ASM362748v2
	GCF_002235595.1_ASM223559v1		GCF_000618445.1_EcK1921		GCF_001113525.1_8490_5_8		GCA_003627515.1_ASM362751v1
	GCF_002235615.1_ASM223561v1		GCF_000618465.1_EcK1927		GCF_001113605.1_10349_1_76		GCA_003711855.1_ASM371185v1
	GCF_002235635.1_ASM223563v1		GCF_000618485.1_EcK2188		GCF_001113665.1_9475_6_92		GCA_003711895.1_ASM371189v1
	GCF_002235655.1_ASM223565v1		GCF_000618505.1_EcK2191		GCF_001113765.1_10209_5_57		GCA_003711945.1_ASM371194v1
	GCF_002235675.1_ASM223567v1		GCF_000618525.1_EcK2581		GCF_001113925.1_10492_1_37		GCA_003711985.1_ASM371198v1
	GCF_002235695.1_ASM223569v1		GCF_000618545.1_EcK2622		GCF_001113945.1_10607_1_64		GCA_003843645.1_ASM384364v1
	GCF_002235705.1_ASM223570v1		GCF_000618565.1_EcK2845		GCF_001114305.1_8525_3_34		GCA_003843655.1_ASM384365v1
	GCF_002235735.1_ASM223573v1		GCF_000618585.1_EcK2854		GCF_001114365.1_10562_2_16		GCA_003843665.1_ASM384366v1
	GCF_002235755.1_ASM223575v1		GCF_000618605.1_EcK4396		GCF_001114385.1_10607_2_18		GCA_003843735.1_ASM384373v1
	GCF_002235765.1_ASM223576v1		GCF_000618625.1_EcK4406		GCF_001114445.1_9870_8_54		GCA_003843745.1_ASM384374v1
	GCF_002235795.1_ASM223579v1		GCF_000618645.1_EcK2192		GCF_001114565.1_10541_2_46		GCA_003863935.1_ASM386393v1
	GCF_002235815.1_ASM223581v1		GCF_000618665.1_EcK2324		GCF_001114665.1_10492_1_49		GCA_003931755.1_ASM393175v1
	GCF_002235825.1_ASM223582v1		GCF_000618685.1_EcK4527		GCF_001114745.1_9953_5_84		GCA_003931775.1_ASM393177v1
	GCF_002235835.1_ASM223583v1		GCF_000618705.2_EcK5198		GCF_001114845.1_10592_2_13		GCA_003939385.1_ASM393938v1
	GCF_002235875.1_ASM223587v1		GCF_000618725.2_EcK5269		GCF_001114945.1_10592_2_1		GCA_003939395.1_ASM393939v1
	GCF_002235895.1_ASM223589v1		GCF_000618745.1_EcK5418		GCF_001114985.1_9475_6_57		GCA_003939415.1_ASM393941v1
	GCF_002235915.1_ASM223591v1		GCF_000618765.1_EcK5448		GCF_001115025.1_9475_6_63		GCA_003939445.1_ASM393944v1
	GCF_002235935.1_ASM223593v1		GCF_000618785.1_EcK5449		GCF_001115105.1_9870_8_74		GCA_003939465.1_ASM393946v1
	GCF_002235945.1_ASM223594v1		GCF_000618805.1_EcK5453		GCF_001115685.1_10561_2_15		GCA_003939475.1_ASM393947v1
	GCF_002235975.1_ASM223597v1		GCF_000618825.1_EcK5467		GCF_001115785.1_9953_5_31		GCA_003939505.1_ASM393950v1
	GCF_002235985.1_ASM223598v1		GCF_000618845.1_EcK5602		GCF_001115965.1_9870_8_12		GCA_003939525.1_ASM393952v1
	GCF_002236015.1_ASM223601v1		GCF_000618865.1_EcK5607		GCF_001116145.1_10349_1_26		GCA_003939545.1_ASM393954v1
	GCF_002236055.1_ASM223605v1		GCF_000618885.1_EcK5460		GCF_001116225.1_10492_1_59		GCA_003939625.1_ASM393962v1
	GCF_002236085.1_ASM223608v1		GCF_000618925.2_EcK7140		GCF_001116345.1_10593_2_77		GCA_003939645.1_ASM393964v1
	GCF_002236145.1_ASM223614v1		GCF_000618945.2_Ec2011EL-2290		GCF_001116565.1_10493_1_4		GCA_003939655.1_ASM393965v1
	GCF_002236155.1_ASM223615v1		GCF_000618965.1_Ec94-3025		GCF_001116685.1_8490_6_40		GCA_003939925.1_ASM393992v1
	GCF_002236185.1_ASM223618v1		GCF_000618985.2_Ec2011EL-2313		GCF_001116925.1_8490_2_62		GCA_003939935.1_ASM393993v1
	GCF_002236195.1_ASM223619v1		GCF_000619005.2_Ec2009C-4052		GCF_001117125.1_9870_8_20		GCA_003939955.1_ASM393995v1
	GCF_002236205.1_ASM223620v1		GCF_000619025.1_Ec2009C-4446		GCF_001117145.1_10593_2_2		GCA_003939985.1_ASM393998v1
	GCF_002236245.1_ASM223624v1		GCF_000619045.2_Ec2009C-4258		GCF_001117225.1_8447_8_32		GCA_003940005.1_ASM394000v1
	GCF_002236265.1_ASM223626v1		GCF_000619065.2_Ec2009C-4646		GCF_001117285.1_10562_2_22		GCA_003940015.1_ASM394001v1
	GCF_002236275.1_ASM223627v1		GCF_000619085.2_Ec2009C-4750		GCF_001117365.1_10561_2_38		GCA_003940065.1_ASM394006v1
	GCF_002236305.1_ASM223630v1		GCF_000619105.1_Ec2009C-4780		GCF_001117465.1_10492_1_43		GCA_003940125.1_ASM394012v1
	GCF_002236315.1_ASM223631v1		GCF_000619125.2_Ec2009EL1302		GCF_001117485.1_9870_8_68		GCA_003940135.1_ASM394013v1
	GCF_002236345.1_ASM223634v1		GCF_000619145.1_Ec2009EL1449		GCF_001117685.1_10592_2_8		GCA_003940325.1_ASM394032v1
	GCF_002236365.1_ASM223636v1		GCF_000619165.1_Ec2009EL1913		GCF_001117925.1_10349_1_9		GCA_003940335.1_ASM394033v1
	GCF_002236385.1_ASM223638v1		GCF_000619185.1_Ec2010C-3508		GCF_001117965.1_10607_1_70		GCA_003940365.1_ASM394036v1
	GCF_002236405.1_ASM223640v1		GCF_000619205.2_Ec2010C-3794		GCF_001117985.1_10562_2_63		GCA_003940395.1_ASM394039v1
	GCF_002236425.1_ASM223642v1		GCF_000619225.2_Ec2009C-4006		GCF_001118125.1_10492_1_2		GCA_003940865.1_ASM394086v1
	GCF_002236445.1_ASM223644v1		GCF_000619265.2_Ec2009C-3686		GCF_001118165.1_8616_4_45		GCA_003940875.1_ASM394087v1
	GCF_002237985.1_ASM223798v1		GCF_000619285.2_Ec2009C-3601		GCF_001118185.2_H12ESR00394-001A		GCA_003940915.1_ASM394091v1
	GCF_002239705.1_ASM223970v1		GCF_000619305.1_Ec2009C-3745		GCF_001118305.1_10607_1_67		GCA_003940925.1_ASM394092v1
	GCF_002239715.1_ASM223971v1		GCF_000619325.2_Ec2009C-3307		GCF_001118345.1_9475_6_16		GCA_003940965.1_ASM394096v1
	GCF_002239805.1_ASM223980v1		GCF_000619345.1_Ec2009C-3292		GCF_001118425.1_10607_2_2		GCA_003941015.1_ASM394101v1
	GCF_002239815.1_ASM223981v1		GCF_000619365.1_EcK5852		GCF_001118665.1_10492_1_41		GCA_003941025.1_ASM394102v1
	GCF_002239875.1_ASM223987v1		GCF_000619385.1_EcK6590		GCF_001118745.1_10561_2_55		GCA_003941065.1_ASM394106v1
	GCF_002239965.1_ASM223996v1		GCF_000619405.1_EcK6676		GCF_001118805.1_9953_5_16		GCA_003941085.1_ASM394108v1
	GCF_002241035.1_ASM224103v1		GCF_000619425.1_EcK6687		GCF_001118905.1_10541_2_30		GCA_003941125.1_ASM394112v1
	GCF_002243445.1_ASM224344v1		GCF_000619445.1_EcK5609		GCF_001118965.1_10349_1_32		GCA_003941135.1_ASM394113v1
	GCF_002246035.1_ASM224603v1		GCF_000619465.2_EcK6722		GCF_001119125.1_9475_6_18		GCA_003941145.1_ASM394114v1
	GCF_002246045.1_ASM224604v1		GCF_000619485.1_EcK6723		GCF_001119225.1_10493_1_81		GCA_003941185.1_ASM394118v1
	GCF_002246075.1_ASM224607v1		GCF_000619505.1_EcK6728		GCF_001119245.2_76_1292		GCA_003941195.1_ASM394119v1
	GCF_002246125.1_ASM224612v1		GCF_000619525.1_EcK6890		GCF_001119445.1_9870_8_38		GCA_003941205.1_ASM394120v1
	GCF_002246155.1_ASM224615v1		GCF_000619545.2_EcK6895		GCF_001119485.1_10349_1_18		GCA_003941245.1_ASM394124v1
	GCF_002246235.1_ASM224623v1		GCF_000619565.2_EcK6897		GCF_001119685.1_10561_2_20		GCA_003941255.1_ASM394125v1
	GCF_002246245.1_ASM224624v1		GCF_000619585.2_EcK6898		GCF_001119705.1_10492_1_68		GCA_003941285.1_ASM394128v1
	GCF_002246275.1_ASM224627v1		GCF_000619605.1_EcK6908		GCF_001119745.1_9475_6_26		GCA_003941305.1_ASM394130v1
	GCF_002246285.1_ASM224628v1		GCF_000619625.1_EcK6904		GCF_001119805.1_10593_2_30		GCA_003941315.1_ASM394131v1
	GCF_002246315.1_ASM224631v1		GCF_000619645.2_EcK6915		GCF_001119985.1_8490_2_89		GCA_003941325.1_ASM394132v1
	GCF_002246325.1_ASM224632v1		GCF_000619665.1_Ec08-4529		GCF_001120005.1_10592_2_58		GCA_003941385.1_ASM394138v1
	GCF_002246355.1_ASM224635v1		GCF_000619685.2_Ec08-4540		GCF_001120065.1_8490_2_59		GCA_003941405.1_ASM394140v1
	GCF_002246365.1_ASM224636v1		GCF_000619705.2_Ec08-4661		GCF_001120085.1_9870_8_85		GCA_003941415.1_ASM394141v1
	GCF_002246395.1_ASM224639v1		GCF_000619725.2_Ec2009C-3227		GCF_001120405.1_10492_1_61		GCA_003941425.1_ASM394142v1
	GCF_002246415.1_ASM224641v1		GCF_000619745.2_Ec2009C-4050		GCF_001120445.1_10209_5_25		GCA_003941435.1_ASM394143v1
	GCF_002246435.1_ASM224643v1		GCF_000619765.2_Ec2009C-3279		GCF_001120605.1_9475_6_68		GCA_003941485.1_ASM394148v1
	GCF_002246455.1_ASM224645v1		GCF_000622265.1_CLC_6.5.1_of_E._coli_genome		GCF_001120625.1_10541_2_19		GCA_003941505.1_ASM394150v1
	GCF_002246475.1_ASM224647v1		GCF_000622285.1_ASM62228v2		GCF_001120645.1_9870_8_43		GCA_003941515.1_ASM394151v1
	GCF_002246555.1_ASM224655v1		GCF_000622445.2_Ec03-3500		GCF_001120665.1_8490_2_91		GCA_003941525.1_ASM394152v1
	GCF_002246575.1_ASM224657v1		GCF_000622465.2_Ec06-3464		GCF_001120845.1_10592_2_35		GCA_003941545.1_ASM394154v1
	GCF_002246635.1_ASM224663v1		GCF_000622485.2_Ec2010C-4819		GCF_001121005.1_7468_7_56		GCA_003941585.1_ASM394158v1
	GCF_002246655.1_ASM224665v1		GCF_000622505.2_Ec2010C-4430		GCF_001121045.1_10540_1_4		GCA_003941605.1_ASM394160v1
	GCF_002246685.1_ASM224668v1		GCF_000622535.2_Ec2010C-5028		GCF_001121125.1_10541_2_5		GCA_003941615.1_ASM394161v1
	GCF_002246695.1_ASM224669v1		GCF_000622555.1_Ec2010EL-1699		GCF_001121185.1_10562_2_3		GCA_003941625.1_ASM394162v1
	GCF_002246705.1_ASM224670v1		GCF_000622575.2_Ec2010C-4244		GCF_001121605.1_8616_4_39		GCA_003941645.1_ASM394164v1
	GCF_002246765.1_ASM224676v1		GCF_000622595.2_Ec2009C-3996		GCF_001121805.1_10493_1_60		GCA_003941685.1_ASM394168v1
	GCF_002246785.1_ASM224678v1		GCF_000622615.2_Ec2009C-4760		GCF_001121865.2_404Ty		GCA_003941695.1_ASM394169v1
	GCF_002246835.1_ASM224683v1		GCF_000622635.2_Ec2009C-4826		GCF_001121925.1_10492_1_22		GCA_003941715.1_ASM394171v1
	GCF_002246845.1_ASM224684v1		GCF_000622655.2_Ec2010C-4834		GCF_001122025.1_10493_1_82		GCA_003941735.1_ASM394173v1
	GCF_002246875.1_ASM224687v1		GCF_000622675.2_Ec2010C-3051		GCF_001122085.1_9953_5_28		GCA_003941755.1_ASM394175v1
	GCF_002246895.1_ASM224689v1		GCF_000622695.2_Ec2010C-3472		GCF_001122105.1_8525_3_49		GCA_003941785.1_ASM394178v1
	GCF_002247365.1_ASM224736v1		GCF_000622715.2_Ec2010C-3871		GCF_001122165.1_8490_5_23		GCA_003941795.1_ASM394179v1
	GCF_002247375.1_ASM224737v1		GCF_000622735.2_Ec2010C-3902		GCF_001122265.1_10562_2_62		GCA_003941815.1_ASM394181v1
	GCF_002247385.1_ASM224738v1		GCF_000622755.2_Ec2009C-3689		GCF_001122325.1_10209_5_37		GCA_003947815.1_ASM394781v1
	GCF_002247625.1_ASM224762v1		GCF_000622775.2_Ec2011C-3270		GCF_001122365.1_10562_2_37		GCA_003947865.1_ASM394786v1
	GCF_002247645.1_ASM224764v1		GCF_000622795.2_Ec2011C-3282		GCF_001122465.1_10426_1_6		GCA_003948095.1_ASM394809v1
	GCF_002247665.1_ASM224766v1		GCF_000622815.1_Ec2011C-3387		GCF_001122625.1_10492_1_47		GCA_003948145.1_ASM394814v1
	GCF_002247865.1_ASM224786v1		GCF_000622835.1_Ec2011C-3506		GCF_001122765.1_10561_2_56		GCA_003948185.1_ASM394818v1
	GCF_002247885.1_ASM224788v1		GCF_000622855.2_Ec2011C-3655		GCF_001122805.1_10562_2_36		GCA_003948225.1_ASM394822v1
	GCF_002247895.1_ASM224789v1		GCF_000622875.2_Ec2009C-3612		GCF_001122965.1_9475_6_41		GCA_003948425.1_ASM394842v1
	GCF_002248045.2_ASM224804v2		GCF_000627075.1_ASM62707v1		GCF_001123045.1_10608_2_45		GCA_003948455.2_ASM394845v2
	GCF_002248105.2_ASM224810v2		GCF_000627095.1_ASM62709v1		GCF_001123065.1_8490_6_54		GCA_003948505.1_ASM394850v1
	GCF_002248115.2_ASM224811v3		GCF_000627135.1_ASM62713v1		GCF_001123365.1_7468_7_66		GCA_003948535.2_ASM394853v2
	GCF_002248135.1_ASM224813v1		GCF_000627155.1_ASM62715v1		GCF_001123445.1_10562_2_76		GCA_003948585.1_ASM394858v1
	GCF_002248425.1_ASM224842v1		GCF_000627175.1_ASM62717v1		GCF_001123465.1_10562_2_9		GCA_003948645.1_ASM394864v1
	GCF_002248435.1_ASM224843v1		GCF_000627195.1_ASM62719v1		GCF_001123485.1_8490_5_27		GCA_003948745.1_ASM394874v1
	GCF_002248485.1_ASM224848v1		GCF_000627215.1_ASM62721v1		GCF_001123625.1_10608_2_43		GCA_003948785.1_ASM394878v1
	GCF_002248505.1_ASM224850v1		GCF_000627235.1_ASM62723v1		GCF_001123645.1_10608_2_66		GCA_003948795.1_ASM394879v1
	GCF_002248525.1_ASM224852v1		GCF_000627255.1_ASM62725v1		GCF_001123685.1_7468_7_86		GCA_003948805.1_ASM394880v1
	GCF_002248545.1_ASM224854v1		GCF_000627295.1_ASM62729v1		GCF_001124025.1_9953_5_44		GCA_003948875.1_ASM394887v1
	GCF_002248585.1_ASM224858v1		GCF_000627315.1_ASM62731v1		GCF_001124105.1_10492_1_70		GCA_003948885.1_ASM394888v1
	GCF_002248595.1_ASM224859v1		GCF_000627435.1_ASM62743v1		GCF_001124285.1_7468_7_82		GCA_003948895.1_ASM394889v1
	GCF_002248625.1_ASM224862v1		GCF_000627455.1_ASM62745v1		GCF_001124365.1_10209_5_19		GCA_003948915.1_ASM394891v1
	GCF_002248635.1_ASM224863v1		GCF_000627475.1_ASM62747v1		GCF_001124385.1_10607_1_46		GCA_003948975.1_ASM394897v1
	GCF_002248815.1_ASM224881v1		GCF_000627795.1_ASM62779v1		GCF_001124405.1_10541_2_26		GCA_003949175.1_ASM394917v1
	GCF_002248845.1_ASM224884v1		GCF_000627835.1_ASM62783v1		GCF_001124525.1_10592_2_10		GCA_003949205.1_ASM394920v1
	GCF_002248955.2_ASM224895v2		GCF_000627855.1_ASM62785v1		GCF_001124685.1_9953_5_17		GCA_003949225.1_ASM394922v1
	GCF_002249125.1_ASM224912v1		GCF_000627885.1_ASM62788v1		GCF_001124725.1_9953_5_10		GCA_003949275.1_ASM394927v1
	GCF_002249165.1_ASM224916v1		GCF_000627925.1_ASM62792v1		GCF_001124805.1_10562_2_27		GCA_003949295.2_ASM394929v2
	GCF_002249195.1_ASM224919v1		GCF_000627945.1_ASM62794v1		GCF_001124885.1_9953_5_72		GCA_003949305.1_ASM394930v1
	GCF_002249535.1_ASM224953v1		GCF_000627965.1_ASM62796v1		GCF_001124945.1_10562_2_4		GCA_003949325.1_ASM394932v1
	GCF_002249975.2_ASM224997v3		GCF_000627985.1_ASM62798v1		GCF_001124985.1_9953_5_75		GCA_003949365.1_ASM394936v1
	GCF_002250985.1_ASM225098v1		GCF_000632555.1_Ec2010EL-2044		GCF_001125005.1_10493_1_32		GCA_003949485.1_ASM394948v1
	GCF_002251715.1_ASM225171v1		GCF_000632575.1_Ec2009C-4747		GCF_001125085.1_10561_2_6		GCA_003949555.1_ASM394955v1
	GCF_002251875.2_ASM225187v3		GCF_000632595.2_Ec2009EL-2169		GCF_001125205.1_10541_2_43		GCA_003949575.1_ASM394957v1
	GCF_002251895.1_ASM225189v1		GCF_000632615.2_Ec2010C-3053		GCF_001125245.1_10561_2_12		GCA_003949595.2_ASM394959v2
	GCF_002252415.1_ASM225241v1		GCF_000632635.1_Ec2009C-4126		GCF_001125345.1_10541_2_29		GCA_003949615.1_ASM394961v1
	GCF_002257765.2_ASM225776v2		GCF_000632655.1_Ec2010EL-2045		GCF_001125465.1_10426_1_4		GCA_003949655.1_ASM394965v1
	GCF_002257775.1_ASM225777v1		GCF_000632675.2_Ec2011C-3453		GCF_001125485.1_9475_6_56		GCA_003949755.1_ASM394975v1
	GCF_002257785.1_ASM225778v1		GCF_000633655.1_Esch_coli_BIDMC_83_V1		GCF_001125725.1_8490_2_57		GCA_003949765.1_ASM394976v1
	GCF_002257795.1_ASM225779v1		GCF_000633675.2_ASM63367v2		GCF_001125845.1_10209_5_5		GCA_003953975.1_ASM395397v1
	GCF_002257845.1_ASM225784v1		GCF_000647455.1_02-04446_clc_bio_denovo		GCF_001125885.1_8490_6_43		GCA_003953985.1_ASM395398v1
	GCF_002257855.1_ASM225785v1		GCF_000647475.1_I-151_clc_bio_denovo		GCF_001125965.1_10541_2_13		GCA_003954005.1_ASM395400v1
	GCF_002257865.1_ASM225786v1		GCF_000647495.1_02-07607_clc_bio_denovo		GCF_001126125.1_10541_2_32		GCA_003954085.1_ASM395408v1
	GCF_002257875.1_ASM225787v1		GCF_000647795.1_ASM64779v2		GCF_001126165.1_9475_6_34		GCA_003954095.1_ASM395409v1
	GCF_002257925.1_ASM225792v1		GCF_000647815.1_ASM64781v3		GCF_001126185.1_10541_1_66		GCA_003954105.1_ASM395410v1
	GCF_002257965.1_ASM225796v1		GCF_000662395.1_ASM66239v1		GCF_001126385.1_10349_1_6		GCA_003954115.1_ASM395411v1
	GCF_002257975.1_ASM225797v1		GCF_000671295.1_ASM67129v1		GCF_001126405.1_10607_2_17		GCA_003954175.1_ASM395417v1
	GCF_002258005.1_ASM225800v1		GCF_000681435.1_IEH71520_1.0		GCF_001126625.1_4074_2_7		GCA_003954215.1_ASM395421v1
	GCF_002258045.1_ASM225804v1		GCF_000687005.1_ASM68700v1		GCF_001126705.1_10592_2_27		GCA_003954235.1_ASM395423v1
	GCF_002258085.1_ASM225808v1		GCF_000687025.1_ASM68702v1		GCF_001126745.1_8616_4_37		GCA_003954275.1_ASM395427v1
	GCF_002258105.1_ASM225810v1		GCF_000687045.1_ASM68704v1		GCF_001126865.1_8490_5_16		GCA_003954315.1_ASM395431v1
	GCF_002258115.1_ASM225811v1		GCF_000687065.1_ASM68706v1		GCF_001126885.1_10349_1_38		GCA_003954365.1_ASM395436v1
	GCF_002258155.1_ASM225815v1		GCF_000687085.1_ASM68708v1		GCF_001127105.1_10209_5_48		GCA_003954415.1_ASM395441v1
	GCF_002258175.1_ASM225817v1		GCF_000687105.1_ASM68710v1		GCF_001127185.1_10492_1_77		GCA_003954595.1_ASM395459v1
	GCF_002260725.1_ASM226072v1		GCF_000687125.1_ASM68712v1		GCF_001127385.1_10562_2_69		GCA_003954795.1_ASM395479v1
	GCF_002260885.1_ASM226088v1		GCF_000689315.1_IS9		GCF_001127485.2_ERL041834		GCA_003954845.1_ASM395484v1
	GCF_002260905.1_ASM226090v1		GCF_000690815.1_ASM69081v1		GCF_001127505.1_10541_2_28		GCA_003954905.1_ASM395490v1
	GCF_002261545.1_ASM226154v1		GCF_000690945.1_S7438		GCF_001127645.1_10562_2_19		GCA_003955235.1_ASM395523v1
	GCF_002261585.1_ASM226158v1		GCF_000690965.1_S6400		GCF_001127685.1_9953_5_9		GCA_003955305.1_ASM395530v1
	GCF_002261625.1_ASM226162v1		GCF_000690985.1_S7005		GCF_001127885.1_8490_2_71		GCA_003955385.1_ASM395538v1
	GCF_002261665.1_ASM226166v1		GCF_000691005.1_S5274		GCF_001128025.1_10349_1_47		GCA_003955435.1_ASM395543v1
	GCF_002261675.1_ASM226167v1		GCF_000691025.1_S6662		GCF_001128065.1_8447_8_11		GCA_003955485.1_ASM395548v1
	GCF_002261735.1_ASM226173v1		GCF_000691045.1_S7380		GCF_001128305.1_10561_2_32		GCA_003965825.1_ASM396582v1
	GCF_002261745.1_ASM226174v1		GCF_000691065.1_S6966		GCF_001128425.1_8490_6_58		GCA_003979005.1_ASM397900v1
	GCF_002261775.1_ASM226177v1		GCF_000691085.1_S6995		GCF_001128545.1_9953_5_56		GCA_003984795.1_ASM398479v1
	GCF_002261815.1_ASM226181v1		GCF_000691105.1_S6685		GCF_001128625.1_10349_1_61		GCA_003991295.1_ASM399129v1
	GCF_002261825.1_ASM226182v1		GCF_000692375.1_Esch_coli_BIDMC_58_V1		GCF_001128685.1_10209_5_16		GCA_004101685.1_ASM410168v1
	GCF_002261855.1_ASM226185v1		GCF_000692395.1_Esch_coli_BIDMC_59_V1		GCF_001129105.1_9953_5_14		GCA_004101705.1_ASM410170v1
	GCF_002261875.1_ASM226187v1		GCF_000692415.1_Esch_coli_BIDMC_62_V1		GCF_001129145.1_10349_1_58		GCA_004101725.1_ASM410172v1
	GCF_002261895.1_ASM226189v1		GCF_000692435.1_Esch_coli_BIDMC_63_V1		GCF_001129225.1_10593_2_37		GCA_004101745.1_ASM410174v1
	GCF_002261915.1_ASM226191v1		GCF_000692455.1_Esch_coli_BIDMC_64_V1		GCF_001129245.1_9953_5_34		GCA_004101965.1_ASM410196v1
	GCF_002261975.1_ASM226197v1		GCF_000692475.1_Esch_coli_BIDMC_65_V1		GCF_001129305.1_9475_6_21		GCA_004101985.1_ASM410198v1
	GCF_002261985.1_ASM226198v1		GCF_000692495.1_Esch_coli_BIDMC_70_V1		GCF_001129325.1_10562_2_60		GCA_004136355.1_ASM413635v1
	GCF_002262015.1_ASM226201v1		GCF_000692535.1_Esch_coli_BIDMC_72_V1		GCF_001129345.1_10541_2_45		GCA_004136905.1_ASM413690v1
	GCF_002262035.1_ASM226203v1		GCF_000692555.1_Esch_coli_BIDMC_73_V1		GCF_001129385.1_8490_2_56		GCA_004136925.1_ASM413692v1
	GCF_002262055.1_ASM226205v1		GCF_000692575.1_Esch_coli_BIDMC_74_V1		GCF_001129985.1_9475_6_13		GCA_004152945.1_ASM415294v1
	GCF_002262065.1_ASM226206v1		GCF_000692595.1_Esch_coli_BIDMC_75_V1		GCF_001130025.1_8490_2_93		GCA_004168615.1_ASM416861v1
	GCF_002262075.1_ASM226207v1		GCF_000692615.1_Esch_coli_BIDMC_76_V1		GCF_001130285.1_8525_3_45		GCA_004209675.1_ASM420967v1
	GCF_002262135.1_ASM226213v1		GCF_000692655.1_Esch_coli_BIDMC_78_V1		GCF_001130345.1_8447_8_9		GCA_004209715.1_ASM420971v1
	GCF_002262185.1_ASM226218v1		GCF_000692675.1_Esch_coli_BIDMC_79_V1		GCF_001130645.1_10592_2_9		GCA_004296275.1_ASM429627v1
	GCF_002262215.1_ASM226221v1		GCF_000692695.1_Esch_coli_CHS_68_V1		GCF_001130905.1_10608_2_62		GCA_004357075.1_ASM435707v1
	GCF_002262225.1_ASM226222v1		GCF_000692715.1_Esch_coli_CHS_69_V1		GCF_001130925.1_8490_2_77		GCA_004357095.1_ASM435709v1
	GCF_002262235.1_ASM226223v1		GCF_000692735.1_Esch_coli_CHS_77_V1		GCF_001131365.1_10209_5_30		GCA_004357175.1_ASM435717v1
	GCF_002262275.1_ASM226227v1		GCF_000692775.1_Esch_coli_MGH_58_V1		GCF_001131425.1_10592_2_22		GCA_004357215.1_ASM435721v1
	GCF_002262295.1_ASM226229v1		GCF_000692795.1_Esch_coli_UCI_51_V1		GCF_001131505.1_10561_2_36		GCA_004357275.1_ASM435727v1
	GCF_002262305.1_ASM226230v1		GCF_000692815.1_Esch_coli_UCI_53_V1		GCF_001131525.1_8490_2_83		GCA_004357295.1_ASM435729v1
	GCF_002262335.1_ASM226233v1		GCF_000692835.1_Esch_coli_UCI_57_V1		GCF_001131605.1_8525_3_59		GCA_004377785.1_ASM437778v1
	GCF_002262345.1_ASM226234v1		GCF_000692855.1_Esch_coli_UCI_58_V1		GCF_001131765.1_9475_6_55		GCA_004378285.1_ASM437828v1
	GCF_002262375.1_ASM226237v1		GCF_000692875.1_Esch_coli_UCI_65_V1		GCF_001131845.1_10492_1_27		GCA_004378295.1_ASM437829v1
	GCF_002262425.1_ASM226242v1		GCF_000692895.1_Esch_coli_UCI_66_V1		GCF_001132005.1_9870_8_33		GCA_004378395.1_ASM437839v1
	GCF_002262465.1_ASM226246v1		GCF_000695115.1_Ecoli97-3250v1		GCF_001132065.1_8490_5_1		GCA_004378435.1_ASM437843v1
	GCF_002262475.1_ASM226247v1		GCF_000695135.1_Ecoli97-3250v1		GCF_001132265.1_9475_6_79		GCA_004378505.1_ASM437850v1
	GCF_002262485.1_ASM226248v1		GCF_000695155.1_Ecoli4865_96v1		GCF_001132285.1_7468_7_67		GCA_004378525.1_ASM437852v1
	GCF_002262535.1_ASM226253v1		GCF_000695175.1_EcoliMI10-01v1		GCF_001132425.1_9953_5_43		GCA_004378535.1_ASM437853v1
	GCF_002262545.1_ASM226254v1		GCF_000695505.1_SCB34		GCF_001132445.1_10593_2_4		GCA_004378545.1_ASM437854v1
	GCF_002262555.1_ASM226255v1		GCF_000696545.1_v1		GCF_001132605.1_9953_5_71		GCA_004378625.1_ASM437862v1
	GCF_002262615.1_ASM226261v1		GCF_000696835.1_ASM69683v1		GCF_001132705.1_10562_2_44		GCA_004799205.1_ASM479920v1
	GCF_002262625.1_ASM226262v1		GCF_000699265.1_4541-1		GCF_001132765.1_9870_8_5		GCA_005048905.1_ASM504890v1
	GCF_002262675.1_ASM226267v1		GCF_000699285.1_4552-1		GCF_001132785.1_10541_2_56		GCA_005280355.1_ASM528035v1
	GCF_002262705.1_ASM226270v1		GCF_000699305.1_10810		GCF_001132905.1_8490_6_62		GCA_005280375.1_ASM528037v1
	GCF_002262745.1_ASM226274v1		GCF_000699365.1_7996-1		GCF_001132925.1_10541_2_49		GCA_005280695.1_ASM528069v1
	GCF_002262775.1_ASM226277v1		GCF_000699385.1_11117		GCF_001133025.1_10592_2_56		GCA_005280715.1_ASM528071v1
	GCF_002262785.1_ASM226278v1		GCF_000700065.1_ASM70006v1		GCF_001133065.1_10541_2_35		GCA_005519135.1_ASM551913v1
	GCF_002262795.1_ASM226279v1		GCF_000700085.1_ASM70008v1		GCF_001133105.1_10492_1_20		GCA_005671375.1_ASM567137v1
	GCF_002262805.1_ASM226280v1		GCF_000700105.1_ASM70010v1		GCF_001133225.1_10349_1_49		GCA_005784435.1_ASM578443v1
	GCF_002262855.1_ASM226285v1		GCF_000700125.1_ASM70012v1		GCF_001133305.1_10492_1_66		GCA_005784445.1_ASM578444v1
	GCF_002263345.1_ASM226334v1		GCF_000700145.1_ASM70014v1		GCF_001133585.1_7468_7_55		GCA_005784525.1_ASM578452v1
	GCF_002263375.1_ASM226337v1		GCF_000700165.1_ASM70016v1		GCF_001133645.1_10492_1_55		GCA_005784535.1_ASM578453v1
	GCF_002263395.1_ASM226339v1		GCF_000700185.1_ASM70018v1		GCF_001133745.1_8616_4_58		GCA_005784565.1_ASM578456v1
	GCF_002264165.1_ASM226416v1		GCF_000700205.1_ASM70020v1		GCF_001133765.1_10541_2_9		GCA_005784575.1_ASM578457v1
	GCF_002264195.1_ASM226419v1		GCF_000700225.1_ASM70022v1		GCF_001133925.1_10492_1_81		GCA_005784585.1_ASM578458v1
	GCF_002264245.1_ASM226424v1		GCF_000700245.1_ASM70024v1		GCF_001134005.1_9953_5_86		GCA_005784625.1_ASM578462v1
	GCF_002264265.1_ASM226426v1		GCF_000700265.1_ASM70026v1		GCF_001134065.1_10541_2_42		GCA_005784645.1_ASM578464v1
	GCF_002264365.1_ASM226436v1		GCF_000700305.1_ASM70030v1		GCF_001134125.1_10349_1_62		GCA_005784655.1_ASM578465v1
	GCF_002264425.1_ASM226442v1		GCF_000700325.1_ASM70032v1		GCF_001134165.1_10493_1_8		GCA_005784685.1_ASM578468v1
	GCF_002264435.1_ASM226443v1		GCF_000700345.1_ASM70034v1		GCF_001134205.1_10349_1_56		GCA_005784705.1_ASM578470v1
	GCF_002264465.1_ASM226446v1		GCF_000700365.1_ASM70036v1		GCF_001134225.1_10492_1_53		GCA_005784725.1_ASM578472v1
	GCF_002264475.1_ASM226447v1		GCF_000700385.1_ASM70038v1		GCF_001134345.1_10561_2_1		GCA_005784745.1_ASM578474v1
	GCF_002264505.1_ASM226450v1		GCF_000700405.1_ASM70040v1		GCF_001134365.1_9953_5_69		GCA_005784755.1_ASM578475v1
	GCF_002264525.1_ASM226452v1		GCF_000700425.1_ASM70042v1		GCF_001134405.1_9870_8_88		GCA_005784785.1_ASM578478v1
	GCF_002264545.1_ASM226454v1		GCF_000700445.1_ASM70044v1		GCF_001134485.1_10608_2_31		GCA_005784795.1_ASM578479v1
	GCF_002264605.1_ASM226460v1		GCF_000700465.1_ASM70046v1		GCF_001134605.1_10541_2_31		GCA_005784825.1_ASM578482v1
	GCF_002264645.1_ASM226464v1		GCF_000700485.1_ASM70048v1		GCF_001134985.1_9870_8_4		GCA_005784835.1_ASM578483v1
	GCF_002264685.1_ASM226468v1		GCF_000700505.1_ASM70050v1		GCF_001135005.1_10493_1_23		GCA_005784865.1_ASM578486v1
	GCF_002264695.1_ASM226469v1		GCF_000700525.1_ASM70052v1		GCF_001135105.1_9870_8_87		GCA_005784875.1_ASM578487v1
	GCF_002264705.1_ASM226470v1		GCF_000700545.1_ASM70054v1		GCF_001135305.1_8447_8_16		GCA_005784885.1_ASM578488v1
	GCF_002264715.1_ASM226471v1		GCF_000700565.1_ASM70056v1		GCF_001135425.1_10493_1_73		GCA_005784925.1_ASM578492v1
	GCF_002264765.1_ASM226476v1		GCF_000700585.1_ASM70058v1		GCF_001135785.1_8490_2_63		GCA_005784945.1_ASM578494v1
	GCF_002264775.1_ASM226477v1		GCF_000700625.1_ASM70062v1		GCF_001135805.2_ERL072973		GCA_005784965.1_ASM578496v1
	GCF_002264785.1_ASM226478v1		GCF_000700645.1_ASM70064v1		GCF_001135825.1_8447_8_26		GCA_005784975.1_ASM578497v1
	GCF_002264795.1_ASM226479v1		GCF_000700665.1_ASM70066v1		GCF_001135905.1_10071_8_94		GCA_005784985.1_ASM578498v1
	GCF_002264845.1_ASM226484v1		GCF_000700685.1_ASM70068v1		GCF_001136005.1_10493_1_58		GCA_005785025.1_ASM578502v1
	GCF_002264855.1_ASM226485v1		GCF_000700705.1_ASM70070v1		GCF_001136385.1_9475_4_51		GCA_005785045.1_ASM578504v1
	GCF_002264905.1_ASM226490v1		GCF_000700725.1_ASM70072v1		GCF_001136605.1_10593_2_65		GCA_005785065.1_ASM578506v1
	GCF_002264915.1_ASM226491v1		GCF_000701105.2_ASM70110v2		GCF_001136805.1_7468_7_90		GCA_005785075.1_ASM578507v1
	GCF_002264925.1_ASM226492v1		GCF_000701125.2_ASM70112v2		GCF_001137065.1_10593_2_46		GCA_005785095.1_ASM578509v1
	GCF_002265015.1_ASM226501v1		GCF_000701145.1_EcMS4991.0		GCF_001137205.1_10492_1_28		GCA_005785115.1_ASM578511v1
	GCF_002265425.1_ASM226542v1		GCF_000703205.1_Ec07-3763		GCF_001137305.1_9953_5_38		GCA_005785125.1_ASM578512v1
	GCF_002265525.1_ASM226552v1		GCF_000703225.1_Ec07-3858		GCF_001137405.1_10349_1_35		GCA_005785165.1_ASM578516v1
	GCF_002265565.1_ASM226556v1		GCF_000703245.1_Ec07-4255		GCF_001137545.1_9870_8_3		GCA_005785185.1_ASM578518v1
	GCF_002265605.1_ASM226560v1		GCF_000703265.1_Ec2009C-3740		GCF_001137605.1_10493_1_74		GCA_005785205.1_ASM578520v1
	GCF_002268655.1_ASM226865v1		GCF_000703285.1_Ec2010C-3325		GCF_001137705.1_9870_8_66		GCA_005785215.1_ASM578521v1
	GCF_002268675.1_ASM226867v1		GCF_000703305.1_Ec2010C-4211		GCF_001137745.1_9953_5_68		GCA_005785305.1_ASM578530v1
	GCF_002268715.1_ASM226871v1		GCF_000703325.1_Ec2011C-3274		GCF_001137885.1_8490_2_64		GCA_005785315.1_ASM578531v1
	GCF_002268725.1_ASM226872v1		GCF_000703345.1_Ec2011C-3317		GCF_001138085.1_10561_2_46		GCA_005785325.1_ASM578532v1
	GCF_002268755.1_ASM226875v1		GCF_000703365.1_Ec2011C-3609		GCF_001138105.1_9953_5_19		GCA_005785355.1_ASM578535v1
	GCF_002268775.1_ASM226877v1		GCF_000703385.1_ASM70338v1		GCF_001138145.1_10349_1_72		GCA_005785385.1_ASM578538v1
	GCF_002268785.1_ASM226878v1		GCF_000703425.1_ASM70342v1		GCF_001138245.1_9475_6_52		GCA_005785405.1_ASM578540v1
	GCF_002268815.1_ASM226881v1		GCF_000703445.1_ASM70344v1		GCF_001138305.1_10541_2_16		GCA_005785415.1_ASM578541v1
	GCF_002268825.1_ASM226882v1		GCF_000703505.1_ASM70350v1		GCF_001138325.1_8525_3_54		GCA_005785445.1_ASM578544v1
	GCF_002268855.1_ASM226885v1		GCF_000703525.1_ASM70352v1		GCF_001138345.1_10209_5_62		GCA_005785455.1_ASM578545v1
	GCF_002268865.1_ASM226886v1		GCF_000703545.1_ASM70354v1		GCF_001138365.1_10492_1_32		GCA_005785465.1_ASM578546v1
	GCF_002268895.1_ASM226889v1		GCF_000703565.1_ASM70356v1		GCF_001138465.1_10209_5_47		GCA_005785505.1_ASM578550v1
	GCF_002268915.1_ASM226891v1		GCF_000703585.1_ASM70358v1		GCF_001138705.1_10608_1_3		GCA_005785515.1_ASM578551v1
	GCF_002268925.1_ASM226892v1		GCF_000703625.1_ASM70362v1		GCF_001138725.1_8490_6_65		GCA_005785545.1_ASM578554v1
	GCF_002268935.1_ASM226893v1		GCF_000703645.1_ASM70364v1		GCF_001138885.1_10493_1_78		GCA_005785555.1_ASM578555v1
	GCF_002268945.1_ASM226894v1		GCF_000703665.1_ASM70366v1		GCF_001138905.1_10492_1_56		GCA_005785575.1_ASM578557v1
	GCF_002269295.1_ASM226929v1		GCF_000703685.1_ASM70368v1		GCF_001139045.1_10593_2_3		GCA_005785605.1_ASM578560v1
	GCF_002269795.1_ASM226979v1		GCF_000703705.1_ASM70370v1		GCF_001139245.1_10540_1_7		GCA_005785615.1_ASM578561v1
	GCF_002269805.1_ASM226980v1		GCF_000703745.1_ASM70374v1		GCF_001139325.1_8490_2_90		GCA_005785645.1_ASM578564v1
	GCF_002269815.1_ASM226981v1		GCF_000703765.1_ASM70376v1		GCF_001139385.1_10562_2_2		GCA_005785665.1_ASM578566v1
	GCF_002269865.1_ASM226986v1		GCF_000703785.1_ASM70378v1		GCF_001139705.1_9870_8_64		GCA_005785675.1_ASM578567v1
	GCF_002269895.1_ASM226989v1		GCF_000703805.1_ASM70380v1		GCF_001139745.1_10493_1_53		GCA_005785695.1_ASM578569v1
	GCF_002269905.1_ASM226990v1		GCF_000703825.1_ASM70382v1		GCF_001140305.1_10541_2_54		GCA_005785725.1_ASM578572v1
	GCF_002269925.1_ASM226992v1		GCF_000703845.1_ASM70384v1		GCF_001140345.1_10562_2_71		GCA_005785745.1_ASM578574v1
	GCF_002271285.1_ASM227128v1		GCF_000703865.1_ASM70386v1		GCF_001140485.1_10541_2_44		GCA_005785765.1_ASM578576v1
	GCF_002271295.1_ASM227129v1		GCF_000703885.1_ASM70388v1		GCF_001140585.1_10396_8_20		GCA_005785775.1_ASM578577v1
	GCF_002271335.1_ASM227133v1		GCF_000703905.1_ASM70390v1		GCF_001140605.1_9953_5_37		GCA_005785785.1_ASM578578v1
	GCF_002271345.1_ASM227134v1		GCF_000703925.1_ASM70392v1		GCF_001140725.1_8490_2_51		GCA_005785815.1_ASM578581v1
	GCF_002271825.1_ASM227182v1		GCF_000703945.1_ASM70394v1		GCF_001140985.1_10349_1_51		GCA_005785845.1_ASM578584v1
	GCF_002278055.1_ASM227805v1		GCF_000703965.1_ASM70396v1		GCF_001141045.1_10493_1_71		GCA_005785865.1_ASM578586v1
	GCF_002283495.1_ASM228349v1		GCF_000703985.1_ASM70398v1		GCF_001141065.1_10592_2_32		GCA_005785875.1_ASM578587v1
	GCF_002288845.1_ASM228884v1		GCF_000704005.1_ASM70400v1		GCF_001141085.1_10493_1_34		GCA_005785885.1_ASM578588v1
	GCF_002289105.1_ASM228910v1		GCF_000704025.1_ASM70402v1		GCF_001141105.1_10349_1_24		GCA_005785895.1_ASM578589v1
	GCF_002289165.1_ASM228916v1		GCF_000704045.1_ASM70404v1		GCF_001141125.1_10592_2_4		GCA_005785945.1_ASM578594v1
	GCF_002295145.1_ASM229514v1		GCF_000704065.1_ASM70406v1		GCF_001141165.1_10593_2_51		GCA_005785965.1_ASM578596v1
	GCF_002295185.1_ASM229518v1		GCF_000704085.1_ASM70408v1		GCF_001141205.1_10541_2_14		GCA_005785985.1_ASM578598v1
	GCF_002300675.1_ASM230067v2		GCF_000704105.1_ASM70410v1		GCF_001141225.1_10425_1_6		GCA_005785995.1_ASM578599v1
	GCF_002300715.2_ASM230071v2		GCF_000704125.1_ASM70412v1		GCF_001141445.1_10562_2_73		GCA_005786005.1_ASM578600v1
	GCF_002300725.2_ASM230072v2		GCF_000704145.1_ASM70414v1		GCF_001141645.1_10607_1_65		GCA_005786015.1_ASM578601v1
	GCF_002300755.2_ASM230075v2		GCF_000704185.1_ASM70418v1		GCF_001141825.1_9475_6_45		GCA_005786065.1_ASM578606v1
	GCF_002300765.2_ASM230076v2		GCF_000704205.1_ASM70420v1		GCF_001141905.1_10492_1_3		GCA_005786085.1_ASM578608v1
	GCF_002300775.1_ASM230077v1		GCF_000704225.1_ASM70422v1		GCF_001141945.1_10349_1_43		GCA_005786095.1_ASM578609v1
	GCF_002300785.2_ASM230078v2		GCF_000704285.1_ASM70428v1		GCF_001142085.1_10562_2_45		GCA_005786105.1_ASM578610v1
	GCF_002304205.1_ASM230420v1		GCF_000704305.1_ASM70430v1		GCF_001142285.1_10592_2_23		GCA_005786115.1_ASM578611v1
	GCF_002317885.1_ASM231788v1		GCF_000704325.1_ASM70432v1		GCF_001142325.1_9870_8_83		GCA_005786135.1_ASM578613v1
	GCF_002365935.1_ASM236593v1		GCF_000704345.1_ASM70434v1		GCF_001142345.1_10562_2_75		GCA_005786185.1_ASM578618v1
	GCF_002369865.1_ASM236986v1		GCF_000704365.1_ASM70436v1		GCF_001142525.1_9953_5_3		GCA_005786205.1_ASM578620v1
	GCF_002369875.1_ASM236987v1		GCF_000704385.1_ASM70438v1		GCF_001142565.1_10492_1_72		GCA_005786215.1_ASM578621v1
	GCF_002369905.1_ASM236990v1		GCF_000704405.1_ASM70440v1		GCF_001142625.1_10492_1_12		GCA_005786225.1_ASM578622v1
	GCF_002369925.1_ASM236992v1		GCF_000704425.1_ASM70442v1		GCF_001142665.1_10562_2_23		GCA_005786235.1_ASM578623v1
	GCF_002369935.1_ASM236993v1		GCF_000704445.1_ASM70444v1		GCF_001142785.1_10561_2_37		GCA_005786285.1_ASM578628v1
	GCF_002369985.1_ASM236998v1		GCF_000704465.1_ASM70446v1		GCF_001142805.1_10493_1_9		GCA_005786305.1_ASM578630v1
	GCF_002370005.1_ASM237000v1		GCF_000704485.1_ASM70448v1		GCF_001142885.1_10541_1_57		GCA_005786315.1_ASM578631v1
	GCF_002370055.1_ASM237005v1		GCF_000704505.1_ASM70450v1		GCF_001142965.1_9953_5_87		GCA_005786335.1_ASM578633v1
	GCF_002370065.1_ASM237006v1		GCF_000704525.1_ASM70452v1		GCF_001143025.1_10541_2_17		GCA_005786365.1_ASM578636v1
	GCF_002374295.1_ASM237429v1		GCF_000704545.1_ASM70454v1		GCF_001143045.1_10493_1_79		GCA_005786375.1_ASM578637v1
	GCF_002383765.1_ASM238376v1		GCF_000704565.1_ASM70456v1		GCF_001143065.1_10209_5_34		GCA_005786405.1_ASM578640v1
	GCF_002386225.2_ASM238622v2		GCF_000704585.1_ASM70458v1		GCF_001143105.1_10593_2_45		GCA_005786425.1_ASM578642v1
	GCF_002406545.1_ASM240654v1		GCF_000704605.1_ASM70460v1		GCF_001143405.1_10493_1_48		GCA_005786435.1_ASM578643v1
	GCF_002406555.1_ASM240655v1		GCF_000704625.1_ASM70462v1		GCF_001143485.1_9475_4_56		GCA_005786445.1_ASM578644v1
	GCF_002406585.1_ASM240658v1		GCF_000704665.1_ASM70466v1		GCF_001143625.1_10562_2_25		GCA_005786455.1_ASM578645v1
	GCF_002406605.1_ASM240660v1		GCF_000704685.1_ASM70468v1		GCF_001143965.1_10209_5_49		GCA_005786505.1_ASM578650v1
	GCF_002406625.1_ASM240662v1		GCF_000704745.1_ASM70474v1		GCF_001143985.1_9475_6_90		GCA_005786525.1_ASM578652v1
	GCF_002406905.1_ASM240690v1		GCF_000704765.1_ASM70476v1		GCF_001144045.1_9475_6_67		GCA_005786535.1_ASM578653v1
	GCF_002406915.1_ASM240691v1		GCF_000704785.1_ASM70478v1		GCF_001144245.1_10593_2_6		GCA_005786545.1_ASM578654v1
	GCF_002406945.1_ASM240694v1		GCF_000704805.1_ASM70480v1		GCF_001144345.1_10607_2_37		GCA_005786585.1_ASM578658v1
	GCF_002406965.1_ASM240696v1		GCF_000704825.1_ASM70482v1		GCF_001144465.1_10562_2_32		GCA_005786595.1_ASM578659v1
	GCF_002406975.1_ASM240697v1		GCF_000704845.1_ASM70484v1		GCF_001144645.1_9475_6_66		GCA_005819005.1_ASM581900v1
	GCF_002406995.1_ASM240699v1		GCF_000704885.1_ASM70488v1		GCF_001144665.1_10541_2_22		GCA_005819035.1_ASM581903v1
	GCF_002411675.1_ASM241167v1		GCF_000704905.1_ASM70490v1		GCF_001145065.1_8525_3_31		GCA_005819065.1_ASM581906v1
	GCF_002411715.1_ASM241171v1		GCF_000704925.1_ASM70492v1		GCF_001145105.1_10541_2_4		GCA_005819085.1_ASM581908v1
	GCF_002411735.1_ASM241173v1		GCF_000704945.1_ASM70494v1		GCF_001145205.1_10493_1_59		GCA_005819095.1_ASM581909v1
	GCF_002411885.1_ASM241188v1		GCF_000704965.1_ASM70496v1		GCF_001145385.1_10561_2_23		GCA_005819115.1_ASM581911v1
	GCF_002411905.1_ASM241190v1		GCF_000704985.1_ASM70498v1		GCF_001145485.1_10592_2_11		GCA_005819135.1_ASM581913v1
	GCF_002411925.1_ASM241192v1		GCF_000705005.1_ASM70500v1		GCF_001145545.1_10492_1_25		GCA_005819165.1_ASM581916v1
	GCF_002412175.1_ASM241217v1		GCF_000708145.1_E_coli_EC1.contigs		GCF_001145565.1_10541_2_36		GCA_005819175.1_ASM581917v1
[truncated: 19,446 more rows]

## Sheet: Sequence Quality Control
Table S1 The list of assembly refseq sequences from NCBI used in this study
S1-2 Sequence Quality Control
K. pneumoniae										E. coli										S. enterica
file	PT R-M	format	type	num_seqs	sum_len	min_len	avg_len	max_len		file	PT R-M	format	type	num_seqs	sum_len	min_len	avg_len	max_len		file	PT R-M	format	type	num_seqs	sum_len	min_len	avg_len	max_len
GCF_001460505.1_ASM146050v1	YES	FASTA	DNA	62	5221338	597	84215.1	471921		GCF_000010385.1_ASM1038v1	YES	FASTA	DNA	7	5155626	4082	736518	4887515		GCF_000170215.1_ASM17021v1	YES	FASTA	DNA	2	4726474	6619	2363237	4719855
GCF_001721565.1_ASM172156v1	YES	FASTA	DNA	565	5452890	200	9651.1	556922		GCF_000026245.1_ASM2624v1	YES	FASTA	DNA	1	5154862	5154862	5154862	5154862		GCF_000416295.1_2012K-0273_Ver1	YES	FASTA	DNA	148	4746396	137	32070.2	453879
GCF_002188175.1_ASM218817v1	YES	FASTA	DNA	51	5545208	502	108730	660080		GCF_000164295.1_ASM16429v1	YES	FASTA	DNA	152	5017759	417	33011.6	293326		GCF_000483975.1_ASM48397v1	YES	FASTA	DNA	42	4687451	217	111606	665135
GCF_002261575.1_ASM226157v1	YES	FASTA	DNA	77	5441867	982	70673.6	725721		GCF_000164375.1_ASM16437v1	YES	FASTA	DNA	190	5035484	504	26502.5	294755		GCF_000486545.1_ASM48654v1	YES	FASTA	DNA	28	4689603	255	167486	814608
GCF_002261615.1_ASM226161v1	YES	FASTA	DNA	116	5263111	249	45371.6	872451		GCF_000167815.1_ASM16781v1	YES	FASTA	DNA	289	5300242	1009	18339.9	284206		GCF_000486765.2_ASM48676v2	YES	FASTA	DNA	1	4555576	4555576	4555576	4555576
GCF_002261655.1_ASM226165v1	YES	FASTA	DNA	123	5440890	249	44234.9	872451		GCF_000176695.2_ASM17669v2	YES	FASTA	DNA	113	5317843	505	47060.6	733129		GCF_000487275.1_ASM48727v1	YES	FASTA	DNA	78	4736638	216	60726.1	500974
GCF_002261685.1_ASM226168v1	YES	FASTA	DNA	65	5424337	1013	83451.3	725721		GCF_000190835.1_ASM19083v1	YES	FASTA	DNA	34	4857516	500	142868	1489093		GCF_000487455.1_ASM48745v1	YES	FASTA	DNA	89	4590051	212	51573.6	262528
GCF_002261785.1_ASM226178v1	YES	FASTA	DNA	124	5441420	249	43882.4	872451		GCF_000194415.1_ASM19441v2	YES	FASTA	DNA	31	5504843	507	177576	906185		GCF_000487935.2_ASM48793v2	YES	FASTA	DNA	4	5102976	49762	1275744	4888463
GCF_002261935.1_ASM226193v1	YES	FASTA	DNA	73	5426505	721	74335.7	725721		GCF_000249895.1_ASM24989v2	YES	FASTA	DNA	80	5408446	563	67605.6	441145		GCF_000505145.1_CFSAN001587_01.0	YES	FASTA	DNA	71	4699129	222	66184.9	388492
GCF_002261945.1_ASM226194v1	YES	FASTA	DNA	66	5422736	550	82162.7	725721		GCF_000259135.1_ECAI27.hybrid.1	YES	FASTA	DNA	262	4901168	516	18706.7	201011		GCF_000505165.1_CFSAN001590_01.0	YES	FASTA	DNA	74	4699430	208	63505.8	501132
GCF_002262115.1_ASM226211v1	YES	FASTA	DNA	69	5423742	662	78605	566524		GCF_000303715.2_ASM30371v2	YES	FASTA	DNA	349	5331138	200	15275.5	693564		GCF_000505185.1_CFSAN001669_01.0	YES	FASTA	DNA	97	4682990	220	48278.2	394767
GCF_002262145.1_ASM226214v1	YES	FASTA	DNA	53	5406430	1797	102008	725721		GCF_000352965.1_Esch_coli_KTE202_V1	YES	FASTA	DNA	8	5195201	1270	649400	3558560		GCF_000505205.1_CFSAN001671_01.0	YES	FASTA	DNA	76	4696980	225	61802.4	374367
GCF_002262175.1_ASM226217v1	YES	FASTA	DNA	136	5758297	237	42340.4	3701038		GCF_000355275.2_ASM35527v2	YES	FASTA	DNA	55	5250942	342	95471.7	616592		GCF_000505225.1_CFSAN001673_01.0	YES	FASTA	DNA	79	4690427	225	59372.5	533074
GCF_002262385.1_ASM226238v1	YES	FASTA	DNA	69	5423616	610	78603.1	566524		GCF_000356565.1_ASM35656v1	YES	FASTA	DNA	57	5406666	967	94853.8	943002		GCF_000505245.1_CFSAN001679_01.0	YES	FASTA	DNA	102	4674873	243	45832.1	312578
GCF_002262415.1_ASM226241v1	YES	FASTA	DNA	69	5422690	783	78589.7	566524		GCF_000357845.2_ASM35784v2	YES	FASTA	DNA	163	5299335	306	32511.3	449013		GCF_000505265.1_CFSAN001680_01.0	YES	FASTA	DNA	86	4689127	211	54524.7	323334
GCF_002262455.1_ASM226245v1	YES	FASTA	DNA	66	5419508	1391	82113.8	566524		GCF_000357865.2_ASM35786v2	YES	FASTA	DNA	178	5287386	305	29704.4	448811		GCF_000505285.1_CFSAN001681_01.0	YES	FASTA	DNA	82	4685594	200	57141.4	314720
GCF_002262565.1_ASM226256v1	YES	FASTA	DNA	60	5419675	1391	90327.9	725721		GCF_000357885.2_ASM35788v2	YES	FASTA	DNA	160	5214827	304	32592.7	449050		GCF_000505305.1_CFSAN001690_01.0	YES	FASTA	DNA	65	4712966	235	72507.2	388443
GCF_002262635.1_ASM226263v1	YES	FASTA	DNA	63	5421952	1013	86062.7	725721		GCF_000357905.2_ASM35790v2	YES	FASTA	DNA	193	5191276	319	26897.8	449213		GCF_000505325.1_CFSAN001692_01.0	YES	FASTA	DNA	76	4705937	232	61920.2	388523
GCF_002262735.1_ASM226273v1	YES	FASTA	DNA	65	5421656	788	83410.1	725721		GCF_000358435.2_ASM35843v2	YES	FASTA	DNA	178	5235757	267	29414.4	449418		GCF_000505345.1_CFSAN001697_01.0	YES	FASTA	DNA	81	4711367	229	58165	388516
GCF_002775325.1_ASM277532v1	YES	FASTA	DNA	74	5176616	202	69954.3	1049322		GCF_000358455.2_ASM35845v2	YES	FASTA	DNA	176	5259546	291	29883.8	448888		GCF_000505365.2_ASM50536v2	YES	FASTA	DNA	3	4768236	53952	1589412	4651400
GCF_002851515.1_ASM285151v1	YES	FASTA	DNA	76	5506585	416	72455.1	643372		GCF_000358475.1_ASM35847v1	YES	FASTA	DNA	183	5198295	303	28406	449034		GCF_000505385.1_CFSAN001589_01.0	YES	FASTA	DNA	65	4701086	215	72324.4	501325
GCF_003261795.1_ASM326179v1	YES	FASTA	DNA	99	5513984	202	55696.8	881847		GCF_000358495.2_ASM35849v2	YES	FASTA	DNA	169	5208802	323	30821.3	524212		GCF_000505405.1_CFSAN001670_01.0	YES	FASTA	DNA	75	4691976	236	62559.7	378898
GCF_003401375.1_ASM340137v1	YES	FASTA	DNA	288	5397071	206	18739.8	659177		GCF_000358515.2_ASM35851v2	YES	FASTA	DNA	158	5181989	315	32797.4	345773		GCF_000505425.1_CFSAN001674_01.0	YES	FASTA	DNA	90	4694516	236	52161.3	379295
GCF_006937835.1_ASM693783v1	YES	FASTA	DNA	369	5975393	200	16193.5	406607		GCF_000460055.1_Esch_coli_UMEA_3053-1_V1	YES	FASTA	DNA	16	5202484	1106	325155	1107725		GCF_000505445.1_CFSAN001691_01.0	YES	FASTA	DNA	68	4712532	245	69301.9	388489
GCF_008373035.2_ASM837303v2	YES	FASTA	DNA	3	5582226	10060	1860742	5441147		GCF_000460315.1_Esch_coli_UMEA_3144-1_V1	YES	FASTA	DNA	3	5071576	3408	1.69053e+06	3529398		GCF_000599425.1_Salmonella_enterica_enterica_Namur	YES	FASTA	DNA	21	4842244	323	230583	3131320
GCF_009856855.1_ASM985685v1	YES	FASTA	DNA	75	5590460	500	74539.5	1159485		GCF_000460595.1_Esch_coli_UMEA_3176-1_V1	YES	FASTA	DNA	11	4879873	1514	443625	3151293		GCF_000698615.1_CFSAN000203_01.0	YES	FASTA	DNA	279	4649613	209	16665.3	245569
GCF_009914255.1_ASM991425v1	YES	FASTA	DNA	1	5441138	5441138	5441138	5441138		GCF_000460735.1_Esch_coli_UMEA_3200-1_V1	YES	FASTA	DNA	12	5432703	1104	452725	1439568		GCF_000747885.1_CFSAN000184_01.0	YES	FASTA	DNA	55	4622590	209	84047.1	336489
GCF_011030105.1_ASM1103010v1	YES	FASTA	DNA	71	5367001	204	75591.6	1458725		GCF_000478215.1_ASM47821v1	YES	FASTA	DNA	133	5518276	575	41490.8	694366		GCF_000747905.1_CFSAN000219_01.0	YES	FASTA	DNA	64	4654749	205	72730.5	351559
GCF_013730675.1_ASM1373067v1	YES	FASTA	DNA	2	5300167	131105	2.65008e+06	5169062		GCF_000485635.1_ASM48563v1	YES	FASTA	DNA	189	5368087	509	28402.6	252381		GCF_000747945.1_CFSAN000222_01.0	YES	FASTA	DNA	155	4650394	204	30002.5	257671
GCF_013731305.1_ASM1373130v1	YES	FASTA	DNA	3	5673126	108572	1891042	5297180		GCF_000494995.1_Esch_coli_HVH_136_4-5970458_V1	YES	FASTA	DNA	14	5437587	1379	388399	1597447		GCF_000747965.1_CFSAN000223_01.0	YES	FASTA	DNA	62	4648828	205	74981.1	351693
GCF_013811445.1_ASM1381144v1	YES	FASTA	DNA	3	5609024	217189	1.86967e+06	5149748		GCF_000495095.1_Esch_coli_HVH_108_4-6924867_V1	YES	FASTA	DNA	19	5251784	1218	276410	3079862		GCF_000747985.1_CFSAN000224_01.0	YES	FASTA	DNA	173	4675358	215	27025.2	445215
GCF_013826045.1_ASM1382604v1	YES	FASTA	DNA	6	5696582	44303	949430	5146480		GCF_000503275.1_Ecoli1365	YES	FASTA	DNA	304	5062805	202	16654	202949		GCF_000748005.1_CFSAN000225.0	YES	FASTA	DNA	181	4613030	203	25486.4	219702
GCF_900085315.1_12045_7_15	YES	FASTA	DNA	92	5844686	304	63529.2	1022099		GCF_000503375.1_Ecoli38.34	YES	FASTA	DNA	567	5266057	200	9287.6	215602		GCF_000748105.1_CFSAN000194_01.0	YES	FASTA	DNA	68	4653616	205	68435.5	351721
GCF_900085395.1_12045_7_24	YES	FASTA	DNA	82	5542071	319	67586.2	950549		GCF_000704265.1_ASM70426v1	YES	FASTA	DNA	103	5159098	316	50088.3	696208		GCF_000748125.1_CFSAN000195_01.0	YES	FASTA	DNA	274	4569050	208	16675.4	139544
GCF_900092865.1_18090_8_72	YES	FASTA	DNA	33	5351360	314	162162	1939267		GCF_000704645.1_ASM70464v1	YES	FASTA	DNA	143	4925970	346	34447.3	772320		GCF_000748145.1_CFSAN000196_01.0	YES	FASTA	DNA	77	4779857	204	62076.1	351679
GCF_900092955.1_18090_8_74	YES	FASTA	DNA	35	5346649	321	152761	1938217		GCF_000704705.1_ASM70470v1	YES	FASTA	DNA	87	5044800	301	57986.2	460775		GCF_000748165.1_CFSAN000198_01.0	YES	FASTA	DNA	93	4574773	203	49191.1	351679
GCF_900093025.1_18090_8_76	YES	FASTA	DNA	38	5388608	312	141806	773452		GCF_000704725.1_ASM70472v1	YES	FASTA	DNA	93	5028039	300	54064.9	659745		GCF_000748185.1_CFSAN000199_01.0	YES	FASTA	DNA	81	4659604	204	57526	406021
GCF_900181705.1_14936_3_35	YES	FASTA	DNA	141	5856374	354	41534.6	655575		GCF_000713655.1_ASM71365v1	YES	FASTA	DNA	100	5018608	301	50186.1	391298		GCF_000748205.1_CFSAN000201.0	YES	FASTA	DNA	109	4847452	205	44472	484167
GCF_900451395.1_58174_C01	YES	FASTA	DNA	14	5532074	15120	395148	2253501		GCF_000713685.1_ASM71368v1	YES	FASTA	DNA	94	5039270	326	53609.3	464371		GCF_000748225.1_CFSAN000202_01.0	YES	FASTA	DNA	64	4727829	209	73872.3	406078
GCF_900492935.1_22036_6_6	YES	FASTA	DNA	27	5133181	304	190118	1660589		GCF_000713785.1_ASM71378v1	YES	FASTA	DNA	200	5239725	351	26198.6	455898		GCF_000748285.1_CFSAN000214_01.0	YES	FASTA	DNA	125	4573161	200	36585.3	262772
GCF_900493135.1_22036_6_35	YES	FASTA	DNA	68	5705790	301	83908.7	1137465		GCF_000714265.1_ASM71426v1	YES	FASTA	DNA	102	5253447	301	51504.4	796714		GCF_000748325.1_CFSAN000216_01.0	YES	FASTA	DNA	72	4782971	200	66430.2	407222
GCF_900498665.1_ASMTUEKL_38	YES	FASTA	DNA	78	5346378	78	68543.3	1227030		GCF_000714335.1_ASM71433v1	YES	FASTA	DNA	124	5331786	304	42998.3	890241		GCF_000748365.1_CFSAN000218_01.0	YES	FASTA	DNA	72	4617795	210	64136	406066
GCF_900498715.1_ASMTUEKL_34	YES	FASTA	DNA	71	5341864	78	75237.5	1226611		GCF_000752235.1_FHI69	YES	FASTA	DNA	111	5273422	183	47508.3	517366		GCF_000748805.1_CFSAN000204_01.0	YES	FASTA	DNA	241	4614578	206	19147.6	245332
GCF_900498725.1_ASMTUEKL_35	YES	FASTA	DNA	66	5343391	78	80960.5	1226611		GCF_000777515.1_ASM77751v1	YES	FASTA	DNA	795	4836447	508	6083.6	34891		GCF_000748845.1_CFSAN000206_01.0	YES	FASTA	DNA	71	4573824	205	64420.1	328828
GCF_900498835.1_ASMTUEKL_39	YES	FASTA	DNA	75	5344369	78	71258.3	1053665		GCF_000779075.1_ASM77907v1	YES	FASTA	DNA	118	5449729	788	46184.1	523710		GCF_000748885.1_CFSAN000208_01.0	YES	FASTA	DNA	244	4825027	200	19774.7	257741
GCF_900498865.1_ASMTUEKL_37	YES	FASTA	DNA	70	5342970	78	76328.1	1226713		GCF_000780655.1_ASM78065v1	YES	FASTA	DNA	76	5152943	513	67801.9	408278		GCF_000748905.1_CFSAN000209_01.0	YES	FASTA	DNA	65	4662349	205	71728.4	336489
GCF_900502535.1_18623_2_56	YES	FASTA	DNA	54	5654663	219	104716	1619885		GCF_000798415.1_Escherichia_coli_CVM_N34557PS_v._1.0	YES	FASTA	DNA	151	5129799	206	33972.2	562945		GCF_000748925.1_CFSAN000210_01.0	YES	FASTA	DNA	62	4573865	205	73772	336486
GCF_900505835.1_19084_4_44	YES	FASTA	DNA	329	5368280	244	16317	745792		GCF_000798455.1_Escherichia_coli_CVM_N36158PS_v._1.0	YES	FASTA	DNA	142	4948525	218	34848.8	327950		GCF_000749195.1_CFSAN000187_01.0	YES	FASTA	DNA	66	4621663	203	70025.2	351624
GCF_900506755.1_19506_1_3	YES	FASTA	DNA	53	5467928	231	103168	530174		GCF_000798595.1_Escherichia_coli_CVM_N33601PS_v._1.0	YES	FASTA	DNA	82	4902042	225	59781	614090		GCF_000749255.1_CFSAN000192_01.0	YES	FASTA	DNA	81	4574665	203	56477.3	336483
GCF_900507445.1_19646_2_144	YES	FASTA	DNA	40	5058919	231	126473	1418926		GCF_000819085.1_Escherichia_coli_CVM_N33624PS_v1.0	YES	FASTA	DNA	96	5142274	218	53565.4	512637		GCF_000757945.1_CFSAN000220.0	YES	FASTA	DNA	343	5141052	200	14988.5	197178
GCF_900508625.1_19646_3_20	YES	FASTA	DNA	96	5624855	246	58592.2	902372		GCF_000819105.1_Escherichia_coli_CVM_N33720PS_v1.0	YES	FASTA	DNA	206	4956211	202	24059.3	303695		GCF_001043095.1_ASM104309v1	YES	FASTA	DNA	44	4515605	556	102627	352826
GCF_900508685.1_19646_3_29	YES	FASTA	DNA	45	5338269	229	118628	699771		GCF_000831715.2_ASM83171v2	YES	FASTA	DNA	11	5564530	941	505866	2271229		GCF_001240225.1_Salmonella_enterica_CVM_N43456_v1.0	YES	FASTA	DNA	70	4972670	200	71038.1	469060
GCF_900510395.1_17870_2_65	YES	FASTA	DNA	67	5501236	204	82108	786287		GCF_000935435.1_ASM93543v1	YES	FASTA	DNA	335	4902430	201	14634.1	211938		GCF_001240335.1_Salmonella_enterica_CVM_N43461_v1.0	YES	FASTA	DNA	67	4935218	204	73660	365536
GCF_900516575.1_18174_8_143	YES	FASTA	DNA	105	5652251	201	53831	707564		GCF_000935505.1_ASM93550v1	YES	FASTA	DNA	258	5027466	201	19486.3	261201		GCF_001241665.1_Salmonella_enterica_CVM_N45394_v1.0	YES	FASTA	DNA	70	4972924	200	71041.8	479345
GCF_900776525.1_27097_7_177-2	YES	FASTA	DNA	16	5140395	311	321275	2156747		GCF_000948835.1_ASM94883v1	YES	FASTA	DNA	81	5105746	1015	63033.9	456656		GCF_001242115.1_Salmonella_enterica_CVM_N45926_v1.0	YES	FASTA	DNA	75	4938902	206	65852	489382
GCF_902166745.1_25964_2_244	YES	FASTA	DNA	1	5568802	5568802	5568802	5568802		GCF_001012025.1_CFSAN026796_01.0	YES	FASTA	DNA	147	5064998	600	34455.8	290257		GCF_001242655.1_Salmonella_enterica_CVM_N45953_v1.0	YES	FASTA	DNA	71	4974339	200	70061.1	460680
GCF_000009885.1_ASM988v1	NO	FASTA	DNA	2	5472672	224152	2736336	5248520		GCF_001012095.1_CFSAN026810_01.0	YES	FASTA	DNA	127	4980535	499	39216.8	309570		GCF_001242775.1_Salmonella_enterica_CVM_N45957_v1.0	YES	FASTA	DNA	62	4760607	227	76784	961099
GCF_000016305.1_ASM1630v1	NO	FASTA	DNA	6	5694894	3478	949149	5315120		GCF_001402805.1_ASM140280v1	YES	FASTA	DNA	91	4770117	203	52418.9	358909		GCF_001243085.1_Salmonella_enterica_CVM_N46823_v1.0	YES	FASTA	DNA	107	4928539	207	46061.1	376193
GCF_000163455.1_ASM16345v1	NO	FASTA	DNA	51	5450034	502	106863	825895		GCF_001463325.1_ASM146332v1	YES	FASTA	DNA	244	5082833	227	20831.3	162883		GCF_001243195.1_Salmonella_enterica_CVM_N46830_v1.0	YES	FASTA	DNA	73	4941693	200	67694.4	393594
GCF_000219945.1_ASM21994v2	NO	FASTA	DNA	118	5534249	210	46900.4	527367		GCF_001519145.1_ASM151914v1	YES	FASTA	DNA	339	4939929	510	14572.1	142205		GCF_001243205.1_Salmonella_enterica_CVM_N46832_v1.0	YES	FASTA	DNA	66	4937517	210	74810.9	486093
GCF_000219965.1_ASM21996v2	NO	FASTA	DNA	116	5535020	215	47715.7	414017		GCF_001519775.1_ASM151977v1	YES	FASTA	DNA	166	5146801	539	31004.8	251070		GCF_001243445.1_Salmonella_enterica_CVM_N46846-R_v1.0	YES	FASTA	DNA	77	4853217	203	63028.8	373081
GCF_000220485.1_ASM22048v1	NO	FASTA	DNA	2	5462423	202852	2.73121e+06	5259571		GCF_001519795.1_ASM151979v1	YES	FASTA	DNA	161	4685841	519	29104.6	262900		GCF_001243455.1_Salmonella_enterica_CVM_N46847-R_v1.0	YES	FASTA	DNA	68	4853288	200	71371.9	393783
GCF_000223435.1_ASM22343v2	NO	FASTA	DNA	394	5687314	200	14434.8	151374		GCF_001519835.1_ASM151983v1	YES	FASTA	DNA	185	5132943	535	27745.6	163781		GCF_001243775.1_Salmonella_enterica_CVM_N47713_v1.0	YES	FASTA	DNA	87	4861080	200	55874.5	320060
GCF_000240185.1_ASM24018v2	NO	FASTA	DNA	7	5682322	1308	811760	5333942		GCF_001520235.1_ASM152023v1	YES	FASTA	DNA	417	5213394	505	12502.1	93723		GCF_001243905.1_Salmonella_enterica_CVM_N47719_v1.0	YES	FASTA	DNA	71	4913965	200	69210.8	393783
GCF_000255975.2_ASM25597v2	NO	FASTA	DNA	6	5791462	2657	965244	5337335		GCF_001520275.1_ASM152027v1	YES	FASTA	DNA	261	5182411	534	19856	152977		GCF_001244055.1_Salmonella_enterica_CVM_N47724_v1.0	YES	FASTA	DNA	59	4820154	200	81697.5	627616
GCF_000263095.1_Klebphe1.0	NO	FASTA	DNA	196	5431750	203	27713	297874		GCF_001520315.1_ASM152031v1	YES	FASTA	DNA	240	5023993	505	20933.3	101463		GCF_001244095.1_Salmonella_enterica_CVM_N47725_v1.0	YES	FASTA	DNA	51	4820608	201	94521.7	1122862
GCF_000281255.1_KPNIH2_1	NO	FASTA	DNA	147	5724800	206	38944.2	372798		GCF_001520435.1_ASM152043v1	YES	FASTA	DNA	231	5300425	501	22945.6	163608		GCF_001244325.1_Salmonella_enterica_CVM_N48678_v1.0	YES	FASTA	DNA	62	4857857	203	78352.5	381143
GCF_000281275.1_KPNIH5_1	NO	FASTA	DNA	168	5716297	222	34025.6	291095		GCF_001520575.1_ASM152057v1	YES	FASTA	DNA	313	5188752	506	16577.5	104017		GCF_001244925.1_Salmonella_enterica_CVM_N48697_v1.0	YES	FASTA	DNA	88	4914263	203	55843.9	376992
GCF_000281295.1_KPNIH6_1	NO	FASTA	DNA	149	5714943	200	38355.3	340153		GCF_001520835.1_ASM152083v1	YES	FASTA	DNA	287	5105290	504	17788.5	115096		GCF_001244935.1_Salmonella_enterica_CVM_N48698_v1.0	YES	FASTA	DNA	175	4907141	203	28040.8	197720
GCF_000281315.1_KPNIH9_1	NO	FASTA	DNA	115	5720331	215	49742	372779		GCF_001576205.1_ASM157620v1	YES	FASTA	DNA	113	5517435	206	48826.9	481874		GCF_001245335.1_Salmonella_enterica_CVM_N50423_v1.0	YES	FASTA	DNA	64	4938232	205	77159.9	394562
GCF_000315385.1_ASM31538v1	NO	FASTA	DNA	2	5530861	206152	2.76543e+06	5324709		GCF_001576315.1_ASM157631v1	YES	FASTA	DNA	98	5077728	258	51813.6	275377		GCF_001245345.1_Salmonella_enterica_CVM_N50422_v1.0	YES	FASTA	DNA	73	4817624	219	65994.8	548642
GCF_000316245.2_MTE2_ImprovedAssembly	NO	FASTA	DNA	210	5578970	508	26566.5	466041		GCF_001606615.1_ASM160661v1	YES	FASTA	DNA	120	5308364	506	44236.4	499819		GCF_001246025.1_Salmonella_enterica_CVM_N51245_v1.0	YES	FASTA	DNA	96	4751231	203	49492	301579
GCF_000316265.2_MTE1_ImprovedAssembly	NO	FASTA	DNA	227	6015282	502	26499	443656		GCF_001606915.1_ASM160691v1	YES	FASTA	DNA	132	5135295	517	38903.8	355722		GCF_001247105.1_Salmonella_enterica_CVM_N51291_v1.0	YES	FASTA	DNA	63	4914067	200	78001.1	395387
GCF_000338255.1_KP1_contigs_1-272	NO	FASTA	DNA	272	5368567	205	19737.4	119943		GCF_001607365.1_ASM160736v1	YES	FASTA	DNA	94	5320167	500	56597.5	433887		GCF_001247475.1_Salmonella_enterica_CVM_N51315_v1.0	YES	FASTA	DNA	51	4745548	243	93050	911634
GCF_000349265.2_KPBAA1705_01152013	NO	FASTA	DNA	168	5657550	210	33675.9	389095		GCF_001607435.1_ASM160743v1	YES	FASTA	DNA	85	5055076	528	59471.5	573198		GCF_001448795.1_ASM144879v1	YES	FASTA	DNA	44	4803210	5087	109164	691590
GCF_000349285.2_G000_12282012	NO	FASTA	DNA	108	5674981	232	52546.1	839086		GCF_001614395.1_ASM161439v1	YES	FASTA	DNA	272	4966309	1006	18258.5	149819		GCF_001448845.1_ASM144884v1	YES	FASTA	DNA	31	4931292	5173	159074	693514
GCF_000364385.3_ASM36438v3	NO	FASTA	DNA	5	5781501	2014	1.1563e+06	5435746		GCF_001614905.1_ASM161490v1	YES	FASTA	DNA	103	5333033	1019	51777	433823		GCF_001473845.1_Salmonella_enterica_CVM_43828_v1.0	YES	FASTA	DNA	183	5016419	200	27412.1	241221
GCF_000372625.3_KP_version_2	NO	FASTA	DNA	297	5280004	204	17777.8	190937		GCF_001615145.1_ASM161514v1	YES	FASTA	DNA	360	4916909	1019	13658.1	137651		GCF_001474225.1_Salmonella_enterica_CVM_43763_v1.0	YES	FASTA	DNA	87	4849644	210	55743	399420
GCF_000401195.1_gkp2v01	NO	FASTA	DNA	195	5503448	501	28222.8	223684		GCF_001676995.1_ASM167699v1	YES	FASTA	DNA	140	5690890	505	40649.2	402413		GCF_001474835.1_Salmonella_enterica_CVM_43813_v1.0	YES	FASTA	DNA	72	4851577	203	67383	394562
GCF_000406385.1_gkp47v01	NO	FASTA	DNA	321	5672685	503	17671.9	265692		GCF_001696335.1_ASM169633v1	YES	FASTA	DNA	112	5099777	539	45533.7	724287		GCF_001474925.1_Salmonella_enterica_CVM_43825_v1.0	YES	FASTA	DNA	58	4788321	205	82557.3	1053494
GCF_000406405.1_gkp1v01	NO	FASTA	DNA	155	5490156	509	35420.4	253031		GCF_001696345.1_ASM169634v1	YES	FASTA	DNA	99	4878458	502	49277.4	386705		GCF_001474985.1_Salmonella_enterica_CVM_43829_v1.0	YES	FASTA	DNA	63	4932058	201	78286.6	648465
GCF_000406425.1_gkp24v01	NO	FASTA	DNA	205	5501391	505	26836.1	376130		GCF_001703435.1_ASM170343v1	YES	FASTA	DNA	351	5236233	402	14918	197210		GCF_001477905.1_Salmonella_enterica_CVM_N29360-SQ_v1.0	YES	FASTA	DNA	69	4958830	200	71867.1	393631
GCF_000406445.1_gkp25v01	NO	FASTA	DNA	223	5575547	505	25002.5	223662		GCF_001709145.1_ASM170914v1	YES	FASTA	DNA	72	4845650	511	67300.7	437487		GCF_001477945.1_Salmonella_enterica_CVM_N30642-R_v1.0	YES	FASTA	DNA	65	4837858	210	74428.6	376522
GCF_000406465.1_gkp27v01	NO	FASTA	DNA	220	5571683	501	25325.8	264163		GCF_001748815.1_ASM174881v1	YES	FASTA	DNA	123	4922099	202	40017.1	459402		GCF_001478155.1_Salmonella_enterica_CVM_N31414-SQ_v1.0	YES	FASTA	DNA	84	5048860	203	60105.5	394553
GCF_000406485.1_gkp53v01	NO	FASTA	DNA	148	5389421	505	36415	223671		GCF_001748985.1_ASM174898v1	YES	FASTA	DNA	119	4826746	201	40560.9	706166		GCF_001478225.1_Salmonella_enterica_CVM_N32750-SQ_v1.0	YES	FASTA	DNA	71	4897472	205	68978.5	771401
GCF_000406505.1_gkp48v01	NO	FASTA	DNA	301	5718845	510	18999.5	185289		GCF_001748995.1_ASM174899v1	YES	FASTA	DNA	168	5380202	301	32025	526861		GCF_001478245.1_Salmonella_enterica_CVM_N32763-SQ_v1.0	YES	FASTA	DNA	73	5066084	210	69398.4	473342
GCF_000406525.1_gkp26v01	NO	FASTA	DNA	231	5532328	505	23949.5	243069		GCF_001749055.1_ASM174905v1	YES	FASTA	DNA	140	4905886	200	35042	360741		GCF_001478685.1_Salmonella_enterica_CVM_N29357-SQ_v1.0	YES	FASTA	DNA	70	4801650	200	68595	320024
GCF_000406545.1_gkp45v01	NO	FASTA	DNA	216	5624526	513	26039.5	239601		GCF_001749065.1_ASM174906v1	YES	FASTA	DNA	178	5133112	200	28837.7	540936		GCF_001478745.1_Salmonella_enterica_CVM_N29369-R_v1.0	YES	FASTA	DNA	63	4936476	200	78356.8	486150
GCF_000406565.1_gkp42v01	NO	FASTA	DNA	164	5366546	506	32722.8	270004		GCF_001749235.1_ASM174923v1	YES	FASTA	DNA	172	5084766	203	29562.6	599629		GCF_001478765.1_Salmonella_enterica_CVM_N29377-SQ_v1.0	YES	FASTA	DNA	66	4893707	203	74147.1	419146
GCF_000406585.1_gkp43v01	NO	FASTA	DNA	200	5472934	515	27364.7	269987		GCF_001881605.1_ASM188160v1	YES	FASTA	DNA	155	4879321	207	31479.5	321743		GCF_001479185.1_Salmonella_enterica_CVM_N31412-SQ_v1.0	YES	FASTA	DNA	87	4673548	203	53718.9	530016
GCF_000406605.1_gkp29v01	NO	FASTA	DNA	129	5396453	527	41833	465844		GCF_001881645.1_ASM188164v1	YES	FASTA	DNA	135	5145720	202	38116.4	509915		GCF_001479205.1_Salmonella_enterica_CVM_N31415-SQ_v1.0	YES	FASTA	DNA	119	4966170	200	41732.5	299205
GCF_000406625.1_gkp44v01	NO	FASTA	DNA	205	5468994	505	26678	223711		GCF_001886935.1_ASM188693v1	YES	FASTA	DNA	1	4867152	4867152	4867152	4867152		GCF_001479215.1_Salmonella_enterica_CVM_N31593-SQ_v1.0	YES	FASTA	DNA	47	4697524	205	99947.3	548459
GCF_000406645.1_gkp46v01	NO	FASTA	DNA	217	5473881	515	25225.3	223686		GCF_001891395.1_ASM189139v1	YES	FASTA	DNA	163	5263964	509	32294.3	385796		GCF_001479275.1_Salmonella_enterica_CVM_N31846-SQ_v1.0	YES	FASTA	DNA	101	5079193	210	50289	351349
GCF_000406665.1_gkp30v01	NO	FASTA	DNA	202	5502788	521	27241.5	376131		GCF_001891465.1_ASM189146v1	YES	FASTA	DNA	173	5703710	401	32969.4	323378		GCF_001479385.1_Salmonella_enterica_CVM_N32053-SQ_v1.0	YES	FASTA	DNA	96	4933688	210	51392.6	413267
GCF_000406685.1_gkp34v01	NO	FASTA	DNA	200	5603708	505	28018.5	212512		GCF_001891475.1_ASM189147v1	YES	FASTA	DNA	289	5650052	502	19550.4	395617		GCF_001480505.1_Salmonella_enterica_CVM_N42451-SQ_v1.0	YES	FASTA	DNA	87	4745221	266	54542.8	447339
GCF_000406705.1_gkp37v01	NO	FASTA	DNA	232	5550266	501	23923.6	223670		GCF_001891525.1_ASM189152v1	YES	FASTA	DNA	124	5269500	525	42496	464998		GCF_001481045.1_Salmonella_enterica_CVM_N42458_v1.0	YES	FASTA	DNA	70	4875320	200	69647.4	411269
GCF_000406725.1_gkp38v01	NO	FASTA	DNA	175	5476814	511	31296.1	222265		GCF_001891615.1_ASM189161v1	YES	FASTA	DNA	237	5343809	516	22547.7	430965		GCF_001642525.1_ASM164252v1	YES	FASTA	DNA	134	4581331	202	34189	225036
GCF_000406745.1_gkp54v01	NO	FASTA	DNA	213	5488293	519	25766.6	223686		GCF_001891695.1_ASM189169v1	YES	FASTA	DNA	109	5513149	541	50579.3	471012		GCF_001707615.1_ASM170761v1	YES	FASTA	DNA	41	4700674	201	114651	1930911
GCF_000406765.2_ASM40676v2	NO	FASTA	DNA	5	5547643	13838	1.10953e+06	5308211		GCF_001891765.1_ASM189176v1	YES	FASTA	DNA	147	5529803	569	37617.7	467492		GCF_001832725.1_ASM183272v1	YES	FASTA	DNA	91	5376513	531	59082.6	378058
GCF_000406825.1_gkp39v01	NO	FASTA	DNA	175	5531658	509	31609.5	333377		GCF_001891805.1_ASM189180v1	YES	FASTA	DNA	233	5285202	524	22683.3	259390		GCF_001941405.1_ASM194140v1	YES	FASTA	DNA	1	4602439	4602439	4602439	4602439
GCF_000409005.1_gkp33v01	NO	FASTA	DNA	210	5620790	504	26765.7	270004		GCF_001892355.1_ASM189235v1	YES	FASTA	DNA	331	5363258	504	16203.2	384621		GCF_001952995.1_ASM195299v1	YES	FASTA	DNA	2	4859000	81409	2429500	4777591
GCF_000409085.1_gkp15v01	NO	FASTA	DNA	194	5620362	513	28970.9	333378		GCF_001892405.1_ASM189240v1	YES	FASTA	DNA	145	5707882	500	39364.7	395572		GCF_001953675.1_ASM195367v1	YES	FASTA	DNA	2	4858999	81408	2.4295e+06	4777591
GCF_000409105.1_gkp36v01	NO	FASTA	DNA	202	5621477	505	27829.1	269988		GCF_001892515.1_ASM189251v1	YES	FASTA	DNA	129	5502717	561	42656.7	395402		GCF_001953695.1_ASM195369v1	YES	FASTA	DNA	2	4859001	81410	2.4295e+06	4777591
GCF_000409125.1_gkp31v01	NO	FASTA	DNA	246	5671251	500	23053.9	229398		GCF_001892525.1_ASM189252v1	YES	FASTA	DNA	314	5702866	534	18162	467495		GCF_001975425.1_ASM197542v1	YES	FASTA	DNA	1	4566169	4566169	4566169	4566169
GCF_000409715.1_Klebsiella_pneumoniae_ATCC_25955_Genome_sequencing	NO	FASTA	DNA	87	5292468	203	60833	357426		GCF_001892565.1_ASM189256v1	YES	FASTA	DNA	158	5218466	524	33028.3	308381		GCF_002030545.1_ASM203054v1	YES	FASTA	DNA	87	4970010	233	57126.6	278639
GCF_000409735.1_Klebsiella_pneumonia_G5-2_Genome_sequencing	NO	FASTA	DNA	107	5292693	209	49464.4	260084		GCF_001892585.1_ASM189258v1	YES	FASTA	DNA	146	5171554	500	35421.6	264090		GCF_002031105.1_ASM203110v1	YES	FASTA	DNA	94	4934599	254	52495.7	406271
GCF_000412575.2_B5055.1	NO	FASTA	DNA	1858	5524870	201	2973.6	30495		GCF_001892665.1_ASM189266v1	YES	FASTA	DNA	173	5639363	569	32597.5	467608		GCF_002031275.1_ASM203127v1	YES	FASTA	DNA	135	5073352	247	37580.4	479827
GCF_000417045.1_gkp17v01	NO	FASTA	DNA	213	5667894	509	26609.8	270156		GCF_001892755.1_ASM189275v1	YES	FASTA	DNA	114	5417701	553	47523.7	464858		GCF_002031465.1_ASM203146v1	YES	FASTA	DNA	63	4760305	202	75560.4	632739
GCF_000417065.1_gkp14v01	NO	FASTA	DNA	138	5397800	515	39114.5	254405		GCF_001893105.1_ASM189310v1	YES	FASTA	DNA	210	5124409	506	24401.9	242892		GCF_002031635.1_ASM203163v1	YES	FASTA	DNA	388	4899282	239	12627	144565
GCF_000417085.2_ASM41708v2	NO	FASTA	DNA	5	5663117	13841	1.13262e+06	5329725		GCF_001893205.1_ASM189320v1	YES	FASTA	DNA	143	5296991	504	37041.9	356288		GCF_002032025.1_ASM203202v1	YES	FASTA	DNA	85	4823504	217	56747.1	376419
GCF_000417105.1_gkp3v01	NO	FASTA	DNA	137	5398963	514	39408.5	270157		GCF_001893245.1_ASM189324v1	YES	FASTA	DNA	329	5335842	545	16218.4	231672		GCF_002032645.1_ASM203264v1	YES	FASTA	DNA	39	4545913	298	116562	597442
GCF_000417125.1_gkp5v01	NO	FASTA	DNA	195	5498288	517	28196.3	269986		GCF_001893315.1_ASM189331v1	YES	FASTA	DNA	203	5000859	511	24634.8	242952		GCF_002032665.1_ASM203266v1	YES	FASTA	DNA	129	5018003	229	38899.2	323559
GCF_000417145.1_gkp23v01	NO	FASTA	DNA	233	5681241	509	24383	239705		GCF_001893445.1_ASM189344v1	YES	FASTA	DNA	136	5287174	500	38876.3	356274		GCF_002032725.1_ASM203272v1	YES	FASTA	DNA	70	4775983	204	68228.3	601617
GCF_000417165.1_gkp21v01	NO	FASTA	DNA	136	5390751	515	39637.9	375771		GCF_001893525.1_ASM189352v1	YES	FASTA	DNA	169	5326019	504	31514.9	358390		GCF_002033515.1_ASM203351v1	YES	FASTA	DNA	60	4550842	205	75847.4	541953
GCF_000417185.1_gkp22v01	NO	FASTA	DNA	141	5407973	515	38354.4	223671		GCF_001893615.1_ASM189361v1	YES	FASTA	DNA	256	5540625	536	21643.1	223762		GCF_002033645.1_ASM203364v1	YES	FASTA	DNA	67	4543024	217	67806.3	387204
GCF_000417205.1_gkp13v01	NO	FASTA	DNA	168	5450966	512	32446.2	269986		GCF_001893955.1_ASM189395v1	YES	FASTA	DNA	127	5287307	504	41632.3	356489		GCF_002034165.1_ASM203416v1	YES	FASTA	DNA	45	4767634	303	105947	639142
GCF_000417225.2_ASM41722v2	NO	FASTA	DNA	4	5710688	20222	1427672	5393855		GCF_001893985.1_ASM189398v1	YES	FASTA	DNA	126	5179222	525	41104.9	300773		GCF_002035805.1_ASM203580v1	YES	FASTA	DNA	193	5391072	201	27933	337674
GCF_000417245.1_gkp20v01	NO	FASTA	DNA	194	5617463	504	28956	253025		GCF_001894075.1_ASM189407v1	YES	FASTA	DNA	143	5124530	565	35835.9	356001		GCF_002035995.1_ASM203599v1	YES	FASTA	DNA	66	4759923	240	72120	416282
GCF_000417265.2_ASM41726v2	NO	FASTA	DNA	4	5523776	13841	1380944	5322270		GCF_001894555.1_ASM189455v1	YES	FASTA	DNA	85	5131136	509	60366.3	587436		GCF_002036945.1_ASM203694v1	YES	FASTA	DNA	72	4895102	205	67987.5	439746
GCF_000417305.1_gkp7v01	NO	FASTA	DNA	194	5606925	503	28901.7	253033		GCF_001894635.1_ASM189463v1	YES	FASTA	DNA	85	5028922	525	59163.8	397985		GCF_002036985.1_ASM203698v1	YES	FASTA	DNA	84	4760198	213	56669	440644
GCF_000417325.1_gkp8v01	NO	FASTA	DNA	194	5622301	504	28980.9	270157		GCF_001894685.1_ASM189468v1	YES	FASTA	DNA	265	5528209	508	20861.2	223861		GCF_002043945.1_ASM204394v1	YES	FASTA	DNA	71	4539985	218	63943.5	360983
GCF_000417345.1_gkp9v01	NO	FASTA	DNA	188	5610303	510	29842	253033		GCF_001894705.1_ASM189470v1	YES	FASTA	DNA	118	5483865	1508	46473.4	538301		GCF_002046815.1_ASM204681v1	YES	FASTA	DNA	43	4546183	260	105725	629755
GCF_000417365.1_gkp50v01	NO	FASTA	DNA	144	5390028	571	37430.8	264411		GCF_001900295.1_ASM190029v1	YES	FASTA	DNA	1	4843023	4843023	4843023	4843023		GCF_002046975.1_ASM204697v1	YES	FASTA	DNA	320	4552571	221	14226.8	121281
GCF_000417385.1_gkp51v01	NO	FASTA	DNA	232	5542623	500	23890.6	270157		GCF_001907935.1_ASM190793v1	YES	FASTA	DNA	70	5770437	533	82434.8	5053377		GCF_002047025.1_ASM204702v1	YES	FASTA	DNA	230	4551393	204	19788.7	209520
GCF_000417405.1_gkp49v01	NO	FASTA	DNA	206	5498752	501	26693	264419		GCF_001911145.1_ASM191114v1	YES	FASTA	DNA	107	5245139	304	49020	380764		GCF_002047115.1_ASM204711v1	YES	FASTA	DNA	71	4548490	201	64063.2	464508
GCF_000417425.1_gkp52v01	NO	FASTA	DNA	153	5406392	509	35335.9	211727		GCF_001911485.1_ASM191148v1	YES	FASTA	DNA	149	4979396	301	33418.8	321455		GCF_002047325.1_ASM204732v1	YES	FASTA	DNA	83	4641746	208	55924.7	386847
GCF_000441835.1_LCT-KP182_for_vertion_2.04_of_Klebsiella_pneumoniae_genome	NO	FASTA	DNA	7	5801744	2220	828821	5340447		GCF_001912235.1_ASM191223v1	YES	FASTA	DNA	154	5434946	305	35291.9	897810		GCF_002047405.1_ASM204740v1	YES	FASTA	DNA	74	4676865	201	63200.9	336852
GCF_000441855.1_LCT-KP289_for_vertion_2.04_of_Klebsiella_pneumoniae_genome	NO	FASTA	DNA	10	6068157	950	606816	5599223		GCF_001912525.1_ASM191252v1	YES	FASTA	DNA	140	5408064	337	38629	423980		GCF_002053415.1_ASM205341v1	YES	FASTA	DNA	477	5378902	206	11276.5	280273
GCF_000444855.2_GS_De_Novo_Assembly	NO	FASTA	DNA	107	5121641	609	47865.8	211533		GCF_002116485.1_ASM211648v1	YES	FASTA	DNA	298	5316366	200	17840.2	154699		GCF_002053625.1_ASM205362v1	YES	FASTA	DNA	106	4562891	208	43046.1	651667
GCF_000445405.1_ASM44540v1	NO	FASTA	DNA	3	5603174	12207	1.86772e+06	5273813		GCF_002133905.1_ASM213390v1	YES	FASTA	DNA	134	5196837	1001	38782.4	303005		GCF_002054595.1_ASM205459v1	YES	FASTA	DNA	525	5092352	216	9699.7	512395
GCF_000474015.1_ASM47401v1	NO	FASTA	DNA	1	5166857	5166857	5166857	5166857		GCF_002134325.1_ASM213432v1	YES	FASTA	DNA	129	5192503	1162	40252	303005		GCF_002057195.1_ASM205719v1	YES	FASTA	DNA	64	4510094	245	70470.2	417870
GCF_000474635.1_Kp303K1.0	NO	FASTA	DNA	52	5650292	407	108660	1071424		GCF_002142365.1_ASM214236v1	YES	FASTA	DNA	305	5150371	209	16886.5	208811		GCF_002059325.1_ASM205932v1	YES	FASTA	DNA	400	4499990	222	11250	76587
GCF_000474865.1_Kleb_pneu_BIDMC_18C_V1_PacBio	NO	FASTA	DNA	6	5738068	13841	956345	5403737		GCF_002152135.1_ASM215213v1	YES	FASTA	DNA	13	5496526	1284	422810	3334814		GCF_002061155.1_ASM206115v1	YES	FASTA	DNA	84	4785248	226	56967.2	324395
GCF_000474885.1_Kleb_pneu_BIDMC_12C_V1_PacBio	NO	FASTA	DNA	5	5794564	6206	1.15891e+06	5412842		GCF_002154035.1_ASM215403v1	YES	FASTA	DNA	160	4735334	205	29595.8	300418		GCF_002062625.1_ASM206262v1	YES	FASTA	DNA	178	4878820	212	27409.1	278488
GCF_000474905.1_Kleb_pneu_BIDMC_16_V1_PacBio	NO	FASTA	DNA	6	5751366	23419	958561	5302855		GCF_002154805.1_ASM215480v1	YES	FASTA	DNA	169	5759023	475	34077.1	320966		GCF_002063005.1_ASM206300v1	YES	FASTA	DNA	61	4665185	234	76478.4	516500
GCF_000485755.1_ASM48575v1	NO	FASTA	DNA	209	5637545	534	26973.9	147006		GCF_002154925.1_ASM215492v1	YES	FASTA	DNA	170	5560948	500	32711.5	253880		GCF_002063255.1_ASM206325v1	YES	FASTA	DNA	81	4795014	208	59197.7	546269
GCF_000492195.1_Kleb_pneu_BIDMC_41_V1	NO	FASTA	DNA	10	5702446	1374	570245	3867240		GCF_002190105.1_ASM219010v1	YES	FASTA	DNA	848	4941720	202	5827.5	394519		GCF_002063415.1_ASM206341v1	YES	FASTA	DNA	52	4808820	274	92477.3	431846
GCF_000492215.1_Kleb_pneu_BIDMC_40_V1	NO	FASTA	DNA	12	5554601	2962	462883	2298288		GCF_002190165.1_ASM219016v1	YES	FASTA	DNA	1364	5853324	200	4291.3	254689		GCF_002063995.1_ASM206399v1	YES	FASTA	DNA	1258	4715180	226	3748.2	47856
GCF_000492295.1_Kleb_pneu_BIDMC_36_V1	NO	FASTA	DNA	2	5208603	116659	2.6043e+06	5091944		GCF_002225755.1_ASM222575v1	YES	FASTA	DNA	198	5002975	202	25267.6	239435		GCF_002064045.1_ASM206404v1	YES	FASTA	DNA	136	4707964	246	34617.4	190454
GCF_000492315.1_Kleb_pneu_BIDMC_25_V1	NO	FASTA	DNA	5	5440026	5811	1.08801e+06	4027657		GCF_002225815.1_ASM222581v1	YES	FASTA	DNA	277	5289546	201	19095.8	207495		GCF_002064055.1_ASM206405v1	YES	FASTA	DNA	1472	4600312	239	3125.2	28744
GCF_000567245.1_Kleb_pneu_BIDMC_34_V1	NO	FASTA	DNA	5	5716391	13789	1.14328e+06	5393603		GCF_002226175.1_ASM222617v1	YES	FASTA	DNA	427	5275649	201	12355.1	188820		GCF_002064145.1_ASM206414v1	YES	FASTA	DNA	403	4761340	218	11814.7	111017
GCF_000567265.1_Kleb_pneu_BIDMC_32_V1	NO	FASTA	DNA	17	5767522	3465	339266	3410885		GCF_002226585.1_ASM222658v1	YES	FASTA	DNA	95	5004477	223	52678.7	595426		GCF_002064285.1_ASM206428v1	YES	FASTA	DNA	872	4679325	210	5366.2	49398
GCF_000567285.1_Kleb_pneu_BIDMC_18D_V2	NO	FASTA	DNA	16	5722263	1022	357641	3286343		GCF_002226715.1_ASM222671v1	YES	FASTA	DNA	206	5057359	203	24550.3	435999		GCF_002064455.1_ASM206445v1	YES	FASTA	DNA	73	4788764	203	65599.5	478658
GCF_000567305.1_Kleb_pneu_BIDMC_18A_V2	NO	FASTA	DNA	7	5649762	17050	807109	1739036		GCF_002226775.1_ASM222677v1	YES	FASTA	DNA	154	5355453	204	34775.7	429201		GCF_002065015.1_ASM206501v1	YES	FASTA	DNA	88	4934644	223	56075.5	393220
GCF_000567325.1_Kleb_pneu_BIDMC_14_V2	NO	FASTA	DNA	10	5895678	1509	589568	3144673		GCF_002227215.1_ASM222721v1	YES	FASTA	DNA	167	5054931	213	30269	432507		GCF_002065675.1_ASM206567v1	YES	FASTA	DNA	82	4817105	215	58745.2	347893
GCF_000567345.1_Kleb_pneu_BIDMC_13_V1	NO	FASTA	DNA	29	5764642	1026	198781	4767307		GCF_002227275.1_ASM222727v1	YES	FASTA	DNA	119	4775689	202	40131.8	610664		GCF_002066035.1_ASM206603v1	YES	FASTA	DNA	64	4563987	226	71312.3	468950
GCF_000567365.1_Kleb_pneu_BIDMC_12B_V1	NO	FASTA	DNA	10	5918259	3016	591826	5171042		GCF_002227615.1_ASM222761v1	YES	FASTA	DNA	148	4843455	222	32726	447338		GCF_002105795.1_ASM210579v1	YES	FASTA	DNA	73	4659559	209	63829.6	469354
GCF_000567385.1_Kleb_pneu_BIDMC_12A_V2	NO	FASTA	DNA	10	5814145	1872	581414	5425097		GCF_002227785.1_ASM222778v1	YES	FASTA	DNA	151	4994882	225	33078.7	356609		GCF_002105805.1_ASM210580v1	YES	FASTA	DNA	107	4652675	209	43482.9	277607
GCF_000567405.1_Kleb_pneu_BIDMC_11_V2	NO	FASTA	DNA	16	5569072	1744	348067	1556051		GCF_002227875.1_ASM222787v1	YES	FASTA	DNA	98	5030120	209	51327.8	411463		GCF_002105875.1_ASM210587v1	YES	FASTA	DNA	82	4637925	209	56560.1	433288
GCF_000567425.1_Kleb_pneu_BIDMC_7B_V2	NO	FASTA	DNA	9	5717555	1333	635284	4587567		GCF_002228485.1_ASM222848v1	YES	FASTA	DNA	336	5367885	201	15975.8	285925		GCF_002106035.1_ASM210603v1	YES	FASTA	DNA	63	4680795	209	74298.3	753946
GCF_000567445.1_Kleb_pneu_BIDMC_5_V2	NO	FASTA	DNA	8	5798554	1830	724819	5278450		GCF_000005845.2_ASM584v2	NO	FASTA	DNA	1	4641652	4641652	4641652	4641652		GCF_002106055.1_ASM210605v1	YES	FASTA	DNA	63	4659790	209	73964.9	752229
GCF_000567465.1_Kleb_pneu_BIDMC_4_V2	NO	FASTA	DNA	14	5558341	2547	397024	2110495		GCF_000006665.1_ASM666v1	NO	FASTA	DNA	2	5620522	92077	2810261	5528445		GCF_002106095.1_ASM210609v1	YES	FASTA	DNA	71	4674023	223	65831.3	633758
GCF_000567485.1_Kleb_pneu_BIDMC_2A_V2	NO	FASTA	DNA	7	5493372	10007	784767	3257923		GCF_000007445.1_ASM744v1	NO	FASTA	DNA	1	5231428	5231428	5231428	5231428		GCF_002106225.1_ASM210622v1	YES	FASTA	DNA	110	4647279	223	42248	381100
GCF_000567505.1_Kleb_pneu_BIDMC_1_V2	NO	FASTA	DNA	7	5696002	1068	813715	4093091		GCF_000008865.2_ASM886v2	NO	FASTA	DNA	3	5594605	3306	1.86487e+06	5498578		GCF_002106295.1_ASM210629v1	YES	FASTA	DNA	72	4658130	209	64696.3	549796
GCF_000567525.1_Kleb_pneu_UCI_1_V1	NO	FASTA	DNA	7	5748995	9389	821285	3275666		GCF_000009565.1_ASM956v1	NO	FASTA	DNA	1	4558947	4558947	4558947	4558947		GCF_002106315.1_ASM210631v1	YES	FASTA	DNA	68	4651102	209	68398.6	695813
GCF_000567545.1_Kleb_pneu_BWH_41_V1	NO	FASTA	DNA	3	5636784	16237	1878928	5421581		GCF_000010245.2_ASM1024v1	NO	FASTA	DNA	1	4646332	4646332	4646332	4646332		GCF_002106325.1_ASM210632v1	YES	FASTA	DNA	82	4691409	223	57212.3	522234
GCF_000567565.1_Kleb_pneu_BWH_36_V1	NO	FASTA	DNA	10	5724554	1287	572455	5318191		GCF_000010485.1_ASM1048v1	NO	FASTA	DNA	2	4839683	122345	2.41984e+06	4717338		GCF_002106765.1_ASM210676v1	YES	FASTA	DNA	68	4657160	209	68487.6	522083
GCF_000567585.1_Kleb_pneu_BWH_22_V2	NO	FASTA	DNA	4	5554069	8282	1.38852e+06	5293122		GCF_000010745.1_ASM1074v1	NO	FASTA	DNA	2	5524860	75546	2762430	5449314		GCF_002107175.1_ASM210717v1	YES	FASTA	DNA	75	4658465	209	62112.9	500948
GCF_000567605.1_Kleb_pneu_BWH_15_V2	NO	FASTA	DNA	11	5515353	4533	501396	3015206		GCF_000010765.1_ASM1076v1	NO	FASTA	DNA	6	5766081	6673	961014	5371077		GCF_002107455.1_ASM210745v1	YES	FASTA	DNA	68	4676694	209	68774.9	469663
GCF_000567625.1_Kleb_pneu_BWH_2_V2	NO	FASTA	DNA	8	5583740	1770	697968	5401364		GCF_000013265.1_ASM1326v1	NO	FASTA	DNA	2	5179971	114230	2.58999e+06	5065741		GCF_002234735.2_ASM223473v2	YES	FASTA	DNA	2	4906886	131583	2453443	4775303
GCF_000567645.1_Kleb_pneu_MGH_47_V1	NO	FASTA	DNA	5	5598651	4904	1.11973e+06	3646010		GCF_000013305.1_ASM1330v1	NO	FASTA	DNA	1	4938920	4938920	4938920	4938920		GCF_002266125.1_ASM226612v1	YES	FASTA	DNA	31	4694335	523	151430	901172
GCF_000567665.1_Kleb_pneu_MGH_45_V1	NO	FASTA	DNA	4	5594250	133981	1.39856e+06	5026345		GCF_000014845.1_ASM1484v1	NO	FASTA	DNA	3	5497653	174241	1832551	5082025		GCF_002290205.1_ASM229020v1	YES	FASTA	DNA	2	5046426	254041	2523213	4792385
GCF_000567685.1_Kleb_pneu_MGH_43_V1	NO	FASTA	DNA	1	5447116	5447116	5447116	5447116		GCF_000017745.1_ASM1774v1	NO	FASTA	DNA	7	5249288	5033	749898	4979619		GCF_002507655.1_ASM250765v1	YES	FASTA	DNA	64	4731529	561	73930.1	351849
GCF_000567725.1_Kleb_pneu_MGH_39_V1	NO	FASTA	DNA	5	5734362	2423	1.14687e+06	3623712		GCF_000017765.1_ASM1776v1	NO	FASTA	DNA	1	4643538	4643538	4643538	4643538		GCF_002879815.1_ASM287981v1	YES	FASTA	DNA	64	4936930	511	77139.5	1276523
GCF_000567745.1_Kleb_pneu_MGH_35_V1	NO	FASTA	DNA	3	5470167	4262	1823389	5303877		GCF_000017985.1_ASM1798v1	NO	FASTA	DNA	1	4629812	4629812	4629812	4629812		GCF_002923805.1_ASM292380v1	YES	FASTA	DNA	165	4893765	201	29659.2	603748
GCF_000567765.2_ASM56776v2	NO	FASTA	DNA	9	5740715	7455	637857	4846078		GCF_000019385.1_ASM1938v1	NO	FASTA	DNA	1	4746218	4746218	4746218	4746218		GCF_003031835.1_ASM303183v1	YES	FASTA	DNA	1	4698556	4698556	4698556	4698556
GCF_000567785.1_Kleb_pneu_MGH_29_V1	NO	FASTA	DNA	11	5602765	2743	509342	3103125		GCF_000019425.1_ASM1942v1	NO	FASTA	DNA	1	4686137	4686137	4686137	4686137		GCF_003072785.1_ASM307278v1	YES	FASTA	DNA	74	4745387	276	64126.9	446829
GCF_000567825.1_Kleb_pneu_BIDMC_7A_V2	NO	FASTA	DNA	12	5729170	1629	477431	2957207		GCF_000019645.1_ASM1964v1	NO	FASTA	DNA	5	5215377	3565	1.04308e+06	5068389		GCF_003072825.1_ASM307282v1	YES	FASTA	DNA	48	4750222	323	98963	576254
GCF_000567845.1_Kleb_pneu_UCI_13_V1	NO	FASTA	DNA	4	5324281	11189	1.33107e+06	2935089		GCF_000021125.1_ASM2112v1	NO	FASTA	DNA	3	5704171	37452	1.90139e+06	5572075		GCF_003072845.1_ASM307284v1	YES	FASTA	DNA	47	4752383	420	101114	798590
GCF_000585875.1_Kpn3159065	NO	FASTA	DNA	102	5674889	214	55636.2	512546		GCF_000022225.1_ASM2222v1	NO	FASTA	DNA	2	5622737	94601	2.81137e+06	5528136		GCF_003072865.1_ASM307286v1	YES	FASTA	DNA	48	4751288	323	98985.2	798391
GCF_000585895.1_KP4-R	NO	FASTA	DNA	112	5670962	206	50633.6	541977		GCF_000022345.1_ASM2234v1	NO	FASTA	DNA	1	4578159	4578159	4578159	4578159		GCF_003072885.1_ASM307288v1	YES	FASTA	DNA	55	4749100	338	86347.3	564083
GCF_000585915.1_KP2-R	NO	FASTA	DNA	131	5661930	215	43220.8	543710		GCF_000022665.1_ASM2266v1	NO	FASTA	DNA	1	4558953	4558953	4558953	4558953		GCF_003072905.1_ASM307290v1	YES	FASTA	DNA	51	4747573	350	93089.7	797980
GCF_000585935.1_KP5-R	NO	FASTA	DNA	115	5670852	205	49311.8	543722		GCF_000023365.1_ASM2336v1	NO	FASTA	DNA	1	4630707	4630707	4630707	4630707		GCF_003072925.1_ASM307292v1	YES	FASTA	DNA	44	4752340	350	108008	721757
GCF_000585955.1_KP1-I	NO	FASTA	DNA	142	5655076	208	39824.5	523735		GCF_000023665.1_ASM2366v1	NO	FASTA	DNA	1	4570938	4570938	4570938	4570938		GCF_003072945.1_ASM307294v1	YES	FASTA	DNA	38	4750588	349	125016	669369
GCF_000597905.1_ASM59790v1	NO	FASTA	DNA	4	5417216	12399	1354304	5293301		GCF_000025165.1_ASM2516v1	NO	FASTA	DNA	2	5452353	66001	2.72618e+06	5386352		GCF_003072965.1_ASM307296v1	YES	FASTA	DNA	38	4752168	364	125057	797961
GCF_000598005.1_ASM59800v1	NO	FASTA	DNA	6	5540936	10925	923489	5263229		GCF_000025745.1_ASM2574v1	NO	FASTA	DNA	1	5108383	5108383	5108383	5108383		GCF_003118055.1_ASM311805v1	YES	FASTA	DNA	67	4593036	209	68552.8	542384
GCF_000599905.1_KPB_4_IHQD	NO	FASTA	DNA	12	5894762	6403	491230	5370770		GCF_000026265.1_ASM2626v1	NO	FASTA	DNA	1	4700560	4700560	4700560	4700560		GCF_003118855.1_ASM311885v1	YES	FASTA	DNA	58	4744963	201	81809.7	735734
GCF_000599925.1_KPB_3_IHQD	NO	FASTA	DNA	8	5677714	2284	709714	5331426		GCF_000026285.1_ASM2628v2	NO	FASTA	DNA	2	5166121	133853	2.58306e+06	5032268		GCF_003119845.1_ASM311984v1	YES	FASTA	DNA	48	4851301	201	101069	1207366
GCF_000633735.1_Kleb_pneu_CHS_60_V1	NO	FASTA	DNA	106	5591059	1034	52745.8	485742		GCF_000026305.1_ASM2630v1	NO	FASTA	DNA	1	5209548	5209548	5209548	5209548		GCF_003121195.1_ASM312119v1	YES	FASTA	DNA	69	4666612	208	67632.1	622243
GCF_000633755.1_Kleb_pneu_CHS_47_V1	NO	FASTA	DNA	141	5561247	1008	39441.5	543721		GCF_000026325.1_ASM2632v2	NO	FASTA	DNA	3	5358200	33809	1.78607e+06	5202090		GCF_003121235.1_ASM312123v1	YES	FASTA	DNA	67	4548060	209	67881.5	622429
GCF_000633775.1_Kleb_pneu_CHS_42_V1	NO	FASTA	DNA	161	5788008	1008	35950.4	341008		GCF_000026345.1_ASM2634v1	NO	FASTA	DNA	1	5132068	5132068	5132068	5132068		GCF_003324995.1_ASM332499v1	YES	FASTA	DNA	2	4691197	87319	2.3456e+06	4603878
GCF_000688155.1_Kleb_pneu_MGH_63_V1	NO	FASTA	DNA	155	5753353	1022	37118.4	371052		GCF_000026545.1_ASM2654v1	NO	FASTA	DNA	3	5069678	6147	1.68989e+06	4965553		GCF_003325215.1_ASM332521v1	YES	FASTA	DNA	4	5700547	54448	1.42514e+06	5431908
GCF_000688175.1_Kleb_pneu_UCI_64_V1	NO	FASTA	DNA	164	5417553	1010	33033.9	468400		GCF_000027125.1_ASM2712v1	NO	FASTA	DNA	2	5355323	113346	2.67766e+06	5241977		GCF_003419335.1_ASM341933v1	YES	FASTA	DNA	89	4704505	201	52859.6	525045
GCF_000688195.1_Kleb_pneu_UCI_60_V1	NO	FASTA	DNA	53	5155975	1440	97282.5	328590		GCF_000091005.1_ASM9100v1	NO	FASTA	DNA	5	5855531	4073	1.17111e+06	5697240		GCF_003430285.1_ASM343028v1	YES	FASTA	DNA	56	4974144	512	88824	521126
GCF_000688215.1_Kleb_pneu_MGH_75_V1	NO	FASTA	DNA	154	5757699	1011	37387.7	300564		GCF_000146735.1_ASM14673v1	NO	FASTA	DNA	1	4639637	4639637	4639637	4639637		GCF_003430305.1_ASM343030v1	YES	FASTA	DNA	49	5010127	505	102248	911358
GCF_000688535.1_Kleb_pneu_CHS_21_V1	NO	FASTA	DNA	106	5565484	1082	52504.6	317282		GCF_000147755.1_ASM14775v1	NO	FASTA	DNA	88	4941083	548	56148.7	435439		GCF_003430345.1_ASM343034v1	YES	FASTA	DNA	49	5010824	505	102262	837669
GCF_000688555.1_Kleb_pneu_CHS_16_V1	NO	FASTA	DNA	153	5714328	1041	37348.5	381148		GCF_000147855.2_ASM14785v3	NO	FASTA	DNA	3	5029323	5360	1676441	4920168		GCF_003430365.1_ASM343036v1	YES	FASTA	DNA	52	5012146	512	96387.4	911493
GCF_000688635.1_Kleb_pneu_CHS_08_V1	NO	FASTA	DNA	177	5626000	1008	31785.3	333066		GCF_000148365.1_ASM14836v1	NO	FASTA	DNA	2	5132961	1564	2.56648e+06	5131397		GCF_004025755.1_ASM402575v1	YES	FASTA	DNA	177	4855820	212	27434	397131
GCF_000689275.1_AFX_PRJEB4159_v1	NO	FASTA	DNA	11	5658175	4564	514380	3152981		GCF_000148605.1_ASM14860v1	NO	FASTA	DNA	2	5107563	114550	2.55378e+06	4993013		GCF_004120555.1_ASM412055v1	YES	FASTA	DNA	41	4538441	530	110694	695326
GCF_000692915.1_Kleb_pneu_BIDMC_18B_V1	NO	FASTA	DNA	11	5748565	1906	522597	3322148		GCF_000155125.1_ASM15512v1	NO	FASTA	DNA	2	5671197	92381	2.8356e+06	5578816		GCF_004291485.1_ASM429148v1	YES	FASTA	DNA	51	4869194	201	95474.4	1999490
GCF_000692935.1_Kleb_pneu_BIDMC_54_V1	NO	FASTA	DNA	19	5533311	1008	291227	2950297		GCF_000157115.2_Escherichia_sp_3_2_53FAA_V2	NO	FASTA	DNA	12	5153453	1451	429454	2543925		GCF_004291495.1_ASM429149v1	YES	FASTA	DNA	44	4867352	201	110622	1827545
GCF_000692955.1_Kleb_pneu_BIDMC_55_V1	NO	FASTA	DNA	7	5371046	14032	767292	3234109		GCF_000158395.1_ASM15839v1	NO	FASTA	DNA	31	4764345	503	153688	1667350		GCF_004291505.1_ASM429150v1	YES	FASTA	DNA	48	4868875	201	101435	1999490
GCF_000692975.1_Kleb_pneu_BIDMC_60_V1	NO	FASTA	DNA	8	5778469	4085	722309	3895969		GCF_000159295.1_ASM15929v1	NO	FASTA	DNA	105	5106156	209	48630.1	1057376		GCF_004291525.1_ASM429152v1	YES	FASTA	DNA	45	4702297	201	104496	2003570
GCF_000693015.1_Kleb_pneu_BIDMC_68_V1	NO	FASTA	DNA	17	5792118	1155	340713	2649360		GCF_000163155.1_ASM16315v1	NO	FASTA	DNA	37	4993477	500	134959	1204801		GCF_004291535.1_ASM429153v1	YES	FASTA	DNA	67	4886214	201	72928.6	1243255
GCF_000694755.1_Kleb_pneu_MGH_79_V1	NO	FASTA	DNA	12	5764917	1212	480410	2175794		GCF_000163175.1_ASM16317v1	NO	FASTA	DNA	44	5144306	537	116916	1481277		GCF_004291585.1_ASM429158v1	YES	FASTA	DNA	47	4867575	201	103565	1999490
GCF_000694795.1_Kleb_pneu_UCI_55_V1	NO	FASTA	DNA	11	5758538	2146	523504	5462987		GCF_000163195.1_ASM16319v1	NO	FASTA	DNA	22	4853778	580	220626	2044974		GCF_004291605.1_ASM429160v1	YES	FASTA	DNA	36	4768758	201	132466	1999309
GCF_000694815.1_Kleb_pneu_UCI_56_V1	NO	FASTA	DNA	4	5386058	40972	1.34651e+06	5045438		GCF_000163215.1_ASM16321v1	NO	FASTA	DNA	50	5339642	504	106793	1664939		GCF_004291635.1_ASM429163v1	YES	FASTA	DNA	58	5014562	201	86458	1999307
GCF_000694835.1_Kleb_pneu_UCI_59_V1	NO	FASTA	DNA	7	5439853	2853	777122	4687914		GCF_000163235.1_ASM16323v1	NO	FASTA	DNA	49	5234178	501	106820	1512037		GCF_004291925.1_ASM429192v1	YES	FASTA	DNA	123	4895216	201	39798.5	784606
GCF_000694855.1_Kleb_pneu_UCI_61_V1	NO	FASTA	DNA	15	5637138	1053	375809	1348420		GCF_000164195.1_ASM16419v1	NO	FASTA	DNA	215	5269973	504	24511.5	228066		GCF_004291935.1_ASM429193v1	YES	FASTA	DNA	43	4867603	201	113200	1999483
GCF_000694875.1_Kleb_pneu_UCI_62_V1	NO	FASTA	DNA	9	5427428	2444	603048	3406211		GCF_000164215.1_ASM16421v1	NO	FASTA	DNA	182	5292439	378	29079.3	520885		GCF_004291965.1_ASM429196v1	YES	FASTA	DNA	45	4871685	201	108260	1999487
GCF_000694895.1_Kleb_pneu_UCI_63_V1	NO	FASTA	DNA	12	5583254	1843	465271	5035932		GCF_000164235.1_ASM16423v1	NO	FASTA	DNA	161	4822312	532	29952.2	215751		GCF_004291975.1_ASM429197v1	YES	FASTA	DNA	84	5085107	200	60537	898367
GCF_000694915.1_Kleb_pneu_UCI_67_V1	NO	FASTA	DNA	12	5745637	1792	478803	3282568		GCF_000164255.1_ASM16425v1	NO	FASTA	DNA	171	5003342	444	29259.3	194083		GCF_004292005.1_ASM429200v1	YES	FASTA	DNA	44	4701882	201	106861	2003571
GCF_000694935.1_Kleb_pneu_UCI_68_V1	NO	FASTA	DNA	11	5422293	6647	492936	3803570		GCF_000164275.1_ASM16427v1	NO	FASTA	DNA	135	4744342	529	35143.3	240513		GCF_004292025.1_ASM429202v1	YES	FASTA	DNA	34	4870071	201	143237	1999490
GCF_000695285.2_SaK60	NO	FASTA	DNA	125	5771436	200	46171.5	501165		GCF_000164315.1_ASM16431v1	NO	FASTA	DNA	150	5220755	485	34805	281627		GCF_004292035.1_ASM429203v1	YES	FASTA	DNA	58	5015554	201	86475.1	1726267
GCF_000695305.2_SbK60	NO	FASTA	DNA	135	5814346	203	43069.2	545254		GCF_000164335.1_ASM16433v1	NO	FASTA	DNA	107	4403159	370	41151	298082		GCF_004292065.1_ASM429206v1	YES	FASTA	DNA	57	5015600	201	87993	1999491
GCF_000695935.1_ASM69593v1	NO	FASTA	DNA	6	6132443	80411	1.02207e+06	5241638		GCF_000164355.1_ASM16435v1	NO	FASTA	DNA	206	5308986	501	25771.8	226212		GCF_004292085.1_ASM429208v1	YES	FASTA	DNA	57	5011285	201	87917.3	1999307
GCF_000699325.1_4541-2	NO	FASTA	DNA	145	5705450	607	39347.9	293594		GCF_000164415.1_ASM16441v1	NO	FASTA	DNA	80	5071839	499	63398	750932		GCF_004292095.1_ASM429209v1	YES	FASTA	DNA	55	5015535	201	91191.5	1999307
GCF_000699345.1_11227-1	NO	FASTA	DNA	90	5580381	617	62004.2	399438		GCF_000164435.1_ASM16443v1	NO	FASTA	DNA	155	5116862	506	33012	453332		GCF_004337335.1_ASM433733v1	YES	FASTA	DNA	121	4860262	200	40167.5	764988
GCF_000699405.1_4006	NO	FASTA	DNA	65	5563933	887	85599	455962		GCF_000164455.1_ASM16445v1	NO	FASTA	DNA	127	4777465	524	37617.8	501628		GCF_004349385.1_ASM434938v1	YES	FASTA	DNA	199	4890414	200	24574.9	785903
GCF_000699425.1_7699	NO	FASTA	DNA	148	5676944	530	38357.7	274233		GCF_000164475.1_ASM16447v1	NO	FASTA	DNA	141	4863660	553	34494	359476		GCF_004358925.1_ASM435892v1	YES	FASTA	DNA	3	4927300	3373	1.64243e+06	4645553
GCF_000706585.1_Kleb_pneu_UCI_17_V1	NO	FASTA	DNA	4	5733582	1016	1.4334e+06	3949705		GCF_000164495.1_ASM16449v1	NO	FASTA	DNA	105	4982157	518	47449.1	333493		GCF_004360265.1_ASM436026v1	YES	FASTA	DNA	78	4872518	523	62468.2	419471
GCF_000706605.1_Kleb_pneu_BIDMC_10_V2	NO	FASTA	DNA	13	5822710	1166	447901	2862795		GCF_000164515.1_ASM16451v1	NO	FASTA	DNA	139	4696414	522	33787.2	205701		GCF_004360295.1_ASM436029v1	YES	FASTA	DNA	79	4882746	523	61806.9	419471
GCF_000707985.1_Kleb_pneu_BIDMC_33B_V1	NO	FASTA	DNA	10	5878604	1510	587860	3278353		GCF_000164535.1_ASM16453v1	NO	FASTA	DNA	153	5069810	504	33136	318995		GCF_004360315.1_ASM436031v1	YES	FASTA	DNA	79	4881457	523	61790.6	419471
GCF_000709165.1_1601080v01	NO	FASTA	DNA	4	5495790	13824	1.37395e+06	5308043		GCF_000164555.1_ASM16455v1	NO	FASTA	DNA	311	5253182	479	16891.3	184160		GCF_004360335.1_ASM436033v1	YES	FASTA	DNA	86	4878410	523	56725.7	419471
GCF_000709185.1_VAKP278v01	NO	FASTA	DNA	4	5481808	13840	1370452	5286856		GCF_000164575.1_ASM16457v1	NO	FASTA	DNA	86	4962359	520	57701.8	396618		GCF_004360345.1_ASM436034v1	YES	FASTA	DNA	80	4885478	523	61068.5	419471
GCF_000709205.1_UHKPC45v01	NO	FASTA	DNA	5	5763973	40042	1.15279e+06	5367237		GCF_000164595.1_ASM16459v1	NO	FASTA	DNA	136	5228005	513	38441.2	346613		GCF_004360365.1_ASM436036v1	YES	FASTA	DNA	78	4885798	523	62638.4	419471
GCF_000709225.1_UHKPC52v01	NO	FASTA	DNA	4	5541575	13840	1.38539e+06	5321843		GCF_000164615.1_ASM16461v1	NO	FASTA	DNA	67	4972736	503	74219.9	480652		GCF_004360395.1_ASM436039v1	YES	FASTA	DNA	82	4893125	523	59672.3	419471
GCF_000709245.1_UHKPC05v01	NO	FASTA	DNA	8	5660929	13839	707616	3375812		GCF_000166535.2_ASM16653v3	NO	FASTA	DNA	37	5094491	631	137689	4870513		GCF_004360415.1_ASM436041v1	YES	FASTA	DNA	80	4827736	585	60346.7	419471
GCF_000710075.1_KlePne1.0	NO	FASTA	DNA	133	5432440	501	40845.4	382150		GCF_000166555.1_ASM16655v2	NO	FASTA	DNA	405	5689893	497	14049.1	433411		GCF_004360425.1_ASM436042v1	YES	FASTA	DNA	78	4863391	523	62351.2	419471
GCF_000710095.1_ASM71009v1	NO	FASTA	DNA	85	5433764	505	63926.6	481761		GCF_000166575.1_ASM16657v2	NO	FASTA	DNA	227	5280267	498	23261.1	501721		GCF_004360435.1_ASM436043v1	YES	FASTA	DNA	77	4885298	523	63445.4	419471
GCF_000710805.1_De_novo_Assembly	NO	FASTA	DNA	238	5413054	209	22743.9	201474		GCF_000166595.1_ASM16659v2	NO	FASTA	DNA	153	5305843	509	34678.7	480061		GCF_004360485.1_ASM436048v1	YES	FASTA	DNA	80	4886269	523	61078.4	419471
GCF_000710855.1_De_novo_Assembly	NO	FASTA	DNA	166	5398530	206	32521.3	210167		GCF_000166615.1_ASM16661v2	NO	FASTA	DNA	155	5210696	512	33617.4	642943		GCF_004360495.1_ASM436049v1	YES	FASTA	DNA	81	4829334	558	59621.4	419471
GCF_000714675.1_ASM71467v1	NO	FASTA	DNA	4	5734564	58050	1433641	5396164		GCF_000167835.1_ASM16783v1	NO	FASTA	DNA	119	5215961	1032	43831.6	465383		GCF_004360525.1_ASM436052v1	YES	FASTA	DNA	78	4892290	523	62721.7	419471
GCF_000717515.1_ASM71751v1	NO	FASTA	DNA	3	5436785	13841	1.81226e+06	5309305		GCF_000167855.1_ASM16785v1	NO	FASTA	DNA	127	5528238	1005	43529.4	300021		GCF_004360535.1_ASM436053v1	YES	FASTA	DNA	78	4828405	523	61902.6	419471
GCF_000722485.1_ASM72248v1	NO	FASTA	DNA	121	5580539	205	46120.2	356084		GCF_000167875.2_ASM16787v2	NO	FASTA	DNA	6	5445710	5681	907618	5249232		GCF_004360545.1_ASM436054v1	YES	FASTA	DNA	79	4892733	523	61933.3	419471
GCF_000733255.1_ASM73325v1	NO	FASTA	DNA	5	5812304	6141	1.16246e+06	5348284		GCF_000167895.3_ASM16789v3	NO	FASTA	DNA	265	5654428	920	21337.5	448084		GCF_004360555.1_ASM436055v1	YES	FASTA	DNA	79	4955703	523	62730.4	419471
GCF_000735285.1_ASM73528v1	NO	FASTA	DNA	97	5328299	504	54930.9	901117		GCF_000167915.2_ASM16791v2	NO	FASTA	DNA	4	5371790	4127	1.34295e+06	5066891		GCF_004360605.1_ASM436060v1	YES	FASTA	DNA	80	4887673	523	61095.9	419471
GCF_000738865.1_ASM73886v1	NO	FASTA	DNA	181	5537366	206	30593.2	276762		GCF_000168095.1_ASM16809v1	NO	FASTA	DNA	91	4979767	1014	54722.7	454913		GCF_004360615.1_ASM436061v1	YES	FASTA	DNA	80	4889418	523	61117.7	419471
GCF_000738875.1_ASM73887v1	NO	FASTA	DNA	184	5543516	205	30127.8	339188		GCF_000171915.1_ASM17191v1	NO	FASTA	DNA	186	5620606	236	30218.3	521861		GCF_004360625.1_ASM436062v1	YES	FASTA	DNA	78	4890817	234	62702.8	419471
GCF_000739495.1_ASM73949v1	NO	FASTA	DNA	3	5510332	94760	1.83678e+06	5297511		GCF_000171935.1_ASM17193v1	NO	FASTA	DNA	231	5655847	881	24484.2	312617		GCF_004360635.1_ASM436063v1	YES	FASTA	DNA	80	4888740	523	61109.3	419471
GCF_000742135.1_ASM74213v1	NO	FASTA	DNA	5	5545784	16331	1.10916e+06	5284261		GCF_000171955.1_ASM17195v1	NO	FASTA	DNA	135	5705645	828	42264	541254		GCF_004360685.1_ASM436068v1	YES	FASTA	DNA	80	4863814	585	60797.7	419471
GCF_000742755.1_ASM74275v1	NO	FASTA	DNA	1	5374834	5374834	5374834	5374834		GCF_000171975.1_ASM17197v1	NO	FASTA	DNA	186	5733133	389	30823.3	650571		GCF_004360695.1_ASM436069v1	YES	FASTA	DNA	80	4876505	523	60956.3	419471
GCF_000747055.1_ASM74705v1	NO	FASTA	DNA	210	5420754	200	25813.1	209488		GCF_000171995.1_ASM17199v1	NO	FASTA	DNA	165	5933166	467	35958.6	521135		GCF_004360705.1_ASM436070v1	YES	FASTA	DNA	78	4882353	523	62594.3	419471
GCF_000755605.1_ASM75560v1	NO	FASTA	DNA	44	5466797	241	124245	1053947		GCF_000172015.1_ASM17201v1	NO	FASTA	DNA	250	5677181	205	22708.7	530670		GCF_004360715.1_ASM436071v1	YES	FASTA	DNA	80	4875246	523	60940.6	419471
GCF_000763925.1_CDPH5262-4	NO	FASTA	DNA	102	5351951	205	52470.1	558083		GCF_000172035.1_ASM17203v1	NO	FASTA	DNA	147	5731065	594	38986.8	514896		GCF_004360765.1_ASM436076v1	YES	FASTA	DNA	80	4820062	523	60250.8	419471
GCF_000763935.1_CDPH3823-4	NO	FASTA	DNA	112	5360573	207	47862.3	559077		GCF_000172055.1_ASM17205v1	NO	FASTA	DNA	272	5656666	210	20796.6	357269		GCF_004360775.1_ASM436077v1	YES	FASTA	DNA	82	4958318	523	60467.3	419471
GCF_000764615.1_ASM76461v1	NO	FASTA	DNA	5	5990738	69947	1.19815e+06	5317001		GCF_000175735.1_ASM17573v1	NO	FASTA	DNA	316	5376914	501	17015.6	223788		GCF_004360785.1_ASM436078v1	YES	FASTA	DNA	80	4827213	523	60340.2	419471
GCF_000764635.1_ASM76463v1	NO	FASTA	DNA	9	5564935	533	618326	5040645		GCF_000175755.1_ASM17575v1	NO	FASTA	DNA	247	5408690	503	21897.5	361738		GCF_004360795.1_ASM436079v1	YES	FASTA	DNA	81	4883702	523	60292.6	419471
GCF_000766125.1_ASM76612v1	NO	FASTA	DNA	159	5242964	205	32974.6	353721		GCF_000176535.2_ASM17653v2	NO	FASTA	DNA	38	4707649	521	123886	2486028		GCF_004360845.1_ASM436084v1	YES	FASTA	DNA	80	4884435	523	61055.4	419471
GCF_000773875.1_gdodcwi15_v01	NO	FASTA	DNA	52	5469353	1177	105180	765691		GCF_000176555.2_ASM17655v2	NO	FASTA	DNA	83	5477953	515	65999.4	1122038		GCF_004360855.1_ASM436085v1	YES	FASTA	DNA	83	4889327	523	58907.6	419471
GCF_000775375.1_ASM77537v1	NO	FASTA	DNA	4	5695223	9294	1.42381e+06	5574202		GCF_000176575.2_ASM17657v2	NO	FASTA	DNA	67	5413197	536	80794	902634		GCF_004360865.1_ASM436086v1	YES	FASTA	DNA	81	4873259	523	60163.7	419471
GCF_000775395.1_ASM77539v1	NO	FASTA	DNA	4	5858308	15271	1464577	5515525		GCF_000176595.2_ASM17659v2	NO	FASTA	DNA	38	5122244	520	134796	2214954		GCF_004360875.1_ASM436087v1	YES	FASTA	DNA	78	4834382	604	61979.3	419471
GCF_000775955.1_ASM77595v1	NO	FASTA	DNA	1	5118878	5118878	5118878	5118878		GCF_000176615.2_ASM17661v2	NO	FASTA	DNA	43	4889152	519	113701	1332459		GCF_004360925.1_ASM436092v1	YES	FASTA	DNA	80	4823930	523	60299.1	419471
GCF_000783515.2_ASM78351v2	NO	FASTA	DNA	3	5546838	52829	1848946	5333751		GCF_000176675.2_ASM17667v2	NO	FASTA	DNA	82	4977803	514	60704.9	1239129		GCF_004360935.1_ASM436093v1	YES	FASTA	DNA	81	4896164	523	60446.5	419471
GCF_000784945.1_ASM78494v1	NO	FASTA	DNA	3	5520596	62589	1.8402e+06	5298647		GCF_000178315.1_ASM17831v1	NO	FASTA	DNA	277	5194891	507	18754.1	440558		GCF_004360945.1_ASM436094v1	YES	FASTA	DNA	79	4827799	523	61111.4	419471
GCF_000784985.1_ASM78498v1	NO	FASTA	DNA	4	5484149	13841	1.37104e+06	5306618		GCF_000178695.1_ASM17869v1	NO	FASTA	DNA	958	5349693	84	5584.2	306035		GCF_004360955.1_ASM436095v1	YES	FASTA	DNA	77	4890462	523	63512.5	419471
GCF_000785005.1_ASM78500v1	NO	FASTA	DNA	4	5473580	15100	1368395	5228295		GCF_000178735.1_ASM17873v1	NO	FASTA	DNA	791	5296992	81	6696.6	301989		GCF_004360995.1_ASM436099v1	YES	FASTA	DNA	79	4887374	523	61865.5	419470
GCF_000785625.1_ASM78562v1	NO	FASTA	DNA	72	5716134	557	79390.8	1306066		GCF_000178755.1_ASM17875v1	NO	FASTA	DNA	267	5201104	503	19479.8	440560		GCF_004361015.1_ASM436101v1	YES	FASTA	DNA	80	4886461	523	61080.8	419471
GCF_000787995.1_ASM78799v1	NO	FASTA	DNA	42	5570720	1405	132636	864479		GCF_000178795.1_ASM17879v1	NO	FASTA	DNA	678	5262452	86	7761.7	212715		GCF_004361045.1_ASM436104v1	YES	FASTA	DNA	81	4886545	523	60327.7	419471
GCF_000788005.1_ASM78800v1	NO	FASTA	DNA	56	5575268	1159	99558.4	705950		GCF_000179075.1_ASM17907v1	NO	FASTA	DNA	234	5457657	501	23323.3	433260		GCF_004681245.1_ASM468124v1	YES	FASTA	DNA	39	4874058	527	124976	740302
GCF_000822725.1_79RE	NO	FASTA	DNA	171	5500849	1101	32168.7	315585		GCF_000179095.1_ASM17909v1	NO	FASTA	DNA	157	4900086	505	31210.7	215747		GCF_005930995.1_ASM593099v1	YES	FASTA	DNA	1	4767334	4767334	4767334	4767334
GCF_000823065.1_97SGR	NO	FASTA	DNA	146	5611091	1032	38432.1	434827		GCF_000179115.1_ASM17911v1	NO	FASTA	DNA	143	5115051	501	35769.6	380848		GCF_005938305.1_ASM593830v1	YES	FASTA	DNA	437	4470137	278	10229.1	66291
GCF_000823085.1_98SGR	NO	FASTA	DNA	90	5574015	1011	61933.5	547155		GCF_000179135.1_ASM17913v1	NO	FASTA	DNA	176	5394127	560	30648.4	272531		GCF_006228345.1_ASM622834v1	YES	FASTA	DNA	2	4923922	278377	2461961	4645545
GCF_000823105.1_99SGR	NO	FASTA	DNA	247	5584653	1003	22609.9	359653		GCF_000179155.1_ASM17915v1	NO	FASTA	DNA	130	4968686	508	38220.7	256538		GCF_006377915.2_ASM637791v2	YES	FASTA	DNA	112	4675545	212	41745.9	462993
GCF_000823125.1_9PV	NO	FASTA	DNA	80	5545509	1026	69318.9	389251		GCF_000179175.1_ASM17917v1	NO	FASTA	DNA	72	4905150	532	68127.1	505894		GCF_006378085.2_ASM637808v2	YES	FASTA	DNA	115	4676138	212	40662.1	770260
GCF_000826585.2_ASM82658v2	NO	FASTA	DNA	23	4944477	1905	214977	662843		GCF_000179795.1_ASM17979v1	NO	FASTA	DNA	27	5021144	1451	185968	936873		GCF_006378115.2_ASM637811v2	YES	FASTA	DNA	118	4676577	212	39632	770129
GCF_000826605.1_Klebsiella_pneumoniae_KMP_nasey	NO	FASTA	DNA	47	5647379	1400	120157	902219		GCF_000181735.1_ASM18173v1	NO	FASTA	DNA	7	5629932	2116	804276	4531846		GCF_006378185.2_ASM637818v2	YES	FASTA	DNA	90	4773278	201	53036.4	576267
GCF_000826795.1_ASM82679v1	NO	FASTA	DNA	62	5759509	1057	92895.3	905860		GCF_000181755.1_ASM18175v1	NO	FASTA	DNA	8	5634850	8804	704356	3026459		GCF_006378255.2_ASM637825v2	YES	FASTA	DNA	95	4772840	208	50240.4	493714
GCF_000943095.1_ST15	NO	FASTA	DNA	97	5987607	324	61727.9	537599		GCF_000181775.1_ASM18177v1	NO	FASTA	DNA	4	5617728	95362	1404432	4146557		GCF_006378315.2_ASM637831v2	YES	FASTA	DNA	84	4770297	208	56789.3	588168
GCF_000943155.1_NOVST	NO	FASTA	DNA	62	5432887	336	87627.2	844244		GCF_000183005.1_ASM18300v1	NO	FASTA	DNA	83	5173444	182	62330.7	574196		GCF_006378355.2_ASM637835v2	YES	FASTA	DNA	81	4770543	201	58895.6	576267
GCF_000949515.1_ASM94951v1	NO	FASTA	DNA	49	5450975	593	111244	477756		GCF_000183345.1_ASM18334v1	NO	FASTA	DNA	2	4894879	147060	2.44744e+06	4747819		GCF_006380095.2_ASM638009v2	YES	FASTA	DNA	69	4758186	223	68959.2	980640
GCF_000956385.1_CDPH3707-4	NO	FASTA	DNA	116	5359393	205	46201.7	558005		GCF_000184185.1_ASM18418v1	NO	FASTA	DNA	3	5008864	5360	1.66962e+06	4900968		GCF_006380245.2_ASM638024v2	YES	FASTA	DNA	96	4764216	222	49627.3	898154
GCF_000956395.1_CDPH_3020-4	NO	FASTA	DNA	93	5468355	207	58799.5	558316		GCF_000184765.1_ASM18476v2	NO	FASTA	DNA	127	5223419	66	41129.3	534778		GCF_006380275.2_ASM638027v2	YES	FASTA	DNA	81	4761792	225	58787.6	980640
GCF_000958945.1_matepair3	NO	FASTA	DNA	54	5371617	219	99474.4	2989036		GCF_000187285.1_ASM18728v4	NO	FASTA	DNA	217	5061556	203	23325.1	341548		GCF_006380685.2_ASM638068v2	YES	FASTA	DNA	66	4757025	222	72076.1	980640
GCF_000958955.1_matepair02	NO	FASTA	DNA	58	5368188	229	92555	2989016		GCF_000187305.2_ASM18730v3	NO	FASTA	DNA	205	5176063	206	25249.1	528573		GCF_006381135.2_ASM638113v2	YES	FASTA	DNA	93	4771694	222	51308.5	980640
GCF_000958965.1_matepair4	NO	FASTA	DNA	59	5378024	229	91152.9	2989036		GCF_000187325.2_ASM18732v3	NO	FASTA	DNA	210	5169439	202	24616.4	425325		GCF_006383515.1_ASM638351v1	YES	FASTA	DNA	81	4900703	251	60502.5	1105670
GCF_000958975.1_matepair01	NO	FASTA	DNA	68	5494465	205	80801	2988282		GCF_000187345.1_ASM18734v2	NO	FASTA	DNA	188	5083624	201	27040.6	405619		GCF_006383525.1_ASM638352v1	YES	FASTA	DNA	157	4884137	251	31109.2	257882
GCF_000967845.1_ASM96784v1	NO	FASTA	DNA	2	5384455	113685	2.69223e+06	5270770		GCF_000187365.1_ASM18736v2	NO	FASTA	DNA	154	5105283	205	33151.2	341547		GCF_006383535.1_ASM638353v1	YES	FASTA	DNA	128	4891848	251	38217.6	351458
GCF_000968155.1_ASM96815v1	NO	FASTA	DNA	3	5655684	95087	1885228	5438894		GCF_000187385.1_ASM18738v2	NO	FASTA	DNA	189	5048276	204	26710.5	567084		GCF_006383545.1_ASM638354v1	YES	FASTA	DNA	131	4884218	251	37284.1	343589
GCF_000971075.1_ASM97107v1	NO	FASTA	DNA	233	5638095	213	24197.8	446494		GCF_000188775.1_ASM18877v2	NO	FASTA	DNA	284	5221267	198	18384.7	186439		GCF_006383555.1_ASM638355v1	YES	FASTA	DNA	82	4889619	251	59629.5	939932
GCF_000981845.1_ASM98184v1	NO	FASTA	DNA	4	5648826	3777	1.41221e+06	5278254		GCF_000188835.1_ASM18883v2	NO	FASTA	DNA	86	5554557	252	64587.9	768793		GCF_006383615.1_ASM638361v1	YES	FASTA	DNA	92	4899433	251	53254.7	861542
GCF_000981955.1_ASM98195v1	NO	FASTA	DNA	47	5423780	1415	115400	924141		GCF_000188855.1_ASM18885v2	NO	FASTA	DNA	180	5277070	140	29317.1	484216		GCF_006383625.1_ASM638362v1	YES	FASTA	DNA	130	4884474	252	37572.9	338639
GCF_000982045.1_ASM98204v1	NO	FASTA	DNA	70	5587392	466	79819.9	756850		GCF_000188875.1_ASM18887v2	NO	FASTA	DNA	73	5061577	393	69336.7	452909		GCF_006383635.1_ASM638363v1	YES	FASTA	DNA	117	4938793	251	42211.9	575259
GCF_000982085.1_ASM98208v1	NO	FASTA	DNA	42	5259126	1389	125217	819794		GCF_000190795.1_ASM19079v1	NO	FASTA	DNA	32	4942767	518	154462	702847		GCF_006383675.1_ASM638367v1	YES	FASTA	DNA	83	4939770	251	59515.3	1105622
GCF_000982205.1_ASM98220v1	NO	FASTA	DNA	37	5504339	1891	148766	754827		GCF_000190815.1_ASM19081v1	NO	FASTA	DNA	35	4932139	523	140918	2638487		GCF_006383685.1_ASM638368v1	YES	FASTA	DNA	85	4891327	251	57545	1105662
GCF_000982215.1_ASM98221v1	NO	FASTA	DNA	38	5437510	1856	143092	685814		GCF_000190855.1_ASM19085v1	NO	FASTA	DNA	51	5091022	507	99824	1531956		GCF_006383715.1_ASM638371v1	YES	FASTA	DNA	83	4892306	251	58943.4	1105662
GCF_001008725.1_ASM100872v1	NO	FASTA	DNA	12	5821835	2669	485153	5391203		GCF_000190895.1_ASM19089v1	NO	FASTA	DNA	85	5266973	505	61964.4	1010683		GCF_006383725.1_ASM638372v1	YES	FASTA	DNA	90	4887791	251	54308.8	1105670
GCF_001022035.1_ASM102203v1	NO	FASTA	DNA	4	5552491	43621	1.38812e+06	5328319		GCF_000190915.1_ASM19091v1	NO	FASTA	DNA	64	5239070	521	81860.5	933160		GCF_006383755.1_ASM638375v1	YES	FASTA	DNA	84	4892646	251	58245.8	1105669
GCF_001022175.1_ASM102217v1	NO	FASTA	DNA	6	5810009	3741	968335	5262013		GCF_000190955.1_ASM19095v1	NO	FASTA	DNA	66	5287955	508	80120.5	1152030		GCF_006383765.1_ASM638376v1	YES	FASTA	DNA	95	4891163	251	51485.9	757568
GCF_001032125.1_Kleb_pneu_CHS159_V1	NO	FASTA	DNA	13	5700394	3776	438492	1427602		GCF_000190995.1_ASM19099v1	NO	FASTA	DNA	45	5388952	515	119754	3516811		GCF_006383785.1_ASM638378v1	YES	FASTA	DNA	91	4892591	251	53764.7	1105662
GCF_001032145.1_Kleb_pneu_CHS160_V1	NO	FASTA	DNA	17	5648299	3190	332253	1682664		GCF_000191015.1_ASM19101v1	NO	FASTA	DNA	33	4876591	565	147776	2491391		GCF_006383815.1_ASM638381v1	YES	FASTA	DNA	86	4891026	251	56872.4	939839
GCF_001032185.1_Kleb_pneu_CHS161_V1	NO	FASTA	DNA	13	5433574	4762	417967	3052878		GCF_000192665.1_ASM19266v2	NO	FASTA	DNA	70	5487708	495	78395.8	551133		GCF_006383825.1_ASM638382v1	YES	FASTA	DNA	82	4902497	251	59786.5	1105670
GCF_001032195.1_Kleb_pneu_CHS163_V1	NO	FASTA	DNA	13	5924443	2356	455726	3147520		GCF_000192685.1_ASM19268v2	NO	FASTA	DNA	57	5569621	1712	97712.6	493379		GCF_006383845.1_ASM638384v1	YES	FASTA	DNA	127	4932085	251	38835.3	397176
GCF_001032205.1_Kleb_pneu_CHS162_V1	NO	FASTA	DNA	4	5330318	1570	1.33258e+06	3678827		GCF_000193955.1_ASM19395v2	NO	FASTA	DNA	32	5510053	2643	172189	1650639		GCF_006383875.1_ASM638387v1	YES	FASTA	DNA	122	4933829	251	40441.2	406392
GCF_001032225.1_Kleb_pneu_CHS164_V1	NO	FASTA	DNA	6	5882730	1875	980455	3543958		GCF_000193975.1_ASM19397v2	NO	FASTA	DNA	28	4681497	1949	167196	562934		GCF_006383885.1_ASM638388v1	YES	FASTA	DNA	133	4840922	251	36397.9	332280
GCF_001032265.1_Kleb_pneu_CHS165_V1	NO	FASTA	DNA	6	5906860	8803	984477	3948763		GCF_000193995.1_ASM19399v2	NO	FASTA	DNA	42	5111899	2319	121712	638190		GCF_006383905.1_ASM638390v1	YES	FASTA	DNA	106	4887210	251	46105.8	477386
GCF_001032275.1_Kleb_pneu_CHS166_V1	NO	FASTA	DNA	12	5924305	9473	493692	3228857		GCF_000194175.1_ASM19417v2	NO	FASTA	DNA	28	5685669	556	203060	1343943		GCF_006383925.1_ASM638392v1	YES	FASTA	DNA	173	4881786	251	28218.4	254388
GCF_001032285.1_Kleb_pneu_CHS167_V1	NO	FASTA	DNA	8	5892438	1843	736555	3528725		GCF_000194215.1_ASM19421v2	NO	FASTA	DNA	49	5497467	500	112193	801261		GCF_006383935.1_ASM638393v1	YES	FASTA	DNA	165	4989588	251	30239.9	307996
GCF_001032305.1_Kleb_pneu_CHS168_V1	NO	FASTA	DNA	8	5884935	8899	735617	3539673		GCF_000194235.1_ASM19423v2	NO	FASTA	DNA	36	5212383	262	144788	661700		GCF_006383975.1_ASM638397v1	YES	FASTA	DNA	80	4881155	251	61014.4	1037068
GCF_001032345.1_Kleb_pneu_CHS169_V1	NO	FASTA	DNA	8	5868790	1714	733599	5531590		GCF_000194255.1_ASM19425v1	NO	FASTA	DNA	36	4792723	202	133131	4779125		GCF_006383995.1_ASM638399v1	YES	FASTA	DNA	81	4893496	251	60413.5	1105662
GCF_001032355.1_Kleb_pneu_CHS170_V1	NO	FASTA	DNA	10	5861821	1698	586182	5449189		GCF_000194295.2_ASM19429v2	NO	FASTA	DNA	13	5177620	1794	398278	2274013		GCF_006384005.1_ASM638400v1	YES	FASTA	DNA	86	4924134	251	57257.4	939887
GCF_001032365.1_Kleb_pneu_CHS172_V1	NO	FASTA	DNA	12	5858756	1875	488230	3478966		GCF_000194335.1_ASM19433v2	NO	FASTA	DNA	109	5834353	312	53526.2	818711		GCF_006384035.1_ASM638403v1	YES	FASTA	DNA	88	4627760	255	52588.2	533637
GCF_001032375.1_Kleb_pneu_CHS173_V1	NO	FASTA	DNA	13	5938168	2475	456782	2027723		GCF_000194355.1_ASM19435v2	NO	FASTA	DNA	143	5409495	260	37828.6	520233		GCF_006384065.1_ASM638406v1	YES	FASTA	DNA	81	4892730	251	60404.1	836344
GCF_001032425.1_Kleb_pneu_CHS174_V1	NO	FASTA	DNA	8	5539306	1540	692413	3335900		GCF_000194395.1_ASM19439v2	NO	FASTA	DNA	29	5416945	594	186791	1591113		GCF_006384075.1_ASM638407v1	YES	FASTA	DNA	79	4882035	251	61797.9	836206
GCF_001032435.1_Kleb_pneu_CHS176_V1	NO	FASTA	DNA	10	5792846	1875	579285	1500353		GCF_000194435.1_ASM19443v2	NO	FASTA	DNA	84	5451210	296	64895.4	629650		GCF_006384085.1_ASM638408v1	YES	FASTA	DNA	162	4928785	251	30424.6	255736
GCF_001032445.1_Kleb_pneu_CHS177_V1	NO	FASTA	DNA	10	5828944	1008	582894	2293297		GCF_000194475.2_ASM19447v2	NO	FASTA	DNA	30	5108359	559	170279	1648917		GCF_006384155.1_ASM638415v1	YES	FASTA	DNA	93	4936890	251	53084.8	939875
GCF_001032455.1_Kleb_pneu_CHS179_V1	NO	FASTA	DNA	6	5806254	1875	967709	5024380		GCF_000194495.1_ASM19449v2	NO	FASTA	DNA	41	5870822	515	143191	1373408		GCF_006385975.1_ASM638597v1	YES	FASTA	DNA	90	4894526	251	54383.6	836518
GCF_001032505.1_Kleb_pneu_CHS181_V1	NO	FASTA	DNA	12	5896922	15177	491410	2799340		GCF_000194535.1_ASM19453v2	NO	FASTA	DNA	234	5639302	501	24099.6	926719		GCF_006385985.1_ASM638598v1	YES	FASTA	DNA	68	4904788	260	72129.2	668047
GCF_001032525.1_Kleb_pneu_CHS182_V1	NO	FASTA	DNA	10	5862898	1382	586290	3481087		GCF_000194555.1_ASM19455v2	NO	FASTA	DNA	19	4744060	501	249687	2216178		GCF_006385995.1_ASM638599v1	YES	FASTA	DNA	58	4886105	260	84243.2	1105661
GCF_001032535.1_Kleb_pneu_CHS183_V1	NO	FASTA	DNA	12	5881140	1875	490095	3286321		GCF_000194575.1_ASM19457v2	NO	FASTA	DNA	29	5195834	1087	179167	715886		GCF_006386055.1_ASM638605v1	YES	FASTA	DNA	57	4870133	270	85440.9	624042
GCF_001032545.1_Kleb_pneu_CHS184_V1	NO	FASTA	DNA	12	5915952	1875	492996	3496172		GCF_000194645.1_ASM19464v2	NO	FASTA	DNA	35	4946233	591	141321	592958		GCF_006461305.1_ASM646130v1	YES	FASTA	DNA	87	4973767	307	57169.7	588550
GCF_001032585.1_Kleb_pneu_CHS185_V1	NO	FASTA	DNA	7	5683889	8843	811984	3835835		GCF_000194665.1_ASM19466v2	NO	FASTA	DNA	8	4917326	639	614666	2711297		GCF_007093725.1_ASM709372v1	YES	FASTA	DNA	98	4590675	208	46843.6	713836
GCF_001032605.1_Kleb_pneu_CHS186_V1	NO	FASTA	DNA	8	5704799	2450	713100	2547025		GCF_000194685.1_ASM19468v2	NO	FASTA	DNA	8	4643920	578	580490	1401412		GCF_007093735.1_ASM709373v1	YES	FASTA	DNA	119	4631818	208	38922.8	646134
GCF_001032615.1_Kleb_pneu_CHS189_V1	NO	FASTA	DNA	10	5611102	9486	561110	2815189		GCF_000194705.1_ASM19470v2	NO	FASTA	DNA	5	5011605	129302	1002321	2410506		GCF_007093745.1_ASM709374v1	YES	FASTA	DNA	99	4624896	208	46716.1	645861
GCF_001032625.1_Kleb_pneu_CHS191_V1	NO	FASTA	DNA	8	5874097	1495	734262	2793439		GCF_000194725.1_ASM19472v2	NO	FASTA	DNA	51	5560162	543	109023	1750664		GCF_007093755.1_ASM709375v1	YES	FASTA	DNA	100	4625768	208	46257.7	646111
GCF_001182545.1_KpVA-9	NO	FASTA	DNA	366	5742139	171	15688.9	434784		GCF_000210475.1_ASM21047v1	NO	FASTA	DNA	5	5325888	5175	1.06518e+06	5153435		GCF_007093765.1_ASM709376v1	YES	FASTA	DNA	125	4792601	210	38340.8	668314
GCF_001182565.1_KpVA-10	NO	FASTA	DNA	173	5741878	207	33190	355708		GCF_000211395.1_ASM21139v1	NO	FASTA	DNA	5	4983288	64789	996658	2860197		GCF_007093825.1_ASM709382v1	YES	FASTA	DNA	121	4632028	208	38281.2	645885
GCF_001182585.1_KpVA-11	NO	FASTA	DNA	179	5734591	251	32036.8	405016		GCF_000212715.2_ASM21271v2	NO	FASTA	DNA	6	5666764	65549	944461	5186416		GCF_007093835.1_ASM709383v1	YES	FASTA	DNA	135	4637218	208	34349.8	646078
GCF_001182605.1_KpVA-12	NO	FASTA	DNA	150	5539795	256	36932	573000		GCF_000214765.2_ASM21476v3	NO	FASTA	DNA	105	5246175	518	49963.6	709707		GCF_007093845.1_ASM709384v1	YES	FASTA	DNA	118	4630676	208	39243	645964
GCF_001182625.1_KpVA-13	NO	FASTA	DNA	165	5740002	251	34787.9	400022		GCF_000215145.1_ASM21514v2	NO	FASTA	DNA	31	5003977	609	161419	4425443		GCF_007093855.1_ASM709385v1	YES	FASTA	DNA	136	4636163	208	34089.4	623688
GCF_001182645.1_KpVA-14	NO	FASTA	DNA	211	5749195	184	27247.4	348361		GCF_000215165.1_ASM21516v1	NO	FASTA	DNA	19	5526356	299	290861	4803472		GCF_007093895.1_ASM709389v1	YES	FASTA	DNA	113	4597832	208	40688.8	713545
GCF_001182665.1_KpVA-15	NO	FASTA	DNA	166	5790698	130	34883.7	330637		GCF_000215185.1_ASM21518v2	NO	FASTA	DNA	13	5014260	527	385712	2149252		GCF_007093925.1_ASM709392v1	YES	FASTA	DNA	104	4592443	208	44158.1	713965
GCF_001182685.1_KpVA-16	NO	FASTA	DNA	178	5694799	151	31993.3	408766		GCF_000215205.1_ASM21520v2	NO	FASTA	DNA	22	5450436	564	247747	3744371		GCF_007093935.1_ASM709393v1	YES	FASTA	DNA	106	4624734	208	43629.6	713837
GCF_001185665.1_Kleb_pneu_MGH83_V1	NO	FASTA	DNA	9	5991374	2717	665708	5345748		GCF_000215225.1_ASM21522v2	NO	FASTA	DNA	49	5279127	565	107737	673547		GCF_007093945.1_ASM709394v1	YES	FASTA	DNA	123	4630702	208	37648	645964
GCF_001185675.1_Kleb_pneu_CHS240_V1	NO	FASTA	DNA	7	5870348	1779	838621	5582289		GCF_000215245.1_ASM21524v2	NO	FASTA	DNA	3	4954383	151542	1651461	2954794		GCF_007093965.1_ASM709396v1	YES	FASTA	DNA	114	4626336	208	40581.9	713416
GCF_001185685.1_Kleb_pneu_UCI69_V1	NO	FASTA	DNA	11	5794116	1248	526738	4011442		GCF_000217695.1_ASM21769v2	NO	FASTA	DNA	451	5291054	202	11731.8	204342		GCF_007093985.1_ASM709398v1	YES	FASTA	DNA	112	4627327	208	41315.4	713965
GCF_001185695.1_Kleb_pneu_CHS239_V1	NO	FASTA	DNA	10	5848030	1779	584803	2795329		GCF_000217975.1_ASM21797v2	NO	FASTA	DNA	3	5384521	70233	1.79484e+06	5226948		GCF_007094015.1_ASM709401v1	YES	FASTA	DNA	221	4673076	208	21145.1	645964
GCF_001185745.1_Kleb_pneu_CHS238_V1	NO	FASTA	DNA	15	5899071	14874	393271	1548999		GCF_000219515.2_ASM21951v3	NO	FASTA	DNA	4	5156873	3319	1.28922e+06	4987957		GCF_007094035.1_ASM709403v1	YES	FASTA	DNA	124	4637115	208	37396.1	713545
GCF_001185755.1_Kleb_pneu_CHS212_V1	NO	FASTA	DNA	9	5923759	9473	658195	3417778		GCF_000220005.1_ASM22000v2	NO	FASTA	DNA	6	5635305	32487	939218	5239207		GCF_007094065.1_ASM709406v1	YES	FASTA	DNA	129	4600251	208	35660.9	713284
GCF_001185765.1_Kleb_pneu_CHS198_V1	NO	FASTA	DNA	7	5895829	2698	842261	4330356		GCF_000221885.1_E.coli_0104_H4_Illumina_1.0	NO	FASTA	DNA	99	5440378	201	54953.3	757969		GCF_007094075.1_ASM709407v1	YES	FASTA	DNA	113	4596784	203	40679.5	683910
GCF_001185775.1_Kleb_pneu_CHS196_V1	NO	FASTA	DNA	5	5706450	44582	1141290	4973556		GCF_000222505.1_ASM22250v2	NO	FASTA	DNA	44	5369475	535	122034	1074164		GCF_007094085.1_ASM709408v1	YES	FASTA	DNA	98	4593374	208	46871.2	713965
GCF_001185825.1_Kleb_pneu_CHS187_V1	NO	FASTA	DNA	7	5762201	9486	823172	3367444		GCF_000223015.1_ASM22301v2	NO	FASTA	DNA	208	5311118	204	25534.2	337548		GCF_007094115.1_ASM709411v1	YES	FASTA	DNA	114	4597375	208	40327.9	713965
GCF_001185835.1_Kleb_pneu_CHS178_V1	NO	FASTA	DNA	9	5925862	2128	658429	2999400		GCF_000223035.1_ASM22303v2	NO	FASTA	DNA	243	5308815	218	21847	247702		GCF_007094135.1_ASM709413v1	YES	FASTA	DNA	122	4596719	208	37678	713733
GCF_001185865.1_Kleb_pneu_CHS175_V1	NO	FASTA	DNA	16	5861909	2190	366369	3154819		GCF_000224395.1_ASM22439v2	NO	FASTA	DNA	108	4839280	1048	44808.1	407688		GCF_007094155.1_ASM709415v1	YES	FASTA	DNA	115	4627009	208	40234.9	713185
GCF_001185895.1_Kleb_pneu_CHS171_V1	NO	FASTA	DNA	5	5698628	22665	1.13973e+06	4911856		GCF_000225025.1_ASM22502v2	NO	FASTA	DNA	37	4989407	492	134849	800932		GCF_007094175.1_ASM709417v1	YES	FASTA	DNA	113	4592908	208	40645.2	713252
GCF_001185915.1_Kleb_pneu_CHS136_V1	NO	FASTA	DNA	13	5632103	1492	433239	3204562		GCF_000225045.1_ASM22504v2	NO	FASTA	DNA	30	5009267	5901	166976	605044		GCF_007094195.1_ASM709419v1	YES	FASTA	DNA	158	4611178	204	29184.7	714068
GCF_001185925.1_Kleb_pneu_CHS130_V1	NO	FASTA	DNA	10	5851968	2548	585197	3531784		GCF_000225145.1_ASM22514v2	NO	FASTA	DNA	41	5211768	473	127116	527464		GCF_007094225.1_ASM709422v1	YES	FASTA	DNA	123	4628878	208	37633.2	713502
GCF_001185945.1_Kleb_pneu_CHS124_V1	NO	FASTA	DNA	6	5875841	9320	979307	3486571		GCF_000225185.2_ASM22518v3	NO	FASTA	DNA	170	5420504	502	31885.3	291546		GCF_007094235.1_ASM709423v1	YES	FASTA	DNA	115	4593480	208	39943.3	713313
GCF_001185955.1_Kleb_pneu_CHS120_V1	NO	FASTA	DNA	11	5864135	1875	533103	2800670		GCF_000225205.1_ASM22520v2	NO	FASTA	DNA	30	5233365	504	174446	1008216		GCF_007094255.1_ASM709425v1	YES	FASTA	DNA	114	4593323	208	40292.3	713733
GCF_001185985.1_Kleb_pneu_CHS119_V1	NO	FASTA	DNA	8	5907817	9487	738477	3423285		GCF_000225225.1_ASM22522v2	NO	FASTA	DNA	39	5145311	1174	131931	764320		GCF_007094265.1_ASM709426v1	YES	FASTA	DNA	124	4598454	208	37084.3	713965
GCF_001186005.1_Kleb_pneu_CHS108_V1	NO	FASTA	DNA	7	5916084	6174	845155	3707525		GCF_000227625.1_ASM22762v1	NO	FASTA	DNA	5	5378729	1549	1.07575e+06	5313531		GCF_007094285.1_ASM709428v1	YES	FASTA	DNA	115	4597791	208	39980.8	713965
GCF_001186025.1_Kleb_pneu_CHS103_V1	NO	FASTA	DNA	7	5890443	9482	841492	3032943		GCF_000233675.1_ASM23367v2	NO	FASTA	DNA	56	4757234	942	84950.6	435162		GCF_007094305.1_ASM709430v1	YES	FASTA	DNA	110	4624179	208	42038	713965
GCF_001186035.1_Kleb_pneu_CHS87_V1	NO	FASTA	DNA	11	5871539	1779	533776	3231507		GCF_000233875.1_ASM23387v1	NO	FASTA	DNA	1	5038386	5038386	5038386	5038386		GCF_007094345.1_ASM709434v1	YES	FASTA	DNA	119	4598841	208	38645.7	713965
GCF_001511155.1_ERS822470	NO	FASTA	DNA	111	5585573	536	50320.5	367472		GCF_000233895.1_ASM23389v1	NO	FASTA	DNA	1	5038386	5038386	5038386	5038386		GCF_007094355.1_ASM709435v1	YES	FASTA	DNA	119	4627653	208	38887.8	713965
GCF_001511175.1_ERS822459	NO	FASTA	DNA	106	5587188	505	52709.3	474814		GCF_000234215.1_ASM23421v2	NO	FASTA	DNA	351	5359584	204	15269.5	219827		GCF_007094365.1_ASM709436v1	YES	FASTA	DNA	128	4598683	204	35927.2	713965
GCF_001511195.1_ERS822473	NO	FASTA	DNA	296	5416940	536	18300.5	128736		GCF_000234235.1_ASM23423v2	NO	FASTA	DNA	258	5048206	274	19566.7	253675		GCF_007094385.1_ASM709438v1	YES	FASTA	DNA	128	4600280	208	35939.7	713836
GCF_001511215.1_ERS822474	NO	FASTA	DNA	102	5624155	546	55138.8	432901		GCF_000234255.2_ASM23425v3	NO	FASTA	DNA	232	5004744	268	21572.2	378918		GCF_007094395.1_ASM709439v1	YES	FASTA	DNA	111	4595454	208	41400.5	713964
GCF_001511255.1_ERS822455	NO	FASTA	DNA	114	5584581	505	48987.6	367487		GCF_000234275.2_ASM23427v3	NO	FASTA	DNA	388	5250833	237	13533.1	308446		GCF_007094445.1_ASM709444v1	YES	FASTA	DNA	127	4825249	209	37994.1	685039
GCF_001511275.1_ERS822454	NO	FASTA	DNA	114	5554570	528	48724.3	408553		GCF_000234295.1_ASM23429v2	NO	FASTA	DNA	433	5302194	204	12245.3	217223		GCF_007094455.1_ASM709445v1	YES	FASTA	DNA	77	4795008	209	62272.8	636202
GCF_001511295.1_ERS822461	NO	FASTA	DNA	150	5493868	508	36625.8	368228		GCF_000234315.1_ASM23431v2	NO	FASTA	DNA	345	5225904	274	15147.5	290996		GCF_007094465.1_ASM709446v1	YES	FASTA	DNA	82	4826291	209	58857.2	636183
GCF_001511315.1_ERS822469	NO	FASTA	DNA	100	5668958	705	56689.6	491947		GCF_000234605.1_ASM23460v2	NO	FASTA	DNA	491	5159902	200	10509	128101		GCF_007094475.1_ASM709447v1	YES	FASTA	DNA	82	4823566	209	58824	636300
GCF_001511335.1_ERS822456	NO	FASTA	DNA	122	5581041	510	45746.2	474830		GCF_000235045.1_Esch_coli_11-4632_C5_V2	NO	FASTA	DNA	9	5417891	1633	601988	3844590		GCF_007094485.1_ASM709448v1	YES	FASTA	DNA	75	4858621	209	64781.6	629437
GCF_001511355.1_ERS822444	NO	FASTA	DNA	118	5588650	505	47361.4	340656		GCF_000235065.1_Esch_coli_11-4632_C4_V2	NO	FASTA	DNA	7	5424588	1644	774941	2054284		GCF_007094545.1_ASM709454v1	YES	FASTA	DNA	98	4588360	202	46820	713309
GCF_001511375.1_ERS822463	NO	FASTA	DNA	99	5674605	567	57319.2	491507		GCF_000235085.1_Esch_coli_11-4632_C3_V2	NO	FASTA	DNA	9	5414920	1644	601658	2194675		GCF_007094555.1_ASM709455v1	YES	FASTA	DNA	115	4551783	209	39580.7	609715
GCF_001511395.1_ERS822472	NO	FASTA	DNA	106	5677072	505	53557.3	491342		GCF_000235105.1_Esch_coli_11-4632_C2_V2	NO	FASTA	DNA	7	5433701	1644	776243	3862170		GCF_007094565.1_ASM709456v1	YES	FASTA	DNA	146	4892802	214	33512.3	681487
GCF_001511415.1_ERS822445	NO	FASTA	DNA	107	5652964	505	52831.4	449499		GCF_000235125.1_Esch_coli_11-4632_C1_V2	NO	FASTA	DNA	9	5414783	1297	601643	3827069		GCF_007094575.1_ASM709457v1	YES	FASTA	DNA	107	4866240	208	45478.9	609678
GCF_001511435.1_ERS822458	NO	FASTA	DNA	95	5651277	624	59487.1	450760		GCF_000235145.1_Esch_coli_11-4623_V2	NO	FASTA	DNA	8	5422225	1644	677778	1958773		GCF_007094605.1_ASM709460v1	YES	FASTA	DNA	114	4591269	209	40274.3	445783
GCF_001511455.1_ERS822467	NO	FASTA	DNA	116	5657220	528	48769.1	492077		GCF_000235165.1_Esch_coli_11-4522_V2	NO	FASTA	DNA	8	5402160	1644	675270	2199922		GCF_007094645.1_ASM709464v1	YES	FASTA	DNA	195	4806685	214	24649.7	668442
GCF_001511475.1_ERS822475	NO	FASTA	DNA	123	5550021	505	45122.1	421594		GCF_000235185.1_Esch_coli_11-4404_V2	NO	FASTA	DNA	11	5417280	1375	492480	2212925		GCF_007094655.1_ASM709465v1	YES	FASTA	DNA	173	4812047	202	27815.3	668282
GCF_001511495.1_ERS822451	NO	FASTA	DNA	109	5653866	510	51870.3	492157		GCF_000235205.1_Esch_coli_11-3677_V2	NO	FASTA	DNA	14	5419417	1158	387101	2586147		GCF_007094665.1_ASM709466v1	YES	FASTA	DNA	115	4783218	214	41593.2	668442
GCF_001511535.1_ERS822468	NO	FASTA	DNA	78	5507340	505	70606.9	492103		GCF_000235225.1_Esch_coli_09-7901_V2	NO	FASTA	DNA	10	5300068	3081	530007	2141471		GCF_007094685.1_ASM709468v1	YES	FASTA	DNA	177	4801654	210	27128	668339
GCF_001511555.1_ERS822471	NO	FASTA	DNA	94	5674396	528	60365.9	803418		GCF_000235245.1_Esch_coli_04-8351_V2	NO	FASTA	DNA	7	5415446	1376	773635	2375466		GCF_007094715.1_ASM709471v1	YES	FASTA	DNA	121	4706111	208	38893.5	713965
GCF_001511575.1_ERS822450	NO	FASTA	DNA	128	5658949	505	44210.5	340656												GCF_007094745.1_ASM709474v1	YES	FASTA	DNA	126	4833779	209	38363.3	681461
GCF_001511595.1_ERS822460	NO	FASTA	DNA	99	5707693	640	57653.5	803311												GCF_007094755.1_ASM709475v1	YES	FASTA	DNA	152	4645547	208	30562.8	645885
GCF_001511635.1_ERS822453	NO	FASTA	DNA	110	5540559	505	50368.7	382993												GCF_007094765.1_ASM709476v1	YES	FASTA	DNA	140	4635812	208	33112.9	682444
GCF_001511675.1_ERS822457	NO	FASTA	DNA	95	5645972	506	59431.3	804055												GCF_007094775.1_ASM709477v1	YES	FASTA	DNA	314	4693657	208	14948	713965
GCF_001511695.1_ERS822465	NO	FASTA	DNA	89	5415981	536	60853.7	474829												GCF_007094785.1_ASM709478v1	YES	FASTA	DNA	131	4597535	208	35095.7	713733
GCF_001511715.1_ERS822446	NO	FASTA	DNA	126	5763065	505	45738.6	354352												GCF_007094845.1_ASM709484v1	YES	FASTA	DNA	92	4630874	208	50335.6	713605
GCF_001511735.1_ERS822466	NO	FASTA	DNA	122	5590337	505	45822.4	474815												GCF_007094855.1_ASM709485v1	YES	FASTA	DNA	94	4590123	208	48831.1	713605
GCF_001517715.1_ASM151771v1	NO	FASTA	DNA	120	5588361	505	46569.7	474829												GCF_007094865.1_ASM709486v1	YES	FASTA	DNA	100	4587526	208	45875.3	713416
GCF_001517725.1_ASM151772v1	NO	FASTA	DNA	137	5588459	505	40791.7	450420												GCF_007094875.1_ASM709487v1	YES	FASTA	DNA	95	4592635	208	48343.5	714069
GCF_001661895.1_ASM166189v1	NO	FASTA	DNA	129	5555747	215	43067.8	358145												GCF_007094885.1_ASM709488v1	YES	FASTA	DNA	109	4602898	208	42228.4	713965
GCF_001663195.1_ASM166319v1	NO	FASTA	DNA	2	5420718	76251	2710359	5344467												GCF_007094945.1_ASM709494v1	YES	FASTA	DNA	98	4620555	208	47148.5	713965
GCF_001663295.1_ASM166329v1	NO	FASTA	DNA	4	5779669	36707	1.44492e+06	5351509												GCF_007094955.1_ASM709495v1	YES	FASTA	DNA	93	4620266	208	49680.3	713836
GCF_001663435.1_ASM166343v1	NO	FASTA	DNA	2	5536135	170926	2.76807e+06	5365209												GCF_007094975.1_ASM709497v1	YES	FASTA	DNA	110	4623548	208	42032.3	713836
GCF_001663455.1_ASM166345v1	NO	FASTA	DNA	4	5730336	26450	1432584	5336571												GCF_007094995.1_ASM709499v1	YES	FASTA	DNA	99	4622931	208	46696.3	713742
GCF_001904175.4_ASM190417v4	NO	FASTA	DNA	138	5551356	502	40227.2	316308												GCF_007095005.1_ASM709500v1	YES	FASTA	DNA	121	4827251	209	39894.6	681462
GCF_001904205.4_ASM190420v4	NO	FASTA	DNA	117	5679866	504	48545.9	331390												GCF_007095045.1_ASM709504v1	YES	FASTA	DNA	100	4621609	208	46216.1	713965
GCF_001904235.4_ASM190423v4	NO	FASTA	DNA	101	5389498	504	53361.4	388355												GCF_007095055.1_ASM709505v1	YES	FASTA	DNA	106	4624349	208	43625.9	713965
GCF_001904245.4_ASM190424v4	NO	FASTA	DNA	72	5672565	526	78785.6	757241												GCF_007095075.1_ASM709507v1	YES	FASTA	DNA	170	4647915	208	27340.7	713965
GCF_001904255.4_ASM190425v4	NO	FASTA	DNA	123	5740548	516	46671.1	391499												GCF_007095085.1_ASM709508v1	YES	FASTA	DNA	105	4592394	208	43737.1	714197
GCF_001904295.4_ASM190429v4	NO	FASTA	DNA	160	5889528	504	36809.6	379543												GCF_007095105.1_ASM709510v1	YES	FASTA	DNA	114	4671581	208	40978.8	713733
GCF_001904315.4_ASM190431v4	NO	FASTA	DNA	174	5888426	504	33841.5	379770												GCF_007095135.1_ASM709513v1	YES	FASTA	DNA	105	4592879	208	43741.7	713837
GCF_001904325.4_ASM190432v4	NO	FASTA	DNA	125	5557329	504	44458.6	398224												GCF_007095165.1_ASM709516v1	YES	FASTA	DNA	113	4596490	208	40676.9	713837
GCF_001904335.4_ASM190433v4	NO	FASTA	DNA	96	5517646	504	57475.5	547025												GCF_007095175.1_ASM709517v1	YES	FASTA	DNA	131	4602811	208	35136	713836
GCF_001904375.4_ASM190437v4	NO	FASTA	DNA	128	5544878	504	43319.4	396036												GCF_007095185.1_ASM709518v1	YES	FASTA	DNA	81	4849615	210	59871.8	678051
GCF_001904385.4_ASM190438v4	NO	FASTA	DNA	100	5542956	510	55429.6	671319												GCF_007095225.1_ASM709522v1	YES	FASTA	DNA	130	4835892	214	37199.2	608540
GCF_001904405.4_ASM190440v4	NO	FASTA	DNA	76	5512945	504	72538.8	576593												GCF_007095235.1_ASM709523v1	YES	FASTA	DNA	73	4809149	202	65878.8	715688
GCF_001904425.4_ASM190442v4	NO	FASTA	DNA	129	5807942	504	45022.8	451991												GCF_007095265.1_ASM709526v1	YES	FASTA	DNA	79	4766959	210	60341.3	647008
GCF_001904455.4_ASM190445v4	NO	FASTA	DNA	111	5647969	504	50882.6	543161												GCF_007095275.1_ASM709527v1	YES	FASTA	DNA	153	4832106	208	31582.4	627302
GCF_001904475.4_ASM190447v4	NO	FASTA	DNA	115	5575229	504	48480.3	409476												GCF_007095285.1_ASM709528v1	YES	FASTA	DNA	126	4828902	212	38324.6	681475
GCF_001908595.1_ASM190859v1	NO	FASTA	DNA	6	5916317	61007	986053	5373056												GCF_007095305.1_ASM709530v1	YES	FASTA	DNA	159	4907377	208	30864	629518
GCF_001908625.1_ASM190862v1	NO	FASTA	DNA	6	5907691	61010	984615	5374118												GCF_007095335.1_ASM709533v1	YES	FASTA	DNA	82	4841640	214	59044.4	609596
GCF_001908655.1_ASM190865v1	NO	FASTA	DNA	6	5913496	61009	985583	5373056												GCF_007095365.1_ASM709536v1	YES	FASTA	DNA	94	4816862	209	51243.2	596964
GCF_001908675.1_ASM190867v1	NO	FASTA	DNA	6	5921376	61010	986896	5373055												GCF_007095375.1_ASM709537v1	YES	FASTA	DNA	151	4815770	209	31892.5	681469
																				GCF_007095385.1_ASM709538v1	YES	FASTA	DNA	148	4903587	208	33132.3	629023
																				GCF_007095425.1_ASM709542v1	YES	FASTA	DNA	81	4815782	209	59454.1	428049
																				GCF_007096115.1_ASM709611v1	YES	FASTA	DNA	76	4853370	209	63860.1	681469
																				GCF_007096135.1_ASM709613v1	YES	FASTA	DNA	116	4872500	208	42004.3	627160
																				GCF_007096145.1_ASM709614v1	YES	FASTA	DNA	102	4589422	214	44994.3	526357
																				GCF_007096155.1_ASM709615v1	YES	FASTA	DNA	172	4836768	208	28120.7	257421
																				GCF_007096205.1_ASM709620v1	YES	FASTA	DNA	130	4644378	208	35726	683951
																				GCF_007096225.1_ASM709622v1	YES	FASTA	DNA	120	4672619	208	38938.5	663673
																				GCF_007096235.1_ASM709623v1	YES	FASTA	DNA	98	4622165	208	47164.9	713313
																				GCF_007096245.1_ASM709624v1	YES	FASTA	DNA	96	4591739	208	47830.6	683910
																				GCF_007096255.1_ASM709625v1	YES	FASTA	DNA	101	4625295	208	45795	683910
																				GCF_007096295.1_ASM709629v1	YES	FASTA	DNA	112	4628015	208	41321.6	713965
																				GCF_007096325.1_ASM709632v1	YES	FASTA	DNA	98	4661637	203	47567.7	713313
																				GCF_008692785.1_ASM869278v1	YES	FASTA	DNA	36	4929727	531	136937	797633
																				GCF_009208205.1_ASM920820v1	YES	FASTA	DNA	26	4693777	310	180530	1050812
																				GCF_009664655.1_ASM966465v1	YES	FASTA	DNA	1	4731476	4731476	4731476	4731476
																				GCF_009668465.1_ASM966846v1	YES	FASTA	DNA	43	4782172	215	111213	1129150
																				GCF_009668475.1_ASM966847v1	YES	FASTA	DNA	44	4782062	215	108683	1129150
																				GCF_012912035.1_ASM1291203v1	YES	FASTA	DNA	82	4884373	310	59565.5	709171
																				GCF_012912065.1_ASM1291206v1	YES	FASTA	DNA	74	4879234	310	65935.6	709176
																				GCF_012912085.1_ASM1291208v1	YES	FASTA	DNA	70	4879522	310	69707.5	709277
																				GCF_012927885.1_ASM1292788v1	YES	FASTA	DNA	1576	5607165	309	3557.8	123185
																				GCF_012927935.1_ASM1292793v1	YES	FASTA	DNA	27	4781552	310	177094	961655
																				GCF_012927955.1_ASM1292795v1	YES	FASTA	DNA	28	4892989	310	174750	1051000
																				GCF_012928025.1_ASM1292802v1	YES	FASTA	DNA	26	4646096	310	178696	1002939
																				GCF_012928285.1_ASM1292828v1	YES	FASTA	DNA	27	4646962	310	172110	1003123
																				GCF_012928305.1_ASM1292830v1	YES	FASTA	DNA	715	5237264	303	7324.8	190520
																				GCF_014077685.1_ASM1407768v1	YES	FASTA	DNA	148	4949956	204	33445.6	419808
																				GCF_014217955.1_ASM1421795v1	YES	FASTA	DNA	3	5208656	103441	1.73622e+06	4796593
																				GCF_014858545.1_ASM1485854v1	YES	FASTA	DNA	2	4916241	270696	2.45812e+06	4645545
																				GCF_014858565.1_ASM1485856v1	YES	FASTA	DNA	3	4914941	3172	1.63831e+06	4646755
																				GCF_900242355.1_STY46	YES	FASTA	DNA	185	4670893	255	25248.1	198348
																				GCF_900455805.1_46837_A02	YES	FASTA	DNA	4	4931547	10017	1.23289e+06	4812578
																				GCF_900455905.1_46801_A01	YES	FASTA	DNA	2	4660289	17740	2.33014e+06	4642549
																				GCF_900456285.1_46983_E02	YES	FASTA	DNA	7	4921319	2195	703046	4671118
																				GCF_900456635.1_59000_D01	YES	FASTA	DNA	8	4648868	775	581108	3030970
																				GCF_900635695.1_32473_H01	YES	FASTA	DNA	1	4677748	4677748	4677748	4677748
																				GCF_903930865.1_02958_13	YES	FASTA	DNA	154	4722749	128	30667.2	291341
																				GCF_903930895.1_1004_07	YES	FASTA	DNA	73	4494059	128	61562.5	384483
																				GCF_903931155.1_0664_15	YES	FASTA	DNA	35	4569878	128	130568	868131
																				GCF_000006945.2_ASM694v2	NO	FASTA	DNA	2	4951383	93933	2.47569e+06	4857450
																				GCF_000007545.1_ASM754v1	NO	FASTA	DNA	1	4791961	4791961	4791961	4791961
																				GCF_000008105.1_ASM810v1	NO	FASTA	DNA	3	4944000	49558	1648000	4755700
																				GCF_000009505.1_ASM950v1	NO	FASTA	DNA	1	4685848	4685848	4685848	4685848
																				GCF_000009525.1_ASM952v1	NO	FASTA	DNA	1	4658697	4658697	4658697	4658697
																				GCF_000011885.1_ASM1188v1	NO	FASTA	DNA	1	4585229	4585229	4585229	4585229
																				GCF_000016045.1_ASM1604v1	NO	FASTA	DNA	3	5007719	3605	1.66924e+06	4827641
																				GCF_000018385.1_ASM1838v1	NO	FASTA	DNA	2	4888494	55414	2444247	4833080
																				GCF_000018625.1_ASM1862v1	NO	FASTA	DNA	1	4600800	4600800	4600800	4600800
																				GCF_000018705.1_ASM1870v1	NO	FASTA	DNA	1	4858887	4858887	4858887	4858887
																				GCF_000020705.1_ASM2070v1	NO	FASTA	DNA	3	4983515	3373	1.66117e+06	4888768
																				GCF_000020745.1_ASM2074v1	NO	FASTA	DNA	3	4823887	4585	1.60796e+06	4709075
																				GCF_000020885.1_ASM2088v1	NO	FASTA	DNA	2	4836638	37978	2418319	4798660
																				GCF_000020925.1_ASM2092v1	NO	FASTA	DNA	2	4917459	74551	2.45873e+06	4842908
																				GCF_000022165.1_ASM2216v1	NO	FASTA	DNA	2	4964097	93832	2.48205e+06	4870265
																				GCF_000026565.1_ASM2656v1	NO	FASTA	DNA	1	4581797	4581797	4581797	4581797
																				GCF_000027025.1_ASM2702v1	NO	FASTA	DNA	1	4879400	4879400	4879400	4879400
																				GCF_000170195.2_ASM17019v2	NO	FASTA	DNA	4	5089336	46121	1272334	4794943
																				GCF_000170235.1_ASM17023v1	NO	FASTA	DNA	182	4928961	538	27082.2	459970
																				GCF_000170255.1_ASM17025v1	NO	FASTA	DNA	113	4895918	393	43326.7	335352
																				GCF_000171255.1_ASM17125v1	NO	FASTA	DNA	19	4546142	1173	239271	846299
																				GCF_000171275.1_ASM17127v1	NO	FASTA	DNA	53	4696566	304	88614.5	449075
																				GCF_000171295.1_ASM17129v1	NO	FASTA	DNA	67	4761576	855	71068.3	469136
																				GCF_000171315.1_ASM17131v1	NO	FASTA	DNA	48	4728232	502	98504.8	765595
																				GCF_000171415.1_ASM17141v1	NO	FASTA	DNA	63	4948011	623	78539.9	741259
																				GCF_000171495.1_ASM17149v1	NO	FASTA	DNA	81	5047463	925	62314.4	529711
																				GCF_000171515.1_ASM17151v1	NO	FASTA	DNA	50	4793325	802	95866.5	776389
																				GCF_000171535.2_ASM17153v2	NO	FASTA	DNA	5	4876885	3176	975377	3027433
																				GCF_000173695.1_ASM17369v1	NO	FASTA	DNA	94	4785739	102	50912.1	670244
																				GCF_000187565.1_ASM18756v1	NO	FASTA	DNA	2	4789937	49558	2.39497e+06	4740379
																				GCF_000187785.1_ASM18778v2	NO	FASTA	DNA	24	4845820	781	201909	1250295
																				GCF_000188335.1_ASM18833v2	NO	FASTA	DNA	50	4648994	244	92979.9	511088
																				GCF_000188355.1_ASM18835v2	NO	FASTA	DNA	51	4648761	203	91152.2	410751
																				GCF_000188375.1_ASM18837v2	NO	FASTA	DNA	39	4648694	245	119197	614230
																				GCF_000188395.1_ASM18839v2	NO	FASTA	DNA	44	4649370	245	105668	548423
																				GCF_000188415.1_ASM18841v2	NO	FASTA	DNA	39	4650678	205	119248	738562
																				GCF_000188435.1_ASM18843v2	NO	FASTA	DNA	34	4651513	248	136809	738692
																				GCF_000188455.1_ASM18845v2	NO	FASTA	DNA	132	4324453	226	32761	226947
																				GCF_000188475.1_ASM18847v2	NO	FASTA	DNA	89	4650976	242	52258.2	255868
																				GCF_000188495.1_ASM18849v2	NO	FASTA	DNA	116	4650736	206	40092.6	294735
																				GCF_000188515.1_ASM18851v2	NO	FASTA	DNA	69	4742895	220	68737.6	352863
																				GCF_000188535.1_ASM18853v2	NO	FASTA	DNA	60	4646453	234	77440.9	417619
																				GCF_000188555.1_ASM18855v2	NO	FASTA	DNA	39	4650173	225	119235	515070
																				GCF_000188575.1_ASM18857v2	NO	FASTA	DNA	44	4648724	244	105653	738444
																				GCF_000188595.1_ASM18859v2	NO	FASTA	DNA	46	4651384	215	101117	474904
																				GCF_000188615.1_ASM18861v2	NO	FASTA	DNA	37	4660054	241	125947	738398
																				GCF_000188635.1_ASM18863v2	NO	FASTA	DNA	38	4652881	209	122444	654497
																				GCF_000188655.1_ASM18865v2	NO	FASTA	DNA	47	4648764	244	98909.9	513678
																				GCF_000188735.1_ASM18873v1	NO	FASTA	DNA	4	5067451	8688	1.26686e+06	4878013
																				GCF_000188895.1_ASM18889v2	NO	FASTA	DNA	98	4643505	335	47382.7	215958
																				GCF_000188915.1_ASM18891v2	NO	FASTA	DNA	83	4643399	205	55944.6	307640
																				GCF_000188935.1_ASM18893v2	NO	FASTA	DNA	95	4645673	244	48901.8	374364
																				GCF_000188955.2_ASM18895v5	NO	FASTA	DNA	1	4694375	4694375	4694375	4694375
																				GCF_000188975.1_ASM18897v2	NO	FASTA	DNA	173	4635895	291	26797.1	510589
																				GCF_000188995.1_ASM18899v2	NO	FASTA	DNA	52	4647734	223	89379.5	428058
																				GCF_000189015.1_ASM18901v2	NO	FASTA	DNA	185	4634177	212	25049.6	338468
																				GCF_000189035.1_ASM18903v2	NO	FASTA	DNA	194	4636943	244	23901.8	286271
																				GCF_000189055.1_ASM18905v2	NO	FASTA	DNA	32	4650993	205	145344	738560
																				GCF_000189075.1_ASM18907v2	NO	FASTA	DNA	30	4651619	345	155054	738559
																				GCF_000189095.1_ASM18909v2	NO	FASTA	DNA	34	4650694	205	136785	732652
																				GCF_000189115.1_ASM18911v2	NO	FASTA	DNA	40	4650602	232	116265	738559
																				GCF_000189135.1_ASM18913v2	NO	FASTA	DNA	103	4643237	252	45080	417617
																				GCF_000189155.1_ASM18915v2	NO	FASTA	DNA	81	4645010	205	57345.8	244457
																				GCF_000189175.1_ASM18917v2	NO	FASTA	DNA	165	4638469	207	28111.9	410687
																				GCF_000189195.1_ASM18919v2	NO	FASTA	DNA	123	4642480	207	37743.7	388589
																				GCF_000189215.1_ASM18921v2	NO	FASTA	DNA	42	4648681	623	110683	738516
																				GCF_000189235.1_ASM18923v2	NO	FASTA	DNA	70	4645653	284	66366.5	510955
																				GCF_000192085.1_ASM19208v1	NO	FASTA	DNA	2	4917459	74548	2.45873e+06	4842911
																				GCF_000192125.1_ASM19212v1	NO	FASTA	DNA	2	4746069	87371	2.37303e+06	4658698
																				GCF_000195995.1_ASM19599v1	NO	FASTA	DNA	3	5133713	106516	1.71124e+06	4809037
																				GCF_000210855.2_ASM21085v2	NO	FASTA	DNA	4	5067450	8688	1.26686e+06	4878012
																				GCF_000213635.1_ASM21363v1	NO	FASTA	DNA	2	4911145	93277	2.45557e+06	4817868
																				GCF_000230875.1_Salmonella_enterica_SARB27-2.0	NO	FASTA	DNA	2	4881575	2829	2.44079e+06	4878746
																				GCF_000235545.1_ASM23554v1	NO	FASTA	DNA	1	4637962	4637962	4637962	4637962
																				GCF_000238435.1_ASM23843v2	NO	FASTA	DNA	73	4625661	231	63365.2	385148
																				GCF_000238455.2_ASM23845v3	NO	FASTA	DNA	1	4768632	4768632	4768632	4768632
																				GCF_000238475.1_ASM23847v2	NO	FASTA	DNA	78	4576100	269	58667.9	560163
																				GCF_000238495.1_ASM23849v2	NO	FASTA	DNA	61	4744762	235	77783	502556
																				GCF_000238515.1_ASM23851v2	NO	FASTA	DNA	53	4607060	202	86925.7	502755
																				GCF_000238535.1_ASM23853v2	NO	FASTA	DNA	193	4419392	204	22898.4	248250
																				GCF_000238555.1_ASM23855v2	NO	FASTA	DNA	55	4648271	313	84514	490024
																				GCF_000240785.1_ASM24078v2	NO	FASTA	DNA	50	4646531	202	92930.6	638255
																				GCF_000240825.1_ASM24082v2	NO	FASTA	DNA	50	4649855	206	92997.1	443494
																				GCF_000240845.1_ASM24084v2	NO	FASTA	DNA	41	4651093	214	113441	619466
																				GCF_000240865.1_ASM24086v2	NO	FASTA	DNA	40	4652194	245	116305	738558
																				GCF_000240885.1_ASM24088v2	NO	FASTA	DNA	57	4650043	209	81579.7	534029
																				GCF_000240905.2_ASM24090v3	NO	FASTA	DNA	3	4678025	95279	1.55934e+06	4482117
																				GCF_000242795.1_ASM24279v2	NO	FASTA	DNA	38	4652992	234	122447	635200
																				GCF_000245535.1_ASM24553v1	NO	FASTA	DNA	2	4949783	181431	2.47489e+06	4768352
																				GCF_000251025.1_Salmonella_enterica_IV_05-0642-2.0.1	NO	FASTA	DNA	3	4812143	42340	1.60405e+06	4672567
																				GCF_000252875.1_ASM25287v1	NO	FASTA	DNA	2	4970096	93877	2485048	4876219
																				GCF_000256015.1_SalTypBL196_1.0	NO	FASTA	DNA	191	4689922	202	24554.6	120348
																				GCF_000256625.1_ASM25662v1	NO	FASTA	DNA	61	4890155	203	80166.5	724782
																				GCF_000258365.1_ASM25836v1	NO	FASTA	DNA	2	4788046	37581	2394023	4750465
																				GCF_000261985.1_CDC_2010-1237v1.0	NO	FASTA	DNA	44	4666245	665	106051	478445
																				GCF_000262615.1_SalTypUJ816A_1.0	NO	FASTA	DNA	334	4627917	203	13856	105399
																				GCF_000262635.1_SalTypUJ308A_1.0	NO	FASTA	DNA	416	4615920	208	11096	98366
																				GCF_000263295.1_SE-SS209	NO	FASTA	DNA	109	5016891	1062	46026.5	383879
																				GCF_000267565.1_YKP860805.1	NO	FASTA	DNA	222	4690773	210	21129.6	150062
																				GCF_000271885.2_ASM27188v2	NO	FASTA	DNA	1	4841916	4841916	4841916	4841916
																				GCF_000271905.2_ASM27190v2	NO	FASTA	DNA	1	4883715	4883715	4883715	4883715
																				GCF_000272515.1_ASM27251v1	NO	FASTA	DNA	75	4705783	265	62743.8	420331
																				GCF_000272535.1_ASM27253v1	NO	FASTA	DNA	51	4708524	428	92324	622871
																				GCF_000272555.1_ASM27255v1	NO	FASTA	DNA	56	4742393	204	84685.6	507357
																				GCF_000272575.1_ASM27257v1	NO	FASTA	DNA	44	4663815	203	105996	359142
																				GCF_000272595.1_ASM27259v1	NO	FASTA	DNA	40	4663844	208	116596	664011
																				GCF_000272615.1_ASM27261v1	NO	FASTA	DNA	63	4955264	201	78655	428940
																				GCF_000272635.1_ASM27263v1	NO	FASTA	DNA	57	4747356	238	83286.9	507432
																				GCF_000272655.1_ASM27265v1	NO	FASTA	DNA	57	4711861	243	82664.2	589496
																				GCF_000272675.1_ASM27267v1	NO	FASTA	DNA	68	4798278	216	70562.9	497698
																				GCF_000272695.1_ASM27269v1	NO	FASTA	DNA	64	4696073	251	73376.1	348580
																				GCF_000272715.4_ASM27271v4	NO	FASTA	DNA	2	4978519	120340	2.48926e+06	4858179
																				GCF_000272735.4_ASM27273v4	NO	FASTA	DNA	2	4951115	120346	2.47556e+06	4830769
																				GCF_000272755.4_ASM27275v4	NO	FASTA	DNA	2	4875940	80098	2437970	4795842
																				GCF_000272775.4_ASM27277v4	NO	FASTA	DNA	2	4991133	158195	2.49557e+06	4832938
																				GCF_000272815.2_ASM27281v2	NO	FASTA	DNA	1	4755838	4755838	4755838	4755838
																				GCF_000272835.4_ASM27283v4	NO	FASTA	DNA	2	4946544	118585	2473272	4827959
																				GCF_000272855.1_ASM27285v1	NO	FASTA	DNA	62	4648813	231	74980.9	823927
																				GCF_000272875.1_ASM27287v1	NO	FASTA	DNA	54	4935915	206	91405.8	652450
																				GCF_000272895.2_ASM27289v3	NO	FASTA	DNA	4	5121199	3605	1.2803e+06	4864348
																				GCF_000272915.1_ASM27291v1	NO	FASTA	DNA	62	4806351	203	77521.8	690815
																				GCF_000272935.1_ASM27293v1	NO	FASTA	DNA	38	4795527	207	126198	499303
																				GCF_000272955.1_ASM27295v1	NO	FASTA	DNA	65	4652670	232	71579.5	415865
																				GCF_000272975.1_ASM27297v1	NO	FASTA	DNA	74	4729077	216	63906.4	316606
																				GCF_000278465.1_CDC_2010K-2599v1.0	NO	FASTA	DNA	40	4727926	655	118198	570665
																				GCF_000278485.1_CDC-2010K_0669v1.0	NO	FASTA	DNA	35	4728160	507	135090	681699
																				GCF_000278505.1_08-0047v1.0	NO	FASTA	DNA	98	4683206	546	47787.8	197530
																				GCF_000278525.1_08-0128v1.0	NO	FASTA	DNA	38	4726587	666	124384	900878
																				GCF_000278545.1_08-0627v1.0	NO	FASTA	DNA	41	4726824	561	115288	517988
																				GCF_000280075.1_ASM28007v1	NO	FASTA	DNA	56	4729779	207	84460.3	826797
																				GCF_000280095.1_ASM28009v1	NO	FASTA	DNA	52	4729743	207	90956.6	426377
																				GCF_000280115.1_ASM28011v1	NO	FASTA	DNA	45	4690769	206	104239	904306
																				GCF_000280135.1_ASM28013v1	NO	FASTA	DNA	43	4693823	214	109159	478461
																				GCF_000280155.1_ASM28015v1	NO	FASTA	DNA	52	4729067	216	90943.6	650638
																				GCF_000280175.1_ASM28017v1	NO	FASTA	DNA	39	4698079	263	120464	650210
																				GCF_000280195.1_ASM28019v1	NO	FASTA	DNA	38	4694091	208	123529	754230
																				GCF_000280215.1_ASM28021v1	NO	FASTA	DNA	41	4692543	203	114452	650674
																				GCF_000280235.1_ASM28023v1	NO	FASTA	DNA	30	4633066	342	154436	718761
																				GCF_000280255.1_ASM28025v1	NO	FASTA	DNA	50	4697876	208	93957.5	426263
																				GCF_000280275.1_ASM28027v1	NO	FASTA	DNA	50	4690226	209	93804.5	650167
																				GCF_000280295.1_ASM28029v1	NO	FASTA	DNA	42	4698120	237	111860	470437
																				GCF_000280315.2_ASM28031v2	NO	FASTA	DNA	2	4718680	39599	2359340	4679081
																				GCF_000280335.1_ASM28033v1	NO	FASTA	DNA	43	4696012	211	109210	546163
																				GCF_000280355.1_ASM28035v1	NO	FASTA	DNA	40	4695879	201	117397	1508585
																				GCF_000280375.1_ASM28037v1	NO	FASTA	DNA	39	4692600	214	120323	650459
																				GCF_000280395.1_ASM28039v1	NO	FASTA	DNA	42	4777624	260	113753	761125
																				GCF_000280415.1_ASM28041v1	NO	FASTA	DNA	53	4692738	209	88542.2	499883
																				GCF_000280435.1_ASM28043v1	NO	FASTA	DNA	55	4732648	207	86048.1	561237
																				GCF_000280455.1_ASM28045v1	NO	FASTA	DNA	45	4692433	224	104276	650333
																				GCF_000280475.1_ASM28047v1	NO	FASTA	DNA	46	4702429	250	102227	508673
																				GCF_000282855.1_SalTypCR0063_1.0	NO	FASTA	DNA	538	4544731	209	8447.5	105176
																				GCF_000282875.1_SalTypSTCR0044_1.0	NO	FASTA	DNA	201	4696714	211	23366.7	237424
																				GCF_000283735.1_ASM28373v1	NO	FASTA	DNA	3	5069994	8670	1689998	4954814
																				GCF_000284755.1_ASM28475v1	NO	FASTA	DNA	81	4918161	220	60718	586230
																				GCF_000284775.2_ASM28477v2	NO	FASTA	DNA	145	4908767	203	33853.6	264195
																				GCF_000284795.1_ASM28479v1	NO	FASTA	DNA	101	4908018	206	48594.2	460233
																				GCF_000284815.1_ASM28481v1	NO	FASTA	DNA	163	4978043	203	30540.1	340062
																				GCF_000292755.1_ASM29275v1	NO	FASTA	DNA	8	5026150	97711	628269	1621409
																				GCF_000293055.1_ASM29305v1	NO	FASTA	DNA	47	4785841	560	101826	509589
																				GCF_000293075.1_ASM29307v1	NO	FASTA	DNA	102	4712536	541	46201.3	316841
																				GCF_000293095.1_ASM29309v1	NO	FASTA	DNA	54	4683270	507	86727.2	643933
																				GCF_000293115.1_ASM29311v1	NO	FASTA	DNA	142	4822339	547	33960.1	184866
																				GCF_000293905.1_ASM29390v1	NO	FASTA	DNA	74	4748949	209	64175	314905
																				GCF_000293925.1_ASM29392v1	NO	FASTA	DNA	59	4753975	207	80575.8	500673
																				GCF_000293945.1_ASM29394v1	NO	FASTA	DNA	55	4750953	267	86381	564120
																				GCF_000293965.1_ASM29396v1	NO	FASTA	DNA	46	4752905	204	103324	564229
																				GCF_000308035.1_ASM30803v1	NO	FASTA	DNA	138	5116236	133	37074.2	441130
																				GCF_000312745.2_STm6.2	NO	FASTA	DNA	83	4937965	232	59493.6	561585
																				GCF_000312765.2_STm11.2	NO	FASTA	DNA	110	4943672	201	44942.5	446312
																				GCF_000312785.2_STm12.2	NO	FASTA	DNA	253	4981964	202	19691.6	448937
																				GCF_000312805.2_STm5.2	NO	FASTA	DNA	449	4931070	203	10982.3	83562
																				GCF_000312825.2_STm1.2	NO	FASTA	DNA	115	4942590	204	42979	608959
																				GCF_000312845.2_STm8.2	NO	FASTA	DNA	95	4935341	202	51951	521120
																				GCF_000312865.2_STm3.2	NO	FASTA	DNA	105	4944306	209	47088.6	464868
																				GCF_000312885.2_STm4.2	NO	FASTA	DNA	147	4967101	228	33789.8	520887
																				GCF_000312905.2_STm10.2	NO	FASTA	DNA	104	4946109	228	47558.7	466460
																				GCF_000313715.1_ASM31371v2	NO	FASTA	DNA	75	4687212	156	62496.2	295412
																				GCF_000314915.2_ASM31491v2	NO	FASTA	DNA	97	4986765	201	51409.9	449354
																				GCF_000315995.1_2009K-1863v1	NO	FASTA	DNA	110	4669398	521	42449.1	267312
																				GCF_000316015.1_2009K-0807v1	NO	FASTA	DNA	53	4744976	529	89527.8	532438
																				GCF_000319795.2_STm9.2	NO	FASTA	DNA	88	4928723	234	56008.2	520194
																				GCF_000328985.1_ASM32898v1	NO	FASTA	DNA	429	4666768	201	10878.2	76185
																				GCF_000329005.1_ASM32900v1	NO	FASTA	DNA	1019	4639674	203	4553.2	36793
																				GCF_000329025.1_ASM32902v1	NO	FASTA	DNA	120	4694572	205	39121.4	416714
																				GCF_000329045.1_ASM32904v1	NO	FASTA	DNA	40	4731526	208	118288	937158
																				GCF_000329065.1_ASM32906v1	NO	FASTA	DNA	51	4731019	207	92765.1	1488186
																				GCF_000329085.1_ASM32908v1	NO	FASTA	DNA	51	4729878	207	92742.7	937137
																				GCF_000329105.1_ASM32910v1	NO	FASTA	DNA	42	4690909	202	111688	904369
																				GCF_000329125.1_ASM32912v1	NO	FASTA	DNA	37	4692035	217	126812	1221684
																				GCF_000329145.1_ASM32914v1	NO	FASTA	DNA	37	4691634	208	126801	1507943
																				GCF_000329165.1_ASM32916v1	NO	FASTA	DNA	40	4694269	232	117357	570595
																				GCF_000329185.1_ASM32918v1	NO	FASTA	DNA	60	4729531	208	78825.5	426092
																				GCF_000329205.1_ASM32920v1	NO	FASTA	DNA	40	4733167	207	118329	1058753
																				GCF_000329225.1_ASM32922v1	NO	FASTA	DNA	35	4693987	281	134114	1221374
																				GCF_000329245.1_ASM32924v1	NO	FASTA	DNA	36	4695225	210	130423	729094
																				GCF_000329265.1_ASM32926v1	NO	FASTA	DNA	34	4733964	207	139234	1508144
																				GCF_000329285.1_ASM32928v1	NO	FASTA	DNA	42	4731669	207	112659	682063
																				GCF_000329305.1_ASM32930v1	NO	FASTA	DNA	41	4730776	207	115385	937283
																				GCF_000329325.1_ASM32932v1	NO	FASTA	DNA	31	4693937	201	151417	1345571
																				GCF_000329345.1_ASM32934v1	NO	FASTA	DNA	44	4732226	207	107551	1221318
																				GCF_000329365.2_ASM32936v2	NO	FASTA	DNA	2	4739031	59369	2.36952e+06	4679662
																				GCF_000329385.1_ASM32938v1	NO	FASTA	DNA	46	4732008	202	102870	937086
																				GCF_000329405.1_ASM32940v1	NO	FASTA	DNA	43	4692672	208	109132	910279
																				GCF_000329425.1_ASM32942v1	NO	FASTA	DNA	65	4725474	212	72699.6	454581
																				GCF_000329445.1_ASM32944v1	NO	FASTA	DNA	64	4689094	227	73267.1	500367
																				GCF_000329465.1_ASM32946v1	NO	FASTA	DNA	65	4731150	208	72786.9	442883
																				GCF_000329485.1_ASM32948v1	NO	FASTA	DNA	57	4730726	204	82995.2	429587
																				GCF_000329505.1_ASM32950v1	NO	FASTA	DNA	59	4731686	209	80198.1	478500
																				GCF_000329525.1_ASM32952v1	NO	FASTA	DNA	44	4695551	232	106717	729043
																				GCF_000329545.1_ASM32954v1	NO	FASTA	DNA	51	4690865	252	91977.7	703295
																				GCF_000329565.1_ASM32956v1	NO	FASTA	DNA	41	4735223	207	115493	1322932
																				GCF_000329585.1_ASM32958v1	NO	FASTA	DNA	53	4730453	202	89253.8	682046
																				GCF_000329605.1_ASM32960v1	NO	FASTA	DNA	40	4693532	218	117338	1060979
																				GCF_000329625.1_ASM32962v1	NO	FASTA	DNA	47	4689856	241	99784.2	593654
																				GCF_000329645.1_ASM32964v1	NO	FASTA	DNA	63	4733778	202	75139.3	603482
																				GCF_000329665.1_ASM32966v1	NO	FASTA	DNA	78	4687632	201	60097.8	426318
																				GCF_000329685.1_ASM32968v1	NO	FASTA	DNA	110	4719434	206	42903.9	410480
																				GCF_000329705.1_ASM32970v1	NO	FASTA	DNA	60	4727640	208	78794	629322
																				GCF_000329725.1_ASM32972v1	NO	FASTA	DNA	56	4724126	216	84359.4	603677
																				GCF_000329745.1_ASM32974v1	NO	FASTA	DNA	57	4729039	207	82965.6	547094
																				GCF_000329765.1_ASM32976v1	NO	FASTA	DNA	65	4724696	208	72687.6	593563
																				GCF_000329785.1_ASM32978v1	NO	FASTA	DNA	65	4692361	206	72190.2	410614
																				GCF_000329805.1_ASM32980v1	NO	FASTA	DNA	44	4695360	202	106713	425503
																				GCF_000329825.1_ASM32982v1	NO	FASTA	DNA	51	4696150	245	92081.4	500802
																				GCF_000329845.1_ASM32984v1	NO	FASTA	DNA	104	4684363	242	45042	426040
[truncated: 225 more rows]
