# Supplementary material for: The DNA Phosphorothioation Restriction-Modification System Influences the Antimicrobial Resistance of Pathogenic Bacteria
Source: Microbiol Spectr. 2023 Jan 4;11(1):e03509-22. doi: 10.1128/spectrum.03509-22 (PMC9927239; doi:10.1128/spectrum.03509-22)
Supplement: Supplemental file 3 — Table S2. Download spectrum.03509-22-s0003.xlsx, XLSX file, 0.2 MB [file spectrum.03509-22-s0003.xlsx]

## Sheet: Klebsiella Pneumoniae
Table S2 The strains harboring dnd gene cluster.
S2-1 The strains of K. Pneumoniae harboring dnd gene cluster.
Assembly ID	dndB contig	dndB start	dndB end	dndC contig	dndC start	dndC end	dndD contig	dndD start	dndD end	dndE contig	dndE start	dndE end	dndF contig	dndF start	dndF end	dndG contig	dndG start	dndG end	dndH contig	dndH start	dndH end
GCF_900776525.1_27097_7_177-2	NZ_CAAHCL010000006.1	208225	209307	NZ_CAAHCL010000006.1	209307	210938	NZ_CAAHCL010000006.1	210919	212928	NZ_CAAHCL010000006.1	212931	213281	NZ_CAAHCL010000006.1	223123	221477	NZ_CAAHCL010000006.1	221469	220147	NZ_CAAHCL010000006.1	220163	215103
GCF_008373035.2_ASM837303v2	NZ_CP040179.1	4351255	4352337	NZ_CP040179.1	4352337	4353968	NZ_CP040179.1	4353919	4355958	NZ_CP040179.1	4355961	4356311	NZ_CP040179.1	4367339	4365693	NZ_CP040179.1	4365685	4364366	NZ_CP040179.1	4364382	4359310
GCF_009914255.1_ASM991425v1	NZ_CP040391.1	4802504	4803586	NZ_CP040391.1	4803586	4805217	NZ_CP040391.1	4805168	4807207	NZ_CP040391.1	4807210	4807560	NZ_CP040391.1	4818588	4816942	NZ_CP040391.1	4816934	4815615	NZ_CP040391.1	4815631	4810559
GCF_013730675.1_ASM1373067v1	NZ_CP056297.1	4546060	4544978	NZ_CP056297.1	4544978	4543347	NZ_CP056297.1	4543366	4541357	NZ_CP056297.1	4541354	4541004	NZ_CP056297.1	4531122	4532768	NZ_CP056297.1	4532776	4534098	NZ_CP056297.1	4534082	4539142
GCF_013731305.1_ASM1373130v1	NZ_CP056301.1	4641735	4640653	NZ_CP056301.1	4640653	4639022	NZ_CP056301.1	4639041	4637032	NZ_CP056301.1	4637029	4636679	NZ_CP056301.1	4625849	4627495	NZ_CP056301.1	4627503	4628825	NZ_CP056301.1	4628809	4633869
GCF_013811445.1_ASM1381144v1	NZ_CP057066.1	4526699	4525617	NZ_CP057066.1	4525617	4523986	NZ_CP057066.1	4524005	4521996	NZ_CP057066.1	4521993	4521643	NZ_CP057066.1	4510813	4512459	NZ_CP057066.1	4512467	4513789	NZ_CP057066.1	4513773	4518833
GCF_013826045.1_ASM1382604v1	NZ_CP057313.1	4519877	4518795	NZ_CP057313.1	4518795	4517164	NZ_CP057313.1	4517183	4515174	NZ_CP057313.1	4515171	4514821	NZ_CP057313.1	4504939	4506585	NZ_CP057313.1	4506593	4507915	NZ_CP057313.1	4507899	4512959
GCF_900085315.1_12045_7_15	NZ_FLFH01000019.1	18205	19287	NZ_FLFH01000019.1	19287	20918	NZ_FLFH01000019.1	20899	22908	NZ_FLFH01000019.1	22911	23261	NZ_FLFH01000019.1	33143	31497	NZ_FLFH01000019.1	31489	30167	NZ_FLFH01000019.1	30183	25123
GCF_900085395.1_12045_7_24	NZ_FLFQ01000004.1	336646	335564	NZ_FLFQ01000004.1	335564	333933	NZ_FLFQ01000004.1	333982	331943	NZ_FLFQ01000004.1	331940	331602	NZ_FLFQ01000004.1	323327	324907	NZ_FLFQ01000004.1	324988	326265	NZ_FLFQ01000004.1	326249	330034
GCF_900093025.1_18090_8_76	NZ_FLVY01000009.1	213233	212151	NZ_FLVY01000009.1	212151	210520	NZ_FLVY01000009.1	210539	208530	NZ_FLVY01000009.1	208527	208177	NZ_FLVY01000009.1	197982	199628	NZ_FLVY01000009.1	199636	200955	NZ_FLVY01000009.1	200939	206011
GCF_900092955.1_18090_8_74	NZ_FLWD01000004.1	314173	315255	NZ_FLWD01000004.1	315255	316886	NZ_FLWD01000004.1	316867	318876	NZ_FLWD01000004.1	318879	319229	NZ_FLWD01000004.1	329111	327465	NZ_FLWD01000004.1	327457	326135	NZ_FLWD01000004.1	326151	321091
GCF_900092865.1_18090_8_72	NZ_FLWW01000005.1	314173	315255	NZ_FLWW01000005.1	315255	316886	NZ_FLWW01000005.1	316867	318876	NZ_FLWW01000005.1	318879	319229	NZ_FLWW01000005.1	329111	327465	NZ_FLWW01000005.1	327457	326135	NZ_FLWW01000005.1	326151	321091
GCF_900181705.1_14936_3_35	NZ_FXQS01000022.1	18202	19284	NZ_FXQS01000022.1	19284	20915	NZ_FXQS01000022.1	20896	22905	NZ_FXQS01000022.1	22908	23258	NZ_FXQS01000022.1	33140	31494	NZ_FXQS01000022.1	31486	30164	NZ_FXQS01000022.1	30180	25120
GCF_011030105.1_ASM1103010v1	NZ_JAAJTI010000016.1	587	1669	NZ_JAAJTI010000016.1	1669	3300	NZ_JAAJTI010000016.1	3281	5290	NZ_JAAJTI010000016.1	5293	5643	NZ_JAAJTI010000016.1	16473	14827	NZ_JAAJTI010000016.1	14819	13497	NZ_JAAJTI010000016.1	13513	8453
GCF_001460505.1_ASM146050v1	NZ_JUBL01000010.1	48552	49634	NZ_JUBL01000010.1	49634	51265	NZ_JUBL01000010.1	51246	53255	NZ_JUBL01000010.1	53258	53608	NZ_JUBL01000010.1	64438	62792	NZ_JUBL01000010.1	62784	61462	NZ_JUBL01000010.1	61478	56418
GCF_902166745.1_25964_2_244	NZ_LR607373.1	5004940	5003858	NZ_LR607373.1	5003858	5002227	NZ_LR607373.1	5002276	5000228	NZ_LR607373.1	5000225	4999875	NZ_LR607373.1	4989981	4991627	NZ_LR607373.1	4991635	4992954	NZ_LR607373.1	4992938	4998013
GCF_001721565.1_ASM172156v1	NZ_LYYE01000166.1	25814	24732	NZ_LYYE01000166.1	24732	23101	NZ_LYYE01000166.1	23120	21111	NZ_LYYE01000166.1	21108	20758	NZ_LYYE01000166.1	9928	11574	NZ_LYYE01000166.1	11582	12904	NZ_LYYE01000166.1	12888	17948
GCF_002851515.1_ASM285151v1	NZ_NCMB01000032.1	18152	19234	NZ_NCMB01000032.1	19234	20865	NZ_NCMB01000032.1	20846	22855	NZ_NCMB01000032.1	22858	23208	NZ_NCMB01000032.1	33090	31444	NZ_NCMB01000032.1	31436	30114	NZ_NCMB01000032.1	30130	25070
GCF_002188175.1_ASM218817v1	NZ_NFYF01000017.1	23048	24130	NZ_NFYF01000017.1	24130	25761	NZ_NFYF01000017.1	25712	27751	NZ_NFYF01000017.1	27754	28092	NZ_NFYF01000017.1	36367	34787	NZ_NFYF01000017.1	34706	33429	NZ_NFYF01000017.1	33445	29660
GCF_002775325.1_ASM277532v1	NZ_NICJ01000005.1	316526	317608	NZ_NICJ01000005.1	317608	319239	NZ_NICJ01000005.1	319220	321229	NZ_NICJ01000005.1	321232	321582	NZ_NICJ01000005.1	332412	330766	NZ_NICJ01000005.1	330758	329436	NZ_NICJ01000005.1	329452	324392
GCF_002262735.1_ASM226273v1	NZ_NLDC01000023.1	39559	38477	NZ_NLDC01000023.1	38477	36846	NZ_NLDC01000023.1	36895	34856	NZ_NLDC01000023.1	34853	34503	NZ_NLDC01000023.1	23475	25121	NZ_NLDC01000023.1	25129	26448	NZ_NLDC01000023.1	26432	31504
GCF_002262635.1_ASM226263v1	NZ_NLDF01000023.1	39732	38650	NZ_NLDF01000023.1	38650	37019	NZ_NLDF01000023.1	37068	35029	NZ_NLDF01000023.1	35026	34676	NZ_NLDF01000023.1	23648	25294	NZ_NLDF01000023.1	25302	26621	NZ_NLDF01000023.1	26605	31677
GCF_002262565.1_ASM226256v1	NZ_NLDL01000009.1	211564	210482	NZ_NLDL01000009.1	210482	208851	NZ_NLDL01000009.1	208900	206861	NZ_NLDL01000009.1	206858	206508	NZ_NLDL01000009.1	195480	197126	NZ_NLDL01000009.1	197134	198453	NZ_NLDL01000009.1	198437	203509
GCF_002262455.1_ASM226245v1	NZ_NLDN01000009.1	211564	210482	NZ_NLDN01000009.1	210482	208851	NZ_NLDN01000009.1	208900	206861	NZ_NLDN01000009.1	206858	206508	NZ_NLDN01000009.1	195480	197126	NZ_NLDN01000009.1	197134	198453	NZ_NLDN01000009.1	198437	203509
GCF_002262385.1_ASM226238v1	NZ_NLDS01000009.1	211564	210482	NZ_NLDS01000009.1	210482	208851	NZ_NLDS01000009.1	208900	206861	NZ_NLDS01000009.1	206858	206508	NZ_NLDS01000009.1	195480	197126	NZ_NLDS01000009.1	197134	198453	NZ_NLDS01000009.1	198437	203509
GCF_002262415.1_ASM226241v1	NZ_NLDT01000009.1	211564	210482	NZ_NLDT01000009.1	210482	208851	NZ_NLDT01000009.1	208900	206861	NZ_NLDT01000009.1	206858	206508	NZ_NLDT01000009.1	195480	197126	NZ_NLDT01000009.1	197134	198453	NZ_NLDT01000009.1	198437	203509
GCF_002262175.1_ASM226217v1	NZ_NLEC01000009.1	39563	38481	NZ_NLEC01000009.1	38481	36850	NZ_NLEC01000009.1	36899	34860	NZ_NLEC01000009.1	34857	34507	NZ_NLEC01000009.1	23479	25125	NZ_NLEC01000009.1	25133	26452	NZ_NLEC01000009.1	26436	31508
GCF_002262145.1_ASM226214v1	NZ_NLED01000023.1	39555	38473	NZ_NLED01000023.1	38473	36842	NZ_NLED01000023.1	36891	34852	NZ_NLED01000023.1	34849	34499	NZ_NLED01000023.1	23471	25117	NZ_NLED01000023.1	25125	26444	NZ_NLED01000023.1	26428	31500
GCF_002262115.1_ASM226211v1	NZ_NLEJ01000009.1	211564	210482	NZ_NLEJ01000009.1	210482	208851	NZ_NLEJ01000009.1	208900	206861	NZ_NLEJ01000009.1	206858	206508	NZ_NLEJ01000009.1	195480	197126	NZ_NLEJ01000009.1	197134	198453	NZ_NLEJ01000009.1	198437	203509
GCF_002261945.1_ASM226194v1	NZ_NLEO01000009.1	29062	30144	NZ_NLEO01000009.1	30144	31775	NZ_NLEO01000009.1	31726	33765	NZ_NLEO01000009.1	33768	34118	NZ_NLEO01000009.1	45146	43500	NZ_NLEO01000009.1	43492	42173	NZ_NLEO01000009.1	42189	37117
GCF_002261935.1_ASM226193v1	NZ_NLEQ01000024.1	39732	38650	NZ_NLEQ01000024.1	38650	37019	NZ_NLEQ01000024.1	37068	35029	NZ_NLEQ01000024.1	35026	34676	NZ_NLEQ01000024.1	23648	25294	NZ_NLEQ01000024.1	25302	26621	NZ_NLEQ01000024.1	26605	31677
GCF_002261785.1_ASM226178v1	NZ_NLEZ01000039.1	50572	51654	NZ_NLEZ01000039.1	51654	53285	NZ_NLEZ01000039.1	53236	55275	NZ_NLEZ01000039.1	55278	55628	NZ_NLEZ01000039.1	66656	65010	NZ_NLEZ01000039.1	65002	63683	NZ_NLEZ01000039.1	63699	58627
GCF_002261655.1_ASM226165v1	NZ_NLFB01000022.1	50548	51630	NZ_NLFB01000022.1	51630	53261	NZ_NLFB01000022.1	53212	55251	NZ_NLFB01000022.1	55254	55604	NZ_NLFB01000022.1	66632	64986	NZ_NLFB01000022.1	64978	63659	NZ_NLFB01000022.1	63675	58603
GCF_002261685.1_ASM226168v1	NZ_NLFD01000009.1	211564	210482	NZ_NLFD01000009.1	210482	208851	NZ_NLFD01000009.1	208900	206861	NZ_NLFD01000009.1	206858	206508	NZ_NLFD01000009.1	195480	197126	NZ_NLFD01000009.1	197134	198453	NZ_NLFD01000009.1	198437	203509
GCF_002261615.1_ASM226161v1	NZ_NLFE01000018.1	50525	51607	NZ_NLFE01000018.1	51607	53238	NZ_NLFE01000018.1	53189	55228	NZ_NLFE01000018.1	55231	55581	NZ_NLFE01000018.1	66609	64963	NZ_NLFE01000018.1	64955	63636	NZ_NLFE01000018.1	63652	58580
GCF_002261575.1_ASM226157v1	NZ_NLFF01000009.1	211564	210482	NZ_NLFF01000009.1	210482	208851	NZ_NLFF01000009.1	208900	206861	NZ_NLFF01000009.1	206858	206508	NZ_NLFF01000009.1	195480	197126	NZ_NLFF01000009.1	197134	198453	NZ_NLFF01000009.1	198437	203509
GCF_003401375.1_ASM340137v1	NZ_PXKT01000012.1	11235	10153	NZ_PXKT01000012.1	10153	8522	NZ_PXKT01000012.1	8541	6532	NZ_PXKT01000012.1	6529	6179	NZ_PXKT01000032.1	4390	2744	NZ_PXKT01000032.1	2736	1414	NZ_PXKT01000012.1	595	4317
GCF_003261795.1_ASM326179v1	NZ_QJNF01000018.1	24711	23629	NZ_QJNF01000018.1	23629	21998	NZ_QJNF01000018.1	22017	20008	NZ_QJNF01000018.1	20005	19655	NZ_QJNF01000018.1	9773	11419	NZ_QJNF01000018.1	11427	12749	NZ_QJNF01000018.1	12733	17793
GCF_006937835.1_ASM693783v1	NZ_SRJM01000340.1	157883	158965	NZ_SRJM01000340.1	158965	160596	NZ_SRJM01000340.1	160547	162586	NZ_SRJM01000340.1	162589	162927	NZ_SRJM01000340.1	171203	169623	NZ_SRJM01000340.1	169542	168265	NZ_SRJM01000340.1	168281	164496
GCF_900451395.1_58174_C01	NZ_UAWM01000008.1	32988	31906	NZ_UAWM01000008.1	31906	30275	NZ_UAWM01000008.1	30294	28285	NZ_UAWM01000008.1	28282	27932	NZ_UAWM01000008.1	15625	17271	NZ_UAWM01000008.1	17279	18601	NZ_UAWM01000008.1	18585	20555
GCF_900492935.1_22036_6_6	NZ_UFAX01000003.1	126505	125423	NZ_UFAX01000003.1	125423	123792	NZ_UFAX01000003.1	123811	121802	NZ_UFAX01000003.1	121799	121449	NZ_UFAX01000003.1	111567	113213	NZ_UFAX01000003.1	113221	114543	NZ_UFAX01000003.1	114527	119587
GCF_900493135.1_22036_6_35	NZ_UFCH01000005.1	336470	335388	NZ_UFCH01000005.1	335388	333757	NZ_UFCH01000005.1	333806	331758	NZ_UFCH01000005.1	331755	331405	NZ_UFCH01000005.1	318388	320034	NZ_UFCH01000005.1	320042	321361	NZ_UFCH01000005.1	321345	326420
GCF_900498665.1_ASMTUEKL_38	NZ_UIEN01000006.1	330453	331535	NZ_UIEN01000006.1	331535	333166	NZ_UIEN01000006.1	333147	335156	NZ_UIEN01000006.1	335159	335509	NZ_UIEN01000006.1	345391	343745	NZ_UIEN01000006.1	343737	342415	NZ_UIEN01000006.1	342431	337371
GCF_900498725.1_ASMTUEKL_35	NZ_UIER01000007.1	329086	330168	NZ_UIER01000007.1	330168	331799	NZ_UIER01000007.1	331780	333789	NZ_UIER01000007.1	333792	334142	NZ_UIER01000007.1	344024	342378	NZ_UIER01000007.1	342370	341048	NZ_UIER01000007.1	341064	336004
GCF_900498865.1_ASMTUEKL_37	NZ_UIEZ01000006.1	329668	330750	NZ_UIEZ01000006.1	330750	332381	NZ_UIEZ01000006.1	332362	334371	NZ_UIEZ01000006.1	334374	334724	NZ_UIEZ01000006.1	344606	342960	NZ_UIEZ01000006.1	342952	341630	NZ_UIEZ01000006.1	341646	336586
GCF_900498835.1_ASMTUEKL_39	NZ_UIFA01000006.1	329086	330168	NZ_UIFA01000006.1	330168	331799	NZ_UIFA01000006.1	331780	333789	NZ_UIFA01000006.1	333792	334142	NZ_UIFA01000006.1	344024	342378	NZ_UIFA01000006.1	342370	341048	NZ_UIFA01000006.1	341064	336004
GCF_900498715.1_ASMTUEKL_34	NZ_UIFW01000006.1	328923	330005	NZ_UIFW01000006.1	330005	331636	NZ_UIFW01000006.1	331617	333626	NZ_UIFW01000006.1	333629	333979	NZ_UIFW01000006.1	343861	342215	NZ_UIFW01000006.1	342207	340885	NZ_UIFW01000006.1	340901	335841
GCF_900502535.1_18623_2_56	NZ_UIYR01000007.1	107272	108354	NZ_UIYR01000007.1	108354	109985	NZ_UIYR01000007.1	109936	111984	NZ_UIYR01000007.1	111987	112325	NZ_UIYR01000007.1	122180	120534	NZ_UIYR01000007.1	120526	119189	NZ_UIYR01000007.1	119205	114130
GCF_900505835.1_19084_4_44	NZ_UJLM01000007.1	223998	225080	NZ_UJLM01000007.1	225080	226711	NZ_UJLM01000007.1	226692	228701	NZ_UJLM01000007.1	228704	229054	NZ_UJLM01000007.1	239884	238238	NZ_UJLM01000007.1	238230	236908	NZ_UJLM01000007.1	236924	231864
GCF_900506755.1_19506_1_3	NZ_UJOW01000028.1	773	1855	NZ_UJOW01000028.1	1855	3486	NZ_UJOW01000028.1	3467	5476	NZ_UJOW01000028.1	5479	5829	NZ_UJOW01000028.1	15711	14065	NZ_UJOW01000028.1	14057	12735	NZ_UJOW01000028.1	12751	7691
GCF_900507445.1_19646_2_144	NZ_UJRO01000008.1	24746	23664	NZ_UJRO01000008.1	23664	22033	NZ_UJRO01000008.1	22052	20043	NZ_UJRO01000008.1	20040	19690	NZ_UJRO01000008.1	9808	11454	NZ_UJRO01000008.1	11462	12784	NZ_UJRO01000008.1	12768	17828
GCF_900508625.1_19646_3_20	NZ_UJWD01000010.1	34339	35421	NZ_UJWD01000010.1	35421	37052	NZ_UJWD01000010.1	37003	39042	NZ_UJWD01000010.1	39045	39383	NZ_UJWD01000010.1	47658	46078	NZ_UJWD01000010.1	45997	44720	NZ_UJWD01000010.1	44736	40951
GCF_900508685.1_19646_3_29	NZ_UJWJ01000011.1	34170	35252	NZ_UJWJ01000011.1	35252	36883	NZ_UJWJ01000011.1	36834	38873	NZ_UJWJ01000011.1	38876	39214	NZ_UJWJ01000011.1	47490	45910	NZ_UJWJ01000011.1	45829	44552	NZ_UJWJ01000011.1	44568	40783
GCF_900510395.1_17870_2_65	NZ_UKCX01000018.1	46257	45175	NZ_UKCX01000018.1	45175	43544	NZ_UKCX01000018.1	43563	41554	NZ_UKCX01000018.1	41551	41201	NZ_UKCX01000018.1	31319	32965	NZ_UKCX01000018.1	32973	34295	NZ_UKCX01000018.1	34279	39339
GCF_900516575.1_18174_8_143	NZ_ULAQ01000010.1	199582	200664	NZ_ULAQ01000010.1	200664	202295	NZ_ULAQ01000010.1	202276	204285	NZ_ULAQ01000010.1	204288	204638	NZ_ULAQ01000010.1	214520	212874	NZ_ULAQ01000010.1	212866	211544	NZ_ULAQ01000010.1	211560	206500
GCF_009856855.1_ASM985685v1	NZ_WVUE01000009.1	29046	30128	NZ_WVUE01000009.1	30128	31759	NZ_WVUE01000009.1	31710	33749	NZ_WVUE01000009.1	33752	34102	NZ_WVUE01000009.1	45130	43484	NZ_WVUE01000009.1	43476	42157	NZ_WVUE01000009.1	42173	37101

## Sheet: Escherichia coli
Table S2 The strains harboring dnd gene cluster.
S2-2 The strains of E. coli harboring dnd gene cluster.
Assembly ID	dndB contig	dndB start	dndB end	dndC contig	dndC start	dndC end	dndD contig	dndD start	dndD end	dndE contig	dndE start	dndE end	dndF contig	dndF start	dndF end	dndG contig	dndG start	dndG end	dndH contig	dndH start	dndH end
GCF_000010385.1_ASM1038v1	NC_011415.1	4784067	4785143	NC_011415.1	4782430	4784061	NC_011415.1	4780431	4782470	NC_011415.1	4780090	4780428	NC_011415.1	4770514	4772160	NC_011415.1	4772168	4773487	NC_011415.1	4773471	4778549
GCF_000026245.1_ASM2624v1	NC_011748.1	4962839	4963921	NC_011748.1	4961208	4962839	NC_011748.1	4959218	4961257	NC_011748.1	4958865	4959215	NC_011748.1	4949069	4950715	NC_011748.1	4950723	4952045	NC_011748.1	4952029	4957077
GCF_000167815.1_ASM16781v1	NZ_AAJT02000066.1	26235	27317	NZ_AAJT02000066.1	24604	26235	NZ_AAJT02000066.1	22614	24623	NZ_AAJT02000066.1	22282	22611	NZ_AAJT02000066.1	11349	12995	NZ_AAJT02000066.1	13003	14325	NZ_AAJT02000066.1	14309	19369
GCF_002109655.1_ASM210965v1	NZ_ADIP01000001.1	319876	320952	NZ_ADIP01000001.1	318239	319870	NZ_ADIP01000001.1	316240	318279	NZ_ADIP01000001.1	315899	316237	NZ_ADIP01000001.1	306323	307969	NZ_ADIP01000001.1	307977	309296	NZ_ADIP01000001.1	309280	314358
GCF_002109965.1_ASM210996v1	NZ_ADKF01000029.1	309101	310183	NZ_ADKF01000029.1	307470	309101	NZ_ADKF01000029.1	305480	307489	NZ_ADKF01000029.1	305148	305477	NZ_ADKF01000029.1	294215	295861	NZ_ADKF01000029.1	295869	297191	NZ_ADKF01000029.1	297175	302235
GCF_000194415.1_ASM19441v2	NZ_AEZO02000020.1	852125	853207	NZ_AEZO02000020.1	850494	852125	NZ_AEZO02000020.1	848504	850513	NZ_AEZO02000020.1	848172	848501	NZ_AEZO02000020.1	837239	838885	NZ_AEZO02000020.1	838893	840215	NZ_AEZO02000020.1	840199	845259
GCF_000478215.1_ASM47821v1	NZ_AIAK01000002.1	388054	389136	NZ_AIAK01000002.1	389136	390767	NZ_AIAK01000002.1	390718	392757	NZ_AIAK01000002.1	392760	393110	NZ_AIAK01000002.1	401260	402906	NZ_AIAK01000002.1	399930	401252	NZ_AIAK01000002.1	394898	399946
GCF_000446585.2_ASM44658v2	NZ_AIBB01000247.1	4709	5791	NZ_AIBB01000247.1	3078	4709	NZ_AIBB01000247.1	1088	3127	NZ_AIBB01000247.1	735	1085	NZ_AIBB01000270.1	7313	8959	NZ_AIBB01000270.1	5983	7305	NZ_AIBB01000270.1	951	5999
GCF_000249895.1_ASM24989v2	NZ_AIGK01000078.1	139515	140597	NZ_AIGK01000078.1	137884	139515	NZ_AIGK01000078.1	135894	137933	NZ_AIGK01000078.1	135541	135891	NZ_AIGK01000078.1	125746	127392	NZ_AIGK01000078.1	127400	128722	NZ_AIGK01000078.1	128706	133754
GCF_000259135.1_ECAI27.hybrid.1	NZ_AJPQ01000001.1	131435	132511	NZ_AJPQ01000001.1	129798	131429	NZ_AJPQ01000001.1	127799	129838	NZ_AJPQ01000001.1	127458	127796	NZ_AJPQ01000001.1	117882	119528	NZ_AJPQ01000001.1	119536	120855	NZ_AJPQ01000001.1	120839	125917
GCF_000304855.2_ASM30485v2	NZ_AMTO01000101.1	83944	85026	NZ_AMTO01000101.1	82313	83944	NZ_AMTO01000101.1	80323	82362	NZ_AMTO01000101.1	79970	80320	NZ_AMTO01000101.1	70174	71820	NZ_AMTO01000101.1	71828	73150	NZ_AMTO01000101.1	73134	78182
GCF_000340235.1_O8	NZ_AOGM01000157.1	5505	6587	NZ_AOGM01000157.1	3874	5505	NZ_AOGM01000157.1	1884	3923	NZ_AOGM01000157.1	1531	1881	NZ_AOGM01000100.1	73732	75378	NZ_AOGM01000100.1	75386	76708	NZ_AOGM01000100.1	76692	81740
GCF_013374235.1_ASM1337423v1	NZ_AP023219.1	3022414	3023496	NZ_AP023219.1	3020783	3022414	NZ_AP023219.1	3018793	3020832	NZ_AP023219.1	3018440	3018790	NZ_AP023219.1	3008644	3010290	NZ_AP023219.1	3010298	3011620	NZ_AP023219.1	3011604	3016652
GCF_013374295.1_ASM1337429v1	NZ_AP023230.1	2998609	2999691	NZ_AP023230.1	2999691	3001322	NZ_AP023230.1	3001273	3003312	NZ_AP023230.1	3003315	3003665	NZ_AP023230.1	3011815	3013461	NZ_AP023230.1	3010485	3011807	NZ_AP023230.1	3005453	3010501
GCF_000647515.1_220_00_clc_bio_denovo	NZ_APWX01000079.1	17587	18669	NZ_APWX01000079.1	18669	20300	NZ_APWX01000079.1	20281	22290	NZ_APWX01000079.1	22293	22622	NZ_APWX01000003.1	8978	10624	NZ_APWX01000003.1	7648	8970	NZ_APWX01000003.1	2604	7664
GCF_000358435.2_ASM35843v2	NZ_AQAT01000077.1	143409	144491	NZ_AQAT01000077.1	141778	143409	NZ_AQAT01000077.1	139788	141827	NZ_AQAT01000077.1	139435	139785	NZ_AQAT01000077.1	129639	131285	NZ_AQAT01000077.1	131293	132615	NZ_AQAT01000077.1	132599	137647
GCF_000358455.2_ASM35845v2	NZ_AQAU01000168.1	142780	143862	NZ_AQAU01000168.1	141149	142780	NZ_AQAU01000168.1	139159	141198	NZ_AQAU01000168.1	138806	139156	NZ_AQAU01000168.1	129010	130656	NZ_AQAU01000168.1	130664	131986	NZ_AQAU01000168.1	131970	137018
GCF_000358495.2_ASM35849v2	NZ_AQAV01000075.1	143358	144440	NZ_AQAV01000075.1	141727	143358	NZ_AQAV01000075.1	139737	141776	NZ_AQAV01000075.1	139384	139734	NZ_AQAV01000075.1	129588	131234	NZ_AQAV01000075.1	131242	132564	NZ_AQAV01000075.1	132548	137596
GCF_000358475.1_ASM35847v1	NZ_AQAW01000075.1	21027	22109	NZ_AQAW01000075.1	19396	21027	NZ_AQAW01000075.1	17406	19445	NZ_AQAW01000075.1	17053	17403	NZ_AQAW01000075.1	7257	8903	NZ_AQAW01000075.1	8911	10233	NZ_AQAW01000075.1	10217	15265
GCF_000358995.1_ASM35899v1	NZ_AQAX01000149.1	143405	144487	NZ_AQAX01000149.1	141774	143405	NZ_AQAX01000149.1	139784	141823	NZ_AQAX01000149.1	139431	139781	NZ_AQAX01000149.1	129635	131281	NZ_AQAX01000149.1	131289	132611	NZ_AQAX01000149.1	132595	137643
GCF_000358515.2_ASM35851v2	NZ_AQAY01000072.1	142242	143324	NZ_AQAY01000072.1	140611	142242	NZ_AQAY01000072.1	138621	140660	NZ_AQAY01000072.1	138268	138618	NZ_AQAY01000072.1	128472	130118	NZ_AQAY01000072.1	130126	131448	NZ_AQAY01000072.1	131432	136480
GCF_000358535.2_ASM35853v2	NZ_AQAZ01000165.1	142849	143931	NZ_AQAZ01000165.1	141218	142849	NZ_AQAZ01000165.1	139228	141267	NZ_AQAZ01000165.1	138875	139225	NZ_AQAZ01000165.1	129079	130725	NZ_AQAZ01000165.1	130733	132055	NZ_AQAZ01000165.1	132039	137087
GCF_000359015.2_ASM35901v2	NZ_AQBA01000078.1	21048	22130	NZ_AQBA01000078.1	19417	21048	NZ_AQBA01000078.1	17427	19466	NZ_AQBA01000078.1	17074	17424	NZ_AQBA01000078.1	7278	8924	NZ_AQBA01000078.1	8932	10254	NZ_AQBA01000078.1	10238	15286
GCF_000359035.2_ASM35903v2	NZ_AQBB01000159.1	142447	143529	NZ_AQBB01000159.1	140816	142447	NZ_AQBB01000159.1	138826	140865	NZ_AQBB01000159.1	138473	138823	NZ_AQBB01000159.1	128677	130323	NZ_AQBB01000159.1	130331	131653	NZ_AQBB01000159.1	131637	136685
GCF_000358955.2_ASM35895v2	NZ_AQBC01000188.1	142971	144053	NZ_AQBC01000188.1	141340	142971	NZ_AQBC01000188.1	139350	141389	NZ_AQBC01000188.1	138997	139347	NZ_AQBC01000188.1	129201	130847	NZ_AQBC01000188.1	130855	132177	NZ_AQBC01000188.1	132161	137209
GCF_000357845.2_ASM35784v2	NZ_AQBD01000155.1	143252	144334	NZ_AQBD01000155.1	141621	143252	NZ_AQBD01000155.1	139631	141670	NZ_AQBD01000155.1	139278	139628	NZ_AQBD01000155.1	129482	131128	NZ_AQBD01000155.1	131136	132458	NZ_AQBD01000155.1	132442	137490
GCF_000357865.2_ASM35786v2	NZ_AQBE01000073.1	50257	51339	NZ_AQBE01000073.1	48626	50257	NZ_AQBE01000073.1	46636	48675	NZ_AQBE01000073.1	46283	46633	NZ_AQBE01000073.1	36487	38133	NZ_AQBE01000073.1	38141	39463	NZ_AQBE01000073.1	39447	44495
GCF_000357885.2_ASM35788v2	NZ_AQBF01000068.1	142210	143292	NZ_AQBF01000068.1	140579	142210	NZ_AQBF01000068.1	138589	140628	NZ_AQBF01000068.1	138236	138586	NZ_AQBF01000068.1	128440	130086	NZ_AQBF01000068.1	130094	131416	NZ_AQBF01000068.1	131400	136448
GCF_000357905.2_ASM35790v2	NZ_AQBG01000077.1	142445	143527	NZ_AQBG01000077.1	140814	142445	NZ_AQBG01000077.1	138824	140863	NZ_AQBG01000077.1	138471	138821	NZ_AQBG01000077.1	128675	130321	NZ_AQBG01000077.1	130329	131651	NZ_AQBG01000077.1	131635	136683
GCF_000356565.1_ASM35656v1	NZ_AQEM01000052.1	312264	313346	NZ_AQEM01000052.1	310633	312264	NZ_AQEM01000052.1	308643	310682	NZ_AQEM01000052.1	308290	308640	NZ_AQEM01000052.1	298494	300140	NZ_AQEM01000052.1	300148	301470	NZ_AQEM01000052.1	301454	306502
GCF_000355275.2_ASM35527v2	NZ_AQEZ01000032.1	306351	307433	NZ_AQEZ01000032.1	304720	306351	NZ_AQEZ01000032.1	302730	304769	NZ_AQEZ01000032.1	302377	302727	NZ_AQEZ01000032.1	292581	294227	NZ_AQEZ01000032.1	294235	295557	NZ_AQEZ01000032.1	295541	300589
GCF_000503275.1_Ecoli1365	NZ_AYQK01000042.1	9201	10280	NZ_AYQK01000042.1	10282	11913	NZ_AYQK01000042.1	11864	13903	NZ_AYQK01000042.1	13906	14256	NZ_AYQK01000042.1	23426	25072	NZ_AYQK01000042.1	22096	23418	NZ_AYQK01000042.1	17061	22112
GCF_000503375.1_Ecoli38.34	NZ_AYQP01000062.1	21404	22486	NZ_AYQP01000062.1	19773	21404	NZ_AYQP01000062.1	17783	19822	NZ_AYQP01000062.1	17430	17780	NZ_AYQP01000062.1	7634	9280	NZ_AYQP01000062.1	9288	10610	NZ_AYQP01000062.1	10594	15642
GCF_000503415.1_Ecoli85B	NZ_AYQR01000068.1	1174	2256	NZ_AYQR01000068.1	2256	3887	NZ_AYQR01000068.1	3838	5877	NZ_AYQR01000068.1	5880	6230	NZ_AYQR01000068.1	14380	16026	NZ_AYQR01000068.1	13050	14372	NZ_AYQR01000068.1	8018	13066
GCF_000503595.1_Ecoli53C	NZ_AYRA01000061.1	9207	10286	NZ_AYRA01000061.1	10288	11919	NZ_AYRA01000061.1	11870	13909	NZ_AYRA01000061.1	13912	14262	NZ_AYRA01000061.1	23432	25078	NZ_AYRA01000061.1	22102	23424	NZ_AYRA01000061.1	17067	22118
GCF_002207305.1_ASM220730v1	NZ_BDPW01000006.1	126197	127279	NZ_BDPW01000006.1	127279	128910	NZ_BDPW01000006.1	128891	130900	NZ_BDPW01000006.1	130903	131232	NZ_BDPW01000006.1	140519	142165	NZ_BDPW01000006.1	139189	140511	NZ_BDPW01000006.1	134145	139205
GCF_002207385.1_ASM220738v1	NZ_BDRA01000006.1	126176	127258	NZ_BDRA01000006.1	127258	128889	NZ_BDRA01000006.1	128870	130879	NZ_BDRA01000006.1	130882	131211	NZ_BDRA01000006.1	140498	142144	NZ_BDRA01000006.1	139168	140490	NZ_BDRA01000006.1	134124	139184
GCF_002923675.1_ASM292367v1	NZ_BEMU01000122.1	12290	13372	NZ_BEMU01000122.1	13372	15003	NZ_BEMU01000122.1	14954	16993	NZ_BEMU01000122.1	16996	17346	NZ_BEMU01000122.1	25496	27142	NZ_BEMU01000122.1	24166	25488	NZ_BEMU01000122.1	19134	24182
GCF_002767435.1_ASM276743v1	NZ_BEQS01000097.1	12290	13372	NZ_BEQS01000097.1	13372	15003	NZ_BEQS01000097.1	14954	16993	NZ_BEQS01000097.1	16996	17346	NZ_BEQS01000097.1	25496	27142	NZ_BEQS01000097.1	24166	25488	NZ_BEQS01000097.1	19134	24182
GCF_002924085.1_ASM292408v1	NZ_BESZ01000090.1	39629	40711	NZ_BESZ01000090.1	37998	39629	NZ_BESZ01000090.1	36008	38047	NZ_BESZ01000090.1	35655	36005	NZ_BESZ01000090.1	25859	27505	NZ_BESZ01000090.1	27513	28835	NZ_BESZ01000090.1	28819	33867
GCF_002769995.1_ASM276999v1	NZ_BEUS01000188.1	12289	13371	NZ_BEUS01000188.1	13371	15002	NZ_BEUS01000188.1	14953	16992	NZ_BEUS01000188.1	16995	17345	NZ_BEUS01000188.1	25495	27141	NZ_BEUS01000188.1	24165	25487	NZ_BEUS01000188.1	19133	24181
GCF_005381585.1_ASM538158v1	NZ_BFGA01000018.1	62836	63915	NZ_BFGA01000018.1	61203	62834	NZ_BFGA01000018.1	59213	61252	NZ_BFGA01000018.1	58860	59210	NZ_BFGA01000018.1	48044	49690	NZ_BFGA01000018.1	49698	51020	NZ_BFGA01000018.1	51004	56055
GCF_005381925.1_ASM538192v1	NZ_BFGR01000049.1	22600	23682	NZ_BFGR01000049.1	23682	25313	NZ_BFGR01000049.1	25264	27312	NZ_BFGR01000049.1	27315	27665	NZ_BFGR01000012.1	309966	311612	NZ_BFGR01000012.1	311620	312942	NZ_BFGR01000012.1	312926	318001
GCF_005382905.1_ASM538290v1	NZ_BFIK01000017.1	235332	236414	NZ_BFIK01000017.1	233701	235332	NZ_BFIK01000017.1	231711	233750	NZ_BFIK01000017.1	231358	231708	NZ_BFIK01000017.1	221590	223236	NZ_BFIK01000017.1	223244	224566	NZ_BFIK01000017.1	224550	229598
GCF_005383025.1_ASM538302v1	NZ_BFIQ01000192.1	4235	5317	NZ_BFIQ01000192.1	2604	4235	NZ_BFIQ01000192.1	614	2653	NZ_BFIQ01000192.1	261	611	NZ_BFIQ01000012.1	26750	28396	NZ_BFIQ01000012.1	28404	29726	NZ_BFIQ01000012.1	29710	34758
GCF_005383185.1_ASM538318v1	NZ_BFIY01000043.1	46992	48074	NZ_BFIY01000043.1	48074	49705	NZ_BFIY01000043.1	49656	51695	NZ_BFIY01000043.1	51698	52048	NZ_BFIY01000039.1	9035	10681	NZ_BFIY01000039.1	7705	9027	NZ_BFIY01000039.1	2670	7721
GCF_005383725.1_ASM538372v1	NZ_BFJZ01000081.1	20618	21700	NZ_BFJZ01000081.1	21700	23331	NZ_BFJZ01000081.1	23282	25321	NZ_BFJZ01000081.1	25324	25674	NZ_BFJZ01000058.1	21574	23220	NZ_BFJZ01000058.1	23228	24550	NZ_BFJZ01000058.1	24534	29582
GCF_005383745.1_ASM538374v1	NZ_BFKA01000051.1	4787	5869	NZ_BFKA01000051.1	3156	4787	NZ_BFKA01000051.1	1166	3205	NZ_BFKA01000051.1	813	1163	NZ_BFKA01000055.1	21555	23201	NZ_BFKA01000055.1	23209	24531	NZ_BFKA01000055.1	24515	29563
GCF_005383985.1_ASM538398v1	NZ_BFKM01000004.1	4107	5189	NZ_BFKM01000004.1	2476	4107	NZ_BFKM01000004.1	486	2495	NZ_BFKM01000004.1	133	483	NZ_BFKM01000075.1	7775	9421	NZ_BFKM01000075.1	6445	7767	NZ_BFKM01000075.1	1401	6461
GCF_005384545.1_ASM538454v1	NZ_BFLO01000025.1	110600	111682	NZ_BFLO01000031.1	175250	176881	NZ_BFLO01000031.1	176832	178871	NZ_BFLO01000031.1	178874	179215	NZ_BFLO01000031.1	188361	190007	NZ_BFLO01000031.1	187031	188353	NZ_BFLO01000031.1	182002	187047
GCF_005384585.1_ASM538458v1	NZ_BFLQ01000027.1	353482	354564	NZ_BFLQ01000050.1	153919	155550	NZ_BFLQ01000050.1	151929	153968	NZ_BFLQ01000050.1	151585	151926	NZ_BFLQ01000050.1	140793	142439	NZ_BFLQ01000050.1	142447	143769	NZ_BFLQ01000050.1	143753	148798
GCF_005385765.1_ASM538576v1	NZ_BFNX01000035.1	4028	5107	NZ_BFNX01000035.1	2395	4026	NZ_BFNX01000035.1	405	2444	NZ_BFNX01000035.1	52	402	NZ_BFNX01000017.1	9009	10655	NZ_BFNX01000017.1	7679	9001	NZ_BFNX01000017.1	2644	7695
GCF_005385945.1_ASM538594v1	NZ_BFOG01000118.1	88550	89632	NZ_BFOG01000118.1	86919	88550	NZ_BFOG01000118.1	84929	86968	NZ_BFOG01000118.1	84576	84926	NZ_BFOG01000118.1	74780	76426	NZ_BFOG01000118.1	76434	77756	NZ_BFOG01000118.1	77740	82788
GCF_005388005.1_ASM538800v1	NZ_BFSF01000021.1	4237	5313	NZ_BFSF01000021.1	2600	4231	NZ_BFSF01000021.1	601	2640	NZ_BFSF01000021.1	260	598	NZ_BFSF01000031.1	7285	8931	NZ_BFSF01000031.1	5958	7277	NZ_BFSF01000031.1	896	5974
GCF_005389085.1_ASM538908v1	NZ_BFUF01000041.1	112726	113802	NZ_BFUF01000041.1	113808	115439	NZ_BFUF01000041.1	115399	117438	NZ_BFUF01000041.1	117441	117779	NZ_BFUF01000041.1	125709	127355	NZ_BFUF01000041.1	124382	125701	NZ_BFUF01000041.1	119320	124398
GCF_005389385.1_ASM538938v1	NZ_BFUU01000129.1	4091	5173	NZ_BFUU01000129.1	2460	4091	NZ_BFUU01000129.1	470	2509	NZ_BFUU01000129.1	117	467	NZ_BFUU01000106.1	77132	78778	NZ_BFUU01000106.1	78786	80108	NZ_BFUU01000106.1	80092	85140
GCF_005389885.1_ASM538988v1	NZ_BFVT01000019.1	4530	5612	NZ_BFVT01000019.1	2899	4530	NZ_BFVT01000019.1	909	2948	NZ_BFVT01000019.1	556	906	NZ_BFVT01000124.1	7209	8855	NZ_BFVT01000124.1	5879	7201	NZ_BFVT01000124.1	847	5895
GCF_005389925.1_ASM538992v1	NZ_BFVV01000076.1	6523	7599	NZ_BFVV01000076.1	7605	9236	NZ_BFVV01000076.1	9196	11235	NZ_BFVV01000076.1	11238	11576	NZ_BFVV01000076.1	19506	21152	NZ_BFVV01000076.1	18179	19498	NZ_BFVV01000076.1	13117	18195
GCF_005390065.1_ASM539006v1	NZ_BFWC01000015.1	5572	6648	NZ_BFWC01000015.1	6654	8285	NZ_BFWC01000015.1	8245	10284	NZ_BFWC01000015.1	10287	10625	NZ_BFWC01000015.1	18555	20201	NZ_BFWC01000015.1	17228	18547	NZ_BFWC01000015.1	12166	17244
GCF_005390085.1_ASM539008v1	NZ_BFWD01000098.1	4533	5609	NZ_BFWD01000098.1	5615	7246	NZ_BFWD01000098.1	7206	9245	NZ_BFWD01000098.1	9248	9586	NZ_BFWD01000098.1	17516	19162	NZ_BFWD01000098.1	16189	17508	NZ_BFWD01000098.1	11127	16205
GCF_005390145.1_ASM539014v1	NZ_BFWG01000066.1	154523	155605	NZ_BFWG01000066.1	155605	157236	NZ_BFWG01000066.1	157187	159226	NZ_BFWG01000066.1	159229	159579	NZ_BFWG01000034.1	7785	9431	NZ_BFWG01000034.1	6455	7777	NZ_BFWG01000034.1	1423	6471
GCF_005390185.1_ASM539018v1	NZ_BFWI01000033.1	15655	16737	NZ_BFWI01000033.1	16737	18368	NZ_BFWI01000033.1	18349	20358	NZ_BFWI01000033.1	20361	20690	NZ_BFWI01000033.1	29977	31623	NZ_BFWI01000033.1	28647	29969	NZ_BFWI01000033.1	23603	28663
GCF_005390605.1_ASM539060v1	NZ_BFXD01000129.1	4326	5408	NZ_BFXD01000129.1	2695	4326	NZ_BFXD01000129.1	705	2714	NZ_BFXD01000129.1	352	702	NZ_BFXD01000144.1	12646	14292	NZ_BFXD01000144.1	14300	15622	NZ_BFXD01000144.1	15606	20666
GCF_005391325.1_ASM539132v1	NZ_BFYN01000039.1	136220	137302	NZ_BFYN01000039.1	134589	136220	NZ_BFYN01000039.1	132599	134638	NZ_BFYN01000039.1	132246	132596	NZ_BFYN01000039.1	122450	124096	NZ_BFYN01000039.1	124104	125426	NZ_BFYN01000039.1	125410	130458
GCF_005391345.1_ASM539134v1	NZ_BFYO01000023.1	11410	12492	NZ_BFYO01000023.1	12492	14123	NZ_BFYO01000023.1	14104	16113	NZ_BFYO01000023.1	16116	16445	NZ_BFYO01000023.1	25732	27378	NZ_BFYO01000023.1	24402	25724	NZ_BFYO01000023.1	19358	24418
GCF_005391525.1_ASM539152v1	NZ_BFYX01000010.1	118745	119821	NZ_BFYX01000010.1	117108	118739	NZ_BFYX01000010.1	115109	117148	NZ_BFYX01000010.1	114768	115106	NZ_BFYX01000010.1	105192	106838	NZ_BFYX01000010.1	106846	108165	NZ_BFYX01000010.1	108149	113227
GCF_005391545.1_ASM539154v1	NZ_BFYY01000009.1	5459	6541	NZ_BFYY01000009.1	3828	5459	NZ_BFYY01000009.1	1838	3877	NZ_BFYY01000009.1	1485	1835	NZ_BFYY01000091.1	3690	5336	NZ_BFYY01000091.1	5344	6666	NZ_BFYY01000091.1	6650	11698
GCF_005391625.1_ASM539162v1	NZ_BFZC01000090.1	3548	4630	NZ_BFZC01000090.1	4630	6261	NZ_BFZC01000090.1	6212	8251	NZ_BFZC01000090.1	8254	8604	NZ_BFZC01000090.1	16754	18400	NZ_BFZC01000090.1	15424	16746	NZ_BFZC01000090.1	10392	15440
GCF_005391785.1_ASM539178v1	NZ_BFZK01000023.1	85808	86890	NZ_BFZK01000023.1	84177	85808	NZ_BFZK01000023.1	82187	84226	NZ_BFZK01000023.1	81834	82184	NZ_BFZK01000023.1	72038	73684	NZ_BFZK01000023.1	73692	75014	NZ_BFZK01000023.1	74998	80046
GCF_005392145.1_ASM539214v1	NZ_BGAC01000004.1	165789	166871	NZ_BGAC01000004.1	164158	165789	NZ_BGAC01000004.1	162168	164177	NZ_BGAC01000004.1	161836	162165	NZ_BGAC01000004.1	150903	152549	NZ_BGAC01000004.1	152557	153879	NZ_BGAC01000004.1	153863	158923
GCF_005392365.1_ASM539236v1	NZ_BGAN01000072.1	15155	16237	NZ_BGAN01000072.1	13524	15155	NZ_BGAN01000072.1	11534	13573	NZ_BGAN01000072.1	11181	11531	NZ_BGAN01000072.1	365	2011	NZ_BGAN01000072.1	2019	3341	NZ_BGAN01000072.1	3325	8376
GCF_005392605.1_ASM539260v1	NZ_BGAZ01000122.1	71338	72420	NZ_BGAZ01000122.1	69707	71338	NZ_BGAZ01000122.1	67717	69726	NZ_BGAZ01000122.1	67385	67714	NZ_BGAZ01000122.1	56452	58098	NZ_BGAZ01000122.1	58106	59428	NZ_BGAZ01000122.1	59412	64472
GCF_005392685.1_ASM539268v1	NZ_BGBD01000128.1	10519	11601	NZ_BGBD01000128.1	11601	13232	NZ_BGBD01000128.1	13213	15222	NZ_BGBD01000128.1	15225	15554	NZ_BGBD01000128.1	24841	26487	NZ_BGBD01000128.1	23511	24833	NZ_BGBD01000128.1	18467	23527
GCF_005393205.1_ASM539320v1	NZ_BGCC01000022.1	101155	102237	NZ_BGCC01000022.1	102237	103868	NZ_BGCC01000022.1	103819	105858	NZ_BGCC01000022.1	105861	106211	NZ_BGCC01000022.1	114361	116007	NZ_BGCC01000022.1	113031	114353	NZ_BGCC01000022.1	107999	113047
GCF_005393225.1_ASM539322v1	NZ_BGCD01000089.1	17574	18653	NZ_BGCD01000089.1	15941	17572	NZ_BGCD01000089.1	13951	15990	NZ_BGCD01000089.1	13598	13948	NZ_BGCD01000089.1	2782	4428	NZ_BGCD01000089.1	4436	5758	NZ_BGCD01000089.1	5742	10793
GCF_005393305.1_ASM539330v1	NZ_BGCH01000033.1	158633	159715	NZ_BGCH01000033.1	159715	161346	NZ_BGCH01000033.1	161297	163336	NZ_BGCH01000033.1	163339	163689	NZ_BGCH01000033.1	171839	173485	NZ_BGCH01000033.1	170509	171831	NZ_BGCH01000033.1	165477	170525
GCF_005393485.1_ASM539348v1	NZ_BGCP01000118.1	4277	5359	NZ_BGCP01000118.1	5359	6990	NZ_BGCP01000118.1	6941	8980	NZ_BGCP01000118.1	8983	9333	NZ_BGCP01000118.1	17483	19129	NZ_BGCP01000118.1	16153	17475	NZ_BGCP01000118.1	11121	16169
GCF_005393525.1_ASM539352v1	NZ_BGCR01000042.1	137785	138861	NZ_BGCR01000042.1	136148	137779	NZ_BGCR01000042.1	134149	136188	NZ_BGCR01000042.1	133808	134146	NZ_BGCR01000042.1	124232	125878	NZ_BGCR01000042.1	125886	127205	NZ_BGCR01000042.1	127189	132267
GCF_005393625.1_ASM539362v1	NZ_BGCW01000007.1	136044	137126	NZ_BGCW01000007.1	134413	136044	NZ_BGCW01000007.1	132423	134462	NZ_BGCW01000007.1	132070	132420	NZ_BGCW01000007.1	122275	123921	NZ_BGCW01000007.1	123929	125251	NZ_BGCW01000007.1	125235	130283
GCF_005394425.1_ASM539442v1	NZ_BGDZ01000094.1	4169	5251	NZ_BGDZ01000094.1	2538	4169	NZ_BGDZ01000094.1	548	2557	NZ_BGDZ01000094.1	195	545	NZ_BGDZ01000072.1	7780	9426	NZ_BGDZ01000072.1	6450	7772	NZ_BGDZ01000072.1	1406	6466
GCF_005394885.1_ASM539488v1	NZ_BGEN01000025.1	35467	36549	NZ_BGEN01000025.1	33836	35467	NZ_BGEN01000025.1	31846	33855	NZ_BGEN01000025.1	31493	31843	NZ_BGEN01000025.1	21714	23360	NZ_BGEN01000025.1	23368	24690	NZ_BGEN01000025.1	24674	29734
GCF_005395005.1_ASM539500v1	NZ_BGET01000083.1	4206	5288	NZ_BGET01000083.1	2575	4206	NZ_BGET01000083.1	585	2594	NZ_BGET01000083.1	232	582	NZ_BGET01000078.1	12653	14299	NZ_BGET01000078.1	14307	15629	NZ_BGET01000078.1	15613	20673
GCF_005395045.1_ASM539504v1	NZ_BGEV01000070.1	35390	36472	NZ_BGEV01000070.1	33759	35390	NZ_BGEV01000070.1	31769	33778	NZ_BGEV01000070.1	31416	31766	NZ_BGEV01000070.1	21637	23283	NZ_BGEV01000070.1	23291	24613	NZ_BGEV01000070.1	24597	29657
GCF_005396125.1_ASM539612v1	NZ_BGGX01000068.1	4559	5641	NZ_BGGX01000068.1	2928	4559	NZ_BGGX01000068.1	938	2977	NZ_BGGX01000068.1	606	935	NZ_BGGX01000081.1	7277	8923	NZ_BGGX01000081.1	5947	7269	NZ_BGGX01000081.1	915	5963
GCF_005396305.1_ASM539630v1	NZ_BGHG01000058.1	25085	26167	NZ_BGHG01000058.1	23454	25085	NZ_BGHG01000058.1	21455	23503	NZ_BGHG01000058.1	21114	21452	NZ_BGHG01000058.1	11280	12926	NZ_BGHG01000058.1	12934	14253	NZ_BGHG01000058.1	14237	19309
GCF_005397025.1_ASM539702v1	NZ_BGIN01000043.1	35386	36468	NZ_BGIN01000043.1	33755	35386	NZ_BGIN01000043.1	31765	33774	NZ_BGIN01000043.1	31412	31762	NZ_BGIN01000043.1	21633	23279	NZ_BGIN01000043.1	23287	24609	NZ_BGIN01000043.1	24593	29653
GCF_005397365.1_ASM539736v1	NZ_BGJE01000535.1	3900	4982	NZ_BGJE01000535.1	2269	3900	NZ_BGJE01000535.1	279	2288	NZ_BGJE01000535.1	1	276	NZ_BGJE01000300.1	3121	4077	NZ_BGJE01000300.1	4085	4417	NZ_BGJE01000084.1	516	5234
GCF_005397445.1_ASM539744v1	NZ_BGJI01000003.1	142806	143888	NZ_BGJI01000003.1	143888	145519	NZ_BGJI01000003.1	145470	147509	NZ_BGJI01000003.1	147512	147862	NZ_BGJI01000003.1	156012	157658	NZ_BGJI01000003.1	154682	156004	NZ_BGJI01000003.1	149650	154698
GCF_003175355.1_ASM317535v1	NZ_BGKP01000053.1	3955	5037	NZ_BGKP01000053.1	2324	3955	NZ_BGKP01000053.1	334	2373	NZ_BGKP01000053.1	2	331	NZ_BGKP01000127.1	6639	7628	NZ_BGKP01000127.1	5309	6631	NZ_BGKP01000127.1	277	5325
GCF_016859945.1_ASM1685994v1	NZ_BGNS01000115.1	1134	2213	NZ_BGNS01000115.1	2215	3846	NZ_BGNS01000115.1	3797	5836	NZ_BGNS01000115.1	5839	6189	NZ_BGNS01000115.1	15359	17005	NZ_BGNS01000115.1	14029	15351	NZ_BGNS01000115.1	8994	14045
GCF_005397785.1_ASM539778v1	NZ_BHZM01000006.1	138665	139741	NZ_BHZM01000006.1	137028	138659	NZ_BHZM01000006.1	135029	137068	NZ_BHZM01000006.1	134688	135026	NZ_BHZM01000006.1	125112	126758	NZ_BHZM01000006.1	126766	128085	NZ_BHZM01000006.1	128069	133147
GCF_005397805.1_ASM539780v1	NZ_BHZN01000043.1	6410	7492	NZ_BHZN01000043.1	7492	9123	NZ_BHZN01000043.1	9074	11113	NZ_BHZN01000043.1	11116	11466	NZ_BHZN01000043.1	19616	21262	NZ_BHZN01000043.1	18286	19608	NZ_BHZN01000043.1	13254	18302
GCF_005397925.1_ASM539792v1	NZ_BHZT01000028.1	138768	139844	NZ_BHZT01000028.1	137131	138762	NZ_BHZT01000028.1	135132	137171	NZ_BHZT01000028.1	134791	135129	NZ_BHZT01000028.1	125215	126861	NZ_BHZT01000028.1	126869	128188	NZ_BHZT01000028.1	128172	133250
GCF_005397985.1_ASM539798v1	NZ_BHZW01000066.1	6332	7408	NZ_BHZW01000066.1	7414	9045	NZ_BHZW01000066.1	9005	11044	NZ_BHZW01000066.1	11047	11385	NZ_BHZW01000066.1	19315	20961	NZ_BHZW01000066.1	17988	19307	NZ_BHZW01000066.1	12926	18004
GCF_005398005.1_ASM539800v1	NZ_BHZX01000055.1	179596	180678	NZ_BHZX01000055.1	177965	179596	NZ_BHZX01000055.1	175975	178014	NZ_BHZX01000055.1	175622	175972	NZ_BHZX01000055.1	165826	167472	NZ_BHZX01000055.1	167480	168802	NZ_BHZX01000055.1	168786	173834
GCF_005398045.1_ASM539804v1	NZ_BHZZ01000037.1	57556	58632	NZ_BHZZ01000037.1	58638	60269	NZ_BHZZ01000037.1	60229	62268	NZ_BHZZ01000037.1	62271	62609	NZ_BHZZ01000037.1	70539	72185	NZ_BHZZ01000037.1	69212	70531	NZ_BHZZ01000037.1	64150	69228
GCF_005398065.1_ASM539806v1	NZ_BIAA01000001.1	57508	58584	NZ_BIAA01000001.1	58590	60221	NZ_BIAA01000001.1	60181	62220	NZ_BIAA01000001.1	62223	62561	NZ_BIAA01000001.1	70491	72137	NZ_BIAA01000001.1	69164	70483	NZ_BIAA01000001.1	64102	69180
GCF_005398085.1_ASM539808v1	NZ_BIAB01000041.1	7083	8165	NZ_BIAB01000041.1	8165	9796	NZ_BIAB01000041.1	9747	11786	NZ_BIAB01000041.1	11789	12139	NZ_BIAB01000041.1	20289	21935	NZ_BIAB01000041.1	18959	20281	NZ_BIAB01000041.1	13927	18975
GCF_005398105.1_ASM539810v1	NZ_BIAC01000026.1	179637	180719	NZ_BIAC01000026.1	178006	179637	NZ_BIAC01000026.1	176016	178055	NZ_BIAC01000026.1	175663	176013	NZ_BIAC01000026.1	165867	167513	NZ_BIAC01000026.1	167521	168843	NZ_BIAC01000026.1	168827	173875
GCF_005398125.1_ASM539812v1	NZ_BIAD01000053.1	6979	8055	NZ_BIAD01000053.1	8061	9692	NZ_BIAD01000053.1	9652	11691	NZ_BIAD01000053.1	11694	12032	NZ_BIAD01000053.1	19962	21608	NZ_BIAD01000053.1	18635	19954	NZ_BIAD01000053.1	13573	18651
GCF_005398165.1_ASM539816v1	NZ_BIAF01000141.1	160821	161903	NZ_BIAF01000141.1	159190	160821	NZ_BIAF01000141.1	157200	159239	NZ_BIAF01000141.1	156847	157197	NZ_BIAF01000141.1	147051	148697	NZ_BIAF01000141.1	148705	150027	NZ_BIAF01000141.1	150011	155059
GCF_005398205.1_ASM539820v1	NZ_BIAH01000013.1	57571	58647	NZ_BIAH01000013.1	58653	60284	NZ_BIAH01000013.1	60244	62283	NZ_BIAH01000013.1	62286	62624	NZ_BIAH01000013.1	70554	72200	NZ_BIAH01000013.1	69227	70546	NZ_BIAH01000013.1	64165	69243
GCF_005398225.1_ASM539822v1	NZ_BIAI01000030.1	6419	7501	NZ_BIAI01000030.1	7501	9132	NZ_BIAI01000030.1	9083	11122	NZ_BIAI01000030.1	11125	11475	NZ_BIAI01000030.1	19625	21271	NZ_BIAI01000030.1	18295	19617	NZ_BIAI01000030.1	13263	18311
GCF_005398305.1_ASM539830v1	NZ_BIAM01000032.1	138567	139643	NZ_BIAM01000032.1	136930	138561	NZ_BIAM01000032.1	134931	136970	NZ_BIAM01000032.1	134590	134928	NZ_BIAM01000032.1	125014	126660	NZ_BIAM01000032.1	126668	127987	NZ_BIAM01000032.1	127971	133049
GCF_005398365.1_ASM539836v1	NZ_BIAP01000029.1	138647	139723	NZ_BIAP01000029.1	137010	138641	NZ_BIAP01000029.1	135011	137050	NZ_BIAP01000029.1	134670	135008	NZ_BIAP01000029.1	125094	126740	NZ_BIAP01000029.1	126748	128067	NZ_BIAP01000029.1	128051	133129
GCF_005398425.1_ASM539842v1	NZ_BIAQ01000081.1	57550	58626	NZ_BIAQ01000081.1	58632	60263	NZ_BIAQ01000081.1	60223	62262	NZ_BIAQ01000081.1	62265	62603	NZ_BIAQ01000081.1	70533	72179	NZ_BIAQ01000081.1	69206	70525	NZ_BIAQ01000081.1	64144	69222
GCF_005398625.1_ASM539862v1	NZ_BIAS01000035.1	57548	58624	NZ_BIAS01000035.1	58630	60261	NZ_BIAS01000035.1	60221	62260	NZ_BIAS01000035.1	62263	62601	NZ_BIAS01000035.1	70531	72177	NZ_BIAS01000035.1	69204	70523	NZ_BIAS01000035.1	64142	69220
GCF_005398705.1_ASM539870v1	NZ_BIAT01000034.1	138641	139717	NZ_BIAT01000034.1	137004	138635	NZ_BIAT01000034.1	135005	137044	NZ_BIAT01000034.1	134664	135002	NZ_BIAT01000034.1	125088	126734	NZ_BIAT01000034.1	126742	128061	NZ_BIAT01000034.1	128045	133123
GCF_005398765.1_ASM539876v1	NZ_BIAW01000068.1	119712	120788	NZ_BIAW01000068.1	118075	119706	NZ_BIAW01000068.1	116076	118115	NZ_BIAW01000068.1	115735	116073	NZ_BIAW01000068.1	106159	107805	NZ_BIAW01000068.1	107813	109132	NZ_BIAW01000068.1	109116	114194
GCF_005398825.1_ASM539882v1	NZ_BIAZ01000015.1	138560	139636	NZ_BIAZ01000015.1	136923	138554	NZ_BIAZ01000015.1	134924	136963	NZ_BIAZ01000015.1	134583	134921	NZ_BIAZ01000015.1	125007	126653	NZ_BIAZ01000015.1	126661	127980	NZ_BIAZ01000015.1	127964	133042
GCF_005398865.1_ASM539886v1	NZ_BIBB01000071.1	6472	7548	NZ_BIBB01000071.1	7554	9185	NZ_BIBB01000071.1	9145	11184	NZ_BIBB01000071.1	11187	11525	NZ_BIBB01000071.1	19455	21101	NZ_BIBB01000071.1	18128	19447	NZ_BIBB01000071.1	13066	18144
GCF_005399025.1_ASM539902v1	NZ_BIBJ01000005.1	131064	132146	NZ_BIBJ01000005.1	132146	133777	NZ_BIBJ01000005.1	133728	135767	NZ_BIBJ01000005.1	135770	136120	NZ_BIBJ01000005.1	144270	145916	NZ_BIBJ01000005.1	142940	144262	NZ_BIBJ01000005.1	137908	142956
GCF_005399065.1_ASM539906v1	NZ_BIBL01000018.1	137435	138511	NZ_BIBL01000018.1	135798	137429	NZ_BIBL01000018.1	133799	135838	NZ_BIBL01000018.1	133458	133796	NZ_BIBL01000018.1	123882	125528	NZ_BIBL01000018.1	125536	126855	NZ_BIBL01000018.1	126839	131917
GCF_005399185.1_ASM539918v1	NZ_BIBR01000107.1	4159	5241	NZ_BIBR01000107.1	5241	6872	NZ_BIBR01000107.1	6823	8862	NZ_BIBR01000107.1	8865	9215	NZ_BIBR01000099.1	24102	24566	NZ_BIBR01000099.1	25757	27079	NZ_BIBR01000099.1	27063	32111
GCF_005399225.1_ASM539922v1	NZ_BIBT01000014.1	137406	138482	NZ_BIBT01000014.1	135769	137400	NZ_BIBT01000014.1	133770	135809	NZ_BIBT01000014.1	133429	133767	NZ_BIBT01000014.1	123853	125499	NZ_BIBT01000014.1	125507	126826	NZ_BIBT01000014.1	126810	131888
GCF_005399785.1_ASM539978v1	NZ_BICV01000032.1	151169	152248	NZ_BICV01000032.1	152250	153881	NZ_BICV01000032.1	153832	155871	NZ_BICV01000032.1	155874	156224	NZ_BICV01000032.1	165394	167040	NZ_BICV01000032.1	164064	165386	NZ_BICV01000032.1	159029	164080
GCF_005400165.1_ASM540016v1	NZ_BIDP01000042.1	122102	123184	NZ_BIDP01000042.1	123184	124815	NZ_BIDP01000042.1	124796	126805	NZ_BIDP01000042.1	126808	127137	NZ_BIDP01000042.1	136424	138070	NZ_BIDP01000042.1	135094	136416	NZ_BIDP01000042.1	130050	135110
GCF_005400245.1_ASM540024v1	NZ_BIDT01000028.1	58638	59720	NZ_BIDT01000028.1	57007	58638	NZ_BIDT01000028.1	55017	57056	NZ_BIDT01000028.1	54664	55014	NZ_BIDT01000028.1	44868	46514	NZ_BIDT01000028.1	46522	47844	NZ_BIDT01000028.1	47828	52876
GCF_005400625.1_ASM540062v1	NZ_BIEB01000037.1	4486	5568	NZ_BIEB01000037.1	2855	4486	NZ_BIEB01000037.1	865	2874	NZ_BIEB01000037.1	533	862	NZ_BIEB01000029.1	56516	58162	NZ_BIEB01000029.1	58170	59492	NZ_BIEB01000029.1	59476	64536
GCF_005401425.1_ASM540142v1	NZ_BIEJ01000012.1	97002	98084	NZ_BIEJ01000012.1	98084	99715	NZ_BIEJ01000012.1	99666	101705	NZ_BIEJ01000012.1	101708	102058	NZ_BIEJ01000033.1	37935	39581	NZ_BIEJ01000033.1	39589	40911	NZ_BIEJ01000033.1	40895	45943
GCF_005402165.1_ASM540216v1	NZ_BIFA01000105.1	4145	5224	NZ_BIFA01000105.1	2512	4143	NZ_BIFA01000105.1	522	2561	NZ_BIFA01000105.1	169	519	NZ_BIFA01000147.1	3641	5287	NZ_BIFA01000147.1	5295	6617	NZ_BIFA01000147.1	6601	11652
GCF_005402485.1_ASM540248v1	NZ_BIFD01000011.1	6356	7438	NZ_BIFD01000011.1	7438	9069	NZ_BIFD01000011.1	9020	11059	NZ_BIFD01000011.1	11062	11412	NZ_BIFD01000011.1	19562	21208	NZ_BIFD01000011.1	18232	19554	NZ_BIFD01000011.1	13200	18248
GCF_006535915.1_ASM653591v1	NZ_BJKC01000217.1	4597	5679	NZ_BJKC01000217.1	5679	7310	NZ_BJKC01000217.1	7261	9300	NZ_BJKC01000217.1	9303	9653	NZ_BJKC01000187.1	1	723	NZ_BJKC01000187.1	731	2053	NZ_BJKC01000187.1	2037	7085
GCF_015472365.1_ASM1547236v1	NZ_BNIZ01000001.1	2159698	2160336	NZ_BNIZ01000001.1	4211462	4213093	NZ_BNIZ01000001.1	4213044	4215083	NZ_BNIZ01000001.1	4215086	4215436	NZ_BNIZ01000001.1	4223587	4225233	NZ_BNIZ01000001.1	4222257	4223579	NZ_BNIZ01000001.1	4217225	4222273
GCF_016587535.1_ASM1658753v1	NZ_BNSX01000001.1	2352902	2353984	NZ_BNSX01000001.1	2351271	2352902	NZ_BNSX01000001.1	2349281	2351320	NZ_BNSX01000001.1	2348928	2349278	NZ_BNSX01000001.1	2339160	2340806	NZ_BNSX01000001.1	2340814	2342136	NZ_BNSX01000001.1	2342120	2347168
GCF_902703255.1_21847_MH07	NZ_CACRYL010000077.1	104025	105107	NZ_CACRYL010000077.1	102394	104025	NZ_CACRYL010000077.1	100404	102443	NZ_CACRYL010000077.1	100051	100401	NZ_CACRYL010000077.1	90255	91901	NZ_CACRYL010000077.1	91909	93231	NZ_CACRYL010000077.1	93215	98263
GCF_902807135.1_PBIO1943	NZ_CADCYA010000093.1	6458	7540	NZ_CADCYA010000093.1	7540	9171	NZ_CADCYA010000093.1	9122	11161	NZ_CADCYA010000093.1	11164	11514	NZ_CADCYA010000068.1	7166	8812	NZ_CADCYA010000068.1	5836	7158	NZ_CADCYA010000068.1	804	5852
GCF_902807245.1_PBIO1937	NZ_CADCYF010000088.1	6354	7436	NZ_CADCYF010000088.1	7436	9067	NZ_CADCYF010000088.1	9018	11057	NZ_CADCYF010000088.1	11060	11410	NZ_CADCYF010000063.1	7753	9399	NZ_CADCYF010000063.1	6423	7745	NZ_CADCYF010000063.1	1391	6439
GCF_902807165.1_PBIO711	NZ_CADCYJ010000064.1	4742	5824	NZ_CADCYJ010000064.1	3111	4742	NZ_CADCYJ010000064.1	1121	3160	NZ_CADCYJ010000064.1	768	1118	NZ_CADCYJ010000055.1	15587	17233	NZ_CADCYJ010000055.1	17241	18563	NZ_CADCYJ010000055.1	18547	23595
GCF_902807275.1_PBIO1949	NZ_CADCYV010000084.1	6328	7410	NZ_CADCYV010000084.1	7410	9041	NZ_CADCYV010000084.1	8992	11031	NZ_CADCYV010000084.1	11034	11384	NZ_CADCYV010000068.1	7629	9275	NZ_CADCYV010000068.1	6299	7621	NZ_CADCYV010000068.1	1267	6315
GCF_902807295.1_PBIO1948	NZ_CADCYX010000065.1	3624	4706	NZ_CADCYX010000065.1	4706	6337	NZ_CADCYX010000065.1	6288	8327	NZ_CADCYX010000065.1	8330	8680	NZ_CADCYX010000054.1	7753	9399	NZ_CADCYX010000054.1	6423	7745	NZ_CADCYX010000054.1	1391	6439
GCF_902809905.1_SC400	NZ_CADDWT010000001.1	949676	950485	NZ_CADDWT010000001.1	4442346	4443977	NZ_CADDWT010000001.1	4440356	4442395	NZ_CADDWT010000001.1	4440003	4440353	NZ_CADDWT010000001.1	4430207	4431853	NZ_CADDWT010000001.1	4431861	4433183	NZ_CADDWT010000001.1	4433167	4438215
GCF_902810085.1_SC402	NZ_CADDWZ010000001.1	3265696	3266505	NZ_CADDWZ010000001.1	4697654	4698574	NZ_CADDWZ010000001.1	4698525	4700564	NZ_CADDWZ010000001.1	4700567	4700917	NZ_CADDWZ010000001.1	4709068	4710714	NZ_CADDWZ010000001.1	4707738	4709060	NZ_CADDWZ010000001.1	4703654	4707754
GCF_902825175.1_SC453	NZ_CADEAI010000002.1	3203284	3204360	NZ_CADEAI010000002.1	3201647	3203278	NZ_CADEAI010000002.1	3199648	3201687	NZ_CADEAI010000002.1	3199307	3199645	NZ_CADEAI010000002.1	3189731	3191377	NZ_CADEAI010000002.1	3191385	3192704	NZ_CADEAI010000002.1	3192688	3197766
GCF_902859445.1_PBIO887	NZ_CADIIV010000004.1	87124	88206	NZ_CADIIV010000004.1	85493	87124	NZ_CADIIV010000004.1	83503	85542	NZ_CADIIV010000004.1	83150	83500	NZ_CADIIV010000004.1	73354	75000	NZ_CADIIV010000004.1	75008	76330	NZ_CADIIV010000004.1	76314	81362
GCF_902859495.1_PBIO880	NZ_CADIJA010000004.1	291324	292406	NZ_CADIJA010000004.1	289693	291324	NZ_CADIJA010000004.1	287703	289742	NZ_CADIJA010000004.1	287350	287700	NZ_CADIJA010000004.1	277554	279200	NZ_CADIJA010000004.1	279208	280530	NZ_CADIJA010000004.1	280514	285562
GCF_903932135.1_Asp51g	NZ_CAIZFC010000008.1	67870	68949	NZ_CAIZFC010000008.1	66237	67868	NZ_CAIZFC010000008.1	64247	66286	NZ_CAIZFC010000008.1	63894	64244	NZ_CAIZFC010000008.1	53078	54724	NZ_CAIZFC010000008.1	54732	56054	NZ_CAIZFC010000008.1	56038	61089
GCF_904419085.1_Chicken_13_mag_91	NZ_CAJFQS010000022.1	1014	2090	NZ_CAJFQS010000022.1	2096	3727	NZ_CAJFQS010000022.1	3687	5726	NZ_CAJFQS010000022.1	5729	6067	NZ_CAJFQS010000022.1	13997	15643	NZ_CAJFQS010000022.1	12670	13989	NZ_CAJFQS010000022.1	7608	12686
GCF_904810195.1_24742_1_310	NZ_CAJGGM010000008.1	105651	106733	NZ_CAJGGM010000008.1	104020	105651	NZ_CAJGGM010000008.1	102030	104069	NZ_CAJGGM010000008.1	101677	102027	NZ_CAJGGM010000008.1	91474	93120	NZ_CAJGGM010000008.1	93128	94450	NZ_CAJGGM010000008.1	94434	99482
GCF_904810205.1_24742_1_36	NZ_CAJGGN010000007.1	116777	117859	NZ_CAJGGN010000007.1	115146	116777	NZ_CAJGGN010000007.1	113156	115195	NZ_CAJGGN010000007.1	112803	113153	NZ_CAJGGN010000007.1	102600	104246	NZ_CAJGGN010000007.1	104254	105576	NZ_CAJGGN010000007.1	105560	110608
GCF_904810215.1_24742_1_30	NZ_CAJGGQ010000009.1	116969	118051	NZ_CAJGGQ010000009.1	115338	116969	NZ_CAJGGQ010000009.1	113348	115387	NZ_CAJGGQ010000009.1	112995	113345	NZ_CAJGGQ010000009.1	102792	104438	NZ_CAJGGQ010000009.1	104446	105768	NZ_CAJGGQ010000009.1	105752	110800
GCF_904842275.1_GU797	NZ_CAJGVI010000002.1	300994	302076	NZ_CAJGVI010000002.1	299363	300994	NZ_CAJGVI010000002.1	297373	299412	NZ_CAJGVI010000002.1	297020	297370	NZ_CAJGVI010000002.1	287224	288870	NZ_CAJGVI010000002.1	288878	290200	NZ_CAJGVI010000002.1	290184	295232
GCF_904842345.1_PLATE1_B10	NZ_CAJGVR010000011.1	21291	22373	NZ_CAJGVR010000011.1	22373	24004	NZ_CAJGVR010000011.1	23985	25994	NZ_CAJGVR010000011.1	25997	26326	NZ_CAJGVR010000011.1	35613	37259	NZ_CAJGVR010000011.1	34283	35605	NZ_CAJGVR010000011.1	29239	34299
GCF_904842575.1_GU689	NZ_CAJGWK010000003.1	326212	327288	NZ_CAJGWK010000003.1	327294	328925	NZ_CAJGWK010000003.1	328885	330924	NZ_CAJGWK010000003.1	330927	331265	NZ_CAJGWK010000003.1	339195	340841	NZ_CAJGWK010000003.1	337868	339187	NZ_CAJGWK010000003.1	332806	337884
GCF_000513455.1_IS1v1	NZ_CBWA01000			NZ_CBWA010000244.1	2	793	NZ_CBWA010000244.1	744	2672	NZ_CBWA010000063.1	244	594	NZ_CBWA010000332.1	6057	7703	NZ_CBWA010000332.1	4727	6049	NZ_CBWA010000332.1	1	4743
GCF_000752235.1_FHI69	NZ_CCQP01000013.1	11502	12584	NZ_CCQP01000013.1	12584	14215	NZ_CCQP01000013.1	14196	16205	NZ_CCQP01000013.1	16208	16537	NZ_CCQP01000013.1	25824	27470	NZ_CCQP01000013.1	24494	25816	NZ_CCQP01000013.1	19450	24510
GCF_001029125.1_ASM102912v1	NZ_CP006636.1	4474886	4475968	NZ_CP006636.1	4473255	4474886	NZ_CP006636.1	4471265	4473304	NZ_CP006636.1	4470912	4471262	NZ_CP006636.1	4461115	4462761	NZ_CP006636.1	4463040	4464092	NZ_CP006636.1	4464076	4469124
GCF_000599665.1_ASM59966v1	NZ_CP007392.1	487079	488161	NZ_CP007392.1	485448	487079	NZ_CP007392.1	483458	485497	NZ_CP007392.1	483117	483455	NZ_CP007392.1	474841	476421	NZ_CP007392.1	476502	477779	NZ_CP007392.1	477763	481548
GCF_000599685.1_ASM59968v1	NZ_CP007393.1	494621	495703	NZ_CP007393.1	492990	494621	NZ_CP007393.1	491000	493039	NZ_CP007393.1	490659	490997	NZ_CP007393.1	482383	483963	NZ_CP007393.1	484044	485321	NZ_CP007393.1	485305	489090
GCF_000599705.1_ASM59970v1	NZ_CP007394.1	496018	497100	NZ_CP007394.1	494387	496018	NZ_CP007394.1	492397	494436	NZ_CP007394.1	492113	492394	NZ_CP007394.1	485377	486957	NZ_CP007394.1	487038	488315	NZ_CP007394.1	488299	492084
GCF_001900295.1_ASM190029v1	NZ_CP010116.1	1152666	1153748	NZ_CP010116.1	1151035	1152666	NZ_CP010116.1	1149045	1151084	NZ_CP010116.1	1148692	1149042	NZ_CP010116.1	1138896	1140542	NZ_CP010116.1	1140550	1141872	NZ_CP010116.1	1141856	1146904
GCF_001660565.1_ASM166056v1	NZ_CP015995.1	4422008	4423087	NZ_CP015995.1	4423089	4424720	NZ_CP015995.1	4424671	4426710	NZ_CP015995.1	4426713	4427063	NZ_CP015995.1	4436233	4437879	NZ_CP015995.1	4434903	4436225	NZ_CP015995.1	4429868	4434919
GCF_001886935.1_ASM188693v1	NZ_CP016628.1	4231704	4232786	NZ_CP016628.1	4232786	4234417	NZ_CP016628.1	4234398	4236407	NZ_CP016628.1	4236410	4236760	NZ_CP016628.1	4244893	4246539	NZ_CP016628.1	4243563	4244885	NZ_CP016628.1	4238519	4243579
GCF_001806265.1_ASM180626v1	NZ_CP017249.1	4809274	4810356	NZ_CP017249.1	4810356	4811987	NZ_CP017249.1	4811938	4813977	NZ_CP017249.1	4813980	4814330	NZ_CP017249.1	4822480	4824126	NZ_CP017249.1	4821150	4822472	NZ_CP017249.1	4816118	4821166
GCF_001806285.1_ASM180628v1	NZ_CP017251.1	4808986	4810068	NZ_CP017251.1	4810068	4811699	NZ_CP017251.1	4811650	4813689	NZ_CP017251.1	4813692	4814042	NZ_CP017251.1	4822192	4823838	NZ_CP017251.1	4820862	4822184	NZ_CP017251.1	4815830	4820878
GCF_002011985.1_ASM201198v1	NZ_CP018957.1	2419530	2420612	NZ_CP018957.1	2420612	2422243	NZ_CP018957.1	2422194	2424233	NZ_CP018957.1	2424236	2424586	NZ_CP018957.1	2432708	2434354	NZ_CP018957.1	2431378	2432700	NZ_CP018957.1	2426346	2431394
GCF_016806045.1_ASM1680604v1	NZ_CP019392.1	1873668	1874747	NZ_CP019392.1	1872035	1873666	NZ_CP019392.1	1870045	1872084	NZ_CP019392.1	1869692	1870042	NZ_CP019392.1	1858876	1860522	NZ_CP019392.1	1860530	1861852	NZ_CP019392.1	1861836	1866887
GCF_003194125.1_ASM319412v1	NZ_CP021193.1	3481080	3482159	NZ_CP021193.1	3479447	3481078	NZ_CP021193.1	3477889	3479496	NZ_CP021193.1	3476038	3476388	NZ_CP021193.1	3463886	3465532	NZ_CP021193.1	3465540	3466862	NZ_CP021193.1	3466846	3471897
GCF_002278115.2_ASM227811v2	NZ_CP023142.1	902873	903952	NZ_CP023142.1	901240	902871	NZ_CP023142.1	899250	901289	NZ_CP023142.1	898897	899247	NZ_CP023142.1	888081	889727	NZ_CP023142.1	889735	891057	NZ_CP023142.1	891041	896092
GCF_002310555.1_ASM231055v1	NZ_CP023359.1	2835126	2835935	NZ_CP023359.1	4182643	4184274	NZ_CP023359.1	4184234	4186273	NZ_CP023359.1	4186276	4186614	NZ_CP023359.1	4194544	4196190	NZ_CP023359.1	4193217	4194536	NZ_CP023359.1	4188155	4193233
GCF_002310595.1_ASM231059v1	NZ_CP023364.1	4597749	4598828	NZ_CP023364.1	4598830	4600461	NZ_CP023364.1	4600412	4602451	NZ_CP023364.1	4602454	4602804	NZ_CP023364.1	4611974	4613620	NZ_CP023364.1	4610644	4611966	NZ_CP023364.1	4605609	4610660
GCF_002736085.1_ASM273608v1	NZ_CP024092.1	1742032	1743114	NZ_CP024092.1	1743114	1744745	NZ_CP024092.1	1744696	1746735	NZ_CP024092.1	1746738	1747088	NZ_CP024092.1	1755238	1756884	NZ_CP024092.1	1753908	1755230	NZ_CP024092.1	1748876	1753924
GCF_002788115.1_ASM278811v1	NZ_CP024862.1	1588593	1589675	NZ_CP024862.1	1586962	1588593	NZ_CP024862.1	1584972	1587011	NZ_CP024862.1	1584619	1584969	NZ_CP024862.1	1574823	1576469	NZ_CP024862.1	1576477	1577799	NZ_CP024862.1	1577783	1582831
GCF_002999075.1_ASM299907v1	NZ_CP027126.1	2390026	2391108	NZ_CP027126.1	2391108	2392739	NZ_CP027126.1	2392690	2394729	NZ_CP027126.1	2394732	2395082	NZ_CP027126.1	2403243	2404889	NZ_CP027126.1	2401913	2403235	NZ_CP027126.1	2396881	2401929
GCF_003073875.1_ASM307387v1	NZ_CP029111.1	2387124	2388206	NZ_CP029111.1	2388206	2389837	NZ_CP029111.1	2389788	2391827	NZ_CP029111.1	2391830	2392180	NZ_CP029111.1	2400341	2401987	NZ_CP029111.1	2399011	2400333	NZ_CP029111.1	2393979	2399027
GCF_003667405.1_ASM366740v1	NZ_CP032989.1	4272891	4273973	NZ_CP032989.1	4273973	4275604	NZ_CP032989.1	4275555	4277594	NZ_CP032989.1	4277597	4277947	NZ_CP032989.1	4286097	4287743	NZ_CP032989.1	4284767	4286089	NZ_CP032989.1	4279735	4284783
GCF_003667425.1_ASM366742v1	NZ_CP032992.1	3991102	3992184	NZ_CP032992.1	3992184	3993815	NZ_CP032992.1	3993766	3995805	NZ_CP032992.1	3995808	3996158	NZ_CP032992.1	4004308	4005954	NZ_CP032992.1	4002978	4004300	NZ_CP032992.1	3997946	4002994
GCF_004116835.1_ASM411683v1	NZ_CP035320.1	3409802	3410884	NZ_CP035320.1	3408171	3409802	NZ_CP035320.1	3406181	3408220	NZ_CP035320.1	3405828	3406178	NZ_CP035320.1	3396032	3397678	NZ_CP035320.1	3397686	3399008	NZ_CP035320.1	3398992	3404040
GCF_004116595.1_ASM411659v1	NZ_CP035321.1	2133591	2134673	NZ_CP035321.1	2134673	2136304	NZ_CP035321.1	2136255	2138294	NZ_CP035321.1	2138297	2138647	NZ_CP035321.1	2146797	2148443	NZ_CP035321.1	2145467	2146789	NZ_CP035321.1	2140435	2145483
GCF_004116875.1_ASM411687v1	NZ_CP035331.1	128476	129558	NZ_CP035331.1	129558	131189	NZ_CP035331.1	131140	133179	NZ_CP035331.1	133182	133532	NZ_CP035331.1	141682	143328	NZ_CP035331.1	140352	141674	NZ_CP035331.1	135320	140368
GCF_013168095.1_ASM1316809v1	NZ_CP038408.1	4858674	4859756	NZ_CP038408.1	4859756	4861387	NZ_CP038408.1	4861338	4863377	NZ_CP038408.1	4863380	4863730	NZ_CP038408.1	4871880	4873526	NZ_CP038408.1	4870550	4871872	NZ_CP038408.1	4865518	4870566
GCF_013376895.1_ASM1337689v1	NZ_CP038859.1	4741028	4742110	NZ_CP038859.1	4739397	4741028	NZ_CP038859.1	4737407	4739446	NZ_CP038859.1	4737054	4737404	NZ_CP038859.1	4727258	4728904	NZ_CP038859.1	4728912	4730234	NZ_CP038859.1	4730218	4735266
GCF_006777085.1_ASM677708v1	NZ_CP041304.1	4396786	4397868	NZ_CP041304.1	4395155	4396786	NZ_CP041304.1	4393165	4395204	NZ_CP041304.1	4392812	4393162	NZ_CP041304.1	4383016	4384662	NZ_CP041304.1	4384670	4385992	NZ_CP041304.1	4385976	4391024
GCF_009948655.1_ASM994865v1	NZ_CP041411.1	1504182	1504991	NZ_CP041411.1	4348095	4349726	NZ_CP041411.1	4349686	4351725	NZ_CP041411.1	4351728	4352066	NZ_CP041411.1	4359996	4361642	NZ_CP041411.1	4358669	4359988	NZ_CP041411.1	4353607	4358685
GCF_007922655.1_ASM792265v1	NZ_CP041623.1	478732	479814	NZ_CP041623.1	479814	481445	NZ_CP041623.1	481396	483435	NZ_CP041623.1	483438	483788	NZ_CP041623.1	491938	493584	NZ_CP041623.1	490608	491930	NZ_CP041623.1	485576	490624
GCF_008949495.1_ASM894949v1	NZ_CP043033.1	936838	937920	NZ_CP043033.1	937920	939551	NZ_CP043033.1	939502	941541	NZ_CP043033.1	941544	941894	NZ_CP043033.1	950044	951690	NZ_CP043033.1	948714	950036	NZ_CP043033.1	943682	948730
GCF_009905355.1_ASM990535v1	NZ_CP047594.1	473368	474450	NZ_CP047594.1	471737	473368	NZ_CP047594.1	469747	471786	NZ_CP047594.1	469394	469744	NZ_CP047594.1	459598	461244	NZ_CP047594.1	461252	462574	NZ_CP047594.1	462558	467606
GCF_011064575.1_ASM1106457v1	NZ_CP049343.1	2692774	2693583	NZ_CP049343.1	4078321	4079952	NZ_CP049343.1	4079933	4081942	NZ_CP049343.1	4081945	4082274	NZ_CP049343.1	4091561	4093207	NZ_CP049343.1	4090231	4091553	NZ_CP049343.1	4085187	4090247
GCF_014705965.1_ASM1470596v1	NZ_CP061530.1	457845	458927	NZ_CP061530.1	456214	457845	NZ_CP061530.1	454224	456233	NZ_CP061530.1	453892	454221	NZ_CP061530.1	442959	444605	NZ_CP061530.1	444613	445935	NZ_CP061530.1	445919	450979
GCF_015571835.1_ASM1557183v1	NZ_CP062868.1	4030847	4031929	NZ_CP062868.1	4031929	4033560	NZ_CP062868.1	4033511	4035550	NZ_CP062868.1	4035553	4035903	NZ_CP062868.1	4044053	4045699	NZ_CP062868.1	4042723	4044045	NZ_CP062868.1	4037691	4042739
GCF_016944635.1_ASM1694463v1	NZ_CP063483.1	737868	738950	NZ_CP063483.1	738950	740581	NZ_CP063483.1	740532	742571	NZ_CP063483.1	742574	742924	NZ_CP063483.1	751074	752720	NZ_CP063483.1	749744	751066	NZ_CP063483.1	744712	749760
GCF_016728085.1_ASM1672808v1	NZ_CP068155.1	1582976	1584058	NZ_CP068155.1	1584058	1585689	NZ_CP068155.1	1585670	1587679	NZ_CP068155.1	1587682	1588011	NZ_CP068155.1	1597298	1598944	NZ_CP068155.1	1595968	1597290	NZ_CP068155.1	1590924	1595984
GCF_016780285.1_ASM1678028v1	NZ_CP068795.1	4244548	4245630	NZ_CP068795.1	4245630	4247261	NZ_CP068795.1	4247212	4249251	NZ_CP068795.1	4249254	4249604	NZ_CP068795.1	4260294	4261940	NZ_CP068795.1	4258964	4260286	NZ_CP068795.1	4258980	4253932
GCF_017570625.1_ASM1757062v1	NZ_CP069666.1	4051429	4052511	NZ_CP069666.1	4052511	4054142	NZ_CP069666.1	4054093	4056132	NZ_CP069666.1	4056135	4056485	NZ_CP069666.1	4064635	4066281	NZ_CP069666.1	4063305	4064627	NZ_CP069666.1	4058273	4063321
GCF_016904495.1_ASM1690449v1	NZ_CP070134.1	1922475	1923557	NZ_CP070134.1	1920844	1922475	NZ_CP070134.1	1918854	1920893	NZ_CP070134.1	1918501	1918851	NZ_CP070134.1	1908705	1910351	NZ_CP070134.1	1910359	1911681	NZ_CP070134.1	1911665	1916713
GCF_017352035.1_ASM1735203v1	NZ_CP071439.1	3937844	3938926	NZ_CP071439.1	3938926	3940557	NZ_CP071439.1	3940508	3942547	NZ_CP071439.1	3942550	3942900	NZ_CP071439.1	3951022	3952668	NZ_CP071439.1	3949692	3951014	NZ_CP071439.1	3944660	3949708
GCF_001269105.1_1.ECAD27.1	NZ_CXWP01000050.1	211896	212978	NZ_CXWP01000050.1	210265	211896	NZ_CXWP01000050.1	208275	210314	NZ_CXWP01000050.1	207922	208272	NZ_CXWP01000050.1	198126	199772	NZ_CXWP01000050.1	199780	201102	NZ_CXWP01000050.1	201086	206134
GCF_001268845.1_YE3	NZ_CXXM01000003.1	3688	4770	NZ_CXXM01000003.1	4770	6401	NZ_CXXM01000003.1	6352	8391	NZ_CXXM01000003.1	8394	8744	NZ_CXXM01000003.1	16894	18540	NZ_CXXM01000003.1	15564	16886	NZ_CXXM01000003.1	10532	15580
GCF_001269225.1_1.EC2987.1	NZ_CXXO01000015.1	138980	140056	NZ_CXXO01000015.1	137343	138974	NZ_CXXO01000015.1	135344	137383	NZ_CXXO01000015.1	135003	135341	NZ_CXXO01000015.1	125427	127073	NZ_CXXO01000015.1	127081	128400	NZ_CXXO01000015.1	128384	133462
GCF_001268305.1_YE15	NZ_CXYH01000012.1	5626	6708	NZ_CXYH01000012.1	3995	5626	NZ_CXYH01000012.1	2005	4044	NZ_CXYH01000012.1	1652	2002	NZ_CXYH01000017.1	82895	84541	NZ_CXYH01000017.1	84549	85871	NZ_CXYH01000017.1	85855	90903
GCF_001284445.1_7790_1_76	NZ_CYBV01000003.1	304463	305545	NZ_CYBV01000003.1	302832	304463	NZ_CYBV01000003.1	300842	302851	NZ_CYBV01000003.1	300510	300839	NZ_CYBV01000003.1	289577	291223	NZ_CYBV01000003.1	291231	292553	NZ_CYBV01000003.1	292537	297597
GCF_900016065.1_ED363_contigs	NZ_FBUO01000025.1	16595	17677	NZ_FBUO01000025.1	14964	16595	NZ_FBUO01000025.1	12974	15013	NZ_FBUO01000025.1	12621	12971	NZ_FBUO01000025.1	2825	4471	NZ_FBUO01000025.1	4479	5801	NZ_FBUO01000025.1	5785	10833
GCF_900016115.1_ED430_contigs	NZ_FBUU01000003.1	143715	144797	NZ_FBUU01000003.1	142084	143715	NZ_FBUU01000003.1	140094	142133	NZ_FBUU01000003.1	139741	140091	NZ_FBUU01000003.1	129945	131591	NZ_FBUU01000003.1	131599	132921	NZ_FBUU01000003.1	132905	137953
GCF_900016085.1_ED366_contigs	NZ_FBUX01000007.1	146073	147155	NZ_FBUX01000007.1	144442	146073	NZ_FBUX01000007.1	142452	144491	NZ_FBUX01000007.1	142099	142449	NZ_FBUX01000007.1	129763	131409	NZ_FBUX01000007.1	131417	132739	NZ_FBUX01000007.1	132723	137771
GCF_900016095.1_ED377_contigs	NZ_FBUZ01000050.1	16595	17677	NZ_FBUZ01000050.1	14964	16595	NZ_FBUZ01000050.1	12974	15013	NZ_FBUZ01000050.1	12621	12971	NZ_FBUZ01000050.1	2825	4471	NZ_FBUZ01000050.1	4479	5801	NZ_FBUZ01000050.1	5785	10833
GCF_900093915.1_scaffolds_20160020	NZ_FLZG01000001.1	239987	241069	NZ_FLZG01000001.1	238356	239987	NZ_FLZG01000001.1	236366	238405	NZ_FLZG01000001.1	236013	236363	NZ_FLZG01000001.1	226245	227891	NZ_FLZG01000001.1	227899	229221	NZ_FLZG01000001.1	229205	234253
GCF_900108745.1_PEI-B-P-19	NZ_FUVF01000060.1	83201	84283	NZ_FUVF01000060.1	81570	83201	NZ_FUVF01000060.1	79580	81589	NZ_FUVF01000060.1	79248	79577	NZ_FUVF01000060.1	68315	69961	NZ_FUVF01000060.1	69969	71291	NZ_FUVF01000060.1	71275	76335
GCF_900195535.1_F1_366A	NZ_FZFI01000009.1	141854	142936	NZ_FZFI01000009.1	142936	144567	NZ_FZFI01000009.1	144518	146557	NZ_FZFI01000009.1	146560	146910	NZ_FZFI01000009.1	155060	156706	NZ_FZFI01000009.1	153730	155052	NZ_FZFI01000009.1	148698	153746
GCF_900195695.1_F1_405C	NZ_FZFP01000160.1	4003	5085	NZ_FZFP01000160.1	2372	4003	NZ_FZFP01000160.1	382	2421	NZ_FZFP01000160.1	29	379	NZ_FZFP01000114.1	4741	6387	NZ_FZFP01000114.1	6395	7717	NZ_FZFP01000114.1	7701	12749
GCF_900195435.1_F1_24D	NZ_FZGH01000006.1	109647	110729	NZ_FZGH01000006.1	108016	109647	NZ_FZGH01000006.1	106026	108035	NZ_FZGH01000006.1	105694	106023	NZ_FZGH01000006.1	94762	96408	NZ_FZGH01000006.1	96416	97738	NZ_FZGH01000006.1	97722	102782
GCF_900195875.1_F2_30	NZ_FZGU01000026.1	14982	16064	NZ_FZGU01000026.1	13351	14982	NZ_FZGU01000026.1	11361	13400	NZ_FZGU01000026.1	11008	11358	NZ_FZGU01000026.1	192	1838	NZ_FZGU01000026.1	1846	3168	NZ_FZGU01000026.1	3152	8203
GCF_900196255.1_F2_57	NZ_FZIL01000001.1	295601	296683	NZ_FZIL01000034.1	3059	4690	NZ_FZIL01000034.1	1069	3108	NZ_FZIL01000034.1	725	1066	NZ_FZIL01000008.1	140825	142471	NZ_FZIL01000008.1	142479	143801	NZ_FZIL01000008.1	143785	148830
GCF_900196365.1_F2_70	NZ_FZIQ01000007.1	139427	140509	NZ_FZIQ01000007.1	137796	139427	NZ_FZIQ01000007.1	135806	137845	NZ_FZIQ01000007.1	135453	135803	NZ_FZIQ01000007.1	125657	127303	NZ_FZIQ01000007.1	127311	128633	NZ_FZIQ01000007.1	128617	133665
GCF_900196385.1_F2_71	NZ_FZIX01000013.1	139427	140509	NZ_FZIX01000013.1	137796	139427	NZ_FZIX01000013.1	135806	137845	NZ_FZIX01000013.1	135453	135803	NZ_FZIX01000013.1	125657	127303	NZ_FZIX01000013.1	127311	128633	NZ_FZIX01000013.1	128617	133665
GCF_900196695.1_F2_93	NZ_FZKB01000010.1	38517	39599	NZ_FZKB01000010.1	39599	41230	NZ_FZKB01000010.1	41181	43220	NZ_FZKB01000010.1	43223	43573	NZ_FZKB01000010.1	51723	53369	NZ_FZKB01000010.1	50393	51715	NZ_FZKB01000010.1	45361	50409
GCF_900196665.1_F2_95	NZ_FZKC01000001.1	6178	7260	NZ_FZKC01000001.1	7260	8891	NZ_FZKC01000001.1	8842	10881	NZ_FZKC01000001.1	10884	11234	NZ_FZKC01000001.1	19384	21030	NZ_FZKC01000001.1	18054	19376	NZ_FZKC01000001.1	13022	18070
GCF_900199255.1_F2_69	NZ_FZQC01000011.1	139427	140509	NZ_FZQC01000011.1	137796	139427	NZ_FZQC01000011.1	135806	137845	NZ_FZQC01000011.1	135453	135803	NZ_FZQC01000011.1	125657	127303	NZ_FZQC01000011.1	127311	128633	NZ_FZQC01000011.1	128617	133665
GCF_000164295.1_ASM16429v1	NZ_GG772197.1	14490	15572	NZ_GG772197.1	12859	14490	NZ_GG772197.1	10869	12908	NZ_GG772197.1	10516	10866	NZ_GG772197.1	720	2366	NZ_GG772197.1	2374	3696	NZ_GG772197.1	3680	8728
GCF_000164375.1_ASM16437v1	NZ_GG772898.1	142732	143814	NZ_GG772898.1	141101	142732	NZ_GG772898.1	139111	141150	NZ_GG772898.1	138758	139108	NZ_GG772898.1	128962	130608	NZ_GG772898.1	130616	131938	NZ_GG772898.1	131922	136970
GCF_000190835.1_ASM19083v1	NZ_GL871813.1	15612	16694	NZ_GL871813.1	13981	15612	NZ_GL871813.1	11991	14030	NZ_GL871813.1	11638	11988	NZ_GL871813.1	496	2142	NZ_GL871813.1	2150	3472	NZ_GL871813.1	3456	7301
GCF_000176695.2_ASM17669v2	NZ_GL884544.1	429442	430524	NZ_GL884544.1	430524	432155	NZ_GL884544.1	432106	434145	NZ_GL884544.1	434148	434498	NZ_GL884544.1	443668	445314	NZ_GL884544.1	442338	443660	NZ_GL884544.1	437303	442354
GCF_010078215.1_ASM1007821v1	NZ_JAABPR010000015.1	67320	68402	NZ_JAABPR010000015.1	68402	70033	NZ_JAABPR010000015.1	69984	72023	NZ_JAABPR010000015.1	72026	72376	NZ_JAABPR010000015.1	80498	82144	NZ_JAABPR010000015.1	79168	80490	NZ_JAABPR010000015.1	74136	79184
GCF_014333045.1_ASM1433304v1	NZ_JAACOW010000012.1	123039	124121	NZ_JAACOW010000012.1	121408	123039	NZ_JAACOW010000012.1	119418	121457	NZ_JAACOW010000012.1	119065	119415	NZ_JAACOW010000012.1	109269	110915	NZ_JAACOW010000012.1	110923	112245	NZ_JAACOW010000012.1	112229	117277
GCF_013395655.1_ASM1339565v1	NZ_JAAFBO010000024.1	42409	43491	NZ_JAAFBO010000024.1	40778	42409	NZ_JAAFBO010000024.1	38788	40797	NZ_JAAFBO010000024.1	38456	38785	NZ_JAAFBO010000024.1	27523	29169	NZ_JAAFBO010000024.1	29177	30499	NZ_JAAFBO010000024.1	30483	35543
GCF_013395935.1_ASM1339593v1	NZ_JAAFCC010000029.1	11113	12195	NZ_JAAFCC010000029.1	12195	13826	NZ_JAAFCC010000029.1	13807	15816	NZ_JAAFCC010000029.1	15819	16148	NZ_JAAFCC010000029.1	25435	27081	NZ_JAAFCC010000029.1	24105	25427	NZ_JAAFCC010000029.1	19061	24121
GCF_011028205.1_ASM1102820v1	NZ_JAAJSH010000052.1	21288	22370	NZ_JAAJSH010000052.1	19657	21288	NZ_JAAJSH010000052.1	17667	19706	NZ_JAAJSH010000052.1	17314	17664	NZ_JAAJSH010000052.1	7518	9164	NZ_JAAJSH010000052.1	9172	10494	NZ_JAAJSH010000052.1	10478	15526
GCF_011751345.1_ASM1175134v1	NZ_JAAJTR010000001.1	4232681	4233763	NZ_JAAJTR010000001.1	3792300	3793931	NZ_JAAJTR010000001.1	3790310	3792349	NZ_JAAJTR010000001.1	3789966	3790307	NZ_JAAJTR010000001.1	3779174	3780820	NZ_JAAJTR010000001.1	3780828	3782150	NZ_JAAJTR010000001.1	3782134	3787179
GCF_011028045.1_ASM1102804v1	NZ_JAAKBI010000042.1	13830	14912	NZ_JAAKBI010000042.1	14912	16543	NZ_JAAKBI010000042.1	16494	18533	NZ_JAAKBI010000042.1	18536	18886	NZ_JAAKBI010000042.1	27443	29089	NZ_JAAKBI010000042.1	26113	27435	NZ_JAAKBI010000042.1	21081	26129
GCF_011028025.1_ASM1102802v1	NZ_JAAKBJ010000048.1	4626	5708	NZ_JAAKBJ010000048.1	5708	7339	NZ_JAAKBJ010000048.1	7290	9329	NZ_JAAKBJ010000048.1	9332	9682	NZ_JAAKBJ010000048.1	17832	19478	NZ_JAAKBJ010000048.1	16502	17824	NZ_JAAKBJ010000048.1	11470	16518
GCF_011032095.1_ASM1103209v1	NZ_JAAKBS010000044.1	16223	17305	NZ_JAAKBS010000044.1	14592	16223	NZ_JAAKBS010000044.1	12602	14641	NZ_JAAKBS010000044.1	12249	12599	NZ_JAAKBS010000044.1	2453	4099	NZ_JAAKBS010000044.1	4107	5429	NZ_JAAKBS010000044.1	5413	10461
GCF_011032285.1_ASM1103228v1	NZ_JAAKCE010000022.1	52931	54010	NZ_JAAKCE010000022.1	51298	52929	NZ_JAAKCE010000022.1	49308	51347	NZ_JAAKCE010000022.1	48955	49305	NZ_JAAKCE010000022.1	38139	39785	NZ_JAAKCE010000022.1	39793	41115	NZ_JAAKCE010000022.1	41099	46150
GCF_013606935.1_ASM1360693v1	NZ_JAANMD010000013.1	6661	7743	NZ_JAANMD010000013.1	7743	9374	NZ_JAANMD010000013.1	9325	11364	NZ_JAANMD010000013.1	11367	11717	NZ_JAANMD010000013.1	19867	21513	NZ_JAANMD010000013.1	18537	19859	NZ_JAANMD010000013.1	13505	18553
GCF_015208485.1_ASM1520848v1	NZ_JAANZX010000018.1	20540	21622	NZ_JAANZX010000018.1	18909	20540	NZ_JAANZX010000018.1	16919	18958	NZ_JAANZX010000018.1	16566	16916	NZ_JAANZX010000018.1	6770	8416	NZ_JAANZX010000018.1	8424	9746	NZ_JAANZX010000018.1	9730	14778
GCF_011605135.1_ASM1160513v1	NZ_JAAQFQ010000005.1	124192	125274	NZ_JAAQFQ010000005.1	122561	124192	NZ_JAAQFQ010000005.1	120571	122610	NZ_JAAQFQ010000005.1	120218	120568	NZ_JAAQFQ010000005.1	110422	112068	NZ_JAAQFQ010000005.1	112076	113398	NZ_JAAQFQ010000005.1	113382	118430
GCF_011605115.1_ASM1160511v1	NZ_JAAQFR010000005.1	152643	153725	NZ_JAAQFR010000005.1	153725	155356	NZ_JAAQFR010000005.1	155307	157346	NZ_JAAQFR010000005.1	157349	157699	NZ_JAAQFR010000005.1	165849	167495	NZ_JAAQFR010000005.1	164519	165841	NZ_JAAQFR010000005.1	159487	164535
GCF_011605285.1_ASM1160528v1	NZ_JAAQFX010000005.1	153087	154169	NZ_JAAQFX010000005.1	154169	155800	NZ_JAAQFX010000005.1	155751	157790	NZ_JAAQFX010000005.1	157793	158143	NZ_JAAQFX010000005.1	166293	167939	NZ_JAAQFX010000005.1	164963	166285	NZ_JAAQFX010000005.1	159931	164979
GCF_011604865.1_ASM1160486v1	NZ_JAAQFY010000005.1	153087	154169	NZ_JAAQFY010000005.1	154169	155800	NZ_JAAQFY010000005.1	155751	157790	NZ_JAAQFY010000005.1	157793	158143	NZ_JAAQFY010000005.1	166293	167939	NZ_JAAQFY010000005.1	164963	166285	NZ_JAAQFY010000005.1	159931	164979
GCF_011812915.1_ASM1181291v1	NZ_JAATKR010000070.1	7393	8472	NZ_JAATKR010000070.1	5760	7391	NZ_JAATKR010000070.1	3770	5809	NZ_JAATKR010000070.1	3417	3767	NZ_JAATKR010000077.1	1381	3027	NZ_JAATKR010000077.1	3035	4357	NZ_JAATKR010000077.1	4341	8927
GCF_011881645.1_ASM1188164v1	NZ_JAATUV010000059.1	16434	17516	NZ_JAATUV010000059.1	17516	19147	NZ_JAATUV010000059.1	19098	21023	NA	NA	NA	NZ_JAATUV010000046.1	21371	23017	NZ_JAATUV010000046.1	23025	24347	NZ_JAATUV010000046.1	24331	29379
GCF_012033725.1_ASM1203372v1	NZ_JAAVLV010000014.1	84980	86062	NZ_JAAVLV010000014.1	86062	87693	NZ_JAAVLV010000014.1	87644	89683	NZ_JAAVLV010000014.1	89686	90036	NZ_JAAVLV010000014.1	99206	100852	NZ_JAAVLV010000014.1	97876	99198	NZ_JAAVLV010000014.1	92841	97892
GCF_013185425.1_ASM1318542v1	NZ_JABADS010000025.1	2495	3574	NZ_JABADS010000025.1	3576	5207	NZ_JABADS010000025.1	5158	7197	NZ_JABADS010000025.1	7200	7550	NZ_JABADS010000025.1	16720	18366	NZ_JABADS010000025.1	15390	16712	NZ_JABADS010000025.1	10355	15406
GCF_013185385.1_ASM1318538v1	NZ_JABADT010000040.1	17995	19074	NZ_JABADT010000040.1	16362	17993	NZ_JABADT010000040.1	14372	16411	NZ_JABADT010000040.1	14019	14369	NZ_JABADT010000040.1	3203	4849	NZ_JABADT010000040.1	4857	6179	NZ_JABADT010000040.1	6163	11214
GCF_013185345.1_ASM1318534v1	NZ_JABADX010000011.1	143201	144283	NZ_JABADX010000011.1	141570	143201	NZ_JABADX010000011.1	139580	141619	NZ_JABADX010000011.1	139227	139577	NZ_JABADX010000011.1	129431	131077	NZ_JABADX010000011.1	131085	132407	NZ_JABADX010000011.1	132391	137439
GCF_013185295.1_ASM1318529v1	NZ_JABADY010000034.1	6189	7271	NZ_JABADY010000034.1	7271	8902	NZ_JABADY010000034.1	8853	10892	NZ_JABADY010000034.1	10895	11245	NZ_JABADY010000034.1	19395	21041	NZ_JABADY010000034.1	18065	19387	NZ_JABADY010000034.1	13033	18081
GCF_015317095.1_ASM1531709v1	NZ_JABCML010000021.1	32812	33894	NZ_JABCML010000021.1	31181	32812	NZ_JABCML010000021.1	29191	31230	NZ_JABCML010000021.1	28838	29188	NZ_JABCML010000021.1	19042	20688	NZ_JABCML010000021.1	20696	22018	NZ_JABCML010000021.1	22002	27050
GCF_015316775.1_ASM1531677v1	NZ_JABCMZ010000010.1	88729	89811	NZ_JABCMZ010000010.1	89811	91442	NZ_JABCMZ010000010.1	91393	93432	NZ_JABCMZ010000010.1	93435	93785	NZ_JABCMZ010000010.1	101935	103581	NZ_JABCMZ010000010.1	100605	101927	NZ_JABCMZ010000010.1	95573	100621
GCF_014155245.1_ASM1415524v1	NZ_JABDTN010000013.1	142240	143322	NZ_JABDTN010000013.1	140609	142240	NZ_JABDTN010000013.1	138619	140658	NZ_JABDTN010000013.1	138266	138616	NZ_JABDTN010000013.1	128470	130116	NZ_JABDTN010000013.1	130124	131446	NZ_JABDTN010000013.1	131430	136478
GCF_014155295.1_ASM1415529v1	NZ_JABDTO010000011.1	3517	4599	NZ_JABDTO010000011.1	4599	6230	NZ_JABDTO010000011.1	6181	8220	NZ_JABDTO010000011.1	8223	8573	NZ_JABDTO010000011.1	35428	37074	NZ_JABDTO010000011.1	34098	35420	NZ_JABDTO010000011.1	29066	34114
GCF_013601725.1_ASM1360172v1	NZ_JABFIQ010000013.1	33808	34890	NZ_JABFIQ010000013.1	34890	36521	NZ_JABFIQ010000013.1	36472	38511	NZ_JABFIQ010000013.1	38514	38864	NZ_JABFIQ010000013.1	47014	48660	NZ_JABFIQ010000013.1	45684	47006	NZ_JABFIQ010000013.1	40652	45700
GCF_013608615.1_ASM1360861v1	NZ_JABFJF010000001.1	443226	444308	NZ_JABFJF010000001.1	444308	445939	NZ_JABFJF010000001.1	445890	447929	NZ_JABFJF010000001.1	447932	448282	NZ_JABFJF010000001.1	456432	458078	NZ_JABFJF010000001.1	455102	456424	NZ_JABFJF010000001.1	450070	455118
GCF_013608825.1_ASM1360882v1	NZ_JABFJI010000013.1	55876	56958	NZ_JABFJI010000013.1	56958	58589	NZ_JABFJI010000013.1	58540	60579	NZ_JABFJI010000013.1	60582	60932	NZ_JABFJI010000013.1	69082	70728	NZ_JABFJI010000013.1	67752	69074	NZ_JABFJI010000013.1	62720	67768
GCF_013609075.1_ASM1360907v1	NZ_JABFJL010000001.1	443226	444308	NZ_JABFJL010000001.1	444308	445939	NZ_JABFJL010000001.1	445890	447929	NZ_JABFJL010000001.1	447932	448282	NZ_JABFJL010000001.1	456432	458078	NZ_JABFJL010000001.1	455102	456424	NZ_JABFJL010000001.1	450070	455118
GCF_013609585.1_ASM1360958v1	NZ_JABFJT010000001.1	17811	18893	NZ_JABFJT010000001.1	16180	17811	NZ_JABFJT010000001.1	14190	16229	NZ_JABFJT010000001.1	13837	14187	NZ_JABFJT010000001.1	4041	5687	NZ_JABFJT010000001.1	5695	7017	NZ_JABFJT010000001.1	7001	12049
GCF_013187405.1_ASM1318740v1	NZ_JABMLY010000039.1	238822	239898	NZ_JABMLY010000039.1	237185	238816	NZ_JABMLY010000039.1	235186	237225	NZ_JABMLY010000039.1	234845	235183	NZ_JABMLY010000039.1	225269	226915	NZ_JABMLY010000039.1	226923	228242	NZ_JABMLY010000039.1	228226	233304
GCF_013187505.1_ASM1318750v1	NZ_JABMMA010000044.1	238767	239843	NZ_JABMMA010000044.1	237130	238761	NZ_JABMMA010000044.1	235131	237170	NZ_JABMMA010000044.1	234790	235128	NZ_JABMMA010000044.1	225214	226860	NZ_JABMMA010000044.1	226868	228187	NZ_JABMMA010000044.1	228171	233249
GCF_013618575.1_ASM1361857v1	NZ_JABSOA010000024.1	76775	77851	NZ_JABSOA010000024.1	75138	76769	NZ_JABSOA010000024.1	73139	75178	NZ_JABSOA010000024.1	72798	73136	NZ_JABSOA010000024.1	63222	64868	NZ_JABSOA010000024.1	64876	66195	NZ_JABSOA010000024.1	66179	71257
GCF_013350195.1_ASM1335019v1	NZ_JABVMO010000067.1	53807	54889	NZ_JABVMO010000067.1	52176	53807	NZ_JABVMO010000067.1	50186	52195	NZ_JABVMO010000067.1	49854	50183	NZ_JABVMO010000067.1	38920	40566	NZ_JABVMO010000067.1	40574	41896	NZ_JABVMO010000067.1	41880	46940
GCF_013350225.1_ASM1335022v1	NZ_JABVMQ010000240.1	134033	135115	NZ_JABVMQ010000240.1	132402	134033	NZ_JABVMQ010000240.1	130412	132421	NZ_JABVMQ010000240.1	130059	130409	NZ_JABVMQ010000240.1	119864	121510	NZ_JABVMQ010000240.1	121518	122837	NZ_JABVMQ010000240.1	122821	127893
GCF_013369795.1_ASM1336979v1	NZ_JABXDL010000043.1	16199	17281	NZ_JABXDL010000043.1	14568	16199	NZ_JABXDL010000043.1	12578	14587	NZ_JABXDL010000043.1	12246	12575	NZ_JABXDL010000043.1	1313	2959	NZ_JABXDL010000043.1	2967	4289	NZ_JABXDL010000043.1	4273	9333
GCF_013369905.1_ASM1336990v1	NZ_JABXEK010000045.1	20085	21167	NZ_JABXEK010000045.1	21167	22798	NZ_JABXEK010000045.1	22779	24788	NZ_JABXEK010000045.1	24791	25120	NZ_JABXEK010000045.1	34407	36053	NZ_JABXEK010000045.1	33077	34399	NZ_JABXEK010000045.1	28033	33093
GCF_014145345.1_ASM1414534v1	NZ_JACBNW010000016.1	82767	83849	NZ_JACBNW010000016.1	81136	82767	NZ_JACBNW010000016.1	79146	81185	NZ_JACBNW010000016.1	78793	79143	NZ_JACBNW010000016.1	69025	70671	NZ_JACBNW010000016.1	70679	72001	NZ_JACBNW010000016.1	71985	77033
GCF_014145355.1_ASM1414535v1	NZ_JACBWQ010000014.1	26309	27391	NZ_JACBWQ010000014.1	27391	29022	NZ_JACBWQ010000014.1	28973	31012	NZ_JACBWQ010000014.1	31015	31365	NZ_JACBWQ010000014.1	39487	41133	NZ_JACBWQ010000014.1	38157	39479	NZ_JACBWQ010000014.1	33125	38173
GCF_013850905.1_ASM1385090v1	NZ_JACCGN010000105.1	12027	13109	NZ_JACCGN010000105.1	13109	14740	NZ_JACCGN010000105.1	14721	16730	NZ_JACCGN010000105.1	16733	17062	NZ_JACCGN010000105.1	26349	27995	NZ_JACCGN010000105.1	25019	26341	NZ_JACCGN010000105.1	19975	25035
GCF_013850845.1_ASM1385084v1	NZ_JACCGO010000103.1	12027	13109	NZ_JACCGO010000103.1	13109	14740	NZ_JACCGO010000103.1	14721	16730	NZ_JACCGO010000103.1	16733	17062	NZ_JACCGO010000103.1	26349	27995	NZ_JACCGO010000103.1	25019	26341	NZ_JACCGO010000103.1	19975	25035
GCF_013424765.1_ASM1342476v1	NZ_JACCOR010000017.1	75853	76932	NZ_JACCOR010000017.1	76934	78565	NZ_JACCOR010000017.1	78516	80555	NZ_JACCOR010000017.1	80558	80908	NZ_JACCOR010000017.1	90078	91724	NZ_JACCOR010000017.1	88748	90070	NZ_JACCOR010000017.1	83713	88764
GCF_013424985.1_ASM1342498v1	NZ_JACCPC010000021.1	12027	13109	NZ_JACCPC010000021.1	13109	14740	NZ_JACCPC010000021.1	14721	16730	NZ_JACCPC010000021.1	16733	17062	NZ_JACCPC010000021.1	26349	27995	NZ_JACCPC010000021.1	25019	26341	NZ_JACCPC010000021.1	19975	25035
GCF_014042325.1_ASM1404232v1	NZ_JACFYD010000001.1	380982	382064	NZ_JACFYD010000001.1	379351	380982	NZ_JACFYD010000001.1	377361	379400	NZ_JACFYD010000001.1	377020	377358	NZ_JACFYD010000001.1	820326	821972	NZ_JACFYD010000001.1	818996	820318	NZ_JACFYD010000001.1	813967	819012
GCF_014050245.1_ASM1405024v1	NZ_JACFZA010000007.1	5804	6886	NZ_JACFZA010000007.1	6886	8517	NZ_JACFZA010000007.1	8468	10507	NZ_JACFZA010000007.1	10510	10860	NZ_JACFZA010000007.1	19010	20656	NZ_JACFZA010000007.1	17680	19002	NZ_JACFZA010000007.1	12648	17696
GCF_014050335.1_ASM1405033v1	NZ_JACFZB010000007.1	7524	8606	NZ_JACFZB010000007.1	8606	10237	NZ_JACFZB010000007.1	10188	12227	NZ_JACFZB010000007.1	12230	12580	NZ_JACFZB010000007.1	20730	22376	NZ_JACFZB010000007.1	19400	20722	NZ_JACFZB010000007.1	14368	19416
GCF_014235825.1_ASM1423582v1	NZ_JACJUH010000013.1	3720	4802	NZ_JACJUH010000013.1	4802	6433	NZ_JACJUH010000013.1	6384	8423	NZ_JACJUH010000013.1	8426	8776	NZ_JACJUH010000013.1	16926	18572	NZ_JACJUH010000013.1	15596	16918	NZ_JACJUH010000013.1	10564	15612
GCF_014450995.1_ASM1445099v1	NZ_JACSYF010000027.1	42365	43447	NZ_JACSYF010000027.1	40734	42365	NZ_JACSYF010000027.1	38744	40753	NZ_JACSYF010000027.1	38412	38741	NZ_JACSYF010000027.1	27479	29125	NZ_JACSYF010000027.1	29133	30455	NZ_JACSYF010000027.1	30439	35499
GCF_014451125.1_ASM1445112v1	NZ_JACSYM010000155.1	4451	5527	NZ_JACSYM010000155.1	2814	4445	NZ_JACSYM010000155.1	815	2854	NZ_JACSYM010000155.1	474	812	NZ_JACSYM010000037.1	6801	8447	NZ_JACSYM010000037.1	5474	6793	NZ_JACSYM010000037.1	412	5490
GCF_014494675.1_ASM1449467v1	NZ_JACUYP010000018.1	3836	4918	NZ_JACUYP010000018.1	4918	6549	NZ_JACUYP010000018.1	6500	8539	NZ_JACUYP010000018.1	8542	8892	NZ_JACUYP010000018.1	19582	21228	NZ_JACUYP010000018.1	18252	19574	NZ_JACUYP010000018.1	13220	18268
GCF_014494615.1_ASM1449461v1	NZ_JACUYR010000018.1	88082	89164	NZ_JACUYR010000018.1	86451	88082	NZ_JACUYR010000018.1	84461	86500	NZ_JACUYR010000018.1	84108	84458	NZ_JACUYR010000018.1	71772	73418	NZ_JACUYR010000018.1	73426	74748	NZ_JACUYR010000018.1	74732	79780
GCF_014494565.1_ASM1449456v1	NZ_JACUYS010000014.1	105887	106969	NZ_JACUYS010000014.1	104256	105887	NZ_JACUYS010000014.1	102266	104305	NZ_JACUYS010000014.1	101913	102263	NZ_JACUYS010000014.1	89577	91223	NZ_JACUYS010000014.1	91231	92553	NZ_JACUYS010000014.1	92537	97585
GCF_014494475.1_ASM1449447v1	NZ_JACUYZ010000005.1	108341	109417	NZ_JACUYZ010000005.1	109423	111054	NZ_JACUYZ010000005.1	111014	113053	NZ_JACUYZ010000005.1	113056	113394	NZ_JACUYZ010000005.1	121324	122970	NZ_JACUYZ010000005.1	119997	121316	NZ_JACUYZ010000005.1	114935	120013
GCF_014926045.1_ASM1492604v1	NZ_JACVXJ010000322.1	3910	4992	NZ_JACVXJ010000322.1	2279	3910	NZ_JACVXJ010000322.1	289	2298	NZ_JACVXJ010000322.1	2	286	NZ_JACVXJ010000154.1	8367	10013	NZ_JACVXJ010000154.1	10021	11340	NZ_JACVXJ010000154.1	11324	11644
GCF_015620275.1_ASM1562027v1	NZ_JACXJL010000021.1	78718	79800	NZ_JACXJL010000021.1	77087	78718	NZ_JACXJL010000021.1	75097	77136	NZ_JACXJL010000021.1	74744	75094	NZ_JACXJL010000021.1	64948	66594	NZ_JACXJL010000021.1	66602	67924	NZ_JACXJL010000021.1	67908	72956
GCF_015620375.1_ASM1562037v1	NZ_JACXJO010000045.1	29590	30672	NZ_JACXJO010000045.1	27959	29590	NZ_JACXJO010000045.1	25969	28008	NZ_JACXJO010000045.1	25616	25966	NZ_JACXJO010000045.1	15820	17466	NZ_JACXJO010000045.1	17474	18796	NZ_JACXJO010000045.1	18780	23828
GCF_015620525.1_ASM1562052v1	NZ_JACXJU010000027.1	5982	7064	NZ_JACXJU010000027.1	7064	8695	NZ_JACXJU010000027.1	8646	10685	NZ_JACXJU010000027.1	10688	11038	NZ_JACXJU010000027.1	19160	20806	NZ_JACXJU010000027.1	17830	19152	NZ_JACXJU010000027.1	12798	17846
GCF_015620605.1_ASM1562060v1	NZ_JACXJZ010000041.1	6471	7553	NZ_JACXJZ010000041.1	7553	9184	NZ_JACXJZ010000041.1	9135	11174	NZ_JACXJZ010000041.1	11177	11527	NZ_JACXJZ010000041.1	20697	22343	NZ_JACXJZ010000041.1	19367	20689	NZ_JACXJZ010000041.1	14332	19383
GCF_015620695.1_ASM1562069v1	NZ_JACXKE010000016.1	94909	95991	NZ_JACXKE010000016.1	95991	97622	NZ_JACXKE010000016.1	97573	99612	NZ_JACXKE010000016.1	99615	99965	NZ_JACXKE010000016.1	109135	110781	NZ_JACXKE010000016.1	107805	109127	NZ_JACXKE010000016.1	102770	107821
GCF_014712315.1_ASM1471231v1	NZ_JACXRF010000022.1	9284	10363	NZ_JACXRF010000022.1	10365	11996	NZ_JACXRF010000022.1	11947	13986	NZ_JACXRF010000022.1	13989	14339	NZ_JACXRF010000022.1	23509	25155	NZ_JACXRF010000022.1	22179	23501	NZ_JACXRF010000022.1	17144	22195
GCF_014712365.1_ASM1471236v1	NZ_JACXRJ010000069.1	17382	18464	NZ_JACXRJ010000069.1	15751	17382	NZ_JACXRJ010000069.1	13761	15800	NZ_JACXRJ010000069.1	13408	13758	NZ_JACXRJ010000069.1	3611	5257	NZ_JACXRJ010000069.1	5265	6587	NZ_JACXRJ010000069.1	6571	11619
GCF_014712575.1_ASM1471257v1	NZ_JACXRS010000009.1	101682	102764	NZ_JACXRS010000009.1	100051	101682	NZ_JACXRS010000009.1	98052	100100	NZ_JACXRS010000009.1	97708	98049	NZ_JACXRS010000009.1	87932	89578	NZ_JACXRS010000009.1	89586	90908	NZ_JACXRS010000009.1	90892	95967
GCF_014895445.1_ASM1489544v1	NZ_JACZLA010000039.1	31046	32125	NZ_JACZLA010000039.1	29413	31044	NZ_JACZLA010000039.1	27423	29462	NZ_JACZLA010000039.1	27070	27420	NZ_JACZLA010000039.1	16254	17900	NZ_JACZLA010000039.1	17908	19230	NZ_JACZLA010000039.1	19214	24265
GCF_014895455.1_ASM1489545v1	NZ_JACZLD010000100.1	3929	5011	NZ_JACZLD010000100.1	2298	3929	NZ_JACZLD010000100.1	308	2347	NZ_JACZLD010000100.1	3	305	NZ_JACZLD010000115.1	6686	8332	NZ_JACZLD010000115.1	5356	6678	NZ_JACZLD010000115.1	324	5372
GCF_014895065.1_ASM1489506v1	NZ_JACZLU010000005.1	63571	64650	NZ_JACZLU010000005.1	61938	63569	NZ_JACZLU010000005.1	59948	61987	NZ_JACZLU010000005.1	59595	59945	NZ_JACZLU010000005.1	48779	50425	NZ_JACZLU010000005.1	50433	51755	NZ_JACZLU010000005.1	51739	56790
GCF_014894945.1_ASM1489494v1	NZ_JACZMA010000015.1	88332	89414	NZ_JACZMA010000015.1	86701	88332	NZ_JACZMA010000015.1	84711	86750	NZ_JACZMA010000015.1	84358	84708	NZ_JACZMA010000015.1	74562	76208	NZ_JACZMA010000015.1	76216	77538	NZ_JACZMA010000015.1	77522	82570
GCF_014894935.1_ASM1489493v1	NZ_JACZMB010000039.1	15196	16278	NZ_JACZMB010000039.1	13565	15196	NZ_JACZMB010000039.1	11575	13614	NZ_JACZMB010000039.1	11222	11572	NZ_JACZMB010000039.1	406	2052	NZ_JACZMB010000039.1	2060	3382	NZ_JACZMB010000039.1	3366	8417
GCF_014893075.1_ASM1489307v1	NZ_JACZMP010000062.1	6756	7838	NZ_JACZMP010000062.1	7838	9469	NZ_JACZMP010000062.1	9420	11459	NZ_JACZMP010000062.1	11462	11812	NZ_JACZMP010000068.1	8227	9873	NZ_JACZMP010000068.1	6897	8219	NZ_JACZMP010000068.1	1862	6913
GCF_014862615.1_ASM1486261v1	NZ_JACZOE010000279.1	3967	5049	NZ_JACZOE010000279.1	2336	3967	NZ_JACZOE010000279.1	346	2385	NZ_JACZOE010000279.1	5	343	NZ_JACZOE010000234.1	3192	4838	NZ_JACZOE010000234.1	4846	5121	NZ_JACZOE010000255.1	3	3653
GCF_014862325.1_ASM1486232v1	NZ_JACZOT010000112.1	332	1414	NZ_JACZOT010000112.1	1414	3045	NZ_JACZOT010000112.1	2996	5035	NZ_JACZOT010000112.1	5038	5433	NZ_JACZOT010000145.1	6707	8353	NZ_JACZOT010000145.1	5377	6699	NZ_JACZOT010000145.1	426	3185
GCF_014879125.1_ASM1487912v1	NZ_JADAPC010000201.1	2138	3220	NZ_JADAPC010000201.1	3220	4851	NZ_JADAPC010000201.1	4802	6841	NZ_JADAPC010000201.1	6844	7194	NZ_JADAPC010000194.1	1	891	NZ_JADAPC010000194.1	899	2221	NZ_JADAPC010000194.1	2205	7253
GCF_014878685.1_ASM1487868v1	NZ_JADAPX010000017.1	88734	89816	NZ_JADAPX010000017.1	87103	88734	NZ_JADAPX010000017.1	85113	87152	NZ_JADAPX010000017.1	84760	85110	NZ_JADAPX010000017.1	74964	76610	NZ_JADAPX010000017.1	76618	77940	NZ_JADAPX010000017.1	77924	82972
GCF_016791825.1_ASM1679182v1	NZ_JADBFK010000008.1	10672	11754	NZ_JADBFK010000008.1	11754	13385	NZ_JADBFK010000008.1	13336	15375	NZ_JADBFK010000008.1	15378	15728	NZ_JADBFK010000008.1	23878	25524	NZ_JADBFK010000008.1	22548	23870	NZ_JADBFK010000008.1	17516	22564
GCF_014892435.1_ASM1489243v1	NZ_JADBJD010000028.1	56271	57353	NZ_JADBJD010000028.1	54640	56271	NZ_JADBJD010000028.1	52650	54689	NZ_JADBJD010000028.1	52297	52647	NZ_JADBJD010000028.1	42501	44147	NZ_JADBJD010000028.1	44155	45477	NZ_JADBJD010000028.1	45461	50509
GCF_014892385.1_ASM1489238v1	NZ_JADBJE010000018.1	80315	81397	NZ_JADBJE010000018.1	78684	80315	NZ_JADBJE010000018.1	76694	78733	NZ_JADBJE010000018.1	76341	76691	NZ_JADBJE010000018.1	66545	68191	NZ_JADBJE010000018.1	68199	69521	NZ_JADBJE010000018.1	69505	74553
GCF_014930825.1_ASM1493082v1	NZ_JADCKN010000005.1	107923	108999	NZ_JADCKN010000005.1	109005	110636	NZ_JADCKN010000005.1	110596	112635	NZ_JADCKN010000005.1	112638	112976	NZ_JADCKN010000005.1	120906	122552	NZ_JADCKN010000005.1	119579	120898	NZ_JADCKN010000005.1	114517	119595
GCF_016791965.1_ASM1679196v1	NZ_JADCMU010000063.1	6022	7104	NZ_JADCMU010000063.1	4391	6022	NZ_JADCMU010000063.1	2401	4440	NZ_JADCMU010000063.1	2048	2398	NZ_JADCMU010000015.1	104285	105931	NZ_JADCMU010000015.1	105939	106958	NZ_JADCMU010000063.1	3	260
GCF_016785725.1_ASM1678572v1	NZ_JADCMV010000036.1	20213	21295	NZ_JADCMV010000036.1	21295	22926	NZ_JADCMV010000036.1	22877	24916	NZ_JADCMV010000036.1	24919	25269	NZ_JADCMV010000036.1	33419	35065	NZ_JADCMV010000036.1	32089	33411	NZ_JADCMV010000036.1	27057	32105
GCF_016786205.1_ASM1678620v1	NZ_JADCMX010000009.1	39646	40728	NZ_JADCMX010000009.1	40728	42359	NZ_JADCMX010000009.1	42310	44349	NZ_JADCMX010000009.1	44352	44702	NZ_JADCMX010000009.1	52852	54498	NZ_JADCMX010000009.1	51522	52844	NZ_JADCMX010000009.1	46490	51538
GCF_016123755.1_ASM1612375v1	NZ_JADDNH010000020.1	80365	81447	NZ_JADDNH010000020.1	78734	80365	NZ_JADDNH010000020.1	76744	78783	NZ_JADDNH010000020.1	76391	76741	NZ_JADDNH010000020.1	66595	68241	NZ_JADDNH010000020.1	68249	69571	NZ_JADDNH010000020.1	69555	74603
GCF_016123785.1_ASM1612378v1	NZ_JADDNJ010000009.1	6714	7796	NZ_JADDNJ010000009.1	7796	9427	NZ_JADDNJ010000009.1	9378	11417	NZ_JADDNJ010000009.1	11420	11770	NZ_JADDNJ010000009.1	19920	21566	NZ_JADDNJ010000009.1	18590	19912	NZ_JADDNJ010000009.1	13558	18606
GCF_016123825.1_ASM1612382v1	NZ_JADDNK010000042.1	16125	17207	NZ_JADDNK010000042.1	14494	16125	NZ_JADDNK010000042.1	12504	14543	NZ_JADDNK010000042.1	12151	12501	NZ_JADDNK010000042.1	2354	4000	NZ_JADDNK010000042.1	4008	5330	NZ_JADDNK010000042.1	5314	10362
GCF_016123815.1_ASM1612381v1	NZ_JADDNL010000021.1	9210	10292	NZ_JADDNL010000021.1	10292	11923	NZ_JADDNL010000021.1	11874	13913	NZ_JADDNL010000021.1	13916	14266	NZ_JADDNL010000021.1	22417	24063	NZ_JADDNL010000021.1	21087	22409	NZ_JADDNL010000021.1	16055	21103
GCF_016123875.1_ASM1612387v1	NZ_JADDNN010000064.1	3343	4425	NZ_JADDNN010000064.1	4425	6056	NZ_JADDNN010000064.1	6007	8046	NZ_JADDNN010000064.1	8049	8399	NZ_JADDNN010000011.1	128470	130116	NZ_JADDNN010000011.1	130124	131446	NZ_JADDNN010000011.1	131430	136478
GCF_016123895.1_ASM1612389v1	NZ_JADDNO010000023.1	120123	121205	NZ_JADDNO010000023.1	121205	122836	NZ_JADDNO010000023.1	122787	124826	NZ_JADDNO010000023.1	124829	125179	NZ_JADDNO010000023.1	133330	134976	NZ_JADDNO010000023.1	132000	133322	NZ_JADDNO010000023.1	126968	132016
GCF_016123935.1_ASM1612393v1	NZ_JADDNP010000038.1	1339	2421	NZ_JADDNP010000038.1	2421	4052	NZ_JADDNP010000038.1	4003	6042	NZ_JADDNP010000038.1	6045	6395	NZ_JADDNP010000038.1	14546	16192	NZ_JADDNP010000038.1	13216	14538	NZ_JADDNP010000038.1	8184	13232
GCF_016123905.1_ASM1612390v1	NZ_JADDNQ010000038.1	16125	17207	NZ_JADDNQ010000038.1	14494	16125	NZ_JADDNQ010000038.1	12504	14543	NZ_JADDNQ010000038.1	12151	12501	NZ_JADDNQ010000038.1	2354	4000	NZ_JADDNQ010000038.1	4008	5330	NZ_JADDNQ010000038.1	5314	10362
GCF_016123945.1_ASM1612394v1	NZ_JADDNR010000042.1	1339	2421	NZ_JADDNR010000042.1	2421	4052	NZ_JADDNR010000042.1	4003	6042	NZ_JADDNR010000042.1	6045	6395	NZ_JADDNR010000042.1	14546	16192	NZ_JADDNR010000042.1	13216	14538	NZ_JADDNR010000042.1	8184	13232
GCF_016123975.1_ASM1612397v1	NZ_JADDNS010000061.1	4245	5327	NZ_JADDNS010000061.1	2614	4245	NZ_JADDNS010000061.1	624	2663	NZ_JADDNS010000061.1	271	621	NZ_JADDNS010000012.1	8141	9787	NZ_JADDNS010000012.1	6811	8133	NZ_JADDNS010000012.1	1779	6827
GCF_016123995.1_ASM1612399v1	NZ_JADDNU010000055.1	4231	5313	NZ_JADDNU010000055.1	2600	4231	NZ_JADDNU010000055.1	610	2649	NZ_JADDNU010000055.1	257	607	NZ_JADDNU010000032.1	129636	131282	NZ_JADDNU010000032.1	131290	132612	NZ_JADDNU010000032.1	132596	137644
GCF_016124065.1_ASM1612406v1	NZ_JADDNV010000062.1	3343	4425	NZ_JADDNV010000062.1	4425	6056	NZ_JADDNV010000062.1	6007	8046	NZ_JADDNV010000062.1	8049	8399	NZ_JADDNV010000011.1	128470	130116	NZ_JADDNV010000011.1	130124	131446	NZ_JADDNV010000011.1	131430	136478
GCF_016124035.1_ASM1612403v1	NZ_JADDNW010000060.1	4245	5327	NZ_JADDNW010000060.1	2614	4245	NZ_JADDNW010000060.1	624	2663	NZ_JADDNW010000060.1	271	621	NZ_JADDNW010000012.1	128470	130116	NZ_JADDNW010000012.1	130124	131446	NZ_JADDNW010000012.1	131430	136478
GCF_016124055.1_ASM1612405v1	NZ_JADDNX010000039.1	1339	2421	NZ_JADDNX010000039.1	2421	4052	NZ_JADDNX010000039.1	4003	6042	NZ_JADDNX010000039.1	6045	6395	NZ_JADDNX010000039.1	14546	16192	NZ_JADDNX010000039.1	13216	14538	NZ_JADDNX010000039.1	8184	13232
GCF_015329985.1_ASM1532998v1	NZ_JADDOC010000053.1	14332	15414	NZ_JADDOC010000053.1	12701	14332	NZ_JADDOC010000053.1	10711	12750	NZ_JADDOC010000053.1	10358	10708	NZ_JADDOC010000053.1	562	2208	NZ_JADDOC010000053.1	2216	3538	NZ_JADDOC010000053.1	3522	8570
GCF_015160235.1_ASM1516023v1	NZ_JADDSJ010000143.1	11091	12173	NZ_JADDSJ010000143.1	12173	13804	NZ_JADDSJ010000143.1	13755	15794	NZ_JADDSJ010000143.1	15797	16147	NZ_JADDSJ010000143.1	24297	25943	NZ_JADDSJ010000143.1	22967	24289	NZ_JADDSJ010000143.1	17935	22983
GCF_015160515.1_ASM1516051v1	NZ_JADDTB010000250.1	4014	5096	NZ_JADDTB010000250.1	2383	4014	NZ_JADDTB010000250.1	393	2432	NZ_JADDTB010000250.1	40	390	NZ_JADDTB010000320.1	6758	8404	NZ_JADDTB010000320.1	5428	6750	NZ_JADDTB010000320.1	396	5444
GCF_015163275.1_ASM1516327v1	NZ_JADEUQ010000038.1	9206	10285	NZ_JADEUQ010000038.1	10287	11918	NZ_JADEUQ010000038.1	11869	13908	NZ_JADEUQ010000038.1	13911	14261	NZ_JADEUQ010000038.1	23431	25077	NZ_JADEUQ010000038.1	22101	23423	NZ_JADEUQ010000038.1	17066	22117
GCF_015731265.1_ASM1573126v1	NZ_JADIGY010000011.1	124192	125274	NZ_JADIGY010000011.1	122561	124192	NZ_JADIGY010000011.1	120571	122610	NZ_JADIGY010000011.1	120218	120568	NZ_JADIGY010000011.1	110422	112068	NZ_JADIGY010000011.1	112076	113398	NZ_JADIGY010000011.1	113382	118430
GCF_015731045.1_ASM1573104v1	NZ_JADIHN010000010.1	124192	125274	NZ_JADIHN010000010.1	122561	124192	NZ_JADIHN010000010.1	120571	122610	NZ_JADIHN010000010.1	120218	120568	NZ_JADIHN010000010.1	110422	112068	NZ_JADIHN010000010.1	112076	113398	NZ_JADIHN010000010.1	113382	118430
GCF_015730905.1_ASM1573090v1	NZ_JADIHP010000010.1	124192	125274	NZ_JADIHP010000010.1	122561	124192	NZ_JADIHP010000010.1	120571	122610	NZ_JADIHP010000010.1	120218	120568	NZ_JADIHP010000010.1	110422	112068	NZ_JADIHP010000010.1	112076	113398	NZ_JADIHP010000010.1	113382	118430
GCF_015730955.1_ASM1573095v1	NZ_JADIHS010000012.1	117572	118654	NZ_JADIHS010000012.1	115941	117572	NZ_JADIHS010000012.1	113951	115990	NZ_JADIHS010000012.1	113598	113948	NZ_JADIHS010000012.1	103802	105448	NZ_JADIHS010000012.1	105456	106778	NZ_JADIHS010000012.1	106762	111810
GCF_015730725.1_ASM1573072v1	NZ_JADIIB010000013.1	11981	13063	NZ_JADIIB010000013.1	13063	14694	NZ_JADIIB010000013.1	14675	16684	NZ_JADIIB010000013.1	16687	17016	NZ_JADIIB010000013.1	26303	27949	NZ_JADIIB010000013.1	24973	26295	NZ_JADIIB010000013.1	19929	24989
GCF_015730715.1_ASM1573071v1	NZ_JADIIC010000013.1	11981	13063	NZ_JADIIC010000013.1	13063	14694	NZ_JADIIC010000013.1	14675	16684	NZ_JADIIC010000013.1	16687	17016	NZ_JADIIC010000013.1	26303	27949	NZ_JADIIC010000013.1	24973	26295	NZ_JADIIC010000013.1	19929	24989
GCF_015730615.1_ASM1573061v1	NZ_JADIIE010000005.1	153080	154162	NZ_JADIIE010000005.1	154162	155793	NZ_JADIIE010000005.1	155744	157783	NZ_JADIIE010000005.1	157786	158136	NZ_JADIIE010000005.1	166286	167932	NZ_JADIIE010000005.1	164956	166278	NZ_JADIIE010000005.1	159924	164972
GCF_017312035.1_ASM1731203v1	NZ_JADKYI010000013.1	3592	4674	NZ_JADKYI010000013.1	4674	6305	NZ_JADKYI010000013.1	6256	8295	NZ_JADKYI010000013.1	8298	8648	NZ_JADKYI010000013.1	16798	18444	NZ_JADKYI010000013.1	15468	16790	NZ_JADKYI010000013.1	10436	15484
GCF_015561105.1_ASM1556110v1	NZ_JADMTH010000012.1	78354	79436	NZ_JADMTH010000012.1	76723	78354	NZ_JADMTH010000012.1	74733	76742	NZ_JADMTH010000012.1	74401	74730	NZ_JADMTH010000012.1	63468	65114	NZ_JADMTH010000012.1	65122	66444	NZ_JADMTH010000012.1	66428	71488
GCF_015553995.1_ASM1555399v1	NZ_JADNHT010000035.1	27253	28332	NZ_JADNHT010000035.1	25620	27251	NZ_JADNHT010000035.1	23630	25669	NZ_JADNHT010000035.1	23277	23627	NZ_JADNHT010000035.1	12461	14107	NZ_JADNHT010000035.1	14115	15437	NZ_JADNHT010000035.1	15421	20472
GCF_015687245.1_ASM1568724v1	NZ_JADPLZ010000010.1	435	1517	NZ_JADPLZ010000010.1	1517	3148	NZ_JADPLZ010000010.1	3099	5138	NZ_JADPLZ010000010.1	5141	5491	NZ_JADPLZ010000010.1	13641	15287	NZ_JADPLZ010000010.1	12311	13633	NZ_JADPLZ010000010.1	7279	12327
GCF_015690385.1_ASM1569038v1	NZ_JADPUV010000010.1	166355	167437	NZ_JADPUV010000010.1	164724	166355	NZ_JADPUV010000010.1	162734	164773	NZ_JADPUV010000010.1	162381	162731	NZ_JADPUV010000010.1	152585	154231	NZ_JADPUV010000010.1	154239	155561	NZ_JADPUV010000010.1	155545	160593
GCF_015690245.1_ASM1569024v1	NZ_JADPUY010000037.1	32006	33088	NZ_JADPUY010000037.1	30375	32006	NZ_JADPUY010000037.1	28385	30424	NZ_JADPUY010000037.1	28032	28382	NZ_JADPUY010000037.1	18236	19882	NZ_JADPUY010000037.1	19890	21212	NZ_JADPUY010000037.1	21196	26244
GCF_016019255.1_ASM1601925v1	NZ_JAEANB010000017.1	102777	103859	NZ_JAEANB010000017.1	101146	102777	NZ_JAEANB010000017.1	99156	101195	NZ_JAEANB010000017.1	98803	99153	NZ_JAEANB010000017.1	89007	90653	NZ_JAEANB010000017.1	90661	91983	NZ_JAEANB010000017.1	91967	97015
GCF_016103275.1_ASM1610327v1	NZ_JAEDXM010000198.1	23396	24478	NZ_JAEDXM010000198.1	24478	26109	NZ_JAEDXM010000198.1	26090	28099	NZ_JAEDXM010000198.1	28102	28431	NZ_JAEDXM010000198.1	37718	39364	NZ_JAEDXM010000198.1	36388	37710	NZ_JAEDXM010000198.1	31344	36404
GCF_016103325.1_ASM1610332v1	NZ_JAEDXN010000165.1	23396	24478	NZ_JAEDXN010000165.1	24478	26109	NZ_JAEDXN010000165.1	26090	28099	NZ_JAEDXN010000165.1	28102	28431	NZ_JAEDXN010000165.1	37718	39364	NZ_JAEDXN010000165.1	36388	37710	NZ_JAEDXN010000165.1	31344	36404
GCF_016103285.1_ASM1610328v1	NZ_JAEDXO010000143.1	42378	43460	NZ_JAEDXO010000143.1	40747	42378	NZ_JAEDXO010000143.1	38757	40766	NZ_JAEDXO010000143.1	38425	38754	NZ_JAEDXO010000143.1	27492	29138	NZ_JAEDXO010000143.1	29146	30468	NZ_JAEDXO010000143.1	30452	35512
GCF_016103225.1_ASM1610322v1	NZ_JAEDXQ010000191.1	23396	24478	NZ_JAEDXQ010000191.1	24478	26109	NZ_JAEDXQ010000191.1	26090	28099	NZ_JAEDXQ010000191.1	28102	28431	NZ_JAEDXQ010000191.1	37717	39363	NZ_JAEDXQ010000191.1	36387	37709	NZ_JAEDXQ010000191.1	31344	34517
GCF_016456325.1_ASM1645632v1	NZ_JAEMET010000056.1	16523	17605	NZ_JAEMET010000056.1	17605	19236	NZ_JAEMET010000056.1	19187	21226	NZ_JAEMET010000056.1	21229	21579	NZ_JAEMET010000056.1	29701	31347	NZ_JAEMET010000056.1	28371	29693	NZ_JAEMET010000056.1	23339	28387
GCF_016773915.1_ASM1677391v1	NZ_JAETXY010000030.1	42362	43444	NZ_JAETXY010000030.1	40731	42362	NZ_JAETXY010000030.1	38741	40750	NZ_JAETXY010000030.1	38409	38738	NZ_JAETXY010000030.1	27476	29122	NZ_JAETXY010000030.1	29130	30452	NZ_JAETXY010000030.1	30436	35496
GCF_016773955.1_ASM1677395v1	NZ_JAETYA010000027.1	42362	43444	NZ_JAETYA010000027.1	40731	42362	NZ_JAETYA010000027.1	38741	40750	NZ_JAETYA010000027.1	38409	38738	NZ_JAETYA010000027.1	27476	29122	NZ_JAETYA010000027.1	29130	30452	NZ_JAETYA010000027.1	30436	35496
GCF_016774775.1_1605m2	NZ_JAEUXX010000031.1	32937	34019	NZ_JAEUXX010000031.1	31306	32937	NZ_JAEUXX010000031.1	29316	31355	NZ_JAEUXX010000031.1	28963	29313	NZ_JAEUXX010000031.1	19167	20813	NZ_JAEUXX010000031.1	20821	22143	NZ_JAEUXX010000031.1	22127	27175
GCF_016774955.1_1556m1	NZ_JAEUYL010000031.1	32937	34019	NZ_JAEUYL010000031.1	31306	32937	NZ_JAEUYL010000031.1	29316	31355	NZ_JAEUYL010000031.1	28963	29313	NZ_JAEUYL010000031.1	19167	20813	NZ_JAEUYL010000031.1	20821	22143	NZ_JAEUYL010000031.1	22127	27175
GCF_016809975.1_ASM1680997v1	NZ_JAFBKG010000023.1	59817	60899	NZ_JAFBKG010000023.1	60899	62530	NZ_JAFBKG010000023.1	62511	64520	NZ_JAFBKG010000023.1	64523	64873	NZ_JAFBKG010000023.1	73422	75068	NZ_JAFBKG010000023.1	72095	73414	NZ_JAFBKG010000023.1	67039	72111
GCF_016858445.1_ASM1685844v1	NZ_JAFCXW010000092.1	2627	3709	NZ_JAFCXW010000092.1	3709	5340	NZ_JAFCXW010000092.1	5291	7330	NZ_JAFCXW010000092.1	7333	7683	NZ_JAFCXW010000088.1	1252	2898	NZ_JAFCXW010000088.1	2906	4228	NZ_JAFCXW010000088.1	4212	9260
GCF_016858565.1_ASM1685856v1	NZ_JAFCYA010000009.1	153183	154262	NZ_JAFCYA010000009.1	154264	155895	NZ_JAFCYA010000009.1	155846	157885	NZ_JAFCYA010000009.1	157888	158238	NZ_JAFCYA010000039.1	8267	9913	NZ_JAFCYA010000039.1	6937	8259	NZ_JAFCYA010000039.1	1902	6953
GCF_016858945.1_ASM1685894v1	NZ_JAFCYS010000004.1	4612	5691	NZ_JAFCYS010000004.1	2979	4610	NZ_JAFCYS010000004.1	989	3028	NZ_JAFCYS010000004.1	636	986	NZ_JAFCYS010000079.1	7902	9548	NZ_JAFCYS010000079.1	6572	7894	NZ_JAFCYS010000079.1	1537	6588
GCF_016858985.1_ASM1685898v1	NZ_JAFCYU010000026.1	56895	57974	NZ_JAFCYU010000026.1	55262	56893	NZ_JAFCYU010000026.1	53272	55311	NZ_JAFCYU010000026.1	52919	53269	NZ_JAFCYU010000026.1	42103	43749	NZ_JAFCYU010000026.1	43757	45079	NZ_JAFCYU010000026.1	45063	50114
GCF_016888405.1_ASM1688840v1	NZ_JAFEJI010000011.1	163354	164436	NZ_JAFEJI010000011.1	161723	163354	NZ_JAFEJI010000011.1	159733	161772	NZ_JAFEJI010000011.1	159380	159730	NZ_JAFEJI010000011.1	149584	151230	NZ_JAFEJI010000011.1	151238	152560	NZ_JAFEJI010000011.1	152544	157592
GCF_017164215.1_ASM1716421v1	NZ_JAFGZO010000030.1	36755	37837	NZ_JAFGZO010000030.1	35124	36755	NZ_JAFGZO010000030.1	33134	35143	NZ_JAFGZO010000030.1	32802	33131	NZ_JAFGZO010000030.1	21869	23515	NZ_JAFGZO010000030.1	23523	24845	NZ_JAFGZO010000030.1	24829	29889
GCF_017164315.1_ASM1716431v1	NZ_JAFGZV010000060.1	5624	6706	NZ_JAFGZV010000060.1	3993	5624	NZ_JAFGZV010000060.1	2003	4042	NZ_JAFGZV010000060.1	1650	2000	NZ_JAFGZV010000018.1	87241	88887	NZ_JAFGZV010000018.1	88895	90217	NZ_JAFGZV010000018.1	90201	95249
GCF_017164375.1_ASM1716437v1	NZ_JAFGZX010000060.1	5624	6706	NZ_JAFGZX010000060.1	3993	5624	NZ_JAFGZX010000060.1	2003	4042	NZ_JAFGZX010000060.1	1650	2000	NZ_JAFGZX010000018.1	7158	8804	NZ_JAFGZX010000018.1	5828	7150	NZ_JAFGZX010000018.1	796	5844
GCF_017164475.1_ASM1716447v1	NZ_JAFHAC010000008.1	145931	147013	NZ_JAFHAC010000008.1	144300	145931	NZ_JAFHAC010000008.1	142310	144349	NZ_JAFHAC010000008.1	141966	142307	NZ_JAFHAC010000008.1	131174	132820	NZ_JAFHAC010000008.1	132828	134150	NZ_JAFHAC010000008.1	134134	139179
GCF_017164695.1_ASM1716469v1	NZ_JAFHAN010000002.1	62980	64056	NZ_JAFHAN010000002.1	61343	62974	NZ_JAFHAN010000002.1	59344	61383	NZ_JAFHAN010000002.1	59003	59341	NZ_JAFHAN010000002.1	49427	51073	NZ_JAFHAN010000002.1	51081	52400	NZ_JAFHAN010000002.1	52384	57462
GCF_017162875.1_ASM1716287v1	NZ_JAFJWC010000006.1	15947	17029	NZ_JAFJWC010000006.1	17029	18660	NZ_JAFJWC010000006.1	18611	20650	NZ_JAFJWC010000006.1	20653	21003	NZ_JAFJWC010000006.1	29125	30771	NZ_JAFJWC010000006.1	27795	29117	NZ_JAFJWC010000006.1	22763	27811
GCF_017162735.1_ASM1716273v1	NZ_JAFJWD010000032.1	15680	16762	NZ_JAFJWD010000032.1	16762	18393	NZ_JAFJWD010000032.1	18344	20383	NZ_JAFJWD010000032.1	20386	20736	NZ_JAFJWD010000032.1	28858	30504	NZ_JAFJWD010000032.1	27528	28850	NZ_JAFJWD010000032.1	22496	27544
GCF_017162715.1_ASM1716271v1	NZ_JAFJWE010000036.1	15947	17029	NZ_JAFJWE010000036.1	17029	18660	NZ_JAFJWE010000036.1	18611	20650	NZ_JAFJWE010000036.1	20653	21003	NZ_JAFJWE010000036.1	29125	30771	NZ_JAFJWE010000036.1	27795	29117	NZ_JAFJWE010000036.1	22763	27811
GCF_017162775.1_ASM1716277v1	NZ_JAFJWX010000035.1	23412	24494	NZ_JAFJWX010000035.1	21781	23412	NZ_JAFJWX010000035.1	19791	21830	NZ_JAFJWX010000035.1	19438	19788	NZ_JAFJWX010000035.1	9670	11316	NZ_JAFJWX010000035.1	11324	12646	NZ_JAFJWX010000035.1	12630	17678
GCF_017163475.1_ASM1716347v1	NZ_JAFJXM010000106.1	1393	2475	NZ_JAFJXM010000106.1	2475	4106	NZ_JAFJXM010000106.1	4057	6096	NZ_JAFJXM010000106.1	6099	6449	NZ_JAFJXM010000094.1	6798	7793	NZ_JAFJXM010000094.1	5468	6790	NZ_JAFJXM010000094.1	433	5484
GCF_017163495.1_ASM1716349v1	NZ_JAFJXN010000007.1	145095	146177	NZ_JAFJXN010000007.1	143464	145095	NZ_JAFJXN010000007.1	141474	143513	NZ_JAFJXN010000007.1	141121	141471	NZ_JAFJXN010000007.1	131325	132971	NZ_JAFJXN010000007.1	132979	134301	NZ_JAFJXN010000007.1	134285	139333
GCF_000303715.2_ASM30371v2	NZ_JH964536.1	304906	305988	NZ_JH964536.1	303275	304906	NZ_JH964536.1	301285	303324	NZ_JH964536.1	300932	301282	NZ_JH964536.1	291136	292782	NZ_JH964536.1	292790	294112	NZ_JH964536.1	294096	299144
GCF_000617985.2_EcK1516	NZ_JHJE01000036.1	57431	58513	NZ_JHJE01000036.1	55800	57431	NZ_JHJE01000036.1	53810	55849	NZ_JHJE01000036.1	53457	53807	NZ_JHJE01000036.1	43689	45335	NZ_JHJE01000036.1	45343	46665	NZ_JHJE01000036.1	46649	51697
GCF_001267335.1_403116	NZ_JHTJ01000005.1	191444	192526	NZ_JHTJ01000005.1	189813	191444	NZ_JHTJ01000005.1	187823	189862	NZ_JHTJ01000005.1	187470	187820	NZ_JHTJ01000005.1	177673	179319	NZ_JHTJ01000005.1	179327	180649	NZ_JHTJ01000005.1	180633	185681
GCF_000627815.1_ASM62781v1	NZ_JJLW01000096.1	26192	27274	NZ_JJLW01000096.1	27274	28905	NZ_JJLW01000096.1	28856	30895	NZ_JJLW01000096.1	30898	31248	NZ_JJLW01000101.1	6732	8378	NZ_JJLW01000101.1	5402	6724	NZ_JJLW01000101.1	370	5418
GCF_000700285.1_ASM70028v1	NZ_JNMJ01000021.1	73469	74551	NZ_JNMJ01000021.1	71838	73469	NZ_JNMJ01000021.1	69848	71887	NZ_JNMJ01000021.1	69495	69845	NZ_JNMJ01000021.1	59699	61345	NZ_JNMJ01000021.1	61353	62675	NZ_JNMJ01000021.1	62659	67707
GCF_000700605.1_ASM70060v1	NZ_JNNF01000095.1	42152	43234	NZ_JNNF01000095.1	40521	42152	NZ_JNNF01000095.1	38531	40570	NZ_JNNF01000095.1	38178	38528	NZ_JNNF01000095.1	27362	29008	NZ_JNNF01000095.1	29016	30338	NZ_JNNF01000095.1	30322	35373
GCF_000703605.1_ASM70360v1	NZ_JNOZ01000092.1	42087	43169	NZ_JNOZ01000092.1	40456	42087	NZ_JNOZ01000092.1	38466	40505	NZ_JNOZ01000092.1	38113	38463	NZ_JNOZ01000092.1	27297	28943	NZ_JNOZ01000092.1	28951	30273	NZ_JNOZ01000092.1	30257	35308
GCF_000703725.1_ASM70372v1	NZ_JNPK01000005.1	25988	27070	NZ_JNPK01000005.1	27070	28701	NZ_JNPK01000005.1	28652	30691	NZ_JNPK01000005.1	30694	31044	NZ_JNPK01000005.1	39600	41246	NZ_JNPK01000005.1	38270	39592	NZ_JNPK01000005.1	33238	38286
GCF_000704245.1_ASM70424v1	NZ_JNQB01000041.1	6266	7348	NZ_JNQB01000041.1	4635	6266	NZ_JNQB01000041.1	2645	4684	NZ_JNQB01000041.1	2292	2642	NZ_JNQB01000004.1	7247	8893	NZ_JNQB01000004.1	5917	7239	NZ_JNQB01000004.1	885	5933
GCF_000704265.1_ASM70426v1	NZ_JNQC01000024.1	5859	6941	NZ_JNQC01000024.1	4228	5859	NZ_JNQC01000024.1	2238	4277	NZ_JNQC01000024.1	1885	2235	NZ_JNQC01000004.1	222076	223722	NZ_JNQC01000004.1	223730	225052	NZ_JNQC01000004.1	225036	230084
GCF_000704165.1_ASM70416v1	NZ_JNQO01000027.1	52521	53603	NZ_JNQO01000027.1	50890	52521	NZ_JNQO01000027.1	48900	50909	NZ_JNQO01000027.1	48568	48897	NZ_JNQO01000027.1	37635	39281	NZ_JNQO01000027.1	39289	40611	NZ_JNQO01000027.1	40595	45655
GCF_000704645.1_ASM70464v1	NZ_JNRK01000007.1	13325	14407	NZ_JNRK01000007.1	14407	16038	NZ_JNRK01000007.1	16019	18028	NZ_JNRK01000007.1	18031	18360	NZ_JNRK01000007.1	27647	29293	NZ_JNRK01000007.1	26317	27639	NZ_JNRK01000007.1	21273	26333
GCF_000704705.1_ASM70470v1	NZ_JNRM01000020.1	13299	14381	NZ_JNRM01000020.1	14381	16012	NZ_JNRM01000020.1	15993	18002	NZ_JNRM01000020.1	18005	18334	NZ_JNRM01000020.1	27621	29267	NZ_JNRM01000020.1	26291	27613	NZ_JNRM01000020.1	21247	26307
GCF_000704725.1_ASM70472v1	NZ_JNRN01000019.1	86827	87909	NZ_JNRN01000019.1	85196	86827	NZ_JNRN01000019.1	83206	85215	NZ_JNRN01000019.1	82874	83203	NZ_JNRN01000019.1	71941	73587	NZ_JNRN01000019.1	73595	74917	NZ_JNRN01000019.1	74901	79961
GCF_000714265.1_ASM71426v1	NZ_JOQV01000003.1	437052	438134	NZ_JOQV01000003.1	435421	437052	NZ_JOQV01000003.1	433431	435470	NZ_JOQV01000003.1	433078	433428	NZ_JOQV01000003.1	423310	424956	NZ_JOQV01000003.1	424964	426286	NZ_JOQV01000003.1	426270	431318
GCF_000714335.1_ASM71433v1	NZ_JOQY01000003.1	439223	440305	NZ_JOQY01000003.1	437592	439223	NZ_JOQY01000003.1	435602	437641	NZ_JOQY01000003.1	435249	435599	NZ_JOQY01000003.1	425481	427127	NZ_JOQY01000003.1	427135	428457	NZ_JOQY01000003.1	428441	433489
GCF_000713655.1_ASM71365v1	NZ_JOSJ01000008.1	45044	46126	NZ_JOSJ01000008.1	43413	45044	NZ_JOSJ01000008.1	41423	43462	NZ_JOSJ01000008.1	41070	41420	NZ_JOSJ01000008.1	30254	31900	NZ_JOSJ01000008.1	31908	33230	NZ_JOSJ01000008.1	33214	38265
GCF_000713685.1_ASM71368v1	NZ_JOSL01000061.1	85517	86599	NZ_JOSL01000061.1	83886	85517	NZ_JOSL01000061.1	81896	83905	NZ_JOSL01000061.1	81564	81893	NZ_JOSL01000061.1	70631	72277	NZ_JOSL01000061.1	72285	73607	NZ_JOSL01000061.1	73591	78651
GCF_000713785.1_ASM71378v1	NZ_JOSP01000101.1	37108	38190	NZ_JOSP01000101.1	35477	37108	NZ_JOSP01000101.1	33487	35496	NZ_JOSP01000101.1	33155	33484	NZ_JOSP01000101.1	22222	23868	NZ_JOSP01000101.1	23876	25198	NZ_JOSP01000101.1	25182	30242
GCF_000785255.1_ASM78525v1	NZ_JSGY01000129.1	26034	27116	NZ_JSGY01000129.1	27116	28747	NZ_JSGY01000129.1	28698	30737	NZ_JSGY01000129.1	30740	31090	NZ_JSGY01000129.1	39212	40858	NZ_JSGY01000129.1	37882	39204	NZ_JSGY01000129.1	32850	37898
GCF_000777515.1_ASM77751v1	NZ_JSIM01000461.1	2562	3644	NZ_JSIM01000461.1	3644	5275	NZ_JSIM01000461.1	5256	7265	NZ_JSIM01000461.1	7268	7597	NZ_JSIM01000461.1	16876	18522	NZ_JSIM01000461.1	15687	16868	NZ_JSIM01000461.1	10510	15570
GCF_000780655.1_ASM78065v1	NZ_JSNO01000059.1	4505	5587	NZ_JSNO01000059.1	5587	7218	NZ_JSNO01000059.1	7169	9208	NZ_JSNO01000059.1	9211	9561	NZ_JSNO01000059.1	17712	19358	NZ_JSNO01000059.1	16382	17704	NZ_JSNO01000059.1	11350	16398
GCF_000780845.1_ASM78084v1	NZ_JSNT01000050.1	236287	237369	NZ_JSNT01000050.1	234656	236287	NZ_JSNT01000050.1	232666	234705	NZ_JSNT01000050.1	232313	232663	NZ_JSNT01000050.1	222545	224191	NZ_JSNT01000050.1	224199	225521	NZ_JSNT01000050.1	225505	230553
GCF_000779075.1_ASM77907v1	NZ_JSPM01000044.1	26152	27234	NZ_JSPM01000044.1	27234	28865	NZ_JSPM01000044.1	28816	30855	NZ_JSPM01000044.1	30858	31208	NZ_JSPM01000044.1	39330	40976	NZ_JSPM01000044.1	38000	39322	NZ_JSPM01000044.1	32968	38016
GCF_000781805.1_ASM78180v1	NZ_JSQW01000075.1	87467	88549	NZ_JSQW01000075.1	85836	87467	NZ_JSQW01000075.1	83846	85885	NZ_JSQW01000075.1	83493	83843	NZ_JSQW01000075.1	73725	75371	NZ_JSQW01000075.1	75379	76701	NZ_JSQW01000075.1	76685	81733
GCF_000781935.1_ASM78193v1	NZ_JSRB01000092.1	26106	27188	NZ_JSRB01000092.1	27188	28819	NZ_JSRB01000092.1	28770	30809	NZ_JSRB01000092.1	30812	31162	NZ_JSRB01000092.1	39284	40930	NZ_JSRB01000092.1	37954	39276	NZ_JSRB01000092.1	32922	37970
GCF_000782375.1_ASM78237v1	NZ_JSRX01000090.1	88269	89351	NZ_JSRX01000090.1	86638	88269	NZ_JSRX01000090.1	84648	86687	NZ_JSRX01000090.1	84295	84645	NZ_JSRX01000090.1	74527	76173	NZ_JSRX01000090.1	76181	77503	NZ_JSRX01000090.1	77487	82535
GCF_000782395.1_ASM78239v1	NZ_JSRY01000127.1	26451	27533	NZ_JSRY01000127.1	27533	29164	NZ_JSRY01000127.1	29115	31154	NZ_JSRY01000127.1	31157	31507	NZ_JSRY01000127.1	39629	41275	NZ_JSRY01000127.1	38299	39621	NZ_JSRY01000127.1	33267	38315
GCF_000782415.1_ASM78241v1	NZ_JSRZ01000122.1	87529	88611	NZ_JSRZ01000122.1	85898	87529	NZ_JSRZ01000122.1	83908	85947	NZ_JSRZ01000122.1	83555	83905	NZ_JSRZ01000122.1	73787	75433	NZ_JSRZ01000122.1	75441	76763	NZ_JSRZ01000122.1	76747	81795
GCF_000782435.1_ASM78243v1	NZ_JSSA01000142.1	217278	218360	NZ_JSSA01000142.1	218360	219991	NZ_JSSA01000142.1	219942	221981	NZ_JSSA01000142.1	221984	222334	NZ_JSSA01000142.1	230456	232102	NZ_JSSA01000142.1	229126	230448	NZ_JSSA01000142.1	224094	229142
GCF_000782455.1_ASM78245v1	NZ_JSSB01000162.1	82891	83973	NZ_JSSB01000162.1	81260	82891	NZ_JSSB01000162.1	79270	81309	NZ_JSSB01000162.1	78917	79267	NZ_JSSB01000162.1	69149	70795	NZ_JSSB01000162.1	70803	72125	NZ_JSSB01000162.1	72109	77157
GCF_000782475.1_ASM78247v1	NZ_JSSC01000096.1	26106	27188	NZ_JSSC01000096.1	27188	28819	NZ_JSSC01000096.1	28770	30809	NZ_JSSC01000096.1	30812	31162	NZ_JSSC01000096.1	39284	40930	NZ_JSSC01000096.1	37954	39276	NZ_JSSC01000096.1	32922	37970
GCF_000782575.1_ASM78257v1	NZ_JSSH01000077.1	236861	237943	NZ_JSSH01000077.1	235230	236861	NZ_JSSH01000077.1	233240	235279	NZ_JSSH01000077.1	232887	233237	NZ_JSSH01000077.1	223119	224765	NZ_JSSH01000077.1	224773	226095	NZ_JSSH01000077.1	226079	231127
GCF_001651685.1_ASM165168v1	NZ_JSVL01000038.1	16947	18029	NZ_JSVL01000038.1	18029	19660	NZ_JSVL01000038.1	19611	21650	NZ_JSVL01000038.1	21653	22003	NZ_JSVL01000038.1	30153	31799	NZ_JSVL01000038.1	28823	30145	NZ_JSVL01000038.1	23791	28839
GCF_001651695.1_ASM165169v1	NZ_JSVQ01000016.1	21991	23073	NZ_JSVQ01000016.1	23073	24704	NZ_JSVQ01000016.1	24685	26694	NZ_JSVQ01000016.1	26697	27026	NZ_JSVQ01000016.1	36313	37959	NZ_JSVQ01000016.1	34983	36305	NZ_JSVQ01000016.1	29939	34999
GCF_000797915.1_Escherichia_coli_CVM_N41498PS_v._1.0	NZ_JUBR01000025.1	3645	4727	NZ_JUBR01000025.1	4727	6358	NZ_JUBR01000025.1	6309	8348	NZ_JUBR01000025.1	8351	8701	NZ_JUBR01000025.1	16851	18497	NZ_JUBR01000025.1	15521	16843	NZ_JUBR01000025.1	10489	15537
GCF_000797695.1_Escherichia_coli_CVM_N38733PS_v._1.0	NZ_JUBX01000125.1	6634	7716	NZ_JUBX01000125.1	5003	6634	NZ_JUBX01000125.1	3013	5052	NZ_JUBX01000125.1	2660	3010	NZ_JUBX01000028.1	127056	128702	NZ_JUBX01000028.1	128710	130032	NZ_JUBX01000028.1	130016	135064
GCF_000798455.1_Escherichia_coli_CVM_N36158PS_v._1.0	NZ_JUCR01000013.1	142132	143214	NZ_JUCR01000013.1	140501	142132	NZ_JUCR01000013.1	138511	140550	NZ_JUCR01000013.1	138158	138508	NZ_JUCR01000013.1	128362	130008	NZ_JUCR01000013.1	130016	131338	NZ_JUCR01000013.1	131322	136370
GCF_000798255.1_Escherichia_coli_CVM_N36093PS_v._1.0	NZ_JUCS01000028.1	13543	14625	NZ_JUCS01000028.1	14625	16256	NZ_JUCS01000028.1	16207	18246	NZ_JUCS01000028.1	18249	18599	NZ_JUCS01000036.1	241804	243450	NZ_JUCS01000036.1	243458	244780	NZ_JUCS01000036.1	244764	249812
GCF_000798415.1_Escherichia_coli_CVM_N34557PS_v._1.0	NZ_JUCU01000030.1	64696	65778	NZ_JUCU01000030.1	63065	64696	NZ_JUCU01000030.1	61075	63114	NZ_JUCU01000030.1	60722	61072	NZ_JUCU01000030.1	50954	52600	NZ_JUCU01000030.1	52608	53930	NZ_JUCU01000030.1	53914	58962
GCF_000798155.1_Escherichia_coli_CVM_N34077PS_v._1.0	NZ_JUCZ01000012.1	141930	143012	NZ_JUCZ01000012.1	143012	144643	NZ_JUCZ01000012.1	144594	146633	NZ_JUCZ01000012.1	146636	146986	NZ_JUCZ01000010.1	6966	8612	NZ_JUCZ01000010.1	5636	6958	NZ_JUCZ01000010.1	604	5652
GCF_000798595.1_Escherichia_coli_CVM_N33601PS_v._1.0	NZ_JUDM01000008.1	138510	139586	NZ_JUDM01000008.1	136873	138504	NZ_JUDM01000008.1	134874	136913	NZ_JUDM01000008.1	134533	134871	NZ_JUDM01000008.1	124957	126603	NZ_JUDM01000008.1	126611	127930	NZ_JUDM01000008.1	127914	132992
GCF_001058895.1_ASM105889v1	NZ_JUXA01000111.1	4138	5220	NZ_JUXA01000111.1	5220	6851	NZ_JUXA01000111.1	6802	8841	NZ_JUXA01000111.1	8844	9194	NZ_JUXA01000111.1	17344	18990	NZ_JUXA01000111.1	16014	17336	NZ_JUXA01000111.1	10982	16030
GCF_001057975.1_ASM105797v1	NZ_JUXB01000098.1	14687	15769	NZ_JUXB01000098.1	13056	14687	NZ_JUXB01000098.1	11066	13105	NZ_JUXB01000098.1	10713	11063	NZ_JUXB01000098.1	917	2563	NZ_JUXB01000098.1	2571	3893	NZ_JUXB01000098.1	3877	8925
GCF_000819105.1_Escherichia_coli_CVM_N33720PS_v1.0	NZ_JWZM01000023.1	179587	180669	NZ_JWZM01000023.1	177956	179587	NZ_JWZM01000023.1	175966	178005	NZ_JWZM01000023.1	175613	175963	NZ_JWZM01000023.1	165817	167463	NZ_JWZM01000023.1	167471	168793	NZ_JWZM01000023.1	168777	173825
GCF_000819085.1_Escherichia_coli_CVM_N33624PS_v1.0	NZ_JWZO01000023.1	80035	81117	NZ_JWZO01000023.1	78404	80035	NZ_JWZO01000023.1	76414	78453	NZ_JWZO01000023.1	76061	76411	NZ_JWZO01000023.1	66265	67911	NZ_JWZO01000023.1	67919	69241	NZ_JWZO01000023.1	69225	74273
GCF_000831715.2_ASM83171v2	NZ_JXMX01000003.1	541861	542940	NZ_JXMX01000003.1	542942	544573	NZ_JXMX01000003.1	544524	546563	NZ_JXMX01000003.1	546566	546916	NZ_JXMX01000003.1	556086	557732	NZ_JXMX01000003.1	554756	556078	NZ_JXMX01000003.1	549721	554772
GCF_000948835.1_ASM94883v1	NZ_JXWE01000010.1	57320	58402	NZ_JXWE01000010.1	55689	57320	NZ_JXWE01000010.1	53699	55738	NZ_JXWE01000010.1	53346	53696	NZ_JXWE01000010.1	43550	45196	NZ_JXWE01000010.1	45204	46526	NZ_JXWE01000010.1	46510	51558
GCF_000935505.1_ASM93550v1	NZ_JYIA01000022.1	12797	13879	NZ_JYIA01000022.1	13879	15510	NZ_JYIA01000022.1	15491	17500	NZ_JYIA01000022.1	17503	17832	NZ_JYIA01000022.1	27119	28765	NZ_JYIA01000022.1	25789	27111	NZ_JYIA01000022.1	20745	25805
GCF_000935435.1_ASM93543v1	NZ_JYID01000017.1	83229	84311	NZ_JYID01000017.1	81598	83229	NZ_JYID01000017.1	79608	81617	NZ_JYID01000017.1	79276	79605	NZ_JYID01000017.1	68343	69989	NZ_JYID01000017.1	69997	71319	NZ_JYID01000017.1	71303	76363
GCF_002971435.1_ASM297143v1	NZ_JZNA01000005.1	533	1609	NZ_JZNA01000005.1	1615	3246	NZ_JZNA01000005.1	3206	5245	NZ_JZNA01000005.1	5248	5586	NZ_JZNA01000005.1	13516	15162	NZ_JZNA01000005.1	12189	13508	NZ_JZNA01000005.1	7127	12205
GCF_002971525.1_ASM297152v1	NZ_JZNG01000025.1	223473	224549	NZ_JZNG01000025.1	221836	223467	NZ_JZNG01000025.1	219837	221876	NZ_JZNG01000025.1	219496	219834	NZ_JZNG01000025.1	209920	211566	NZ_JZNG01000025.1	211574	212893	NZ_JZNG01000025.1	212877	217955
GCF_002972195.1_ASM297219v1	NZ_JZNQ01000013.1	692	1768	NZ_JZNQ01000013.1	1774	3405	NZ_JZNQ01000013.1	3365	5404	NZ_JZNQ01000013.1	5407	5745	NZ_JZNQ01000013.1	13675	15321	NZ_JZNQ01000013.1	12348	13667	NZ_JZNQ01000013.1	7286	12364
GCF_002972255.1_ASM297225v1	NZ_JZNW01000163.1	75807	76889	NZ_JZNW01000163.1	76889	78520	NZ_JZNW01000163.1	78471	80510	NZ_JZNW01000163.1	80513	80863	NZ_JZNW01000163.1	90033	91679	NZ_JZNW01000163.1	88703	90025	NZ_JZNW01000163.1	83668	88719
GCF_002973455.1_ASM297345v1	NZ_JZPK01000183.1	960	2042	NZ_JZPK01000183.1	2042	3673	NZ_JZPK01000183.1	3624	5663	NZ_JZPK01000183.1	5666	6016	NZ_JZPK01000183.1	15186	16832	NZ_JZPK01000183.1	13856	15178	NZ_JZPK01000183.1	8821	13872
GCF_002973395.1_ASM297339v1	NZ_JZPM01000003.1	15919	17001	NZ_JZPM01000003.1	14288	15919	NZ_JZPM01000003.1	12298	14337	NZ_JZPM01000003.1	11945	12295	NZ_JZPM01000003.1	1129	2775	NZ_JZPM01000003.1	2783	4105	NZ_JZPM01000003.1	4089	9140
GCF_002973295.1_ASM297329v1	NZ_JZPW01000009.1	6792	7874	NZ_JZPW01000009.1	7874	9505	NZ_JZPW01000009.1	9456	11495	NZ_JZPW01000009.1	11498	11848	NZ_JZPW01000009.1	21018	22664	NZ_JZPW01000009.1	19688	21010	NZ_JZPW01000009.1	14653	19704
GCF_002973035.1_ASM297303v1	NZ_JZQN01000031.1	513	1589	NZ_JZQN01000031.1	1595	3226	NZ_JZQN01000031.1	3186	5225	NZ_JZQN01000031.1	5228	5566	NZ_JZQN01000031.1	13496	15142	NZ_JZQN01000031.1	12169	13488	NZ_JZQN01000031.1	7107	12185
GCF_002972665.1_ASM297266v1	NZ_JZQS01000067.1	55956	57038	NZ_JZQS01000067.1	54325	55956	NZ_JZQS01000067.1	52335	54374	NZ_JZQS01000067.1	51982	52332	NZ_JZQS01000067.1	41166	42812	NZ_JZQS01000067.1	42820	44142	NZ_JZQS01000067.1	44126	49177
GCF_002972615.1_ASM297261v1	NZ_JZQU01000129.1	76073	77155	NZ_JZQU01000129.1	77155	78786	NZ_JZQU01000129.1	78737	80776	NZ_JZQU01000129.1	80779	81129	NZ_JZQU01000129.1	90299	91945	NZ_JZQU01000129.1	88969	90291	NZ_JZQU01000129.1	83934	88985
GCF_000316865.2_ASM31686v2	NZ_KB001743.1	4219	5301	NZ_KB001743.1	5301	6932	NZ_KB001743.1	6883	8922	NZ_KB001743.1	8925	9275	NZ_KB001711.1	19368	21014	NZ_KB001711.1	21022	22344	NZ_KB001711.1	22328	27376
GCF_000326965.1_Esch_coli_KTE125_V1	NZ_KB732170.1	16358	17440	NZ_KB732170.1	17440	19071	NZ_KB732170.1	19022	21061	NZ_KB732170.1	21064	21414	NZ_KB732170.1	29536	31182	NZ_KB732170.1	28206	29528	NZ_KB732170.1	23174	28222
GCF_000352105.1_Esch_coli_KTE9_V1	NZ_KB732995.1	584711	585793	NZ_KB732995.1	583080	584711	NZ_KB732995.1	581090	583129	NZ_KB732995.1	580749	581087	NZ_KB732995.1	572473	574053	NZ_KB732995.1	1021453	1022775	NZ_KB732995.1	1016424	1021469
GCF_000352665.1_Esch_coli_KTE144_V1	NZ_KB733113.1	361539	362348	NZ_KB733113.1	25152	26783	NZ_KB733113.1	26734	28773	NZ_KB733113.1	28776	29117	NZ_KB733113.1	38263	39909	NZ_KB733113.1	36933	38255	NZ_KB733113.1	31904	36949
GCF_000352965.1_Esch_coli_KTE202_V1	NZ_KB733188.1	73227	74309	NZ_KB733188.1	74309	75940	NZ_KB733188.1	75891	77930	NZ_KB733188.1	77933	78283	NZ_KB733188.1	86405	88051	NZ_KB733188.1	85075	86397	NZ_KB733188.1	80043	85091
GCF_000352325.1_Esch_coli_KTE50_V1	NZ_KB733431.1	1954291	1955373	NZ_KB733431.1	1955373	1957004	NZ_KB733431.1	1956955	1958994	NZ_KB733431.1	1958997	1959347	NZ_KB733431.1	1967469	1969115	NZ_KB733431.1	1966139	1967461	NZ_KB733431.1	1961107	1966155
GCF_000407825.1_Esch_coli_KTE19_V1	NZ_KE136675.1	3189530	3190606	NZ_KE136675.1	3187893	3189524	NZ_KE136675.1	3185894	3187933	NZ_KE136675.1	3185553	3185891	NZ_KE136675.1	3175977	3177623	NZ_KE136675.1	3177631	3178950	NZ_KE136675.1	3178934	3184012
GCF_000456685.1_Esch_coli_HVH_43_4-2173468_V1	NZ_KE699248.1	4023490	4024572	NZ_KE699248.1	4021859	4023490	NZ_KE699248.1	4019869	4021908	NZ_KE699248.1	4019516	4019866	NZ_KE699248.1	4009748	4011394	NZ_KE699248.1	4011402	4012724	NZ_KE699248.1	4012708	4017756
GCF_000456705.1_Esch_coli_HVH_44_4-2298570_V1	NZ_KE699256.1	308616	309698	NZ_KE699256.1	309698	311329	NZ_KE699256.1	311280	313319	NZ_KE699256.1	313322	313672	NZ_KE699256.1	321794	323440	NZ_KE699256.1	320464	321786	NZ_KE699256.1	315432	320480
GCF_000458705.1_Esch_coli_HVH_182_4-0985554_V1	NZ_KE700603.1	61656	62738	NZ_KE700603.1	62738	64369	NZ_KE700603.1	64320	66359	NZ_KE700603.1	66362	66712	NZ_KE700603.1	74834	76480	NZ_KE700603.1	73504	74826	NZ_KE700603.1	68472	73520
GCF_000459575.1_Esch_coli_KOEGE_7_16a_V1	NZ_KE701202.1	25324	26403	NZ_KE701202.1	23691	25322	NZ_KE701202.1	21701	23740	NZ_KE701202.1	21348	21698	NZ_KE701202.1	10532	12178	NZ_KE701202.1	12186	13508	NZ_KE701202.1	13492	18543
GCF_000459915.1_Esch_coli_KOEGE_118_317a_V1	NZ_KE701414.1	652251	653333	NZ_KE701414.1	650620	652251	NZ_KE701414.1	648630	650669	NZ_KE701413.1	3994780	3995121	NZ_KE701413.1	3983988	3985634	NZ_KE701413.1	3985642	3986964	NZ_KE701413.1	3986948	3991993
GCF_000460055.1_Esch_coli_UMEA_3053-1_V1	NZ_KE701491.1	329603	330685	NZ_KE701491.1	327972	329603	NZ_KE701491.1	325982	328021	NZ_KE701414.1	648289	648627	NZ_KE701414.1	640013	641593	NZ_KE701414.1	641674	642951	NZ_KE701414.1	642935	646720
GCF_000460315.1_Esch_coli_UMEA_3144-1_V1	NZ_KE701669.1	299461	300543	NZ_KE701669.1	300543	302174	NZ_KE701669.1	302125	304164	NZ_KE701491.1	325629	325979	NZ_KE701491.1	315833	317479	NZ_KE701491.1	317487	318809	NZ_KE701491.1	318793	323841
GCF_000460595.1_Esch_coli_UMEA_3176-1_V1	NZ_KE701869.1	298776	299858	NZ_KE701869.1	297145	298776	NZ_KE701869.1	295155	297164	NZ_KE701669.1	304167	304517	NZ_KE701669.1	312639	314285	NZ_KE701669.1	311309	312631	NZ_KE701669.1	306277	311325
GCF_000460735.1_Esch_coli_UMEA_3200-1_V1	NZ_KE701974.1	348314	349396	NZ_KE701974.1	349396	351027	NZ_KE701974.1	350978	353017	NZ_KE701869.1	294823	295152	NZ_KE701869.1	283890	285536	NZ_KE701869.1	285544	286866	NZ_KE701869.1	286850	291910
GCF_000485635.1_ASM48563v1	NZ_KI521801.1	16107	17186	NZ_KI521801.1	14474	16105	NZ_KI521801.1	12484	14523	NZ_KE701974.1	353020	353370	NZ_KE701974.1	361492	363138	NZ_KE701974.1	360162	361484	NZ_KE701974.1	355130	360178
GCF_000494995.1_Esch_coli_HVH_136_4-5970458_V1	NZ_KI538702.1	1296018	1297100	NZ_KI538702.1	1294387	1296018	NZ_KI538702.1	1292397	1294436	NZ_KI521801.1	12131	12481	NZ_KI521801.1	1315	2961	NZ_KI521801.1	2969	4291	NZ_KI521801.1	4275	9326
GCF_000495095.1_Esch_coli_HVH_108_4-6924867_V1	NZ_KI538817.1	10652	11731	NZ_KI538817.1	9019	10650	NZ_KI538817.1	7029	9068	NZ_KI538702.1	1292044	1292394	NZ_KI538702.1	1282276	1283922	NZ_KI538702.1	1283930	1285252	NZ_KI538702.1	1285236	1290284
GCF_000692515.1_Esch_coli_BIDMC_71_V1	NZ_KK736350.1	12164	13246	NZ_KK736350.1	13246	14877	NZ_KK736350.1	14828	16867	NZ_KK736350.1	16870	17220	NZ_KK736350.1	25359	27005	NZ_KK736350.1	24029	25351	NZ_KK736350.1	19008	22037
GCF_000692635.1_Esch_coli_BIDMC_77_V1	NZ_KK736421.1	1012427	1013509	NZ_KK736421.1	1010796	1012427	NZ_KK736421.1	1008806	1010845	NZ_KK736421.1	1008453	1008803	NZ_KK736421.1	998657	1000303	NZ_KK736421.1	1000311	1001633	NZ_KK736421.1	1001617	1006665
GCF_000692755.1_Esch_coli_MGH_57_V1	NZ_KK736495.1	311866	312948	NZ_KK736495.1	310235	311866	NZ_KK736495.1	308245	310254	NZ_KK736495.1	307913	308242	NZ_KK736495.1	296980	298626	NZ_KK736495.1	298634	299956	NZ_KK736495.1	299940	305000
GCF_001970035.1_ASM197003v1	NZ_KZ160115.1	554855	555937	NZ_KZ160115.1	553224	554855	NZ_KZ160115.1	551234	553273	NZ_KZ160115.1	550881	551231	NZ_KZ160115.1	541085	542731	NZ_KZ160115.1	542739	544061	NZ_KZ160115.1	544045	549093
GCF_002243755.1_ASM224375v1	NZ_KZ268936.1	955520	956329	NZ_KZ268936.1	4335073	4336704	NZ_KZ268936.1	4333074	4335113	NZ_KZ268936.1	4332733	4333071	NZ_KZ268936.1	4323157	4324803	NZ_KZ268936.1	4324811	4326130	NZ_KZ268936.1	4326114	4331192
GCF_002243765.1_ASM224376v1	NZ_KZ268972.1	393113	394195	NZ_KZ268972.1	391482	393113	NZ_KZ268972.1	389492	391531	NZ_KZ268972.1	389139	389489	NZ_KZ268972.1	379343	380989	NZ_KZ268972.1	380997	382319	NZ_KZ268972.1	382303	387351
GCF_002243975.1_ASM224397v1	NZ_KZ269064.1	175794	176876	NZ_KZ269064.1	176876	178507	NZ_KZ269064.1	178458	180497	NZ_KZ269064.1	180500	180850	NZ_KZ269064.1	189000	190646	NZ_KZ269064.1	187670	188992	NZ_KZ269064.1	182638	187686
GCF_002244835.1_ASM224483v1	NZ_KZ269668.1	588099	589175	NZ_KZ269668.1	586462	588093	NZ_KZ269668.1	584463	586502	NZ_KZ269668.1	584122	584460	NZ_KZ269668.1	574546	576192	NZ_KZ269668.1	576200	577519	NZ_KZ269668.1	577503	582581
GCF_001637785.1_ASM163778v1	NZ_LAUC01000152.1	304	1386	NZ_LAUC01000152.1	1386	3017	NZ_LAUC01000152.1	2968	5007	NZ_LAUC01000152.1	5010	5360	NZ_LAUC01000152.1	14530	16176	NZ_LAUC01000152.1	13200	14522	NZ_LAUC01000152.1	8165	13216
GCF_001012095.1_CFSAN026810_01.0	NZ_LDDG01000025.1	35263	36345	NZ_LDDG01000025.1	33632	35263	NZ_LDDG01000025.1	31642	33651	NZ_LDDG01000025.1	31289	31639	NZ_LDDG01000025.1	21510	23156	NZ_LDDG01000025.1	23164	24486	NZ_LDDG01000025.1	24470	29530
GCF_001012345.1_CFSAN026809_01.0	NZ_LDDH01000006.1	35358	36440	NZ_LDDH01000006.1	33727	35358	NZ_LDDH01000006.1	31737	33746	NZ_LDDH01000006.1	31384	31734	NZ_LDDH01000006.1	21605	23251	NZ_LDDH01000006.1	23259	24581	NZ_LDDH01000006.1	24565	29625
GCF_001012025.1_CFSAN026796_01.0	NZ_LDDL01000005.1	56320	57402	NZ_LDDL01000005.1	57402	59033	NZ_LDDL01000005.1	58984	61023	NZ_LDDL01000005.1	61026	61376	NZ_LDDL01000005.1	69526	71172	NZ_LDDL01000005.1	68196	69518	NZ_LDDL01000005.1	63164	68212
GCF_001309645.1_ASM130964v1	NZ_LECN01000171.1	42313	43395	NZ_LECN01000171.1	40682	42313	NZ_LECN01000171.1	38692	40701	NZ_LECN01000171.1	38360	38689	NZ_LECN01000171.1	27427	29073	NZ_LECN01000171.1	29081	30403	NZ_LECN01000171.1	30387	35447
GCF_001660105.1_ASM166010v1	NZ_LFHV01000009.1	143689	144771	NZ_LFHV01000009.1	142058	143689	NZ_LFHV01000009.1	140068	142107	NZ_LFHV01000009.1	139715	140065	NZ_LFHV01000009.1	129919	131565	NZ_LFHV01000009.1	131573	132895	NZ_LFHV01000009.1	132879	137927
GCF_001911485.1_ASM191148v1	NZ_LGLZ01000131.1	6144	7226	NZ_LGLZ01000131.1	4513	6144	NZ_LGLZ01000131.1	2523	4532	NZ_LGLZ01000131.1	2191	2520	NZ_LGLZ01000142.1	112426	114072	NZ_LGLZ01000142.1	114080	115402	NZ_LGLZ01000142.1	115386	120446
GCF_001263735.1_ASM126373v1	NZ_LHAT01000038.1	16570	17649	NZ_LHAT01000038.1	14937	16568	NZ_LHAT01000038.1	12947	14986	NZ_LHAT01000038.1	12594	12944	NZ_LHAT01000038.1	1778	3424	NZ_LHAT01000038.1	3432	4754	NZ_LHAT01000038.1	4738	9789
GCF_001262775.1_2089-2	NZ_LHCX01000027.1	7841	8923	NZ_LHCX01000027.1	8923	10554	NZ_LHCX01000027.1	10535	12544	NZ_LHCX01000027.1	12547	12897	NZ_LHCX01000027.1	21030	22676	NZ_LHCX01000027.1	19700	21022	NZ_LHCX01000027.1	14656	19716
GCF_001402805.1_ASM140280v1	NZ_LLKU01000001.1	142132	143214	NZ_LLKU01000001.1	140501	142132	NZ_LLKU01000001.1	138511	140550	NZ_LLKU01000001.1	138158	138508	NZ_LLKU01000001.1	128362	130008	NZ_LLKU01000001.1	130016	131338	NZ_LLKU01000001.1	131322	136370
GCF_001463325.1_ASM146332v1	NZ_LNIE01000012.1	46848	47930	NZ_LNIE01000012.1	47930	49561	NZ_LNIE01000012.1	49512	51551	NZ_LNIE01000012.1	51554	51904	NZ_LNIE01000012.1	60054	61700	NZ_LNIE01000012.1	58724	60046	NZ_LNIE01000012.1	53692	58740
GCF_001607435.1_ASM160743v1	NZ_LNZL01000067.1	215825	216907	NZ_LNZL01000067.1	214194	215825	NZ_LNZL01000067.1	212204	214213	NZ_LNZL01000067.1	211872	212201	NZ_LNZL01000067.1	200939	202585	NZ_LNZL01000067.1	202593	203915	NZ_LNZL01000067.1	203899	208959
GCF_001606615.1_ASM160661v1	NZ_LOGN01000054.1	12055	13137	NZ_LOGN01000054.1	13137	14768	NZ_LOGN01000054.1	14749	16758	NZ_LOGN01000054.1	16761	17090	NZ_LOGN01000054.1	26376	28022	NZ_LOGN01000054.1	25046	26368	NZ_LOGN01000054.1	20002	25062
GCF_001606915.1_ASM160691v1	NZ_LOIE01000046.1	19106	20188	NZ_LOIE01000046.1	20188	21819	NZ_LOIE01000046.1	21800	23809	NZ_LOIE01000046.1	23812	24141	NZ_LOIE01000046.1	33428	35074	NZ_LOIE01000046.1	32098	33420	NZ_LOIE01000046.1	27054	32114
GCF_001607365.1_ASM160736v1	NZ_LOJB01000046.1	25253	26335	NZ_LOJB01000046.1	26335	27966	NZ_LOJB01000046.1	27947	29956	NZ_LOJB01000046.1	29959	30288	NZ_LOJB01000046.1	39575	41221	NZ_LOJB01000046.1	38245	39567	NZ_LOJB01000046.1	33201	38261
GCF_001576315.1_ASM157631v1	NZ_LONW01000028.1	14242	15324	NZ_LONW01000028.1	15324	16955	NZ_LONW01000028.1	16906	18945	NZ_LONW01000028.1	18948	19298	NZ_LONW01000028.1	27448	29094	NZ_LONW01000028.1	26118	27440	NZ_LONW01000028.1	21086	26134
GCF_001575545.1_ASM157554v1	NZ_LOOH01000086.1	14580	15662	NZ_LOOH01000086.1	12949	14580	NZ_LOOH01000086.1	10959	12998	NZ_LOOH01000086.1	10606	10956	NZ_LOOH01000086.1	810	2456	NZ_LOOH01000086.1	2464	3786	NZ_LOOH01000086.1	3770	8818
GCF_001576205.1_ASM157620v1	NZ_LOPD01000031.1	18013	19092	NZ_LOPD01000031.1	16380	18011	NZ_LOPD01000031.1	14390	16429	NZ_LOPD01000031.1	14037	14387	NZ_LOPD01000031.1	3221	4867	NZ_LOPD01000031.1	4875	6197	NZ_LOPD01000031.1	6181	11232
GCF_001572045.1_ASM157204v1	NZ_LPXY01000195.1	85962	87041	NZ_LPXY01000195.1	87043	88674	NZ_LPXY01000195.1	88625	90664	NZ_LPXY01000195.1	90667	91017	NZ_LPXY01000195.1	100187	101833	NZ_LPXY01000195.1	98857	100179	NZ_LPXY01000195.1	93825	98873
GCF_001572005.1_ASM157200v1	NZ_LPYK01000198.1	6704	7786	NZ_LPYK01000198.1	7786	9417	NZ_LPYK01000198.1	9368	11407	NZ_LPYK01000198.1	11410	11760	NZ_LPYK01000198.1	19910	21556	NZ_LPYK01000198.1	18580	19902	NZ_LPYK01000198.1	13548	18596
GCF_001572285.1_ASM157228v1	NZ_LPYN01000258.1	82768	83850	NZ_LPYN01000258.1	81137	82768	NZ_LPYN01000258.1	79147	81186	NZ_LPYN01000258.1	78794	79144	NZ_LPYN01000258.1	68998	70644	NZ_LPYN01000258.1	70652	71974	NZ_LPYN01000258.1	71958	77006
GCF_001572205.1_ASM157220v1	NZ_LPYO01000203.1	33101	34180	NZ_LPYO01000203.1	31468	33099	NZ_LPYO01000203.1	29478	31517	NZ_LPYO01000203.1	29125	29475	NZ_LPYO01000203.1	18309	19955	NZ_LPYO01000203.1	19963	21285	NZ_LPYO01000203.1	21269	26317
GCF_001572345.1_ASM157234v1	NZ_LPYQ01000160.1	32888	33967	NZ_LPYQ01000160.1	31255	32886	NZ_LPYQ01000160.1	29265	31304	NZ_LPYQ01000160.1	28912	29262	NZ_LPYQ01000160.1	18096	19742	NZ_LPYQ01000160.1	19750	21072	NZ_LPYQ01000160.1	21056	26104
GCF_001572445.1_ASM157244v1	NZ_LPYZ01000205.1	33139	34218	NZ_LPYZ01000205.1	31506	33137	NZ_LPYZ01000205.1	29516	31555	NZ_LPYZ01000205.1	29163	29513	NZ_LPYZ01000205.1	18347	19993	NZ_LPYZ01000205.1	20001	21323	NZ_LPYZ01000205.1	21307	26355
GCF_001572535.1_ASM157253v1	NZ_LPZC01000033.1	44256	45338	NZ_LPZC01000033.1	45338	46969	NZ_LPZC01000033.1	46920	48959	NZ_LPZC01000033.1	48962	49312	NZ_LPZC01000033.1	57462	59108	NZ_LPZC01000033.1	56132	57454	NZ_LPZC01000033.1	51100	56148
GCF_001519775.1_ASM151977v1	NZ_LQSF01000078.1	25497	26579	NZ_LQSF01000078.1	26579	28210	NZ_LQSF01000078.1	28161	30200	NZ_LQSF01000078.1	30203	30553	NZ_LQSF01000078.1	38675	40321	NZ_LQSF01000078.1	37345	38667	NZ_LQSF01000078.1	32313	37361
GCF_001519835.1_ASM151983v1	NZ_LQSW01000108.1	36608	37690	NZ_LQSW01000108.1	34977	36608	NZ_LQSW01000108.1	32987	35026	NZ_LQSW01000108.1	32634	32984	NZ_LQSW01000108.1	22866	24512	NZ_LQSW01000108.1	24520	25842	NZ_LQSW01000108.1	25826	30874
GCF_001520275.1_ASM152027v1	NZ_LQTG01000210.1	25392	26474	NZ_LQTG01000210.1	26474	28105	NZ_LQTG01000210.1	28056	30095	NZ_LQTG01000210.1	30098	30448	NZ_LQTG01000217.1	2726	4372	NZ_LQTG01000217.1	1396	2718	NZ_LQTG01000217.1	3	1412
GCF_001519795.1_ASM151979v1	NZ_LQTJ01000123.1	22036	23118	NZ_LQTJ01000123.1	23118	24749	NZ_LQTJ01000123.1	24730	26739	NZ_LQTJ01000123.1	26742	27071	NZ_LQTJ01000074.1	246225	247871	NZ_LQTJ01000074.1	247879	249201	NZ_LQTJ01000074.1	249185	254245
GCF_001520315.1_ASM152031v1	NZ_LQTO01000015.1	14743	15825	NZ_LQTO01000015.1	13112	14743	NZ_LQTO01000015.1	11122	13161	NZ_LQTO01000015.1	10778	11119	NZ_LQTO01000015.1	1	1632	NZ_LQTO01000015.1	1640	2962	NZ_LQTO01000015.1	2946	7991
GCF_001520435.1_ASM152043v1	NZ_LQTU01000206.1	16511	17593	NZ_LQTU01000206.1	17593	19224	NZ_LQTU01000206.1	19175	21214	NZ_LQTU01000206.1	21217	21567	NZ_LQTU01000202.1	18098	19744	NZ_LQTU01000202.1	19752	21074	NZ_LQTU01000202.1	21058	25755
GCF_001521075.1_ASM152107v1	NZ_LQTW01000082.1	77509	78591	NZ_LQTW01000082.1	75878	77509	NZ_LQTW01000082.1	73888	75927	NZ_LQTW01000082.1	73535	73885	NZ_LQTW01000082.1	63767	65413	NZ_LQTW01000082.1	65421	66743	NZ_LQTW01000082.1	66727	71775
GCF_001520235.1_ASM152023v1	NZ_LQUF01000021.1	9188	10270	NZ_LQUF01000021.1	7557	9188	NZ_LQUF01000021.1	5567	7606	NZ_LQUF01000021.1	5214	5564	NZ_LQUF01000115.1	2598	4244	NZ_LQUF01000115.1	1268	2590	NZ_LQUF01000115.1	4	1284
GCF_001519145.1_ASM151914v1	NZ_LQUQ01000032.1	10823	11905	NZ_LQUQ01000032.1	9192	10823	NZ_LQUQ01000101.1	27312	29351	NZ_LQUQ01000101.1	29354	29692	NZ_LQUQ01000101.1	36388	37968	NZ_LQUQ01000101.1	35030	36307	NZ_LQUQ01000101.1	31261	35046
GCF_001520575.1_ASM152057v1	NZ_LQVA01000274.1	16355	17437	NZ_LQVA01000274.1	17437	19068	NZ_LQVA01000274.1	19019	21058	NZ_LQVA01000274.1	21061	21411	NZ_LQVA01000101.1	2813	4459	NZ_LQVA01000101.1	1483	2805	NZ_LQVA01000101.1	3	1499
GCF_001520835.1_ASM152083v1	NZ_LQVE01000245.1	26543	27625	NZ_LQVE01000245.1	27625	29256	NZ_LQVE01000245.1	29207	30835	NZ_LQVE01000077.1	5545	5895	NZ_LQVE01000273.1	2813	4459	NZ_LQVE01000273.1	1483	2805	NZ_LQVE01000273.1	159	1499
GCF_001520935.1_ASM152093v1	NZ_LQVQ01000340.1	16511	17593	NZ_LQVQ01000340.1	17593	19224	NZ_LQVQ01000340.1	19175	20803	NZ_LQVQ01000322.1	59998	60348	NZ_LQVQ01000322.1	50230	51876	NZ_LQVQ01000322.1	51884	53206	NZ_LQVQ01000322.1	53190	58238
GCF_900497485.1_ASM90049748v1	NZ_LR025101.1	1108345	1109427	NZ_LR025101.1	1109427	1111058	NZ_LR025101.1	1111009	1113048	NZ_LR025101.1	1113051	1113401	NZ_LR025101.1	1121523	1123169	NZ_LR025101.1	1120193	1121515	NZ_LR025101.1	1115161	1120209
GCF_900636795.1_44087_H02	NZ_LR134315.1	4005080	4006162	NZ_LR134315.1	4006162	4007793	NZ_LR134315.1	4007744	4009783	NZ_LR134315.1	4009786	4010136	NZ_LR134315.1	4018286	4019932	NZ_LR134315.1	4016956	4018278	NZ_LR134315.1	4011924	4016972
GCF_904863235.1_MINF_7C	NZ_LR890270.1	3944027	3945109	NZ_LR890270.1	3945109	3946740	NZ_LR890270.1	3946691	3948730	NZ_LR890270.1	3948733	3949083	NZ_LR890270.1	3957205	3958851	NZ_LR890270.1	3955875	3957197	NZ_LR890270.1	3950843	3955891
GCF_001912235.1_ASM191223v1	NZ_LRKI01000154.1	32737	33819	NZ_LRKI01000154.1	33819	35450	NZ_LRKI01000154.1	35431	37440	NZ_LRKI01000154.1	37443	37772	NZ_LRKI01000154.1	47059	48705	NZ_LRKI01000154.1	45729	47051	NZ_LRKI01000154.1	40685	45745
GCF_001911145.1_ASM191114v1	NZ_LRKY01000104.1	204707	205789	NZ_LRKY01000104.1	203076	204707	NZ_LRKY01000104.1	201086	203095	NZ_LRKY01000104.1	200754	201083	NZ_LRKY01000104.1	189821	191467	NZ_LRKY01000104.1	191475	192797	NZ_LRKY01000104.1	192781	197841
GCF_001912525.1_ASM191252v1	NZ_LRMD01000085.1	94760	95842	NZ_LRMD01000085.1	95842	97473	NZ_LRMD01000085.1	97454	99463	NZ_LRMD01000085.1	99466	99795	NZ_LRMD01000085.1	109082	110728	NZ_LRMD01000085.1	107752	109074	NZ_LRMD01000085.1	102708	107768
GCF_001561705.1_ASM156170v1	NZ_LRWY01000029.1	6239	7321	NZ_LRWY01000029.1	7321	8952	NZ_LRWY01000029.1	8903	10942	NZ_LRWY01000029.1	10945	11295	NZ_LRWY01000029.1	19445	21091	NZ_LRWY01000029.1	18115	19437	NZ_LRWY01000029.1	13083	18131
GCF_001638135.1_ASM163813v1	NZ_LSEW01000193.1	9277	10356	NZ_LSEW01000193.1	10358	11989	NZ_LSEW01000193.1	11940	13979	NZ_LSEW01000193.1	13982	14332	NZ_LSEW01000193.1	23502	25148	NZ_LSEW01000193.1	22172	23494	NZ_LSEW01000193.1	17137	22188
GCF_001554295.1_ASM155429v1	NZ_LSFT01000009.1	9462	10544	NZ_LSFT01000009.1	10544	12175	NZ_LSFT01000009.1	12156	14165	NZ_LSFT01000009.1	14168	14497	NZ_LSFT01000101.1	40203	41849	NZ_LSFT01000101.1	41857	43179	NZ_LSFT01000101.1	43163	48223
GCF_001614395.1_ASM161439v1	NZ_LVLL01000196.1	1048	2130	NZ_LVLL01000196.1	2130	3761	NZ_LVLL01000196.1	3712	5751	NZ_LVLL01000196.1	5754	6104	NZ_LVLL01000196.1	14254	15900	NZ_LVLL01000196.1	12924	14246	NZ_LVLL01000196.1	7892	12940
GCF_001615145.1_ASM161514v1	NZ_LVMP01000319.1	14320	15402	NZ_LVMP01000319.1	15402	17033	NZ_LVMP01000319.1	16984	19023	NZ_LVMP01000319.1	19026	19376	NZ_LVMP01000319.1	27526	29172	NZ_LVMP01000319.1	26196	27518	NZ_LVMP01000319.1	21164	26212
GCF_001615855.1_ASM161585v1	NZ_LVNS01000040.1	82254	83336	NZ_LVNS01000040.1	80623	82254	NZ_LVNS01000040.1	78633	80672	NZ_LVNS01000040.1	78280	78630	NZ_LVNS01000040.1	68483	70129	NZ_LVNS01000040.1	70137	71459	NZ_LVNS01000040.1	71443	76491
GCF_001616305.1_ASM161630v1	NZ_LVOP01000064.1	3375	4457	NZ_LVOP01000064.1	4457	6088	NZ_LVOP01000064.1	6039	8078	NZ_LVOP01000064.1	8081	8431	NZ_LVOP01000064.1	16581	18227	NZ_LVOP01000064.1	15251	16573	NZ_LVOP01000064.1	10219	15267
GCF_001614905.1_ASM161490v1	NZ_LVPA01000078.1	25323	26405	NZ_LVPA01000078.1	26405	28036	NZ_LVPA01000078.1	28017	30026	NZ_LVPA01000078.1	30029	30358	NZ_LVPA01000078.1	39645	41291	NZ_LVPA01000078.1	38315	39637	NZ_LVPA01000078.1	33271	38331
GCF_001616635.1_ASM161663v1	NZ_LVPU01000063.1	62758	63840	NZ_LVPU01000063.1	63840	65471	NZ_LVPU01000063.1	65422	67461	NZ_LVPU01000063.1	67464	67814	NZ_LVPU01000063.1	76984	78630	NZ_LVPU01000063.1	75654	76976	NZ_LVPU01000063.1	70619	75670
GCF_001616655.1_ASM161665v1	NZ_LVPV01000063.1	52107	53189	NZ_LVPV01000063.1	50476	52107	NZ_LVPV01000063.1	48486	50525	NZ_LVPV01000063.1	48133	48483	NZ_LVPV01000063.1	37317	38963	NZ_LVPV01000063.1	38971	40293	NZ_LVPV01000063.1	40277	45328
GCF_001621175.1_ASM162117v1	NZ_LVRQ01000027.1	82884	83966	NZ_LVRQ01000027.1	81253	82884	NZ_LVRQ01000027.1	79263	81302	NZ_LVRQ01000027.1	78910	79260	NZ_LVRQ01000027.1	69142	70788	NZ_LVRQ01000027.1	70796	72118	NZ_LVRQ01000027.1	72102	77150
GCF_001622055.1_ASM162205v1	NZ_LVTI01000048.1	9472	10554	NZ_LVTI01000048.1	7841	9472	NZ_LVTI01000048.1	5851	7890	NZ_LVTI01000048.1	5498	5848	NZ_LVTI01000066.1	7371	9017	NZ_LVTI01000066.1	9025	10347	NZ_LVTI01000066.1	10331	11674
GCF_001696345.1_ASM169634v1	NZ_LXWO01000013.1	143551	144633	NZ_LXWO01000013.1	141920	143551	NZ_LXWO01000013.1	139930	141969	NZ_LXWO01000013.1	139577	139927	NZ_LXWO01000013.1	129781	131427	NZ_LXWO01000013.1	131435	132757	NZ_LXWO01000013.1	132741	137789
GCF_001696335.1_ASM169633v1	NZ_LXWP01000077.1	15203	16285	NZ_LXWP01000077.1	16285	17916	NZ_LXWP01000077.1	17867	19906	NZ_LXWP01000077.1	19909	20259	NZ_LXWP01000077.1	28409	30055	NZ_LXWP01000077.1	27079	28401	NZ_LXWP01000077.1	22047	27095
GCF_002190705.1_ASM219070v1	NZ_LYAG01000219.1	80471	81553	NZ_LYAG01000219.1	78840	80471	NZ_LYAG01000219.1	76850	78889	NZ_LYAG01000219.1	76497	76847	NZ_LYAG01000219.1	66701	68347	NZ_LYAG01000219.1	68355	69677	NZ_LYAG01000219.1	69661	74709
GCF_002190165.1_ASM219016v1	NZ_LYBG01000920.1	82	1164	NZ_LYBG01000920.1	2	82	NZ_LYBG01000716.1	1	1761	NZ_LYBG01000716.1	1764	1916	NZ_LYBG01000244.1	1660	3306	NZ_LYBG01000244.1	3314	4636	NZ_LYBG01000244.1	4620	9680
GCF_002190105.1_ASM219010v1	NZ_LYBJ01000223.1	140963	142045	NZ_LYBJ01000223.1	139332	140963	NZ_LYBJ01000223.1	137342	139351	NZ_LYBJ01000223.1	137010	137339	NZ_LYBJ01000223.1	126076	127722	NZ_LYBJ01000223.1	127730	129052	NZ_LYBJ01000223.1	129036	134096
GCF_002191025.1_ASM219102v1	NZ_LYCA01000022.1	13977	15059	NZ_LYCA01000022.1	15059	16690	NZ_LYCA01000022.1	16671	18680	NZ_LYCA01000022.1	18683	19012	NZ_LYCA01000022.1	28299	29945	NZ_LYCA01000022.1	26969	28291	NZ_LYCA01000022.1	21925	26985
GCF_001709145.1_ASM170914v1	NZ_LYWL01000005.1	138755	139837	NZ_LYWL01000005.1	137124	138755	NZ_LYWL01000005.1	135134	137173	NZ_LYWL01000005.1	134781	135131	NZ_LYWL01000005.1	124985	126631	NZ_LYWL01000005.1	126639	127961	NZ_LYWL01000005.1	127945	132993
GCF_001676995.1_ASM167699v1	NZ_MAIV01000018.1	72726	73805	NZ_MAIV01000018.1	71093	72724	NZ_MAIV01000018.1	69103	71142	NZ_MAIV01000018.1	68750	69100	NZ_MAIV01000018.1	57934	59580	NZ_MAIV01000018.1	59588	60910	NZ_MAIV01000018.1	60894	65945
GCF_001703435.1_ASM170343v1	NZ_MCBU01000185.1	9414	10493	NZ_MCBU01000185.1	10495	12126	NZ_MCBU01000185.1	12077	14116	NZ_MCBU01000185.1	14119	14469	NZ_MCBU01000048.1	542	2188	NZ_MCBU01000048.1	2196	3518	NZ_MCBU01000048.1	3502	8553
GCF_003730615.1_ASM373061v1	NZ_MCJT01000062.1	7415	8497	NZ_MCJT01000062.1	8497	10128	NZ_MCJT01000062.1	10079	12118	NZ_MCJT01000062.1	12121	12471	NZ_MCJT01000062.1	20621	22267	NZ_MCJT01000062.1	19291	20613	NZ_MCJT01000062.1	14259	19307
GCF_001748815.1_ASM174881v1	NZ_MIVY01000024.1	6187	7269	NZ_MIVY01000024.1	7269	8900	NZ_MIVY01000024.1	8851	10890	NZ_MIVY01000024.1	10893	11243	NZ_MIVY01000024.1	19393	21039	NZ_MIVY01000024.1	18063	19385	NZ_MIVY01000024.1	13031	18079
GCF_001748985.1_ASM174898v1	NZ_MIWG01000024.1	40577	41659	NZ_MIWG01000024.1	41659	43290	NZ_MIWG01000024.1	43271	45280	NZ_MIWG01000024.1	45283	45612	NZ_MIWG01000024.1	54899	56545	NZ_MIWG01000024.1	53569	54891	NZ_MIWG01000024.1	48525	53585
GCF_001748995.1_ASM174899v1	NZ_MIWI01000047.1	17216	18298	NZ_MIWI01000047.1	18298	19929	NZ_MIWI01000047.1	19910	21919	NZ_MIWI01000047.1	21922	22251	NZ_MIWI01000047.1	31538	33184	NZ_MIWI01000047.1	30208	31530	NZ_MIWI01000047.1	25164	30224
GCF_001749055.1_ASM174905v1	NZ_MIWM01000053.1	72939	74021	NZ_MIWM01000053.1	71308	72939	NZ_MIWM01000053.1	69318	71327	NZ_MIWM01000053.1	68986	69315	NZ_MIWM01000053.1	58053	59699	NZ_MIWM01000053.1	59707	61029	NZ_MIWM01000053.1	61013	66073
GCF_001749065.1_ASM174906v1	NZ_MIWN01000017.1	16093	17175	NZ_MIWN01000017.1	14462	16093	NZ_MIWN01000017.1	12472	14481	NZ_MIWN01000017.1	12140	12469	NZ_MIWN01000017.1	1207	2853	NZ_MIWN01000017.1	2861	4183	NZ_MIWN01000017.1	4167	9227
GCF_001749235.1_ASM174923v1	NZ_MIWP01000040.1	16093	17175	NZ_MIWP01000040.1	14462	16093	NZ_MIWP01000040.1	12472	14481	NZ_MIWP01000040.1	12140	12469	NZ_MIWP01000040.1	1207	2853	NZ_MIWP01000040.1	2861	4183	NZ_MIWP01000040.1	4167	9227
GCF_001749455.1_ASM174945v1	NZ_MIXE01000023.1	121922	123004	NZ_MIXE01000023.1	123004	124635	NZ_MIXE01000023.1	124616	126625	NZ_MIXE01000023.1	126628	126957	NZ_MIXE01000023.1	136244	137890	NZ_MIXE01000023.1	134914	136236	NZ_MIXE01000023.1	129870	134930
GCF_002407305.1_ASM240730v1	NZ_MJDK01000017.1	99430	100512	NZ_MJDK01000017.1	97799	99430	NZ_MJDK01000017.1	95809	97848	NZ_MJDK01000017.1	95456	95806	NZ_MJDK01000017.1	85660	87306	NZ_MJDK01000017.1	87314	88636	NZ_MJDK01000017.1	88620	93668
GCF_001942105.1_86J1	NZ_MKGU01000127.1	7380	8462	NZ_MKGU01000127.1	8462	10093	NZ_MKGU01000127.1	10044	12083	NZ_MKGU01000127.1	12086	12436	NZ_MKGU01000127.1	23126	24772	NZ_MKGU01000127.1	21796	23118	NZ_MKGU01000127.1	16764	21812
GCF_002217075.1_ASM221707v1	NZ_MKIJ01000001.1	27740	28822	NZ_MKIJ01000001.1	28822	30453	NZ_MKIJ01000001.1	30404	32443	NZ_MKIJ01000001.1	32446	32796	NZ_MKIJ01000001.1	40945	42591	NZ_MKIJ01000001.1	39615	40937	NZ_MKIJ01000001.1	34583	39631
GCF_002918155.1_ASM291815v1	NZ_MLBC01000065.1	15391	16470	NZ_MLBC01000065.1	13758	15389	NZ_MLBC01000065.1	11768	13807	NZ_MLBC01000065.1	11415	11765	NZ_MLBC01000065.1	599	2245	NZ_MLBC01000065.1	2253	3575	NZ_MLBC01000065.1	3559	8610
GCF_001854565.1_ASM185456v1	NZ_MLZI01000042.1	4476	5558	NZ_MLZI01000042.1	2845	4476	NZ_MLZI01000042.1	855	2894	NZ_MLZI01000042.1	502	852	NZ_MLZI01000012.1	161952	163598	NZ_MLZI01000012.1	163606	164928	NZ_MLZI01000012.1	164912	169960
GCF_001891395.1_ASM189139v1	NZ_MOFF01000060.1	142132	143214	NZ_MOFF01000060.1	140501	142132	NZ_MOFF01000060.1	138511	140550	NZ_MOFF01000060.1	138158	138508	NZ_MOFF01000060.1	128362	130008	NZ_MOFF01000060.1	130016	131338	NZ_MOFF01000060.1	131322	136370
GCF_001892295.1_ASM189229v1	NZ_MOFG01000004.1	4624	5706	NZ_MOFG01000004.1	5706	7337	NZ_MOFG01000004.1	7288	9327	NZ_MOFG01000004.1	9330	9680	NZ_MOFG01000004.1	17830	19476	NZ_MOFG01000004.1	16500	17822	NZ_MOFG01000004.1	11468	16516
GCF_001892355.1_ASM189235v1	NZ_MOFI01000087.1	4624	5706	NZ_MOFI01000087.1	5706	7337	NZ_MOFI01000087.1	7288	9327	NZ_MOFI01000087.1	9330	9680	NZ_MOFI01000087.1	17830	19476	NZ_MOFI01000087.1	16500	17822	NZ_MOFI01000087.1	11468	16516
GCF_001892405.1_ASM189240v1	NZ_MOFN01000006.1	310774	311856	NZ_MOFN01000006.1	309143	310774	NZ_MOFN01000006.1	307153	309192	NZ_MOFN01000006.1	306800	307150	NZ_MOFN01000006.1	297004	298650	NZ_MOFN01000006.1	298658	299980	NZ_MOFN01000006.1	299964	305012
GCF_001891465.1_ASM189146v1	NZ_MOFO01000032.1	11524	12606	NZ_MOFO01000032.1	12606	14237	NZ_MOFO01000032.1	14188	16227	NZ_MOFO01000032.1	16230	16580	NZ_MOFO01000032.1	24730	26376	NZ_MOFO01000032.1	23400	24722	NZ_MOFO01000032.1	18368	23416
GCF_001891475.1_ASM189147v1	NZ_MOFQ01000005.1	310774	311856	NZ_MOFQ01000005.1	309143	310774	NZ_MOFQ01000005.1	307153	309192	NZ_MOFQ01000005.1	306800	307150	NZ_MOFQ01000005.1	297004	298650	NZ_MOFQ01000005.1	298658	299980	NZ_MOFQ01000005.1	299964	305012
GCF_001891525.1_ASM189152v1	NZ_MOFT01000007.1	80424	81506	NZ_MOFT01000007.1	78793	80424	NZ_MOFT01000007.1	76803	78842	NZ_MOFT01000007.1	76450	76800	NZ_MOFT01000007.1	66654	68300	NZ_MOFT01000007.1	68308	69630	NZ_MOFT01000007.1	69614	74662
GCF_001891615.1_ASM189161v1	NZ_MOGA01000019.1	6517	7599	NZ_MOGA01000019.1	7599	9230	NZ_MOGA01000019.1	9181	11220	NZ_MOGA01000019.1	11223	11573	NZ_MOGA01000019.1	19723	21369	NZ_MOGA01000019.1	18393	19715	NZ_MOGA01000019.1	13361	18409
GCF_001892515.1_ASM189251v1	NZ_MOGB01000013.1	8733	9815	NZ_MOGB01000013.1	9815	11446	NZ_MOGB01000013.1	11397	13436	NZ_MOGB01000013.1	13439	13789	NZ_MOGB01000013.1	21939	23585	NZ_MOGB01000013.1	20609	21931	NZ_MOGB01000013.1	15577	20625
GCF_001892525.1_ASM189252v1	NZ_MOGE01000006.1	135648	136730	NZ_MOGE01000006.1	134017	135648	NZ_MOGE01000006.1	132027	134066	NZ_MOGE01000006.1	131674	132024	NZ_MOGE01000006.1	121878	123524	NZ_MOGE01000006.1	123532	124854	NZ_MOGE01000006.1	124838	129886
GCF_001891695.1_ASM189169v1	NZ_MOGF01000013.1	135220	136302	NZ_MOGF01000013.1	133589	135220	NZ_MOGF01000013.1	131599	133638	NZ_MOGF01000013.1	131246	131596	NZ_MOGF01000013.1	121450	123096	NZ_MOGF01000013.1	123104	124426	NZ_MOGF01000013.1	124410	129458
GCF_001892565.1_ASM189256v1	NZ_MOGI01000001.1	88324	89406	NZ_MOGI01000001.1	86693	88324	NZ_MOGI01000001.1	84703	86742	NZ_MOGI01000001.1	84350	84700	NZ_MOGI01000001.1	72014	73660	NZ_MOGI01000001.1	73668	74990	NZ_MOGI01000001.1	74974	80022
GCF_001892585.1_ASM189258v1	NZ_MOGK01000042.1	6459	7541	NZ_MOGK01000042.1	7541	9172	NZ_MOGK01000042.1	9123	11162	NZ_MOGK01000042.1	11165	11515	NZ_MOGK01000042.1	22205	23851	NZ_MOGK01000042.1	20875	22197	NZ_MOGK01000042.1	15843	20891
GCF_001891765.1_ASM189176v1	NZ_MOGL01000048.1	79560	80642	NZ_MOGL01000048.1	77929	79560	NZ_MOGL01000048.1	75939	77978	NZ_MOGL01000048.1	75586	75936	NZ_MOGL01000048.1	65790	67436	NZ_MOGL01000048.1	67444	68766	NZ_MOGL01000048.1	68750	73798
GCF_001891805.1_ASM189180v1	NZ_MOGP01000021.1	6388	7470	NZ_MOGP01000021.1	7470	9101	NZ_MOGP01000021.1	9052	11091	NZ_MOGP01000021.1	11094	11444	NZ_MOGP01000021.1	22134	23780	NZ_MOGP01000021.1	20804	22126	NZ_MOGP01000021.1	15772	20820
GCF_001891925.1_ASM189192v1	NZ_MOGR01000053.1	6388	7470	NZ_MOGR01000053.1	7470	9101	NZ_MOGR01000053.1	9052	11091	NZ_MOGR01000053.1	11094	11444	NZ_MOGR01000053.1	22134	23780	NZ_MOGR01000053.1	20804	22126	NZ_MOGR01000053.1	15772	20820
GCF_001891865.1_ASM189186v1	NZ_MOGT01000043.1	80388	81470	NZ_MOGT01000043.1	78757	80388	NZ_MOGT01000043.1	76767	78806	NZ_MOGT01000043.1	76414	76764	NZ_MOGT01000043.1	66618	68264	NZ_MOGT01000043.1	68272	69594	NZ_MOGT01000043.1	69578	74626
GCF_001891875.1_ASM189187v1	NZ_MOGU01000020.1	79561	80643	NZ_MOGU01000020.1	77930	79561	NZ_MOGU01000020.1	75940	77979	NZ_MOGU01000020.1	75587	75937	NZ_MOGU01000020.1	65791	67437	NZ_MOGU01000020.1	67445	68767	NZ_MOGU01000020.1	68751	73799
GCF_001891965.1_ASM189196v1	NZ_MOGY01000011.1	7107	8189	NZ_MOGY01000011.1	8189	9820	NZ_MOGY01000011.1	9771	11810	NZ_MOGY01000011.1	11813	12163	NZ_MOGY01000011.1	20313	21959	NZ_MOGY01000011.1	18983	20305	NZ_MOGY01000011.1	13951	18999
GCF_001891975.1_ASM189197v1	NZ_MOHA01000052.1	35235	36317	NZ_MOHA01000052.1	36317	37948	NZ_MOHA01000052.1	37899	39938	NZ_MOHA01000052.1	39941	40291	NZ_MOHA01000052.1	48441	50087	NZ_MOHA01000052.1	47111	48433	NZ_MOHA01000052.1	42079	47127
GCF_001892025.1_ASM189202v1	NZ_MOHC01000021.1	142133	143215	NZ_MOHC01000021.1	140502	142133	NZ_MOHC01000021.1	138512	140551	NZ_MOHC01000021.1	138159	138509	NZ_MOHC01000021.1	128363	130009	NZ_MOHC01000021.1	130017	131339	NZ_MOHC01000021.1	131323	136371
GCF_001892665.1_ASM189266v1	NZ_MOHD01000029.1	7106	8188	NZ_MOHD01000029.1	8188	9819	NZ_MOHD01000029.1	9770	11809	NZ_MOHD01000029.1	11812	12162	NZ_MOHD01000029.1	20312	21958	NZ_MOHD01000029.1	18982	20304	NZ_MOHD01000029.1	13950	18998
GCF_001892145.1_ASM189214v1	NZ_MOHK01000170.1	4326	5252	NZ_MOHK01000170.1	2695	4326	NZ_MOHK01000170.1	705	2744	NZ_MOHK01000170.1	352	702	NZ_MOHK01000178.1	3140	4786	NZ_MOHK01000178.1	1810	3132	NZ_MOHK01000178.1	3	1826
GCF_001892205.1_ASM189220v1	NZ_MOHO01000027.1	7107	8189	NZ_MOHO01000027.1	8189	9820	NZ_MOHO01000027.1	9771	11810	NZ_MOHO01000027.1	11813	12163	NZ_MOHO01000027.1	20313	21959	NZ_MOHO01000027.1	18983	20305	NZ_MOHO01000027.1	13951	18999
GCF_001892755.1_ASM189275v1	NZ_MOHQ01000025.1	16545	17627	NZ_MOHQ01000025.1	17627	19258	NZ_MOHQ01000025.1	19209	21248	NZ_MOHQ01000025.1	21251	21601	NZ_MOHQ01000025.1	29751	31397	NZ_MOHQ01000025.1	28421	29743	NZ_MOHQ01000025.1	23389	28437
GCF_001892765.1_ASM189276v1	NZ_MOHR01000090.1	9225	10304	NZ_MOHR01000090.1	10306	11937	NZ_MOHR01000090.1	11888	13927	NZ_MOHR01000090.1	13930	14280	NZ_MOHR01000090.1	23450	25096	NZ_MOHR01000090.1	22120	23442	NZ_MOHR01000090.1	17085	22136
GCF_001892835.1_ASM189283v1	NZ_MOHU01000024.1	80424	81506	NZ_MOHU01000024.1	78793	80424	NZ_MOHU01000024.1	76803	78842	NZ_MOHU01000024.1	76450	76800	NZ_MOHU01000024.1	66654	68300	NZ_MOHU01000024.1	68308	69630	NZ_MOHU01000024.1	69614	74662
GCF_001892845.1_ASM189284v1	NZ_MOHV01000042.1	88037	89119	NZ_MOHV01000042.1	86406	88037	NZ_MOHV01000042.1	84416	86455	NZ_MOHV01000042.1	84063	84413	NZ_MOHV01000042.1	74267	75913	NZ_MOHV01000042.1	75921	77243	NZ_MOHV01000042.1	77227	82275
GCF_001892955.1_ASM189295v1	NZ_MOHX01000032.1	4623	5705	NZ_MOHX01000032.1	5705	7336	NZ_MOHX01000032.1	7287	9326	NZ_MOHX01000032.1	9329	9679	NZ_MOHX01000032.1	17829	19475	NZ_MOHX01000032.1	16499	17821	NZ_MOHX01000032.1	11467	16515
GCF_001892935.1_ASM189293v1	NZ_MOHY01000065.1	17254	18333	NZ_MOHY01000065.1	15621	17252	NZ_MOHY01000065.1	13631	15670	NZ_MOHY01000065.1	13278	13628	NZ_MOHY01000065.1	2462	4108	NZ_MOHY01000065.1	4116	5438	NZ_MOHY01000065.1	5422	10473
GCF_001893025.1_ASM189302v1	NZ_MOIA01000001.1	14554	15636	NZ_MOIA01000001.1	12923	14554	NZ_MOIA01000001.1	10933	12972	NZ_MOIA01000001.1	10580	10930	NZ_MOIA01000001.1	784	2430	NZ_MOIA01000001.1	2438	3760	NZ_MOIA01000001.1	3744	8792
GCF_001893315.1_ASM189331v1	NZ_MOIB01000034.1	72560	73642	NZ_MOIB01000034.1	70929	72560	NZ_MOIB01000034.1	68939	70978	NZ_MOIB01000034.1	68586	68936	NZ_MOIB01000034.1	58790	60436	NZ_MOIB01000034.1	60444	61766	NZ_MOIB01000034.1	61750	66798
GCF_001893005.1_ASM189300v1	NZ_MOID01000010.1	3411	4493	NZ_MOID01000010.1	4493	6124	NZ_MOID01000010.1	6075	8114	NZ_MOID01000010.1	8117	8467	NZ_MOID01000010.1	16617	18263	NZ_MOID01000010.1	15287	16609	NZ_MOID01000010.1	10255	15303
GCF_001893015.1_ASM189301v1	NZ_MOIF01000056.1	6185	7267	NZ_MOIF01000056.1	7267	8898	NZ_MOIF01000056.1	8849	10888	NZ_MOIF01000056.1	10891	11241	NZ_MOIF01000056.1	19391	21037	NZ_MOIF01000056.1	18061	19383	NZ_MOIF01000056.1	13029	18077
GCF_001893105.1_ASM189310v1	NZ_MOIG01000002.1	6185	7267	NZ_MOIG01000002.1	7267	8898	NZ_MOIG01000002.1	8849	10888	NZ_MOIG01000002.1	10891	11241	NZ_MOIG01000002.1	19391	21037	NZ_MOIG01000002.1	18061	19383	NZ_MOIG01000002.1	13029	18077
GCF_001893205.1_ASM189320v1	NZ_MOIO01000070.1	14554	15636	NZ_MOIO01000070.1	12923	14554	NZ_MOIO01000070.1	10933	12972	NZ_MOIO01000070.1	10580	10930	NZ_MOIO01000070.1	784	2430	NZ_MOIO01000070.1	2438	3760	NZ_MOIO01000070.1	3744	8792
GCF_001893245.1_ASM189324v1	NZ_MOIS01000044.1	9863	10945	NZ_MOIS01000044.1	10945	12576	NZ_MOIS01000044.1	12527	14566	NZ_MOIS01000044.1	14569	14919	NZ_MOIS01000044.1	23069	24715	NZ_MOIS01000044.1	21739	23061	NZ_MOIS01000044.1	16707	21755
GCF_001893445.1_ASM189344v1	NZ_MOIZ01000012.1	179870	180952	NZ_MOIZ01000012.1	180952	182583	NZ_MOIZ01000012.1	182534	184573	NZ_MOIZ01000012.1	184576	184926	NZ_MOIZ01000012.1	193076	194722	NZ_MOIZ01000012.1	191746	193068	NZ_MOIZ01000012.1	186714	191762
GCF_001894255.1_ASM189425v1	NZ_MOJE01000035.1	3490	4572	NZ_MOJE01000035.1	4572	6203	NZ_MOJE01000035.1	6154	8193	NZ_MOJE01000035.1	8196	8546	NZ_MOJE01000035.1	16696	18342	NZ_MOJE01000035.1	15366	16688	NZ_MOJE01000035.1	10334	15382
GCF_001893955.1_ASM189395v1	NZ_MOJF01000037.1	179835	180917	NZ_MOJF01000037.1	180917	182548	NZ_MOJF01000037.1	182499	184538	NZ_MOJF01000037.1	184541	184891	NZ_MOJF01000037.1	193041	194687	NZ_MOJF01000037.1	191711	193033	NZ_MOJF01000037.1	186679	191727
GCF_001894305.1_ASM189430v1	NZ_MOJI01000053.1	6389	7471	NZ_MOJI01000053.1	7471	9102	NZ_MOJI01000053.1	9053	11092	NZ_MOJI01000053.1	11095	11445	NZ_MOJI01000053.1	22135	23781	NZ_MOJI01000053.1	20805	22127	NZ_MOJI01000053.1	15773	20821
GCF_001893985.1_ASM189398v1	NZ_MOJK01000026.1	6388	7470	NZ_MOJK01000026.1	7470	9101	NZ_MOJK01000026.1	9052	11091	NZ_MOJK01000026.1	11094	11444	NZ_MOJK01000026.1	22134	23780	NZ_MOJK01000026.1	20804	22126	NZ_MOJK01000026.1	15772	20820
GCF_001894325.1_ASM189432v1	NZ_MOJL01000015.1	6388	7470	NZ_MOJL01000015.1	7470	9101	NZ_MOJL01000015.1	9052	11091	NZ_MOJL01000015.1	11094	11444	NZ_MOJL01000015.1	22134	23780	NZ_MOJL01000015.1	20804	22126	NZ_MOJL01000015.1	15772	20820
GCF_001893525.1_ASM189352v1	NZ_MOJP01000012.1	14554	15636	NZ_MOJP01000012.1	12923	14554	NZ_MOJP01000012.1	10933	12972	NZ_MOJP01000012.1	10580	10930	NZ_MOJP01000012.1	784	2430	NZ_MOJP01000012.1	2438	3760	NZ_MOJP01000012.1	3744	8792
GCF_001894075.1_ASM189407v1	NZ_MOJU01000072.1	4658	5740	NZ_MOJU01000072.1	5740	7371	NZ_MOJU01000072.1	7322	9361	NZ_MOJU01000072.1	9364	9714	NZ_MOJU01000072.1	17864	19510	NZ_MOJU01000072.1	16534	17856	NZ_MOJU01000072.1	11502	16550
GCF_001893615.1_ASM189361v1	NZ_MOKB01000009.1	5094	6176	NZ_MOKB01000009.1	6176	7807	NZ_MOKB01000009.1	7758	9797	NZ_MOKB01000009.1	9800	10150	NZ_MOKB01000143.1	2017	3663	NZ_MOKB01000143.1	3671	4993	NZ_MOKB01000143.1	4977	10025
GCF_001894145.1_ASM189414v1	NZ_MOKJ01000063.1	17254	18333	NZ_MOKJ01000063.1	15621	17252	NZ_MOKJ01000063.1	13631	15670	NZ_MOKJ01000063.1	13278	13628	NZ_MOKJ01000063.1	2462	4108	NZ_MOKJ01000063.1	4116	5438	NZ_MOKJ01000063.1	5422	10473
GCF_001894555.1_ASM189455v1	NZ_MOKU01000018.1	3410	4492	NZ_MOKU01000018.1	4492	6123	NZ_MOKU01000018.1	6074	8113	NZ_MOKU01000018.1	8116	8466	NZ_MOKU01000018.1	16616	18262	NZ_MOKU01000018.1	15286	16608	NZ_MOKU01000018.1	10254	15302
GCF_001894165.1_ASM189416v1	NZ_MOKW01000006.1	303408	304490	NZ_MOKW01000006.1	301777	303408	NZ_MOKW01000006.1	299787	301826	NZ_MOKW01000006.1	299434	299784	NZ_MOKW01000006.1	289638	291284	NZ_MOKW01000006.1	291292	292614	NZ_MOKW01000006.1	292598	297646
GCF_001894635.1_ASM189463v1	NZ_MOLA01000009.1	13049	14131	NZ_MOLA01000009.1	14131	15762	NZ_MOLA01000009.1	15713	17752	NZ_MOLA01000009.1	17755	18105	NZ_MOLA01000009.1	26256	27902	NZ_MOLA01000009.1	24926	26248	NZ_MOLA01000009.1	19894	24942
GCF_001894685.1_ASM189468v1	NZ_MOLD01000007.1	5094	6176	NZ_MOLD01000007.1	6176	7807	NZ_MOLD01000007.1	7758	9797	NZ_MOLD01000007.1	9800	10150	NZ_MOLD01000200.1	6922	8568	NZ_MOLD01000200.1	5592	6914	NZ_MOLD01000200.1	560	5608
GCF_001894225.1_ASM189422v1	NZ_MOLF01000119.1	5529	6611	NZ_MOLF01000119.1	3898	5529	NZ_MOLF01000119.1	1908	3947	NZ_MOLF01000119.1	1555	1905	NZ_MOLF01000134.1	922	2568	NZ_MOLF01000134.1	2576	3898	NZ_MOLF01000134.1	3882	8930
GCF_001894705.1_ASM189470v1	NZ_MOLH01000046.1	9227	10306	NZ_MOLH01000046.1	10308	11939	NZ_MOLH01000046.1	11890	13929	NZ_MOLH01000046.1	13932	14282	NZ_MOLH01000046.1	23452	25098	NZ_MOLH01000046.1	22122	23444	NZ_MOLH01000046.1	17087	22138
GCF_002573025.1_ASM257302v1	NZ_MOXU01000051.1	9452	10531	NZ_MOXU01000051.1	10533	12164	NZ_MOXU01000051.1	12115	14154	NZ_MOXU01000051.1	14157	14507	NZ_MOXU01000051.1	23677	25323	NZ_MOXU01000051.1	22347	23669	NZ_MOXU01000051.1	17312	22363
GCF_002573055.1_ASM257305v1	NZ_MOXV01000034.1	88632	89714	NZ_MOXV01000034.1	87001	88632	NZ_MOXV01000034.1	85011	87050	NZ_MOXV01000034.1	84658	85008	NZ_MOXV01000034.1	74862	76508	NZ_MOXV01000034.1	76516	77838	NZ_MOXV01000034.1	77822	82870
GCF_002573115.1_ASM257311v1	NZ_MOXX01000023.1	70068	71150	NZ_MOXX01000023.1	71150	72781	NZ_MOXX01000023.1	72732	74771	NZ_MOXX01000023.1	74774	75124	NZ_MOXX01000135.1	7899	9545	NZ_MOXX01000135.1	6569	7891	NZ_MOXX01000135.1	1534	6585
GCF_002573065.1_ASM257306v1	NZ_MOXY01000013.1	14553	15635	NZ_MOXY01000013.1	12922	14553	NZ_MOXY01000013.1	10932	12971	NZ_MOXY01000013.1	10579	10929	NZ_MOXY01000013.1	783	2429	NZ_MOXY01000013.1	2437	3759	NZ_MOXY01000013.1	3743	8791
GCF_002573125.1_ASM257312v1	NZ_MOXZ01000022.1	26932	28014	NZ_MOXZ01000022.1	28014	29645	NZ_MOXZ01000022.1	29596	31635	NZ_MOXZ01000022.1	31638	31988	NZ_MOXZ01000022.1	40138	41784	NZ_MOXZ01000022.1	38808	40130	NZ_MOXZ01000022.1	33776	38824
GCF_002002145.1_ASM200214v1	NZ_MOZX01000023.1	59125	60207	NZ_MOZX01000023.1	57494	59125	NZ_MOZX01000023.1	55504	57543	NZ_MOZX01000023.1	55151	55501	NZ_MOZX01000023.1	45355	47001	NZ_MOZX01000023.1	47009	48331	NZ_MOZX01000023.1	48315	53363
GCF_001881505.1_ASM188150v1	NZ_MPAY01000046.1	85788	86870	NZ_MPAY01000046.1	84157	85788	NZ_MPAY01000046.1	82167	84206	NZ_MPAY01000046.1	81814	82164	NZ_MPAY01000046.1	72018	73664	NZ_MPAY01000046.1	73672	74994	NZ_MPAY01000046.1	74978	80026
GCF_001881605.1_ASM188160v1	NZ_MPBF01000142.1	4282	5364	NZ_MPBF01000142.1	5364	6995	NZ_MPBF01000142.1	6946	8985	NZ_MPBF01000142.1	8988	9338	NZ_MPBF01000039.1	6729	8375	NZ_MPBF01000039.1	5399	6721	NZ_MPBF01000039.1	367	5415
GCF_001881645.1_ASM188164v1	NZ_MPDR01000051.1	234153	235235	NZ_MPDR01000051.1	232522	234153	NZ_MPDR01000051.1	230532	232541	NZ_MPDR01000051.1	230200	230529	NZ_MPDR01000051.1	219267	220913	NZ_MPDR01000051.1	220921	222243	NZ_MPDR01000051.1	222227	227287
GCF_001907935.1_ASM190793v1	NZ_MRDN01000001.1	5048395	5049477	NZ_MRDN01000001.1	5046764	5048395	NZ_MRDN01000001.1	5044774	5046813	NZ_MRDN01000001.1	5044421	5044771	NZ_MRDN01000001.1	5034625	5036271	NZ_MRDN01000001.1	5036279	5037601	NZ_MRDN01000001.1	5037585	5042633
GCF_002286565.1_ASM228656v1	NZ_MRVZ01000105.1	4488	5570	NZ_MRVZ01000105.1	2857	4488	NZ_MRVZ01000105.1	867	2876	NZ_MRVZ01000105.1	535	864	NZ_MRVZ01000098.1	21321	22967	NZ_MRVZ01000098.1	22975	24297	NZ_MRVZ01000098.1	24281	29341
GCF_002154035.1_ASM215403v1	NZ_MSQY01000008.1	87455	88537	NZ_MSQY01000008.1	85824	87455	NZ_MSQY01000008.1	83834	85873	NZ_MSQY01000008.1	83481	83831	NZ_MSQY01000008.1	73685	75331	NZ_MSQY01000008.1	75339	76661	NZ_MSQY01000008.1	76645	81693
GCF_004380165.1_ASM438016v1	NZ_MTWV01000002.1	39533	40615	NZ_MTWV01000002.1	37902	39533	NZ_MTWV01000002.1	35912	37951	NZ_MTWV01000002.1	35559	35909	NZ_MTWV01000002.1	25763	27409	NZ_MTWV01000002.1	27417	28739	NZ_MTWV01000002.1	28723	33771
GCF_002154805.1_ASM215480v1	NZ_MUBQ01000049.1	23280	24362	NZ_MUBQ01000049.1	21649	23280	NZ_MUBQ01000049.1	19659	21698	NZ_MUBQ01000049.1	19306	19656	NZ_MUBQ01000049.1	9538	11184	NZ_MUBQ01000049.1	11192	12514	NZ_MUBQ01000049.1	12498	17546
GCF_002154925.1_ASM215492v1	NZ_MUBR01000011.1	10598	11680	NZ_MUBR01000011.1	11680	13311	NZ_MUBR01000011.1	13262	15301	NZ_MUBR01000011.1	15304	15654	NZ_MUBR01000011.1	23776	25422	NZ_MUBR01000011.1	22446	23768	NZ_MUBR01000011.1	17414	22462
GCF_001984855.1_ASM198485v1	NZ_MUIP01000083.1	4744	5820	NZ_MUIP01000083.1	3107	4738	NZ_MUIP01000083.1	1108	3147	NZ_MUIP01000083.1	767	1105	NZ_MUIP01000061.1	14138	15784	NZ_MUIP01000061.1	15792	17111	NZ_MUIP01000061.1	17095	22173
GCF_001660545.2_ASM166054v3	NZ_MVDJ01000004.1	301477	302559	NZ_MVDJ01000004.1	299846	301477	NZ_MVDJ01000004.1	297856	299865	NZ_MVDJ01000004.1	297524	297853	NZ_MVDJ01000004.1	286591	288237	NZ_MVDJ01000004.1	288245	289567	NZ_MVDJ01000004.1	289551	294611
GCF_002407385.1_ASM240738v1	NZ_MVIO01000104.1	4363	5445	NZ_MVIO01000104.1	2732	4363	NZ_MVIO01000104.1	742	2781	NZ_MVIO01000104.1	389	739	NZ_MVIO01000030.1	8106	9752	NZ_MVIO01000030.1	6776	8098	NZ_MVIO01000030.1	1744	6792
GCF_002196615.1_ASM219661v1	NZ_MVOT01000009.1	142319	143401	NZ_MVOT01000009.1	140688	142319	NZ_MVOT01000009.1	138698	140737	NZ_MVOT01000009.1	138345	138695	NZ_MVOT01000009.1	128549	130195	NZ_MVOT01000009.1	130203	131525	NZ_MVOT01000009.1	131509	136557
GCF_002080505.1_ASM208050v1	NZ_NACR01000057.1	23422	24504	NZ_NACR01000057.1	21791	23422	NZ_NACR01000057.1	19801	21840	NZ_NACR01000057.1	19448	19798	NZ_NACR01000057.1	9680	11326	NZ_NACR01000057.1	11334	12656	NZ_NACR01000057.1	12640	17688
GCF_002080535.1_ASM208053v1	NZ_NACT01000294.1	16211	17293	NZ_NACT01000294.1	17293	18924	NZ_NACT01000294.1	18875	20914	NZ_NACT01000294.1	20917	21267	NZ_NACT01000144.1	7803	9449	NZ_NACT01000144.1	6473	7795	NZ_NACT01000144.1	1441	6489
GCF_002080635.1_ASM208063v1	NZ_NACV01000142.1	16211	17293	NZ_NACV01000142.1	17293	18924	NZ_NACV01000142.1	18875	20914	NZ_NACV01000142.1	20917	21267	NZ_NACV01000046.1	20964	22610	NZ_NACV01000046.1	22618	23940	NZ_NACV01000046.1	23924	28972
GCF_003146305.1_ASM314630v1	NZ_NBKU01000150.1	126804	127886	NZ_NBKU01000150.1	125173	126804	NZ_NBKU01000150.1	123183	125222	NZ_NBKU01000150.1	122830	123180	NZ_NBKU01000150.1	113062	114708	NZ_NBKU01000150.1	114716	116038	NZ_NBKU01000150.1	116022	121070
GCF_002142365.1_ASM214236v1	NZ_NBVT01000046.1	3482	4564	NZ_NBVT01000046.1	4564	6195	NZ_NBVT01000046.1	6146	8185	NZ_NBVT01000046.1	8188	8538	NZ_NBVT01000046.1	16688	18334	NZ_NBVT01000046.1	15358	16680	NZ_NBVT01000046.1	10326	15374
GCF_002116485.1_ASM211648v1	NZ_NEFP01000069.1	3343	4425	NZ_NEFP01000069.1	4425	6056	NZ_NEFP01000069.1	6007	8046	NZ_NEFP01000069.1	8049	8399	NZ_NEFP01000069.1	16549	18195	NZ_NEFP01000069.1	15219	16541	NZ_NEFP01000069.1	10187	15235
GCF_002887535.1_ASM288753v1	NZ_NEFV01000018.1	106283	107365	NZ_NEFV01000018.1	104652	106283	NZ_NEFV01000018.1	102662	104701	NZ_NEFV01000018.1	102309	102659	NZ_NEFV01000018.1	92513	94159	NZ_NEFV01000018.1	94167	95489	NZ_NEFV01000018.1	95473	100521
GCF_002133905.1_ASM213390v1	NZ_NEMI01000005.1	19307	20389	NZ_NEMI01000005.1	20389	22020	NZ_NEMI01000005.1	21971	24010	NZ_NEMI01000005.1	24013	24363	NZ_NEMI01000005.1	32513	34159	NZ_NEMI01000005.1	31183	32505	NZ_NEMI01000005.1	26151	31199
GCF_002134325.1_ASM213432v1	NZ_NEMR01000005.1	19307	20389	NZ_NEMR01000005.1	20389	22020	NZ_NEMR01000005.1	21971	24010	NZ_NEMR01000005.1	24013	24363	NZ_NEMR01000005.1	32513	34159	NZ_NEMR01000005.1	31183	32505	NZ_NEMR01000005.1	26151	31199
GCF_003317115.1_ASM331711v1	NZ_NFSE01000019.1	15683	16765	NZ_NFSE01000019.1	16765	18396	NZ_NFSE01000019.1	18347	20386	NZ_NFSE01000019.1	20389	20739	NZ_NFSE01000019.1	28889	30535	NZ_NFSE01000019.1	27559	28881	NZ_NFSE01000019.1	22527	27575
GCF_003317105.1_ASM331710v1	NZ_NFSF01000016.1	16004	17086	NZ_NFSF01000016.1	17086	18717	NZ_NFSF01000016.1	18668	20707	NZ_NFSF01000016.1	20710	21060	NZ_NFSF01000016.1	29210	30856	NZ_NFSF01000016.1	27880	29202	NZ_NFSF01000016.1	22848	27896
GCF_003318035.1_ASM331803v1	NZ_NFTM01000026.1	49406	50488	NZ_NFTM01000026.1	50488	52119	NZ_NFTM01000026.1	52070	54109	NZ_NFTM01000026.1	54112	54462	NZ_NFTM01000021.1	7690	9336	NZ_NFTM01000021.1	6360	7682	NZ_NFTM01000021.1	1328	6376
GCF_002152135.1_ASM215213v1	NZ_NGSE01000001.1	1565294	1566376	NZ_NGSE01000001.1	1563663	1565294	NZ_NGSE01000001.1	1561673	1563712	NZ_NGSE01000001.1	1561320	1561670	NZ_NGSE01000001.1	1551066	1552712	NZ_NGSE01000001.1	1552720	1554042	NZ_NGSE01000001.1	1554026	1559074
GCF_003288895.1_ASM328889v1	NZ_NHYZ01000059.1	5330	6412	NZ_NHYZ01000059.1	3699	5330	NZ_NHYZ01000059.1	1709	3748	NZ_NHYZ01000059.1	1356	1706	NZ_NHYZ01000012.1	6798	8444	NZ_NHYZ01000012.1	5468	6790	NZ_NHYZ01000012.1	436	5484
GCF_003289025.1_ASM328902v1	NZ_NHZA01000098.1	4414	5496	NZ_NHZA01000098.1	5496	7127	NZ_NHZA01000098.1	7078	9117	NZ_NHZA01000098.1	9120	9470	NZ_NHZA01000011.1	7308	8954	NZ_NHZA01000011.1	5978	7300	NZ_NHZA01000011.1	946	5994
GCF_002223415.1_ASM222341v1	NZ_NIIF01000033.1	6290	7372	NZ_NIIF01000033.1	7372	9003	NZ_NIIF01000033.1	8954	10993	NZ_NIIF01000033.1	10996	11346	NZ_NIIF01000033.1	22036	23682	NZ_NIIF01000033.1	20706	22028	NZ_NIIF01000033.1	15674	20722
GCF_002466365.1_ASM246636v1	NZ_NJMF01000021.1	3146	4228	NZ_NJMF01000021.1	4228	5859	NZ_NJMF01000021.1	5810	7849	NZ_NJMF01000021.1	7852	8202	NZ_NJMF01000021.1	16352	17998	NZ_NJMF01000021.1	15022	16344	NZ_NJMF01000021.1	9990	15038
GCF_002515905.1_ASM251590v1	NZ_NJRT01000026.1	6659	7741	NZ_NJRT01000026.1	7741	9372	NZ_NJRT01000026.1	9353	11362	NZ_NJRT01000026.1	11365	11715	NZ_NJRT01000026.1	19848	21494	NZ_NJRT01000026.1	18518	19840	NZ_NJRT01000026.1	13474	18534
GCF_002515985.1_ASM251598v1	NZ_NJRV01000009.1	77620	78702	NZ_NJRV01000009.1	75989	77620	NZ_NJRV01000009.1	73999	76008	NZ_NJRV01000009.1	73646	73996	NZ_NJRV01000009.1	63451	65097	NZ_NJRV01000009.1	65105	66424	NZ_NJRV01000009.1	66408	71480
GCF_002516295.1_ASM251629v1	NZ_NJSM01000025.1	37538	38620	NZ_NJSM01000025.1	38620	40251	NZ_NJSM01000025.1	40202	42241	NZ_NJSM01000025.1	42244	42594	NZ_NJSM01000025.1	50744	52390	NZ_NJSM01000025.1	49414	50736	NZ_NJSM01000025.1	44382	49430
GCF_002459125.1_ASM245912v1	NZ_NJTK01000024.1	52825	53907	NZ_NJTK01000024.1	51194	52825	NZ_NJTK01000024.1	49204	51213	NZ_NJTK01000024.1	48872	49201	NZ_NJTK01000024.1	37939	39585	NZ_NJTK01000024.1	39593	40915	NZ_NJTK01000024.1	40899	45959
GCF_002460535.1_ASM246053v1	NZ_NJUK01000003.1	143382	144464	NZ_NJUK01000003.1	141751	143382	NZ_NJUK01000003.1	139761	141800	NZ_NJUK01000003.1	139408	139758	NZ_NJUK01000003.1	129612	131258	NZ_NJUK01000003.1	131266	132588	NZ_NJUK01000003.1	132572	137620
GCF_002460805.1_ASM246080v1	NZ_NJVC01000016.1	86184	87266	NZ_NJVC01000016.1	84553	86184	NZ_NJVC01000016.1	82563	84572	NZ_NJVC01000016.1	82231	82560	NZ_NJVC01000016.1	68758	70404	NZ_NJVC01000016.1	70412	71734	NZ_NJVC01000016.1	71718	76778
GCF_002460265.1_ASM246026v1	NZ_NJVD01000018.1	83770	84852	NZ_NJVD01000018.1	82139	83770	NZ_NJVD01000018.1	80149	82158	NZ_NJVD01000018.1	79817	80146	NZ_NJVD01000018.1	68884	70530	NZ_NJVD01000018.1	70538	71860	NZ_NJVD01000018.1	71844	76904
GCF_002461035.1_ASM246103v1	NZ_NJVK01000017.1	67227	68309	NZ_NJVK01000017.1	68309	69940	NZ_NJVK01000017.1	69891	71930	NZ_NJVK01000017.1	71933	72283	NZ_NJVK01000017.1	80405	82051	NZ_NJVK01000017.1	79075	80397	NZ_NJVK01000017.1	74043	79091
GCF_002461895.1_ASM246189v1	NZ_NJVS01000012.1	127581	128663	NZ_NJVS01000012.1	125950	127581	NZ_NJVS01000012.1	123960	125969	NZ_NJVS01000012.1	123628	123957	NZ_NJVS01000012.1	112695	114341	NZ_NJVS01000012.1	114349	115671	NZ_NJVS01000012.1	115655	120715
GCF_002462645.1_ASM246264v1	NZ_NJWL01000059.1	8897	9979	NZ_NJWL01000059.1	7266	8897	NZ_NJWL01000059.1	5276	7315	NZ_NJWL01000059.1	4923	5273	NZ_NJWL01000011.1	3386	5032	NZ_NJWL01000011.1	2056	3378	NZ_NJWL01000011.1	96	2072
GCF_002456435.1_ASM245643v1	NZ_NKDI01000016.1	88042	89124	NZ_NKDI01000016.1	86411	88042	NZ_NKDI01000016.1	84421	86460	NZ_NKDI01000016.1	84068	84418	NZ_NKDI01000016.1	74300	75946	NZ_NKDI01000016.1	75954	77276	NZ_NKDI01000016.1	77260	82308
GCF_002456295.1_ASM245629v1	NZ_NKDL01000016.1	25692	26774	NZ_NKDL01000016.1	26774	28405	NZ_NKDL01000016.1	28356	30395	NZ_NKDL01000016.1	30398	30748	NZ_NKDL01000016.1	38870	40516	NZ_NKDL01000016.1	37540	38862	NZ_NKDL01000016.1	32508	37556
GCF_002462825.1_ASM246282v1	NZ_NKES01000010.1	68271	69347	NZ_NKES01000010.1	69353	70984	NZ_NKES01000010.1	70944	72983	NZ_NKES01000010.1	72986	73324	NZ_NKES01000010.1	81254	82900	NZ_NKES01000010.1	79927	81246	NZ_NKES01000010.1	74865	79943
GCF_002514795.1_ASM251479v1	NZ_NKLU01000001.1	387668	388750	NZ_NKLU01000001.1	388750	390381	NZ_NKLU01000001.1	390332	392371	NZ_NKLU01000001.1	392374	392724	NZ_NKLU01000001.1	400874	402520	NZ_NKLU01000001.1	399544	400866	NZ_NKLU01000001.1	394512	399560
GCF_002514775.1_ASM251477v1	NZ_NKLV01000001.1	387668	388750	NZ_NKLV01000001.1	388750	390381	NZ_NKLV01000001.1	390332	392371	NZ_NKLV01000001.1	392374	392724	NZ_NKLV01000001.1	400874	402520	NZ_NKLV01000001.1	399544	400866	NZ_NKLV01000001.1	394512	399560
GCF_002514785.1_ASM251478v1	NZ_NKLW01000001.1	387668	388750	NZ_NKLW01000001.1	388750	390381	NZ_NKLW01000001.1	390332	392371	NZ_NKLW01000001.1	392374	392724	NZ_NKLW01000001.1	400874	402520	NZ_NKLW01000001.1	399544	400866	NZ_NKLW01000001.1	394512	399560
GCF_002459045.1_ASM245904v1	NZ_NKNH01000020.1	4584	5666	NZ_NKNH01000020.1	5666	7297	NZ_NKNH01000020.1	7248	9287	NZ_NKNH01000020.1	9290	9640	NZ_NKNH01000020.1	17790	19436	NZ_NKNH01000020.1	16460	17782	NZ_NKNH01000020.1	11428	16476
GCF_002458105.1_ASM245810v1	NZ_NKNV01000015.1	83581	84663	NZ_NKNV01000015.1	81950	83581	NZ_NKNV01000015.1	79960	81969	NZ_NKNV01000015.1	79628	79957	NZ_NKNV01000015.1	68695	70341	NZ_NKNV01000015.1	70349	71671	NZ_NKNV01000015.1	71655	76715
GCF_002459845.1_ASM245984v1	NZ_NKOQ01000004.1	15465	16547	NZ_NKOQ01000004.1	16547	18178	NZ_NKOQ01000004.1	18129	20168	NZ_NKOQ01000004.1	20171	20521	NZ_NKOQ01000004.1	28671	30317	NZ_NKOQ01000004.1	27341	28663	NZ_NKOQ01000004.1	27357	22309
GCF_002460565.1_ASM246056v1	NZ_NKOS01000036.1	19700	20782	NZ_NKOS01000036.1	20782	22413	NZ_NKOS01000036.1	22364	24403	NZ_NKOS01000036.1	24406	24756	NZ_NKOS01000036.1	32906	34552	NZ_NKOS01000036.1	31576	32898	NZ_NKOS01000036.1	26544	31592
GCF_002534695.1_ASM253469v1	NZ_NKUN01000035.1	27370	28452	NZ_NKUN01000035.1	28452	30083	NZ_NKUN01000035.1	30034	32073	NZ_NKUN01000035.1	32076	32426	NZ_NKUN01000035.1	40576	42222	NZ_NKUN01000035.1	39246	40568	NZ_NKUN01000035.1	34214	39262
GCF_002473425.1_ASM247342v1	NZ_NKVF01000007.1	6231	7313	NZ_NKVF01000007.1	7313	8944	NZ_NKVF01000007.1	8895	10934	NZ_NKVF01000007.1	10937	11287	NZ_NKVF01000007.1	19437	21083	NZ_NKVF01000007.1	18107	19429	NZ_NKVF01000007.1	13075	18123
GCF_002473475.1_ASM247347v1	NZ_NKVI01000004.1	36812	37894	NZ_NKVI01000004.1	35181	36812	NZ_NKVI01000004.1	33191	35230	NZ_NKVI01000004.1	32838	33188	NZ_NKVI01000004.1	23042	24688	NZ_NKVI01000004.1	24696	26018	NZ_NKVI01000004.1	26002	31050
GCF_002473495.1_ASM247349v1	NZ_NKVJ01000074.1	16136	17218	NZ_NKVJ01000074.1	14505	16136	NZ_NKVJ01000074.1	12515	14524	NZ_NKVJ01000074.1	12183	12512	NZ_NKVJ01000074.1	1250	2896	NZ_NKVJ01000074.1	2904	4226	NZ_NKVJ01000074.1	4210	9270
GCF_002473515.1_ASM247351v1	NZ_NKVK01000026.1	58487	59569	NZ_NKVK01000026.1	56856	58487	NZ_NKVK01000026.1	54866	56905	NZ_NKVK01000026.1	54513	54863	NZ_NKVK01000026.1	44717	46363	NZ_NKVK01000026.1	46371	47693	NZ_NKVK01000026.1	47677	52725
GCF_002225715.1_ASM222571v1	NZ_NLFW01000010.1	144935	146017	NZ_NLFW01000010.1	143304	144935	NZ_NLFW01000010.1	141314	143323	NZ_NLFW01000010.1	140982	141311	NZ_NLFW01000010.1	130049	131695	NZ_NLFW01000010.1	131703	133025	NZ_NLFW01000010.1	133009	138069
GCF_002225755.1_ASM222575v1	NZ_NLFY01000009.1	152026	153108	NZ_NLFY01000009.1	150395	152026	NZ_NLFY01000009.1	148405	150444	NZ_NLFY01000009.1	148052	148402	NZ_NLFY01000009.1	138256	139902	NZ_NLFY01000009.1	139910	141232	NZ_NLFY01000009.1	141216	146264
GCF_002225815.1_ASM222581v1	NZ_NLGQ01000029.1	61060	62088	NZ_NLGQ01000077.1	16078	17709	NZ_NLGQ01000077.1	14088	16127	NZ_NLGQ01000077.1	13735	14085	NZ_NLGQ01000077.1	3939	5585	NZ_NLGQ01000077.1	5593	6915	NZ_NLGQ01000077.1	6899	11947
GCF_002226585.1_ASM222658v1	NZ_NLHM01000020.1	68732	69814	NZ_NLHM01000020.1	67101	68732	NZ_NLHM01000020.1	65111	67150	NZ_NLHM01000020.1	64758	65108	NZ_NLHM01000020.1	54962	56608	NZ_NLHM01000020.1	56616	57938	NZ_NLHM01000020.1	57922	62970
GCF_002226175.1_ASM222617v1	NZ_NLHS01000270.1	4530	5612	NZ_NLHS01000270.1	2899	4530	NZ_NLHS01000270.1	909	2948	NZ_NLHS01000270.1	556	906	NZ_NLHS01000033.1	18260	19906	NZ_NLHS01000033.1	19914	21236	NZ_NLHS01000033.1	21220	26268
GCF_002226715.1_ASM222671v1	NZ_NLHT01000007.1	136846	137928	NZ_NLHT01000007.1	135215	136846	NZ_NLHT01000007.1	133225	135264	NZ_NLHT01000007.1	132872	133222	NZ_NLHT01000007.1	123076	124722	NZ_NLHT01000007.1	124730	126052	NZ_NLHT01000007.1	126036	131084
GCF_002226775.1_ASM222677v1	NZ_NLHW01000017.1	67227	68309	NZ_NLHW01000017.1	68309	69940	NZ_NLHW01000017.1	69891	71930	NZ_NLHW01000017.1	71933	72283	NZ_NLHW01000017.1	80405	82051	NZ_NLHW01000017.1	79075	80397	NZ_NLHW01000017.1	74043	79091
GCF_002227215.1_ASM222721v1	NZ_NLIW01000011.1	55167	56249	NZ_NLIW01000011.1	56249	57880	NZ_NLIW01000011.1	57831	59870	NZ_NLIW01000011.1	59873	60223	NZ_NLIW01000011.1	68373	70019	NZ_NLIW01000011.1	67043	68365	NZ_NLIW01000011.1	62011	67059
GCF_002227275.1_ASM222727v1	NZ_NLIY01000011.1	16200	17282	NZ_NLIY01000011.1	14569	16200	NZ_NLIY01000011.1	12579	14588	NZ_NLIY01000011.1	12247	12576	NZ_NLIY01000011.1	1314	2960	NZ_NLIY01000011.1	2968	4290	NZ_NLIY01000011.1	4274	9334
GCF_002227785.1_ASM222778v1	NZ_NLJV01000027.1	51017	52099	NZ_NLJV01000027.1	49386	51017	NZ_NLJV01000027.1	47396	49435	NZ_NLJV01000027.1	47043	47393	NZ_NLJV01000027.1	37247	38893	NZ_NLJV01000027.1	38901	40223	NZ_NLJV01000027.1	40207	45255
GCF_002227875.1_ASM222787v1	NZ_NLJX01000027.1	51017	52099	NZ_NLJX01000027.1	49386	51017	NZ_NLJX01000027.1	47396	49435	NZ_NLJX01000027.1	47043	47393	NZ_NLJX01000027.1	37247	38893	NZ_NLJX01000027.1	38901	40223	NZ_NLJX01000027.1	40207	45255
GCF_002227955.1_ASM222795v1	NZ_NLKB01000001.1	116907	117989	NZ_NLKB01000001.1	117989	119620	NZ_NLKB01000001.1	119571	121610	NZ_NLKB01000001.1	121613	121963	NZ_NLKB01000001.1	130113	131759	NZ_NLKB01000001.1	128783	130105	NZ_NLKB01000001.1	123751	128799
GCF_002228055.1_ASM222805v1	NZ_NLKI01000041.1	1339	2421	NZ_NLKI01000041.1	2421	4052	NZ_NLKI01000041.1	4003	6042	NZ_NLKI01000041.1	6045	6395	NZ_NLKI01000041.1	14545	16191	NZ_NLKI01000041.1	13215	14537	NZ_NLKI01000041.1	8183	13231
GCF_002228215.1_ASM222821v1	NZ_NLKM01000051.1	6224	7306	NZ_NLKM01000051.1	7306	8937	NZ_NLKM01000051.1	8888	10927	NZ_NLKM01000051.1	10930	11280	NZ_NLKM01000051.1	19430	21076	NZ_NLKM01000051.1	18100	19422	NZ_NLKM01000051.1	13068	18116
GCF_002228235.1_ASM222823v1	NZ_NLKT01000004.1	203620	204702	NZ_NLKT01000004.1	201989	203620	NZ_NLKT01000004.1	199999	202038	NZ_NLKT01000004.1	199646	199996	NZ_NLKT01000004.1	189850	191496	NZ_NLKT01000004.1	191504	192826	NZ_NLKT01000004.1	192810	197858
GCF_002228265.1_ASM222826v1	NZ_NLKU01000053.1	19202	20284	NZ_NLKU01000053.1	17571	19202	NZ_NLKU01000053.1	15581	17620	NZ_NLKU01000053.1	15228	15578	NZ_NLKU01000053.1	5432	7078	NZ_NLKU01000053.1	7086	8408	NZ_NLKU01000053.1	8392	13440
GCF_002228435.1_ASM222843v1	NZ_NLKX01000006.1	4989	6065	NZ_NLKX01000006.1	3352	4983	NZ_NLKX01000006.1	1353	3392	NZ_NLKX01000006.1	1012	1350	NZ_NLKX01000021.1	7144	8790	NZ_NLKX01000021.1	5817	7136	NZ_NLKX01000021.1	755	5833
GCF_002228465.1_ASM222846v1	NZ_NLKZ01000018.1	5336	6412	NZ_NLKZ01000018.1	3699	5330	NZ_NLKZ01000018.1	1700	3739	NZ_NLKZ01000018.1	1359	1697	NZ_NLKZ01000028.1	7144	8790	NZ_NLKZ01000028.1	5817	7136	NZ_NLKZ01000028.1	755	5833
GCF_002228485.1_ASM222848v1	NZ_NLLA01000018.1	4989	6065	NZ_NLLA01000018.1	3352	4983	NZ_NLLA01000018.1	1353	3392	NZ_NLLA01000018.1	1012	1350	NZ_NLLA01000027.1	7144	8790	NZ_NLLA01000027.1	5817	7136	NZ_NLLA01000027.1	755	5833
GCF_002228375.1_ASM222837v1	NZ_NLLB01000010.1	91571	92653	NZ_NLLB01000010.1	89940	91571	NZ_NLLB01000010.1	87950	89989	NZ_NLLB01000010.1	87597	87947	NZ_NLLB01000010.1	77801	79447	NZ_NLLB01000010.1	79455	80777	NZ_NLLB01000010.1	80761	85809
GCF_002228305.1_ASM222830v1	NZ_NLLC01000010.1	91571	92653	NZ_NLLC01000010.1	89940	91571	NZ_NLLC01000010.1	87950	89989	NZ_NLLC01000010.1	87597	87947	NZ_NLLC01000010.1	77801	79447	NZ_NLLC01000010.1	79455	80777	NZ_NLLC01000010.1	80761	85809
GCF_002228725.1_ASM222872v1	NZ_NLLR01000035.1	16955	18037	NZ_NLLR01000035.1	18037	19668	NZ_NLLR01000035.1	19619	21658	NZ_NLLR01000035.1	21661	22011	NZ_NLLR01000035.1	30161	31807	NZ_NLLR01000035.1	28831	30153	NZ_NLLR01000035.1	23799	28847
GCF_002228815.1_ASM222881v1	NZ_NLMB01000084.1	9114	10196	NZ_NLMB01000084.1	7483	9114	NZ_NLMB01000084.1	5493	7532	NZ_NLMB01000084.1	5140	5490	NZ_NLMB01000001.1	241868	243514	NZ_NLMB01000001.1	243522	244844	NZ_NLMB01000001.1	244828	246810
GCF_002228705.1_ASM222870v1	NZ_NLMG01000046.1	6246	7325	NZ_NLMG01000046.1	7327	8958	NZ_NLMG01000046.1	8909	10948	NZ_NLMG01000046.1	10951	11301	NZ_NLMG01000046.1	20471	22117	NZ_NLMG01000046.1	19141	20463	NZ_NLMG01000046.1	14106	19157
GCF_002229245.1_ASM222924v1	NZ_NLNR01000032.1	40563	41645	NZ_NLNR01000032.1	38932	40563	NZ_NLNR01000032.1	36942	38981	NZ_NLNR01000032.1	36589	36939	NZ_NLNR01000032.1	26821	28467	NZ_NLNR01000032.1	28475	29797	NZ_NLNR01000032.1	29781	34829
GCF_002227615.1_ASM222761v1	NZ_NLOB01000008.1	87370	88452	NZ_NLOB01000008.1	88452	90083	NZ_NLOB01000008.1	90064	92073	NZ_NLOB01000008.1	92076	92426	NZ_NLOB01000008.1	100975	102621	NZ_NLOB01000008.1	99648	100967	NZ_NLOB01000008.1	94592	99664
GCF_002230175.1_ASM223017v1	NZ_NLOF01000004.1	86066	87148	NZ_NLOF01000004.1	87148	88779	NZ_NLOF01000004.1	88730	90769	NZ_NLOF01000004.1	90772	91110	NZ_NLOF01000004.1	97806	99386	NZ_NLOF01000004.1	96448	97725	NZ_NLOF01000004.1	92679	96464
GCF_002230575.1_ASM223057v1	NZ_NLOY01000004.1	258648	259724	NZ_NLOY01000004.1	257011	258642	NZ_NLOY01000004.1	255012	257051	NZ_NLOY01000004.1	254671	255009	NZ_NLOY01000004.1	245095	246741	NZ_NLOY01000004.1	246749	248068	NZ_NLOY01000004.1	248052	253130
GCF_002231025.1_ASM223102v1	NZ_NLPW01000012.1	126896	127978	NZ_NLPW01000012.1	125265	126896	NZ_NLPW01000012.1	123275	125284	NZ_NLPW01000012.1	122943	123272	NZ_NLPW01000012.1	112012	113658	NZ_NLPW01000012.1	113666	114988	NZ_NLPW01000012.1	114972	120032
GCF_002231085.1_ASM223108v1	NZ_NLQG01000031.1	39312	40394	NZ_NLQG01000031.1	37681	39312	NZ_NLQG01000031.1	35691	37730	NZ_NLQG01000031.1	35338	35688	NZ_NLQG01000031.1	25542	27188	NZ_NLQG01000031.1	27196	28518	NZ_NLQG01000031.1	28502	33550
GCF_002231315.1_ASM223131v1	NZ_NLQL01000004.1	76914	77990	NZ_NLQL01000004.1	75277	76908	NZ_NLQL01000004.1	73278	75317	NZ_NLQL01000004.1	72937	73275	NZ_NLQL01000004.1	63361	65007	NZ_NLQL01000004.1	65015	66334	NZ_NLQL01000004.1	66318	71396
GCF_002231115.1_ASM223111v1	NZ_NLQM01000040.1	3821	4897	NZ_NLQM01000040.1	4903	6534	NZ_NLQM01000040.1	6494	8533	NZ_NLQM01000040.1	8536	8874	NZ_NLQM01000040.1	16804	18450	NZ_NLQM01000040.1	15477	16796	NZ_NLQM01000040.1	10415	15493
GCF_002231415.1_ASM223141v1	NZ_NLQR01000036.1	33227	34309	NZ_NLQR01000036.1	31596	33227	NZ_NLQR01000036.1	29606	31645	NZ_NLQR01000036.1	29253	29603	NZ_NLQR01000036.1	19457	21103	NZ_NLQR01000036.1	21111	22433	NZ_NLQR01000036.1	22417	27465
GCF_002232155.1_ASM223215v1	NZ_NLSD01000030.1	16945	18024	NZ_NLSD01000030.1	15312	16943	NZ_NLSD01000030.1	13322	15361	NZ_NLSD01000030.1	12969	13319	NZ_NLSD01000030.1	2153	3799	NZ_NLSD01000030.1	3807	5129	NZ_NLSD01000030.1	5113	10164
GCF_002231955.1_ASM223195v1	NZ_NLSJ01000066.1	5354	6436	NZ_NLSJ01000066.1	3723	5354	NZ_NLSJ01000066.1	1733	3772	NZ_NLSJ01000066.1	1380	1730	NZ_NLSJ01000065.1	6889	8535	NZ_NLSJ01000065.1	5559	6881	NZ_NLSJ01000065.1	527	5575
GCF_002232695.1_ASM223269v1	NZ_NLTZ01000021.1	6246	7328	NZ_NLTZ01000021.1	7328	8959	NZ_NLTZ01000021.1	8910	10949	NZ_NLTZ01000021.1	10952	11302	NZ_NLTZ01000021.1	19452	21098	NZ_NLTZ01000021.1	18122	19444	NZ_NLTZ01000021.1	13090	18138
GCF_002233155.1_ASM223315v1	NZ_NLUI01000032.1	51416	52498	NZ_NLUI01000032.1	49785	51416	NZ_NLUI01000032.1	47795	49834	NZ_NLUI01000032.1	47442	47792	NZ_NLUI01000032.1	37674	39320	NZ_NLUI01000032.1	39328	40650	NZ_NLUI01000032.1	40634	45682
GCF_002510675.1_ASM251067v1	NZ_NLWR01000016.1	56312	57394	NZ_NLWR01000016.1	54681	56312	NZ_NLWR01000016.1	52691	54730	NZ_NLWR01000016.1	52338	52688	NZ_NLWR01000016.1	41522	43168	NZ_NLWR01000016.1	43176	44498	NZ_NLWR01000016.1	44482	49533
GCF_002513395.1_ASM251339v1	NZ_NLWY01000108.1	14689	15771	NZ_NLWY01000108.1	13058	14689	NZ_NLWY01000108.1	11068	13107	NZ_NLWY01000108.1	10715	11065	NZ_NLWY01000108.1	919	2565	NZ_NLWY01000108.1	2573	3895	NZ_NLWY01000108.1	3879	8927
GCF_002512085.1_ASM251208v1	NZ_NLXB01000013.1	6565	7641	NZ_NLXB01000013.1	7647	9278	NZ_NLXB01000013.1	9238	11277	NZ_NLXB01000013.1	11280	11618	NZ_NLXB01000013.1	19548	21194	NZ_NLXB01000013.1	18221	19540	NZ_NLXB01000013.1	13159	18237
GCF_002512255.1_ASM251225v1	NZ_NLXX01000017.1	252166	253248	NZ_NLXX01000017.1	250535	252166	NZ_NLXX01000017.1	248545	250584	NZ_NLXX01000017.1	248192	248542	NZ_NLXX01000017.1	238395	240041	NZ_NLXX01000017.1	240049	241371	NZ_NLXX01000017.1	241355	246403
GCF_002511215.1_ASM251121v1	NZ_NLZF01000052.1	1212	2288	NZ_NLZF01000052.1	2294	3925	NZ_NLZF01000052.1	3885	5924	NZ_NLZF01000052.1	5927	6265	NZ_NLZF01000012.1	160724	162370	NZ_NLZF01000012.1	162378	163697	NZ_NLZF01000012.1	163681	168759
GCF_002511265.1_ASM251126v1	NZ_NLZH01000048.1	4731	5813	NZ_NLZH01000048.1	3100	4731	NZ_NLZH01000048.1	1101	3149	NZ_NLZH01000048.1	760	1098	NZ_NLZH01000065.1	3372	5018	NZ_NLZH01000065.1	5026	6345	NZ_NLZH01000065.1	6329	11401
GCF_002514185.1_ASM251418v1	NZ_NLZR01000001.1	292364	293440	NZ_NLZR01000001.1	290727	292358	NZ_NLZR01000001.1	288728	290767	NZ_NLZR01000001.1	288387	288725	NZ_NLZR01000001.1	278811	280457	NZ_NLZR01000001.1	280465	281784	NZ_NLZR01000001.1	281768	286846
GCF_002511415.1_ASM251141v1	NZ_NLZU01000025.1	44083	45165	NZ_NLZU01000025.1	45165	46796	NZ_NLZU01000025.1	46747	48786	NZ_NLZU01000025.1	48789	49139	NZ_NLZU01000025.1	58309	59955	NZ_NLZU01000025.1	56979	58301	NZ_NLZU01000025.1	51944	56995
GCF_002511615.1_ASM251161v1	NZ_NMAB01000030.1	212518	213600	NZ_NMAB01000030.1	210887	212518	NZ_NMAB01000030.1	208897	210936	NZ_NMAB01000030.1	208544	208894	NZ_NMAB01000030.1	198748	200394	NZ_NMAB01000030.1	200402	201724	NZ_NMAB01000030.1	201708	206756
GCF_002512805.1_ASM251280v1	NZ_NMAC01000017.1	330039	331121	NZ_NMAC01000017.1	328408	330039	NZ_NMAC01000017.1	326418	328457	NZ_NMAC01000017.1	326065	326415	NZ_NMAC01000017.1	316269	317915	NZ_NMAC01000017.1	317923	319245	NZ_NMAC01000017.1	319229	324277
GCF_002535605.1_ASM253560v1	NZ_NMAT01000005.1	11464	12546	NZ_NMAT01000005.1	12546	14177	NZ_NMAT01000005.1	14158	16167	NZ_NMAT01000005.1	16170	16499	NZ_NMAT01000005.1	25784	27430	NZ_NMAT01000005.1	24454	25776	NZ_NMAT01000005.1	19410	24470
GCF_002536795.1_ASM253679v1	NZ_NMAY01000025.1	39221	40303	NZ_NMAY01000025.1	37590	39221	NZ_NMAY01000025.1	35600	37609	NZ_NMAY01000025.1	35268	35597	NZ_NMAY01000025.1	24335	25981	NZ_NMAY01000025.1	25989	27311	NZ_NMAY01000025.1	27295	32355
GCF_002535895.1_ASM253589v1	NZ_NMBO01000001.1	4584	5666	NZ_NMBO01000001.1	5666	7297	NZ_NMBO01000001.1	7248	9287	NZ_NMBO01000001.1	9290	9640	NZ_NMBO01000001.1	17790	19436	NZ_NMBO01000001.1	16460	17782	NZ_NMBO01000001.1	11428	16476
GCF_002541205.1_ASM254120v1	NZ_NMDF01000034.1	44065	45147	NZ_NMDF01000034.1	45147	46778	NZ_NMDF01000034.1	46729	48768	NZ_NMDF01000034.1	48771	49121	NZ_NMDF01000095.1	19	1104	NZ_NMDF01000095.1	1112	2434	NZ_NMDF01000095.1	2418	7469
GCF_002542185.1_ASM254218v1	NZ_NMEF01000029.1	44319	45401	NZ_NMEF01000029.1	42688	44319	NZ_NMEF01000029.1	40698	42737	NZ_NMEF01000029.1	40345	40695	NZ_NMEF01000029.1	30549	32195	NZ_NMEF01000029.1	32203	33525	NZ_NMEF01000029.1	33509	38557
GCF_002542365.1_ASM254236v1	NZ_NMEN01000016.1	83590	84672	NZ_NMEN01000016.1	81959	83590	NZ_NMEN01000016.1	79969	81978	NZ_NMEN01000016.1	79637	79966	NZ_NMEN01000016.1	68704	70350	NZ_NMEN01000016.1	70358	71680	NZ_NMEN01000016.1	71664	76724
GCF_002543485.1_ASM254348v1	NZ_NMFQ01000030.1	44459	45541	NZ_NMFQ01000030.1	42828	44459	NZ_NMFQ01000030.1	40838	42847	NZ_NMFQ01000030.1	40506	40835	NZ_NMFQ01000030.1	29573	31219	NZ_NMFQ01000030.1	31227	32549	NZ_NMFQ01000030.1	32533	37593
GCF_002538955.1_ASM253895v1	NZ_NMGT01000006.1	28160	29242	NZ_NMGT01000006.1	29242	30873	NZ_NMGT01000006.1	30824	32872	NZ_NMGT01000006.1	32875	33213	NZ_NMGT01000006.1	41401	43047	NZ_NMGT01000006.1	40074	41393	NZ_NMGT01000006.1	35018	40090
GCF_002544515.1_ASM254451v1	NZ_NMGZ01000012.1	139980	141062	NZ_NMGZ01000012.1	138349	139980	NZ_NMGZ01000012.1	136359	138398	NZ_NMGZ01000012.1	136006	136356	NZ_NMGZ01000012.1	126238	127884	NZ_NMGZ01000012.1	127892	129214	NZ_NMGZ01000012.1	129198	134246
GCF_002512315.1_ASM251231v1	NZ_NMHY01000006.1	4593	5675	NZ_NMHY01000006.1	5675	7306	NZ_NMHY01000006.1	7257	9296	NZ_NMHY01000006.1	9299	9649	NZ_NMHY01000006.1	17799	19445	NZ_NMHY01000006.1	16469	17791	NZ_NMHY01000006.1	11437	16485
GCF_002511125.1_ASM251112v1	NZ_NMIO01000056.1	1212	2288	NZ_NMIO01000056.1	2294	3925	NZ_NMIO01000056.1	3885	5924	NZ_NMIO01000056.1	5927	6265	NZ_NMIO01000003.1	304354	306000	NZ_NMIO01000003.1	306008	307327	NZ_NMIO01000003.1	307311	312395
GCF_002535115.1_ASM253511v1	NZ_NMJQ01000030.1	29923	31005	NZ_NMJQ01000030.1	31005	32636	NZ_NMJQ01000030.1	32587	34626	NZ_NMJQ01000030.1	34629	34967	NZ_NMJQ01000030.1	41663	43243	NZ_NMJQ01000030.1	40305	41582	NZ_NMJQ01000030.1	36536	40321
GCF_002536695.1_ASM253669v1	NZ_NMJS01000001.1	11464	12546	NZ_NMJS01000001.1	12546	14177	NZ_NMJS01000001.1	14158	16167	NZ_NMJS01000001.1	16170	16499	NZ_NMJS01000001.1	25784	27430	NZ_NMJS01000001.1	24454	25776	NZ_NMJS01000001.1	19410	24470
GCF_002537685.1_ASM253768v1	NZ_NMKB01000030.1	11381	12463	NZ_NMKB01000030.1	12463	14094	NZ_NMKB01000030.1	14075	16084	NZ_NMKB01000030.1	16087	16416	NZ_NMKB01000030.1	25703	27349	NZ_NMKB01000030.1	24373	25695	NZ_NMKB01000030.1	19329	24389
GCF_002468275.1_ASM246827v1	NZ_NMKJ01000019.1	6296	7378	NZ_NMKJ01000019.1	7378	9009	NZ_NMKJ01000019.1	8960	10999	NZ_NMKJ01000019.1	11002	11352	NZ_NMKJ01000019.1	19502	21148	NZ_NMKJ01000019.1	18172	19494	NZ_NMKJ01000019.1	13140	18188
GCF_002468345.1_ASM246834v1	NZ_NMKQ01000027.1	68134	69216	NZ_NMKQ01000027.1	66503	68134	NZ_NMKQ01000027.1	64513	66552	NZ_NMKQ01000027.1	64160	64510	NZ_NMKQ01000027.1	54364	56010	NZ_NMKQ01000027.1	56018	57340	NZ_NMKQ01000027.1	57324	62372
GCF_002468725.1_ASM246872v1	NZ_NMLP01000005.1	137378	138454	NZ_NMLP01000005.1	135741	137372	NZ_NMLP01000005.1	133742	135781	NZ_NMLP01000005.1	133401	133739	NZ_NMLP01000005.1	123825	125471	NZ_NMLP01000005.1	125479	126798	NZ_NMLP01000005.1	126782	131860
GCF_002468805.1_ASM246880v1	NZ_NMLW01000007.1	134175	135257	NZ_NMLW01000007.1	132544	134175	NZ_NMLW01000007.1	130554	132593	NZ_NMLW01000007.1	130201	130551	NZ_NMLW01000007.1	120405	122051	NZ_NMLW01000007.1	122059	123381	NZ_NMLW01000007.1	123365	128413
GCF_002468895.1_ASM246889v1	NZ_NMMB01000006.1	151997	153079	NZ_NMMB01000006.1	150366	151997	NZ_NMMB01000006.1	148376	150415	NZ_NMMB01000006.1	148023	148373	NZ_NMMB01000006.1	138227	139873	NZ_NMMB01000006.1	139881	141203	NZ_NMMB01000006.1	141187	146235
GCF_002467635.1_ASM246763v1	NZ_NMMC01000112.1	2627	3709	NZ_NMMC01000112.1	3709	5340	NZ_NMMC01000112.1	5291	7330	NZ_NMMC01000112.1	7333	7683	NZ_NMMC01000084.1	6909	8555	NZ_NMMC01000084.1	5579	6901	NZ_NMMC01000084.1	547	5595
GCF_002484695.1_ASM248469v1	NZ_NNTO01000006.1	148693	149775	NZ_NNTO01000006.1	147062	148693	NZ_NNTO01000006.1	145072	147081	NZ_NNTO01000006.1	144740	145069	NZ_NNTO01000006.1	133807	135453	NZ_NNTO01000006.1	135461	136783	NZ_NNTO01000006.1	136767	141827
GCF_002485345.1_ASM248534v1	NZ_NNUU01000011.1	127968	129050	NZ_NNUU01000011.1	126337	127968	NZ_NNUU01000011.1	124347	126386	NZ_NNUU01000011.1	123994	124344	NZ_NNUU01000011.1	114198	115844	NZ_NNUU01000011.1	115852	117174	NZ_NNUU01000011.1	117158	122206
GCF_002485585.1_ASM248558v1	NZ_NNVG01000011.1	140349	141431	NZ_NNVG01000011.1	138718	140349	NZ_NNVG01000011.1	136728	138767	NZ_NNVG01000011.1	136375	136725	NZ_NNVG01000011.1	126607	128253	NZ_NNVG01000011.1	128261	129583	NZ_NNVG01000011.1	129567	134615
GCF_002485865.1_ASM248586v1	NZ_NNVU01000041.1	16129	17211	NZ_NNVU01000041.1	17211	18842	NZ_NNVU01000041.1	18793	20832	NZ_NNVU01000041.1	20835	21185	NZ_NNVU01000041.1	29335	30981	NZ_NNVU01000041.1	28005	29327	NZ_NNVU01000041.1	22973	28021
GCF_002485915.1_ASM248591v1	NZ_NNVX01000003.1	298259	299341	NZ_NNVX01000003.1	296628	298259	NZ_NNVX01000003.1	294638	296677	NZ_NNVX01000003.1	294285	294635	NZ_NNVX01000003.1	284489	286135	NZ_NNVX01000003.1	286143	287465	NZ_NNVX01000003.1	287449	292497
GCF_002486935.1_ASM248693v1	NZ_NNXE01000010.1	9479	10561	NZ_NNXE01000010.1	10561	12192	NZ_NNXE01000010.1	12143	14182	NZ_NNXE01000010.1	14185	14535	NZ_NNXE01000010.1	22685	24331	NZ_NNXE01000010.1	21355	22677	NZ_NNXE01000010.1	16323	21371
GCF_002486955.1_ASM248695v1	NZ_NNXF01000093.1	1658	2740	NZ_NNXF01000093.1	2740	4371	NZ_NNXF01000093.1	4322	6361	NZ_NNXF01000093.1	6364	6714	NZ_NNXF01000086.1	1107	2753	NZ_NNXF01000086.1	2761	4083	NZ_NNXF01000086.1	4067	9115
GCF_002546545.1_ASM254654v1	NZ_NNYB01000013.1	66730	67812	NZ_NNYB01000013.1	65099	66730	NZ_NNYB01000013.1	63109	65148	NZ_NNYB01000013.1	62768	63106	NZ_NNYB01000013.1	54492	56072	NZ_NNYB01000013.1	56153	57430	NZ_NNYB01000013.1	57414	61199
GCF_002546565.1_ASM254656v1	NZ_NNYC01000057.1	2762	3841	NZ_NNYC01000057.1	3843	5474	NZ_NNYC01000057.1	5425	7464	NZ_NNYC01000057.1	7467	7817	NZ_NNYC01000057.1	16987	18633	NZ_NNYC01000057.1	15657	16979	NZ_NNYC01000057.1	10622	15673
GCF_002546795.1_ASM254679v1	NZ_NNYF01000008.1	5821	6903	NZ_NNYF01000008.1	6903	8534	NZ_NNYF01000008.1	8485	10524	NZ_NNYF01000008.1	10527	10877	NZ_NNYF01000008.1	19027	20673	NZ_NNYF01000008.1	17697	19019	NZ_NNYF01000008.1	12665	17713
GCF_002545425.1_ASM254542v1	NZ_NNZO01000019.1	26083	27165	NZ_NNZO01000019.1	27165	28796	NZ_NNZO01000019.1	28747	30786	NZ_NNZO01000019.1	30789	31139	NZ_NNZO01000019.1	39261	40907	NZ_NNZO01000019.1	37931	39253	NZ_NNZO01000019.1	32899	37947
GCF_002548015.1_ASM254801v1	NZ_NOAG01000019.1	76896	77972	NZ_NOAG01000019.1	75259	76890	NZ_NOAG01000019.1	73260	75299	NZ_NOAG01000019.1	72919	73257	NZ_NOAG01000019.1	63343	64989	NZ_NOAG01000019.1	64997	66316	NZ_NOAG01000019.1	66300	71378
GCF_002548375.1_ASM254837v1	NZ_NOAQ01000045.1	17063	18142	NZ_NOAQ01000045.1	15430	17061	NZ_NOAQ01000045.1	13440	15479	NZ_NOAQ01000045.1	13087	13437	NZ_NOAQ01000045.1	2271	3917	NZ_NOAQ01000045.1	3925	5247	NZ_NOAQ01000045.1	5231	10282
GCF_002548445.1_ASM254844v1	NZ_NOAS01000006.1	223620	224696	NZ_NOAS01000006.1	221983	223614	NZ_NOAS01000006.1	219984	222023	NZ_NOAS01000006.1	219643	219981	NZ_NOAS01000006.1	210067	211713	NZ_NOAS01000006.1	211721	213040	NZ_NOAS01000006.1	213024	218102
GCF_002546125.1_ASM254612v1	NZ_NOAW01000063.1	16456	17538	NZ_NOAW01000063.1	14825	16456	NZ_NOAW01000063.1	12835	14874	NZ_NOAW01000063.1	12482	12832	NZ_NOAW01000063.1	2686	4332	NZ_NOAW01000063.1	4340	5662	NZ_NOAW01000063.1	5646	10694
GCF_002548545.1_ASM254854v1	NZ_NOBB01000009.1	135045	136127	NZ_NOBB01000009.1	133414	135045	NZ_NOBB01000009.1	131424	133463	NZ_NOBB01000009.1	131071	131421	NZ_NOBB01000009.1	121275	122921	NZ_NOBB01000009.1	122929	124251	NZ_NOBB01000009.1	124235	129283
GCF_002517845.1_ASM251784v1	NZ_NOBI01000018.1	92820	93902	NZ_NOBI01000018.1	91189	92820	NZ_NOBI01000018.1	89199	91208	NZ_NOBI01000018.1	88867	89196	NZ_NOBI01000018.1	77934	79580	NZ_NOBI01000018.1	79588	80910	NZ_NOBI01000018.1	80894	85954
GCF_002549105.1_ASM254910v1	NZ_NOBQ01000015.1	77419	78501	NZ_NOBQ01000015.1	78501	80132	NZ_NOBQ01000015.1	80083	82122	NZ_NOBQ01000015.1	82125	82475	NZ_NOBQ01000015.1	91645	93291	NZ_NOBQ01000015.1	90315	91637	NZ_NOBQ01000015.1	85280	90331
GCF_002549635.1_ASM254963v1	NZ_NOBW01000070.1	5012	6088	NZ_NOBW01000070.1	3375	5006	NZ_NOBW01000070.1	1376	3415	NZ_NOBW01000070.1	1035	1373	NZ_NOBW01000006.1	7166	8812	NZ_NOBW01000006.1	5839	7158	NZ_NOBW01000006.1	777	5855
GCF_002486435.1_ASM248643v1	NZ_NOCD01000014.1	7011	8093	NZ_NOCD01000014.1	8093	9724	NZ_NOCD01000014.1	9675	11714	NZ_NOCD01000014.1	11717	12067	NZ_NOCD01000014.1	20217	21863	NZ_NOCD01000014.1	18887	20209	NZ_NOCD01000014.1	13855	18903
GCF_002486495.1_ASM248649v1	NZ_NOCG01000014.1	123795	124877	NZ_NOCG01000014.1	122164	123795	NZ_NOCG01000014.1	120174	122213	NZ_NOCG01000014.1	119821	120171	NZ_NOCG01000014.1	110025	111671	NZ_NOCG01000014.1	111679	113001	NZ_NOCG01000014.1	112985	118033
GCF_002518005.1_ASM251800v1	NZ_NOCX01000028.1	28612	29694	NZ_NOCX01000028.1	29694	31325	NZ_NOCX01000028.1	31276	33315	NZ_NOCX01000028.1	33318	33668	NZ_NOCX01000028.1	41818	43464	NZ_NOCX01000028.1	40488	41810	NZ_NOCX01000028.1	35456	40504
GCF_002518085.1_ASM251808v1	NZ_NOCZ01000020.1	63548	64630	NZ_NOCZ01000020.1	64630	66261	NZ_NOCZ01000020.1	66212	68251	NZ_NOCZ01000020.1	68254	68604	NZ_NOCZ01000020.1	76754	78400	NZ_NOCZ01000020.1	75424	76746	NZ_NOCZ01000020.1	70392	75440
GCF_002474645.1_ASM247464v1	NZ_NOEH01000012.1	142191	143273	NZ_NOEH01000012.1	140560	142191	NZ_NOEH01000012.1	138570	140609	NZ_NOEH01000012.1	138217	138567	NZ_NOEH01000012.1	128421	130067	NZ_NOEH01000012.1	130075	131397	NZ_NOEH01000012.1	131381	136429
GCF_002517405.1_ASM251740v1	NZ_NOEJ01000015.1	142079	143161	NZ_NOEJ01000015.1	140448	142079	NZ_NOEJ01000015.1	138458	140497	NZ_NOEJ01000015.1	138105	138455	NZ_NOEJ01000015.1	128309	129955	NZ_NOEJ01000015.1	129963	131285	NZ_NOEJ01000015.1	131269	136317
GCF_002517425.1_ASM251742v1	NZ_NOEL01000013.1	142079	143161	NZ_NOEL01000013.1	140448	142079	NZ_NOEL01000013.1	138458	140497	NZ_NOEL01000013.1	138105	138455	NZ_NOEL01000013.1	128309	129955	NZ_NOEL01000013.1	129963	131285	NZ_NOEL01000013.1	131269	136317
GCF_002517285.1_ASM251728v1	NZ_NOET01000024.1	28747	29829	NZ_NOET01000024.1	29829	31460	NZ_NOET01000024.1	31411	33450	NZ_NOET01000024.1	33453	33803	NZ_NOET01000024.1	41953	43599	NZ_NOET01000024.1	40623	41945	NZ_NOET01000024.1	35591	40639
GCF_002517005.1_ASM251700v1	NZ_NOFE01000063.1	7822	8904	NZ_NOFE01000063.1	8904	10535	NZ_NOFE01000063.1	10486	12525	NZ_NOFE01000063.1	12528	12878	NZ_NOFE01000063.1	21028	22674	NZ_NOFE01000063.1	19698	21020	NZ_NOFE01000063.1	14666	19714
GCF_002474855.1_ASM247485v1	NZ_NOFL01000016.1	77186	78262	NZ_NOFL01000016.1	75549	77180	NZ_NOFL01000016.1	73550	75589	NZ_NOFL01000016.1	73209	73547	NZ_NOFL01000016.1	63633	65279	NZ_NOFL01000016.1	65287	66606	NZ_NOFL01000016.1	66590	71668
GCF_002517125.1_ASM251712v1	NZ_NOFM01000013.1	126840	127922	NZ_NOFM01000013.1	125209	126840	NZ_NOFM01000013.1	123219	125258	NZ_NOFM01000013.1	122866	123216	NZ_NOFM01000013.1	113070	114716	NZ_NOFM01000013.1	114724	116046	NZ_NOFM01000013.1	116030	121078
GCF_002517095.1_ASM251709v1	NZ_NOFN01000060.1	6224	7306	NZ_NOFN01000060.1	7306	8937	NZ_NOFN01000060.1	8888	10927	NZ_NOFN01000060.1	10930	11280	NZ_NOFN01000052.1	25634	27280	NZ_NOFN01000060.1	18100	19314	NZ_NOFN01000060.1	13068	18116
GCF_002474955.1_ASM247495v1	NZ_NOFV01000033.1	39643	40725	NZ_NOFV01000033.1	38012	39643	NZ_NOFV01000033.1	36022	38061	NZ_NOFV01000033.1	35669	36019	NZ_NOFV01000033.1	25873	27519	NZ_NOFV01000033.1	27527	28849	NZ_NOFV01000033.1	28833	33881
GCF_002516505.1_ASM251650v1	NZ_NOGU01000029.1	1996	3078	NZ_NOGU01000029.1	3078	4709	NZ_NOGU01000029.1	4660	6699	NZ_NOGU01000029.1	6702	7052	NZ_NOGU01000029.1	15202	16848	NZ_NOGU01000029.1	13872	15194	NZ_NOGU01000029.1	8840	13888
GCF_002475625.1_ASM247562v1	NZ_NOID01000029.1	2090	3172	NZ_NOID01000029.1	3172	4803	NZ_NOID01000029.1	4754	6793	NZ_NOID01000029.1	6796	7146	NZ_NOID01000029.1	15296	16942	NZ_NOID01000029.1	13966	15288	NZ_NOID01000029.1	8934	13982
GCF_002259555.1_ASM225955v1	NZ_NOKN01000002.1	3159386	3160468	NZ_NOKN01000002.1	3157755	3159386	NZ_NOKN01000002.1	3155765	3157804	NZ_NOKN01000002.1	3155412	3155762	NZ_NOKN01000002.1	3145616	3147262	NZ_NOKN01000002.1	3147270	3148592	NZ_NOKN01000002.1	3148576	3153624
GCF_002518545.1_ASM251854v1	NZ_NOMK01000002.1	283830	284912	NZ_NOMK01000002.1	282199	283830	NZ_NOMK01000002.1	280209	282218	NZ_NOMK01000002.1	279877	280206	NZ_NOMK01000002.1	268945	270591	NZ_NOMK01000002.1	270599	271921	NZ_NOMK01000002.1	271905	276965
GCF_002518695.1_ASM251869v1	NZ_NOMS01000072.1	10136	11218	NZ_NOMS01000072.1	11218	12849	NZ_NOMS01000072.1	12800	14839	NZ_NOMS01000072.1	14842	15192	NZ_NOMS01000035.1	12546	14192	NZ_NOMS01000035.1	11216	12538	NZ_NOMS01000035.1	6184	11232
GCF_002518935.1_ASM251893v1	NZ_NONE01000086.1	4013	5095	NZ_NONE01000086.1	2382	4013	NZ_NONE01000086.1	392	2431	NZ_NONE01000086.1	39	389	NZ_NONE01000037.1	6771	8417	NZ_NONE01000037.1	5441	6763	NZ_NONE01000037.1	409	5457
GCF_002519795.1_ASM251979v1	NZ_NOOV01000004.1	138458	139534	NZ_NOOV01000004.1	136821	138452	NZ_NOOV01000004.1	134822	136861	NZ_NOOV01000004.1	134481	134819	NZ_NOOV01000004.1	124905	126551	NZ_NOOV01000004.1	126559	127878	NZ_NOOV01000004.1	127862	132940
GCF_002519935.1_ASM251993v1	NZ_NOPC01000008.1	224063	225139	NZ_NOPC01000008.1	222426	224057	NZ_NOPC01000008.1	220427	222466	NZ_NOPC01000008.1	220086	220424	NZ_NOPC01000008.1	210510	212156	NZ_NOPC01000008.1	212164	213483	NZ_NOPC01000008.1	213467	218545
GCF_002520335.1_ASM252033v1	NZ_NOPW01000015.1	35335	36417	NZ_NOPW01000015.1	33704	35335	NZ_NOPW01000015.1	31714	33723	NZ_NOPW01000015.1	31361	31711	NZ_NOPW01000015.1	21582	23228	NZ_NOPW01000015.1	23236	24558	NZ_NOPW01000015.1	24542	29602
GCF_002520455.1_ASM252045v1	NZ_NOQC01000019.1	83554	84636	NZ_NOQC01000019.1	81923	83554	NZ_NOQC01000019.1	79933	81942	NZ_NOQC01000019.1	79601	79930	NZ_NOQC01000019.1	68668	70314	NZ_NOQC01000019.1	70322	71644	NZ_NOQC01000019.1	71628	76688
GCF_002520495.1_ASM252049v1	NZ_NOQE01000009.1	132004	133086	NZ_NOQE01000009.1	133086	134717	NZ_NOQE01000009.1	134668	136707	NZ_NOQE01000009.1	136710	137060	NZ_NOQE01000009.1	145210	146856	NZ_NOQE01000009.1	143880	145202	NZ_NOQE01000009.1	138848	143896
GCF_002520905.1_ASM252090v1	NZ_NOQY01000008.1	107238	108320	NZ_NOQY01000008.1	108320	109951	NZ_NOQY01000008.1	109932	111941	NZ_NOQY01000008.1	111944	112273	NZ_NOQY01000058.1	7674	9320	NZ_NOQY01000058.1	6344	7666	NZ_NOQY01000058.1	1300	6360
GCF_002520895.1_ASM252089v1	NZ_NOQZ01000065.1	4486	5568	NZ_NOQZ01000065.1	2855	4486	NZ_NOQZ01000065.1	865	2874	NZ_NOQZ01000065.1	533	862	NZ_NOQZ01000061.1	6675	8321	NZ_NOQZ01000061.1	5345	6667	NZ_NOQZ01000061.1	301	5361
GCF_002521675.1_ASM252167v1	NZ_NORJ01000020.1	17272	18354	NZ_NORJ01000020.1	18354	19985	NZ_NORJ01000020.1	19936	21975	NZ_NORJ01000020.1	21978	22328	NZ_NORJ01000020.1	30478	32124	NZ_NORJ01000020.1	29148	30470	NZ_NORJ01000020.1	24116	29164
GCF_002521755.1_ASM252175v1	NZ_NORO01000079.1	5339	6421	NZ_NORO01000079.1	3708	5339	NZ_NORO01000079.1	1718	3757	NZ_NORO01000079.1	1365	1715	NZ_NORO01000092.1	511	2157	NZ_NORO01000092.1	2165	3487	NZ_NORO01000092.1	3471	8519
GCF_002521845.1_ASM252184v1	NZ_NORX01000001.1	302050	303132	NZ_NORX01000001.1	300419	302050	NZ_NORX01000001.1	298429	300438	NZ_NORX01000001.1	298097	298426	NZ_NORX01000001.1	287164	288810	NZ_NORX01000001.1	288818	290140	NZ_NORX01000001.1	290124	295184
GCF_002522575.1_ASM252257v1	NZ_NOTZ01000016.1	88042	89124	NZ_NOTZ01000016.1	86411	88042	NZ_NOTZ01000016.1	84421	86460	NZ_NOTZ01000016.1	84068	84418	NZ_NOTZ01000016.1	74300	75946	NZ_NOTZ01000016.1	75954	77276	NZ_NOTZ01000016.1	77260	82308
GCF_002522705.1_ASM252270v1	NZ_NOUJ01000039.1	29416	30498	NZ_NOUJ01000039.1	27785	29416	NZ_NOUJ01000039.1	25795	27834	NZ_NOUJ01000039.1	25442	25792	NZ_NOUJ01000039.1	15646	17292	NZ_NOUJ01000039.1	17300	18622	NZ_NOUJ01000039.1	18606	23654
GCF_003292225.1_ASM329222v1	NZ_NRTG01000112.1	9079	10161	NZ_NRTG01000112.1	10161	11792	NZ_NRTG01000112.1	11743	13782	NZ_NRTG01000112.1	13785	14135	NZ_NRTG01000112.1	22285	23931	NZ_NRTG01000112.1	20955	22277	NZ_NRTG01000112.1	15923	20971
GCF_003292295.1_ASM329229v1	NZ_NRTK01000104.1	163216	164298	NZ_NRTK01000104.1	161585	163216	NZ_NRTK01000104.1	159595	161634	NZ_NRTK01000104.1	159242	159592	NZ_NRTK01000104.1	149446	151092	NZ_NRTK01000104.1	151100	152422	NZ_NRTK01000104.1	152406	157454
GCF_003292485.1_ASM329248v1	NZ_NRTU01000121.1	235612	236694	NZ_NRTU01000121.1	233981	235612	NZ_NRTU01000121.1	231991	234030	NZ_NRTU01000121.1	231638	231988	NZ_NRTU01000121.1	221870	223516	NZ_NRTU01000121.1	223524	224846	NZ_NRTU01000121.1	224830	229878
GCF_003292785.1_ASM329278v1	NZ_NRUI01000098.1	35212	36294	NZ_NRUI01000098.1	33581	35212	NZ_NRUI01000098.1	31591	33630	NZ_NRUI01000098.1	31238	31588	NZ_NRUI01000098.1	21442	23088	NZ_NRUI01000098.1	23096	24418	NZ_NRUI01000098.1	24402	29450
GCF_003293365.1_ASM329336v1	NZ_NRWB01000056.1	30565	31647	NZ_NRWB01000056.1	28934	30565	NZ_NRWB01000056.1	26944	28983	NZ_NRWB01000056.1	26591	26941	NZ_NRWB01000056.1	16795	18441	NZ_NRWB01000056.1	18449	19771	NZ_NRWB01000056.1	19755	24803
GCF_003304095.1_ASM330409v1	NZ_NRWL01000052.1	5344	6426	NZ_NRWL01000052.1	3713	5344	NZ_NRWL01000052.1	1723	3732	NZ_NRWL01000052.1	1391	1720	NZ_NRWL01000042.1	143985	145631	NZ_NRWL01000042.1	145639	146961	NZ_NRWL01000042.1	146945	152005
GCF_003301685.1_ASM330168v1	NZ_NRWN01000018.1	9199	10281	NZ_NRWN01000018.1	10281	11912	NZ_NRWN01000018.1	11893	13902	NZ_NRWN01000018.1	13905	14234	NZ_NRWN01000018.1	23521	25167	NZ_NRWN01000018.1	22191	23513	NZ_NRWN01000018.1	17147	22207
GCF_003304205.1_ASM330420v1	NZ_NRWS01000027.1	14367	15449	NZ_NRWS01000027.1	15449	17080	NZ_NRWS01000027.1	17031	19070	NZ_NRWS01000027.1	19073	19423	NZ_NRWS01000027.1	27574	29220	NZ_NRWS01000027.1	26244	27566	NZ_NRWS01000027.1	21212	26260
GCF_003304345.1_ASM330434v1	NZ_NRXO01000093.1	15934	17016	NZ_NRXO01000093.1	17016	18647	NZ_NRXO01000093.1	18598	20637	NZ_NRXO01000093.1	20640	20990	NZ_NRXO01000093.1	29140	30786	NZ_NRXO01000093.1	27810	29132	NZ_NRXO01000093.1	22778	27826
GCF_003304355.1_ASM330435v1	NZ_NRXY01000082.1	17633	18715	NZ_NRXY01000082.1	16002	17633	NZ_NRXY01000082.1	14012	16051	NZ_NRXY01000082.1	13659	14009	NZ_NRXY01000082.1	3863	5509	NZ_NRXY01000082.1	5517	6839	NZ_NRXY01000082.1	6823	11871
GCF_003302635.1_ASM330263v1	NZ_NRYL01000013.1	1441	2523	NZ_NRYL01000013.1	2523	4154	NZ_NRYL01000013.1	4105	6144	NZ_NRYL01000013.1	6147	6497	NZ_NRYL01000013.1	14647	16293	NZ_NRYL01000013.1	13317	14639	NZ_NRYL01000013.1	8285	13333
GCF_003303715.1_ASM330371v1	NZ_NSAN01000078.1	80385	81467	NZ_NSAN01000078.1	78754	80385	NZ_NSAN01000078.1	76764	78803	NZ_NSAN01000078.1	76411	76761	NZ_NSAN01000078.1	66615	68261	NZ_NSAN01000078.1	68269	69591	NZ_NSAN01000078.1	69575	74623
GCF_003304905.1_ASM330490v1	NZ_NSAS01000011.1	4187	5269	NZ_NSAS01000011.1	5269	6900	NZ_NSAS01000011.1	6851	8890	NZ_NSAS01000011.1	8893	9243	NZ_NSAS01000011.1	17393	19039	NZ_NSAS01000011.1	16063	17385	NZ_NSAS01000011.1	11031	16079
GCF_003304865.1_ASM330486v1	NZ_NSAY01000165.1	3596	4678	NZ_NSAY01000165.1	4678	6309	NZ_NSAY01000165.1	6260	8299	NZ_NSAY01000165.1	8302	8652	NZ_NSAY01000165.1	16802	18448	NZ_NSAY01000165.1	15472	16794	NZ_NSAY01000165.1	10440	15488
GCF_002326765.1_ASM232676v1	NZ_NTEU01000063.1	83508	84587	NZ_NTEU01000063.1	84589	86220	NZ_NTEU01000063.1	86171	88210	NZ_NTEU01000063.1	88213	88563	NZ_NTEU01000063.1	97733	99379	NZ_NTEU01000063.1	96403	97725	NZ_NTEU01000063.1	91371	96419
GCF_002326995.1_ASM232699v1	NZ_NTEV01000153.1	95813	96892	NZ_NTEV01000153.1	96894	98525	NZ_NTEV01000153.1	98476	100515	NZ_NTEV01000153.1	100518	100868	NZ_NTEV01000153.1	110038	111684	NZ_NTEV01000153.1	108708	110030	NZ_NTEV01000153.1	103676	108724
GCF_002326895.1_ASM232689v1	NZ_NTFB01000262.1	83443	84522	NZ_NTFB01000262.1	84524	86155	NZ_NTFB01000262.1	86106	88145	NZ_NTFB01000262.1	88148	88498	NZ_NTFB01000229.1	7081	8727	NZ_NTFB01000229.1	5751	7073	NZ_NTFB01000229.1	719	5767
GCF_002327025.1_ASM232702v1	NZ_NTFC01000214.1	5218	6297	NZ_NTFC01000214.1	3585	5216	NZ_NTFC01000214.1	1595	3634	NZ_NTFC01000214.1	1242	1592	NZ_NTFC01000132.1	172825	174471	NZ_NTFC01000132.1	174479	175801	NZ_NTFC01000132.1	175785	180833
GCF_002327035.1_ASM232703v1	NZ_NTFD01000262.1	83443	84522	NZ_NTFD01000262.1	84524	86155	NZ_NTFD01000262.1	86106	88145	NZ_NTFD01000262.1	88148	88498	NZ_NTFD01000229.1	7081	8727	NZ_NTFD01000229.1	5751	7073	NZ_NTFD01000229.1	719	5767
GCF_002327045.1_ASM232704v1	NZ_NTFE01000050.1	59942	61021	NZ_NTFE01000050.1	58309	59940	NZ_NTFE01000050.1	56319	58358	NZ_NTFE01000050.1	55966	56316	NZ_NTFE01000050.1	45150	46796	NZ_NTFE01000050.1	46804	48126	NZ_NTFE01000050.1	48110	53158
GCF_002307515.1_ASM230751v1	NZ_NTMT01000008.1	147997	149076	NZ_NTMT01000008.1	149078	150709	NZ_NTMT01000008.1	150660	152699	NZ_NTMT01000008.1	152702	153052	NZ_NTMT01000008.1	162222	163868	NZ_NTMT01000008.1	160892	162214	NZ_NTMT01000008.1	155857	160908
GCF_002307635.1_ASM230763v1	NZ_NTMW01000034.1	27615	28697	NZ_NTMW01000034.1	25984	27615	NZ_NTMW01000034.1	23994	26033	NZ_NTMW01000034.1	23641	23991	NZ_NTMW01000034.1	13845	15491	NZ_NTMW01000034.1	15499	16821	NZ_NTMW01000034.1	16805	21853
GCF_002462915.1_ASM246291v1	NZ_NTND01000053.1	6246	7328	NZ_NTND01000053.1	7328	8959	NZ_NTND01000053.1	8910	10949	NZ_NTND01000053.1	10952	11302	NZ_NTND01000008.1	175416	177062	NZ_NTND01000008.1	177070	178392	NZ_NTND01000008.1	178376	183424
GCF_002464015.1_ASM246401v1	NZ_NTNN01000004.1	188671	189753	NZ_NTNN01000004.1	187040	188671	NZ_NTNN01000004.1	185050	187089	NZ_NTNN01000004.1	184697	185047	NZ_NTNN01000004.1	174901	176547	NZ_NTNN01000004.1	176555	177877	NZ_NTNN01000004.1	177861	182909
GCF_002464125.1_ASM246412v1	NZ_NTOC01000002.1	305492	306574	NZ_NTOC01000002.1	303861	305492	NZ_NTOC01000002.1	301871	303880	NZ_NTOC01000002.1	301539	301868	NZ_NTOC01000002.1	290608	292254	NZ_NTOC01000002.1	292262	293584	NZ_NTOC01000002.1	293568	298628
GCF_002463795.1_ASM246379v1	NZ_NTPL01000054.1	2177	3259	NZ_NTPL01000054.1	3259	4890	NZ_NTPL01000054.1	4841	6880	NZ_NTPL01000054.1	6883	7233	NZ_NTPL01000054.1	15383	17029	NZ_NTPL01000054.1	14053	15375	NZ_NTPL01000054.1	9021	14069
GCF_002463875.1_ASM246387v1	NZ_NTPP01000009.1	148275	149357	NZ_NTPP01000009.1	146644	148275	NZ_NTPP01000009.1	144654	146693	NZ_NTPP01000009.1	144301	144651	NZ_NTPP01000009.1	134505	136151	NZ_NTPP01000009.1	136159	137481	NZ_NTPP01000009.1	137465	142513
GCF_002463925.1_ASM246392v1	NZ_NTPS01000005.1	77802	78884	NZ_NTPS01000005.1	76171	77802	NZ_NTPS01000005.1	74181	76190	NZ_NTPS01000005.1	73828	74178	NZ_NTPS01000005.1	63633	65279	NZ_NTPS01000005.1	65287	66606	NZ_NTPS01000005.1	66590	71662
GCF_002462355.1_ASM246235v1	NZ_NVPS01000011.1	142845	143927	NZ_NVPS01000011.1	141214	142845	NZ_NVPS01000011.1	139224	141263	NZ_NVPS01000011.1	138871	139221	NZ_NVPS01000011.1	129075	130721	NZ_NVPS01000011.1	130729	132051	NZ_NVPS01000011.1	132035	137083
GCF_002319155.1_ASM231915v1	NZ_NWAE01000004.1	77403	78485	NZ_NWAE01000004.1	75772	77403	NZ_NWAE01000004.1	73782	75791	NZ_NWAE01000004.1	73429	73779	NZ_NWAE01000004.1	63650	65296	NZ_NWAE01000004.1	65304	66626	NZ_NWAE01000004.1	66610	71670
GCF_002319415.1_ASM231941v1	NZ_NWAG01000011.1	35465	36547	NZ_NWAG01000011.1	33834	35465	NZ_NWAG01000011.1	31844	33853	NZ_NWAG01000011.1	31491	31841	NZ_NWAG01000011.1	21712	23358	NZ_NWAG01000011.1	23366	24688	NZ_NWAG01000011.1	24672	29732
GCF_002319315.1_ASM231931v1	NZ_NWBC01000031.1	6296	7378	NZ_NWBC01000031.1	7378	9009	NZ_NWBC01000031.1	8960	10999	NZ_NWBC01000031.1	11002	11352	NZ_NWBC01000031.1	19502	21148	NZ_NWBC01000031.1	18172	19494	NZ_NWBC01000031.1	13140	18188
GCF_002476305.1_ASM247630v1	NZ_NWQD01000028.1	11381	12463	NZ_NWQD01000028.1	12463	14094	NZ_NWQD01000028.1	14075	16084	NZ_NWQD01000028.1	16087	16416	NZ_NWQD01000028.1	25703	27349	NZ_NWQD01000028.1	24373	25695	NZ_NWQD01000028.1	19329	24389
GCF_002464385.1_ASM246438v1	NZ_NXMI01000071.1	6109	7191	NZ_NXMI01000071.1	4478	6109	NZ_NXMI01000071.1	2488	4497	NZ_NXMI01000071.1	2156	2485	NZ_NXMI01000006.1	133807	135453	NZ_NXMI01000006.1	135461	136783	NZ_NXMI01000006.1	136767	141827
GCF_002464595.1_ASM246459v1	NZ_NXMS01000047.1	15011	16093	NZ_NXMS01000047.1	13380	15011	NZ_NXMS01000047.1	11390	13429	NZ_NXMS01000047.1	11037	11387	NZ_NXMS01000047.1	1241	2887	NZ_NXMS01000047.1	2895	4217	NZ_NXMS01000047.1	4201	9249
GCF_002464645.1_ASM246464v1	NZ_NXMV01000013.1	3716	4792	NZ_NXMV01000013.1	4798	6429	NZ_NXMV01000013.1	6389	8428	NZ_NXMV01000013.1	8431	8769	NZ_NXMV01000013.1	16699	18345	NZ_NXMV01000013.1	15372	16691	NZ_NXMV01000013.1	10310	15388
GCF_002464675.1_ASM246467v1	NZ_NXMW01000022.1	82670	83752	NZ_NXMW01000022.1	81039	82670	NZ_NXMW01000022.1	79049	81088	NZ_NXMW01000022.1	78696	79046	NZ_NXMW01000022.1	68900	70546	NZ_NXMW01000022.1	70554	71876	NZ_NXMW01000022.1	71860	76908
GCF_900239925.1_ASM90023992v1	NZ_OENU01000033.1	37419	38501	NZ_OENU01000033.1	35788	37419	NZ_OENU01000033.1	33798	35807	NZ_OENU01000033.1	33466	33795	NZ_OENU01000033.1	22533	24179	NZ_OENU01000033.1	24187	25509	NZ_OENU01000033.1	25493	30553
GCF_900406635.1_Escherichia_coli_ST156_strain_KCRI-82	NZ_OVBU01000008.1	3367	4449	NZ_OVBU01000008.1	4449	6080	NZ_OVBU01000008.1	6031	8070	NZ_OVBU01000008.1	8073	8423	NZ_OVBU01000008.1	16573	18219	NZ_OVBU01000008.1	15243	16565	NZ_OVBU01000008.1	10211	15259
GCF_002761795.1_ASM276179v1	NZ_PEQH01000049.1	39529	40611	NZ_PEQH01000049.1	37898	39529	NZ_PEQH01000049.1	35908	37947	NZ_PEQH01000049.1	35555	35905	NZ_PEQH01000049.1	25759	27405	NZ_PEQH01000049.1	27413	28735	NZ_PEQH01000049.1	28719	33767
GCF_003008775.1_ASM300877v1	NZ_PGIV01000003.1	18828	19910	NZ_PGIV01000003.1	19910	21541	NZ_PGIV01000003.1	21492	23531	NZ_PGIV01000003.1	23534	23884	NZ_PGIV01000003.1	32034	33680	NZ_PGIV01000003.1	30704	32026	NZ_PGIV01000003.1	25672	30720
GCF_003008875.1_ASM300887v1	NZ_PGJB01000017.1	18330	19412	NZ_PGJB01000017.1	19412	21043	NZ_PGJB01000017.1	20994	23033	NZ_PGJB01000017.1	23036	23386	NZ_PGJB01000017.1	31537	33183	NZ_PGJB01000017.1	30207	31529	NZ_PGJB01000017.1	25175	30223
GCF_003009015.1_ASM300901v1	NZ_PGJI01000003.1	18828	19910	NZ_PGJI01000003.1	19910	21541	NZ_PGJI01000003.1	21492	23531	NZ_PGJI01000003.1	23534	23884	NZ_PGJI01000003.1	32034	33680	NZ_PGJI01000003.1	30704	32026	NZ_PGJI01000003.1	25672	30720
GCF_003009095.1_ASM300909v1	NZ_PGJM01000011.1	154334	155416	NZ_PGJM01000011.1	152703	154334	NZ_PGJM01000011.1	150713	152752	NZ_PGJM01000011.1	150360	150710	NZ_PGJM01000011.1	140564	142210	NZ_PGJM01000011.1	142218	143540	NZ_PGJM01000011.1	143524	148572
GCF_003009255.1_ASM300925v1	NZ_PGJS01000056.1	9334	10413	NZ_PGJS01000056.1	10415	12046	NZ_PGJS01000056.1	11997	14036	NZ_PGJS01000056.1	14039	14389	NZ_PGJS01000056.1	23559	25205	NZ_PGJS01000056.1	22229	23551	NZ_PGJS01000056.1	17194	22245
GCF_003009315.1_ASM300931v1	NZ_PGJW01000011.1	154334	155416	NZ_PGJW01000011.1	152703	154334	NZ_PGJW01000011.1	150713	152752	NZ_PGJW01000011.1	150360	150710	NZ_PGJW01000011.1	140564	142210	NZ_PGJW01000011.1	142218	143540	NZ_PGJW01000011.1	143524	148572
GCF_003009365.1_ASM300936v1	NZ_PGJY01000018.1	7589	8671	NZ_PGJY01000018.1	8671	10302	NZ_PGJY01000018.1	10253	12292	NZ_PGJY01000018.1	12295	12645	NZ_PGJY01000018.1	20795	22441	NZ_PGJY01000018.1	19465	20787	NZ_PGJY01000018.1	14433	19481
GCF_003009875.1_ASM300987v1	NZ_PGKP01000016.1	6629	7705	NZ_PGKP01000016.1	7711	9342	NZ_PGKP01000016.1	9302	11341	NZ_PGKP01000016.1	11344	11682	NZ_PGKP01000016.1	19612	21258	NZ_PGKP01000016.1	18285	19604	NZ_PGKP01000016.1	13223	18301
GCF_003010015.1_ASM301001v1	NZ_PGKX01000011.1	3624	4706	NZ_PGKX01000011.1	4706	6337	NZ_PGKX01000011.1	6288	8327	NZ_PGKX01000011.1	8330	8680	NZ_PGKX01000011.1	16830	18476	NZ_PGKX01000011.1	15500	16822	NZ_PGKX01000011.1	10468	15516
GCF_003010095.1_ASM301009v1	NZ_PGLA01000012.1	3624	4706	NZ_PGLA01000012.1	4706	6337	NZ_PGLA01000012.1	6288	8327	NZ_PGLA01000012.1	8330	8680	NZ_PGLA01000012.1	16830	18476	NZ_PGLA01000012.1	15500	16822	NZ_PGLA01000012.1	10468	15516
GCF_003010265.1_ASM301026v1	NZ_PGLJ01000012.1	164552	165634	NZ_PGLJ01000012.1	162921	164552	NZ_PGLJ01000012.1	160931	162970	NZ_PGLJ01000012.1	160578	160928	NZ_PGLJ01000012.1	150782	152428	NZ_PGLJ01000012.1	152436	153758	NZ_PGLJ01000012.1	153742	158790
GCF_003010285.1_ASM301028v1	NZ_PGLK01000005.1	15234	16313	NZ_PGLK01000005.1	13601	15232	NZ_PGLK01000005.1	11611	13650	NZ_PGLK01000005.1	11258	11608	NZ_PGLK01000005.1	442	2088	NZ_PGLK01000005.1	2096	3418	NZ_PGLK01000005.1	3402	8453
GCF_003010385.1_ASM301038v1	NZ_PGLP01000003.1	18828	19910	NZ_PGLP01000003.1	19910	21541	NZ_PGLP01000003.1	21492	23531	NZ_PGLP01000003.1	23534	23884	NZ_PGLP01000003.1	32034	33680	NZ_PGLP01000003.1	30704	32026	NZ_PGLP01000003.1	25672	30720
GCF_002795115.1_ASM279511v1	NZ_PGUE01000328.1	3939	5021	NZ_PGUE01000328.1	2308	3939	NZ_PGUE01000328.1	318	2327	NZ_PGUE01000328.1	1	315	NZ_PGUE01000127.1	898	2544	NZ_PGUE01000127.1	6	890	NZ_PGUE01000302.1	701	5761
GCF_002795125.1_ASM279512v1	NZ_PGUF01000076.1	4246	5328	NZ_PGUF01000076.1	2615	4246	NZ_PGUF01000076.1	625	2634	NZ_PGUF01000076.1	293	622	NZ_PGUF01000143.1	6334	7980	NZ_PGUF01000143.1	5004	6326	NZ_PGUF01000143.1	5	5020
GCF_003290945.1_ASM329094v1	NZ_PJGN01000002.1	26543	27625	NZ_PJGN01000002.1	27625	29256	NZ_PJGN01000002.1	29207	31246	NZ_PJGN01000002.1	31249	31599	NZ_PJGN01000002.1	39721	41367	NZ_PJGN01000002.1	38391	39713	NZ_PJGN01000002.1	33359	38407
GCF_003291785.1_ASM329178v1	NZ_PJGT01000019.1	82276	83358	NZ_PJGT01000019.1	80645	82276	NZ_PJGT01000019.1	78655	80694	NZ_PJGT01000019.1	78302	78652	NZ_PJGT01000019.1	68506	70152	NZ_PJGT01000019.1	70160	71482	NZ_PJGT01000019.1	71466	76514
GCF_003291315.1_ASM329131v1	NZ_PJHW01000022.1	44312	45394	NZ_PJHW01000022.1	42681	44312	NZ_PJHW01000022.1	40691	42730	NZ_PJHW01000022.1	40338	40688	NZ_PJHW01000022.1	30542	32188	NZ_PJHW01000022.1	32196	33518	NZ_PJHW01000022.1	33502	38550
GCF_003009715.1_ASM300971v1	NZ_PJRM01000003.1	4728	5810	NZ_PJRM01000003.1	5810	7441	NZ_PJRM01000003.1	7392	9431	NZ_PJRM01000003.1	9434	9784	NZ_PJRM01000003.1	17934	19580	NZ_PJRM01000003.1	16604	17926	NZ_PJRM01000003.1	11572	16620
GCF_003980315.1_ASM398031v1	NZ_PNRT01000026.1	51631	52713	NZ_PNRT01000026.1	50000	51631	NZ_PNRT01000026.1	48010	50049	NZ_PNRT01000026.1	47657	48007	NZ_PNRT01000026.1	37861	39507	NZ_PNRT01000026.1	39515	40837	NZ_PNRT01000026.1	40821	45869
GCF_003980525.1_ASM398052v1	NZ_PNSD01000031.1	1757	2839	NZ_PNSD01000031.1	2839	4470	NZ_PNSD01000031.1	4421	6460	NZ_PNSD01000031.1	6463	6813	NZ_PNSD01000031.1	14963	16609	NZ_PNSD01000031.1	13633	14955	NZ_PNSD01000031.1	8601	13649
GCF_003980555.1_ASM398055v1	NZ_PNSF01000029.1	5933	7015	NZ_PNSF01000029.1	7015	8646	NZ_PNSF01000029.1	8597	10636	NZ_PNSF01000029.1	10639	10989	NZ_PNSF01000029.1	19139	20785	NZ_PNSF01000029.1	17809	19131	NZ_PNSF01000029.1	12777	17825
GCF_003981145.1_ASM398114v1	NZ_PNTL01000027.1	9295	10377	NZ_PNTL01000027.1	10377	12008	NZ_PNTL01000027.1	11959	13998	NZ_PNTL01000027.1	14001	14351	NZ_PNTL01000027.1	22501	24147	NZ_PNTL01000027.1	21171	22493	NZ_PNTL01000027.1	16139	21187
GCF_003981935.1_ASM398193v1	NZ_PNTS01000024.1	14277	15359	NZ_PNTS01000024.1	15359	16990	NZ_PNTS01000024.1	16941	18980	NZ_PNTS01000024.1	18983	19333	NZ_PNTS01000024.1	27483	29129	NZ_PNTS01000024.1	26153	27475	NZ_PNTS01000024.1	21121	26169
GCF_003982535.1_ASM398253v1	NZ_PNUT01000040.1	28762	29844	NZ_PNUT01000040.1	27131	28762	NZ_PNUT01000040.1	25141	27150	NZ_PNUT01000040.1	24809	25138	NZ_PNUT01000040.1	13876	15522	NZ_PNUT01000040.1	15530	16852	NZ_PNUT01000040.1	16836	21896
GCF_003983245.1_ASM398324v1	NZ_PNWH01000016.1	75788	76870	NZ_PNWH01000016.1	74157	75788	NZ_PNWH01000016.1	72167	74176	NZ_PNWH01000016.1	71835	72164	NZ_PNWH01000016.1	60902	62548	NZ_PNWH01000016.1	62556	63878	NZ_PNWH01000016.1	63862	68922
GCF_003980355.1_ASM398035v1	NZ_PNYP01000062.1	1757	2839	NZ_PNYP01000062.1	2839	4470	NZ_PNYP01000062.1	4421	6460	NZ_PNYP01000062.1	6463	6813	NZ_PNYP01000062.1	14963	16609	NZ_PNYP01000062.1	13633	14955	NZ_PNYP01000062.1	8601	13649
GCF_003983655.1_ASM398365v1	NZ_POAN01000005.1	148692	149774	NZ_POAN01000005.1	147061	148692	NZ_POAN01000005.1	145071	147080	NZ_POAN01000005.1	144739	145068	NZ_POAN01000005.1	133806	135452	NZ_POAN01000005.1	135460	136782	NZ_POAN01000005.1	136766	141826
GCF_002895285.1_ASM289528v1	NZ_PPCS01000041.1	91777	92859	NZ_PPCS01000041.1	90146	91777	NZ_PPCS01000041.1	88156	90195	NZ_PPCS01000041.1	87803	88153	NZ_PPCS01000041.1	78035	79681	NZ_PPCS01000041.1	79689	81011	NZ_PPCS01000041.1	80995	86043
GCF_002901325.1_ASM290132v1	NZ_PPHQ01000020.1	74703	75782	NZ_PPHQ01000020.1	75784	77415	NZ_PPHQ01000020.1	77366	79405	NZ_PPHQ01000020.1	79408	79758	NZ_PPHQ01000020.1	88928	90574	NZ_PPHQ01000020.1	87598	88920	NZ_PPHQ01000020.1	82563	87614
GCF_002991705.1_ASM299170v1	NZ_PQIN01000010.1	14620	15702	NZ_PQIN01000010.1	15702	17333	NZ_PQIN01000010.1	17284	19323	NZ_PQIN01000010.1	19326	19676	NZ_PQIN01000010.1	27826	29472	NZ_PQIN01000010.1	26496	27818	NZ_PQIN01000010.1	21464	26512
GCF_002991785.1_ASM299178v1	NZ_PQIR01000031.1	60811	61893	NZ_PQIR01000031.1	59180	60811	NZ_PQIR01000031.1	57190	59229	NZ_PQIR01000031.1	56837	57187	NZ_PQIR01000031.1	47041	48687	NZ_PQIR01000031.1	48695	50017	NZ_PQIR01000031.1	50001	55049
GCF_002992105.1_ASM299210v1	NZ_PQIW01000022.1	5624	6706	NZ_PQIW01000022.1	3993	5624	NZ_PQIW01000022.1	2003	4042	NZ_PQIW01000022.1	1650	2000	NZ_PQIW01000003.1	199558	201204	NZ_PQIW01000003.1	201212	202534	NZ_PQIW01000003.1	202518	207566
GCF_002991975.1_ASM299197v1	NZ_PQJH01000020.1	5624	6706	NZ_PQJH01000020.1	3993	5624	NZ_PQJH01000020.1	2003	4042	NZ_PQJH01000020.1	1650	2000	NZ_PQJH01000004.1	199758	201404	NZ_PQJH01000004.1	201412	202734	NZ_PQJH01000004.1	202718	207766
GCF_017119085.1_ASM1711908v1	NZ_PQRO01000004.1	191747	192829	NZ_PQRO01000004.1	190116	191747	NZ_PQRO01000004.1	188126	190135	NZ_PQRO01000004.1	187794	188123	NZ_PQRO01000004.1	176861	178507	NZ_PQRO01000004.1	178515	179837	NZ_PQRO01000004.1	179821	184881
GCF_002930285.1_ASM293028v1	NZ_PSNI01000060.1	17249	18331	NZ_PSNI01000060.1	15618	17249	NZ_PSNI01000060.1	13628	15667	NZ_PSNI01000060.1	13275	13625	NZ_PSNI01000060.1	3479	5125	NZ_PSNI01000060.1	5133	6455	NZ_PSNI01000060.1	6439	11487
GCF_002930345.1_ASM293034v1	NZ_PSNR01000046.1	2638	3720	NZ_PSNR01000046.1	3720	5351	NZ_PSNR01000046.1	5302	7341	NZ_PSNR01000046.1	7344	7694	NZ_PSNR01000046.1	15844	17490	NZ_PSNR01000046.1	14514	15836	NZ_PSNR01000046.1	9482	14530
GCF_002941225.1_ASM294122v1	NZ_PTML01000015.1	3418	4500	NZ_PTML01000015.1	4500	6131	NZ_PTML01000015.1	6082	8121	NZ_PTML01000015.1	8124	8474	NZ_PTML01000015.1	16624	18270	NZ_PTML01000015.1	15294	16616	NZ_PTML01000015.1	10262	15310
GCF_002941585.1_ASM294158v1	NZ_PTNI01000005.1	305382	306464	NZ_PTNI01000005.1	303751	305382	NZ_PTNI01000005.1	301761	303800	NZ_PTNI01000005.1	301408	301758	NZ_PTNI01000005.1	291612	293258	NZ_PTNI01000005.1	293266	294588	NZ_PTNI01000005.1	294572	299620
GCF_002942605.1_ASM294260v1	NZ_PTOH01000018.1	4730	5812	NZ_PTOH01000018.1	5812	7443	NZ_PTOH01000018.1	7394	9433	NZ_PTOH01000018.1	9436	9786	NZ_PTOH01000018.1	17936	19582	NZ_PTOH01000018.1	16606	17928	NZ_PTOH01000018.1	11574	16622
GCF_002942665.1_ASM294266v1	NZ_PTOL01000023.1	39369	40451	NZ_PTOL01000023.1	37738	39369	NZ_PTOL01000023.1	35748	37787	NZ_PTOL01000023.1	35395	35745	NZ_PTOL01000023.1	25599	27245	NZ_PTOL01000023.1	27253	28575	NZ_PTOL01000023.1	28559	33607
GCF_002943345.1_ASM294334v1	NZ_PTQI01000012.1	16200	17282	NZ_PTQI01000012.1	14569	16200	NZ_PTQI01000012.1	12579	14588	NZ_PTQI01000012.1	12247	12576	NZ_PTQI01000012.1	1314	2960	NZ_PTQI01000012.1	2968	4290	NZ_PTQI01000012.1	4274	9334
GCF_002943405.1_ASM294340v1	NZ_PTQK01000010.1	23763	24845	NZ_PTQK01000010.1	24845	26476	NZ_PTQK01000010.1	26427	28466	NZ_PTQK01000010.1	28469	28819	NZ_PTQK01000010.1	36969	38615	NZ_PTQK01000010.1	35639	36961	NZ_PTQK01000010.1	30607	35655
GCF_002959215.1_ASM295921v1	NZ_PUDT01000016.1	97952	99031	NZ_PUDT01000016.1	99033	100664	NZ_PUDT01000016.1	100615	102654	NZ_PUDT01000016.1	102657	103007	NZ_PUDT01000016.1	112177	113823	NZ_PUDT01000016.1	110847	112169	NZ_PUDT01000016.1	105812	110863
GCF_003321725.1_ASM332172v1	NZ_PUQT01000055.1	389	1471	NZ_PUQT01000055.1	1471	3102	NZ_PUQT01000055.1	3053	5092	NZ_PUQT01000055.1	5095	5445	NZ_PUQT01000055.1	13595	15241	NZ_PUQT01000055.1	12265	13587	NZ_PUQT01000055.1	7233	12281
GCF_003322895.1_ASM332289v1	NZ_PUQV01000021.1	2090	3172	NZ_PUQV01000021.1	3172	4803	NZ_PUQV01000021.1	4754	6793	NZ_PUQV01000021.1	6796	7146	NZ_PUQV01000021.1	15296	16942	NZ_PUQV01000021.1	13966	15288	NZ_PUQV01000021.1	8934	13982
GCF_003322995.1_ASM332299v1	NZ_PUSG01000012.1	96744	97826	NZ_PUSG01000012.1	95113	96744	NZ_PUSG01000012.1	93123	95162	NZ_PUSG01000012.1	92770	93120	NZ_PUSG01000012.1	82974	84620	NZ_PUSG01000012.1	84628	85950	NZ_PUSG01000012.1	85934	90982
GCF_003323085.1_ASM332308v1	NZ_PUSM01000011.1	96676	97758	NZ_PUSM01000011.1	95045	96676	NZ_PUSM01000011.1	93055	95094	NZ_PUSM01000011.1	92702	93052	NZ_PUSM01000011.1	82906	84552	NZ_PUSM01000011.1	84560	85882	NZ_PUSM01000011.1	85866	90914
GCF_003322455.1_ASM332245v1	NZ_PUSP01000011.1	96676	97758	NZ_PUSP01000011.1	95045	96676	NZ_PUSP01000011.1	93055	95094	NZ_PUSP01000011.1	92702	93052	NZ_PUSP01000011.1	82906	84552	NZ_PUSP01000011.1	84560	85882	NZ_PUSP01000011.1	85866	90914
GCF_003323095.1_ASM332309v1	NZ_PUSS01000013.1	25887	26969	NZ_PUSS01000013.1	26969	28600	NZ_PUSS01000013.1	28551	30590	NZ_PUSS01000013.1	30593	30943	NZ_PUSS01000013.1	39093	40739	NZ_PUSS01000013.1	37763	39085	NZ_PUSS01000013.1	32731	37779
GCF_003323175.1_ASM332317v1	NZ_PUSZ01000013.1	25675	26757	NZ_PUSZ01000013.1	26757	28388	NZ_PUSZ01000013.1	28339	30378	NZ_PUSZ01000013.1	30381	30731	NZ_PUSZ01000013.1	38881	40527	NZ_PUSZ01000013.1	37551	38873	NZ_PUSZ01000013.1	32519	37567
GCF_003322575.1_ASM332257v1	NZ_PUTG01000013.1	25675	26757	NZ_PUTG01000013.1	26757	28388	NZ_PUTG01000013.1	28339	30378	NZ_PUTG01000013.1	30381	30731	NZ_PUTG01000013.1	38881	40527	NZ_PUTG01000013.1	37551	38873	NZ_PUTG01000013.1	32519	37567
GCF_003323235.1_ASM332323v1	NZ_PUTH01000013.1	25675	26757	NZ_PUTH01000013.1	26757	28388	NZ_PUTH01000013.1	28339	30378	NZ_PUTH01000013.1	30381	30731	NZ_PUTH01000013.1	38881	40527	NZ_PUTH01000013.1	37551	38873	NZ_PUTH01000013.1	32519	37567
GCF_003322685.1_ASM332268v1	NZ_PUTJ01000014.1	25675	26757	NZ_PUTJ01000014.1	26757	28388	NZ_PUTJ01000014.1	28339	30378	NZ_PUTJ01000014.1	30381	30731	NZ_PUTJ01000014.1	38881	40527	NZ_PUTJ01000014.1	37551	38873	NZ_PUTJ01000014.1	32519	37567
GCF_003322785.1_ASM332278v1	NZ_PUTO01000013.1	25675	26757	NZ_PUTO01000013.1	26757	28388	NZ_PUTO01000013.1	28339	30378	NZ_PUTO01000013.1	30381	30731	NZ_PUTO01000013.1	38881	40527	NZ_PUTO01000013.1	37551	38873	NZ_PUTO01000013.1	32519	37567
GCF_002993555.1_ASM299355v1	NZ_PVOD01000034.1	357918	359000	NZ_PVOD01000034.1	356287	357918	NZ_PVOD01000034.1	354297	356306	NZ_PVOD01000034.1	353965	354294	NZ_PVOD01000034.1	343032	344678	NZ_PVOD01000034.1	344686	346008	NZ_PVOD01000034.1	345992	351052
GCF_002993705.1_ASM299370v1	NZ_PVOI01000116.1	66711	67793	NZ_PVOI01000116.1	67793	69424	NZ_PVOI01000116.1	69405	71414	NZ_PVOI01000116.1	71417	71746	NZ_PVOI01000116.1	81033	82679	NZ_PVOI01000116.1	79703	81025	NZ_PVOI01000116.1	74659	79719
GCF_013422115.1_ASM1342211v1	NZ_PXGP01000044.1	22097	23179	NZ_PXGP01000044.1	20466	22097	NZ_PXGP01000044.1	18476	20515	NZ_PXGP01000044.1	18123	18473	NZ_PXGP01000044.1	8327	9973	NZ_PXGP01000044.1	9981	11303	NZ_PXGP01000044.1	11287	16335
GCF_003014805.1_ASM301480v1	NZ_PXZY01000050.1	9461	10540	NZ_PXZY01000050.1	10542	12173	NZ_PXZY01000050.1	12124	14163	NZ_PXZY01000050.1	14166	14516	NZ_PXZY01000058.1	25320	26966	NZ_PXZY01000058.1	26974	28296	NZ_PXZY01000058.1	28280	33331
GCF_003027715.1_ASM302771v1	NZ_PYQU01000029.1	17403	18485	NZ_PYQU01000029.1	15772	17403	NZ_PYQU01000029.1	13782	15821	NZ_PYQU01000029.1	13429	13779	NZ_PYQU01000029.1	3633	5279	NZ_PYQU01000029.1	5287	6609	NZ_PYQU01000029.1	6593	11641
GCF_003048085.1_ASM304808v1	NZ_QAGA01000043.1	234156	235238	NZ_QAGA01000043.1	232525	234156	NZ_QAGA01000043.1	230535	232544	NZ_QAGA01000043.1	230203	230532	NZ_QAGA01000043.1	219270	220916	NZ_QAGA01000043.1	220924	222246	NZ_QAGA01000043.1	222230	227290
GCF_003339345.1_ASM333934v1	NZ_QBDV01000021.1	83188	84270	NZ_QBDV01000021.1	81557	83188	NZ_QBDV01000021.1	79567	81606	NZ_QBDV01000021.1	79214	79564	NZ_QBDV01000021.1	69418	71064	NZ_QBDV01000021.1	71072	72394	NZ_QBDV01000021.1	72378	77426
GCF_003143655.1_ASM314365v1	NZ_QEMT01000076.1	15674	16756	NZ_QEMT01000076.1	14043	15674	NZ_QEMT01000076.1	12053	14092	NZ_QEMT01000076.1	11700	12050	NZ_QEMT01000076.1	1904	3550	NZ_QEMT01000076.1	3558	4880	NZ_QEMT01000076.1	4864	9912
GCF_004661505.1_ASM466150v1	NZ_QERK01000010.1	10495	11577	NZ_QERK01000010.1	11577	13208	NZ_QERK01000010.1	13189	15198	NZ_QERK01000010.1	15201	15530	NZ_QERK01000010.1	24817	26463	NZ_QERK01000010.1	23487	24809	NZ_QERK01000010.1	18443	23503
GCF_004661545.1_ASM466154v1	NZ_QERM01000013.1	35465	36547	NZ_QERM01000013.1	33834	35465	NZ_QERM01000013.1	31844	33853	NZ_QERM01000013.1	31491	31841	NZ_QERM01000013.1	21712	23358	NZ_QERM01000013.1	23366	24688	NZ_QERM01000013.1	24672	29732
GCF_004664605.1_ASM466460v1	NZ_QESN01000024.1	6709	7791	NZ_QESN01000024.1	7791	9422	NZ_QESN01000024.1	9403	11412	NZ_QESN01000024.1	11415	11765	NZ_QESN01000024.1	19898	21544	NZ_QESN01000024.1	18568	19890	NZ_QESN01000024.1	13524	18584
GCF_003173295.1_ASM317329v1	NZ_QGIF01000013.1	108147	109229	NZ_QGIF01000013.1	109229	110860	NZ_QGIF01000013.1	110811	112850	NZ_QGIF01000013.1	112853	113203	NZ_QGIF01000013.1	121325	122971	NZ_QGIF01000013.1	119995	121317	NZ_QGIF01000013.1	114963	120011
GCF_003362295.1_ASM336229v1	NZ_QHAF01000139.1	82277	83359	NZ_QHAF01000139.1	80646	82277	NZ_QHAF01000139.1	78656	80695	NZ_QHAF01000139.1	78303	78653	NZ_QHAF01000139.1	68507	70153	NZ_QHAF01000139.1	70161	71483	NZ_QHAF01000139.1	71467	76515
GCF_003362575.1_ASM336257v1	NZ_QHAR01000124.1	82277	83359	NZ_QHAR01000124.1	80646	82277	NZ_QHAR01000124.1	78656	80695	NZ_QHAR01000124.1	78303	78653	NZ_QHAR01000124.1	68507	70153	NZ_QHAR01000124.1	70161	71483	NZ_QHAR01000124.1	71467	76515
GCF_003362635.1_ASM336263v1	NZ_QHAY01000032.1	16211	17293	NZ_QHAY01000032.1	17293	18924	NZ_QHAY01000032.1	18875	20914	NZ_QHAY01000032.1	20917	21267	NZ_QHAY01000032.1	29417	31063	NZ_QHAY01000032.1	28087	29409	NZ_QHAY01000032.1	23055	28103
GCF_003360635.1_ASM336063v1	NZ_QHBF01000027.1	305061	306143	NZ_QHBF01000027.1	303430	305061	NZ_QHBF01000027.1	301440	303479	NZ_QHBF01000027.1	301087	301437	NZ_QHBF01000027.1	291291	292937	NZ_QHBF01000027.1	292945	294267	NZ_QHBF01000027.1	294251	299299
GCF_003183875.1_ASM318387v1	NZ_QHCW01000014.1	89635	90717	NZ_QHCW01000014.1	88004	89635	NZ_QHCW01000014.1	86014	88053	NZ_QHCW01000014.1	85661	86011	NZ_QHCW01000014.1	75865	77511	NZ_QHCW01000014.1	77519	78841	NZ_QHCW01000014.1	78825	83873
GCF_003183885.1_ASM318388v1	NZ_QHCX01000024.1	27937	29019	NZ_QHCX01000024.1	26306	27937	NZ_QHCX01000024.1	24316	26355	NZ_QHCX01000024.1	23963	24313	NZ_QHCX01000024.1	14195	15841	NZ_QHCX01000024.1	15849	17171	NZ_QHCX01000024.1	17155	22203
GCF_004024375.1_ASM402437v1	NZ_QKPK01000067.1	6295	7377	NZ_QKPK01000067.1	7377	9008	NZ_QKPK01000067.1	8959	10998	NZ_QKPK01000067.1	11001	11351	NZ_QKPK01000040.1	7834	9480	NZ_QKPK01000040.1	6504	7826	NZ_QKPK01000040.1	1472	6520
GCF_003389075.1_ASM338907v1	NZ_QLKJ01000022.1	10150	11232	NZ_QLKJ01000022.1	11232	12863	NZ_QLKJ01000022.1	12814	14853	NZ_QLKJ01000022.1	14856	15206	NZ_QLKJ01000022.1	23356	25002	NZ_QLKJ01000022.1	22026	23348	NZ_QLKJ01000022.1	16994	22042
GCF_003318345.1_ASM331834v1	NZ_QODO01000049.1	3250	4332	NZ_QODO01000049.1	4332	5963	NZ_QODO01000049.1	5914	7953	NZ_QODO01000049.1	7956	8306	NZ_QODO01000049.1	16456	18102	NZ_QODO01000049.1	15126	16448	NZ_QODO01000049.1	10094	15142
GCF_003318485.1_ASM331848v1	NZ_QODT01000045.1	2648	3730	NZ_QODT01000045.1	3730	5361	NZ_QODT01000045.1	5312	7351	NZ_QODT01000045.1	7354	7704	NZ_QODT01000045.1	15854	17500	NZ_QODT01000045.1	14524	15846	NZ_QODT01000045.1	9492	14540
GCF_003318635.1_ASM331863v1	NZ_QOEF01000004.1	138611	139687	NZ_QOEF01000004.1	136974	138605	NZ_QOEF01000004.1	134975	137014	NZ_QOEF01000004.1	134634	134972	NZ_QOEF01000004.1	125058	126704	NZ_QOEF01000004.1	126712	128031	NZ_QOEF01000004.1	128015	133093
GCF_003318935.1_ASM331893v1	NZ_QOEG01000122.1	4687	5763	NZ_QOEG01000122.1	3050	4681	NZ_QOEG01000122.1	1051	3090	NZ_QOEG01000122.1	710	1048	NZ_QOEG01000074.1	14039	15685	NZ_QOEG01000074.1	15693	17012	NZ_QOEG01000074.1	16996	22074
GCF_003319015.1_ASM331901v1	NZ_QOEM01000133.1	4848	5930	NZ_QOEM01000133.1	5930	7561	NZ_QOEM01000133.1	7512	9551	NZ_QOEM01000133.1	9554	9904	NZ_QOEM01000128.1	6745	8391	NZ_QOEM01000128.1	5415	6737	NZ_QOEM01000128.1	383	5431
GCF_003338735.1_ASM333873v1	NZ_QOGF01000049.1	9328	10407	NZ_QOGF01000049.1	10409	12040	NZ_QOGF01000049.1	11991	14030	NZ_QOGF01000049.1	14033	14383	NZ_QOGF01000041.1	20616	22262	NZ_QOGF01000041.1	22270	23592	NZ_QOGF01000041.1	23576	27694
GCF_003357245.1_ASM335724v1	NZ_QOLI01000110.1	129390	130472	NZ_QOLI01000110.1	130472	132103	NZ_QOLI01000110.1	132054	134093	NZ_QOLI01000110.1	134096	134446	NZ_QOLI01000110.1	142596	144242	NZ_QOLI01000110.1	141266	142588	NZ_QOLI01000110.1	136234	141282
GCF_003357255.1_ASM335725v1	NZ_QOLK01000002.1	129390	130472	NZ_QOLK01000002.1	130472	132103	NZ_QOLK01000002.1	132054	134093	NZ_QOLK01000002.1	134096	134446	NZ_QOLK01000002.1	142596	144242	NZ_QOLK01000002.1	141266	142588	NZ_QOLK01000002.1	136234	141282
GCF_003357465.1_ASM335746v1	NZ_QOLU01000007.1	15898	16980	NZ_QOLU01000007.1	14267	15898	NZ_QOLU01000007.1	12277	14316	NZ_QOLU01000007.1	11924	12274	NZ_QOLU01000007.1	2128	3774	NZ_QOLU01000007.1	3782	5104	NZ_QOLU01000007.1	5088	10136
GCF_003357615.1_ASM335761v1	NZ_QOMC01000101.1	76434	77510	NZ_QOMC01000101.1	74797	76428	NZ_QOMC01000101.1	72798	74837	NZ_QOMC01000101.1	72457	72795	NZ_QOMC01000101.1	62881	64527	NZ_QOMC01000101.1	64535	65854	NZ_QOMC01000101.1	65838	70916
GCF_003357645.1_ASM335764v1	NZ_QOMD01000079.1	61833	62915	NZ_QOMD01000079.1	60202	61833	NZ_QOMD01000079.1	58212	60251	NZ_QOMD01000079.1	57859	58209	NZ_QOMD01000079.1	48063	49709	NZ_QOMD01000079.1	49717	51039	NZ_QOMD01000079.1	51023	56071
GCF_003357705.1_ASM335770v1	NZ_QOMG01000078.1	24499	25581	NZ_QOMG01000078.1	25581	27212	NZ_QOMG01000078.1	27163	29202	NZ_QOMG01000078.1	29205	29546	NZ_QOMG01000078.1	38692	40338	NZ_QOMG01000078.1	37362	38684	NZ_QOMG01000078.1	32333	37378
GCF_003358525.1_ASM335852v1	NZ_QONU01000088.1	111021	112103	NZ_QONU01000088.1	112103	113734	NZ_QONU01000088.1	113685	115724	NZ_QONU01000088.1	115727	116077	NZ_QONU01000088.1	124227	125873	NZ_QONU01000088.1	122897	124219	NZ_QONU01000088.1	117865	122913
GCF_003358695.1_ASM335869v1	NZ_QOOA01000031.1	46523	47605	NZ_QOOA01000031.1	44892	46523	NZ_QOOA01000031.1	42902	44941	NZ_QOOA01000031.1	42549	42899	NZ_QOOA01000031.1	32753	34399	NZ_QOOA01000031.1	34407	35729	NZ_QOOA01000031.1	35713	40761
GCF_003358895.1_ASM335889v1	NZ_QOOM01000042.1	76892	77968	NZ_QOOM01000042.1	75255	76886	NZ_QOOM01000042.1	73256	75295	NZ_QOOM01000042.1	72915	73253	NZ_QOOM01000042.1	63339	64985	NZ_QOOM01000042.1	64993	66312	NZ_QOOM01000042.1	66296	71374
GCF_003334405.1_ASM333440v1	NZ_QOWM01000005.1	122850	123932	NZ_QOWM01000005.1	123932	125563	NZ_QOWM01000005.1	125544	127553	NZ_QOWM01000005.1	127556	127885	NZ_QOWM01000005.1	137173	138819	NZ_QOWM01000005.1	135843	137165	NZ_QOWM01000005.1	130799	135859
GCF_003333975.1_ASM333397v1	NZ_QOXP01000007.1	128284	129366	NZ_QOXP01000007.1	129366	130997	NZ_QOXP01000007.1	130948	132987	NZ_QOXP01000007.1	132990	133340	NZ_QOXP01000007.1	141490	143136	NZ_QOXP01000007.1	140160	141482	NZ_QOXP01000007.1	135128	140176
GCF_003334585.1_ASM333458v1	NZ_QOYF01000061.1	3453	4535	NZ_QOYF01000061.1	4535	6166	NZ_QOYF01000061.1	6117	8156	NZ_QOYF01000061.1	8159	8509	NZ_QOYF01000065.1	24099	25745	NZ_QOYF01000065.1	25753	27075	NZ_QOYF01000065.1	27059	32107
GCF_003334535.1_ASM333453v1	NZ_QOYH01000016.1	13913	14995	NZ_QOYH01000016.1	14995	16626	NZ_QOYH01000016.1	16607	18616	NZ_QOYH01000016.1	18619	18948	NZ_QOYH01000016.1	28235	29881	NZ_QOYH01000016.1	26905	28227	NZ_QOYH01000016.1	21861	26921
GCF_003345435.1_ASM334543v1	NZ_QQON01000023.1	5624	6706	NZ_QQON01000023.1	3993	5624	NZ_QQON01000023.1	2003	4042	NZ_QQON01000023.1	1650	2000	NZ_QQON01000004.1	6742	8388	NZ_QQON01000004.1	5412	6734	NZ_QQON01000004.1	380	5428
GCF_004745725.1_ASM474572v1	NZ_QRFK01000047.1	14348	15430	NZ_QRFK01000047.1	15430	17061	NZ_QRFK01000047.1	17012	19051	NZ_QRFK01000047.1	19054	19404	NZ_QRFK01000047.1	27554	29200	NZ_QRFK01000047.1	26224	27546	NZ_QRFK01000047.1	21192	26240
GCF_003471145.1_ASM347114v1	NZ_QRIJ01000011.1	3556	4638	NZ_QRIJ01000011.1	4638	6269	NZ_QRIJ01000011.1	6220	8259	NZ_QRIJ01000011.1	8262	8612	NZ_QRIJ01000011.1	16762	18408	NZ_QRIJ01000011.1	15432	16754	NZ_QRIJ01000011.1	10400	15448
GCF_005721015.1_ASM572101v1	NZ_QUON01000046.1	3456	4538	NZ_QUON01000046.1	4538	6169	NZ_QUON01000046.1	6120	8159	NZ_QUON01000046.1	8162	8512	NZ_QUON01000046.1	16662	18308	NZ_QUON01000046.1	15332	16654	NZ_QUON01000046.1	10300	15348
GCF_007826905.1_ASM782690v1	NZ_QXGO01000019.1	18375	19457	NZ_QXGO01000019.1	16744	18375	NZ_QXGO01000019.1	14754	16793	NZ_QXGO01000019.1	14401	14751	NZ_QXGO01000019.1	4605	6251	NZ_QXGO01000019.1	6259	7581	NZ_QXGO01000019.1	7565	12613
GCF_003583475.1_ASM358347v1	NZ_QXHI01000181.1	3473	4549	NZ_QXHI01000181.1	4555	6186	NZ_QXHI01000181.1	6146	8185	NZ_QXHI01000181.1	8188	8526	NZ_QXHI01000065.1	15220	16866	NZ_QXHI01000065.1	16874	18193	NZ_QXHI01000065.1	18177	23255
GCF_003591295.1_ASM359129v1	NZ_QYZE01000042.1	8536	9618	NZ_QYZE01000042.1	9618	11249	NZ_QYZE01000042.1	11200	13239	NZ_QYZE01000042.1	13242	13592	NZ_QYZE01000042.1	22762	24408	NZ_QYZE01000042.1	21432	22754	NZ_QYZE01000042.1	16397	21448
GCF_003591315.1_ASM359131v1	NZ_QYZF01000016.1	83313	84395	NZ_QYZF01000016.1	84395	86026	NZ_QYZF01000016.1	85977	88016	NZ_QYZF01000016.1	88019	88369	NZ_QYZF01000016.1	97539	99185	NZ_QYZF01000016.1	96209	97531	NZ_QYZF01000016.1	91174	96225
GCF_003591425.1_ASM359142v1	NZ_QYZL01000009.1	118023	119105	NZ_QYZL01000009.1	116392	118023	NZ_QYZL01000009.1	114402	116441	NZ_QYZL01000009.1	114049	114399	NZ_QYZL01000009.1	103233	104879	NZ_QYZL01000009.1	104887	106209	NZ_QYZL01000009.1	106193	111244
GCF_003591435.1_ASM359143v1	NZ_QYZM01000082.1	7754	8836	NZ_QYZM01000082.1	6123	7754	NZ_QYZM01000082.1	4133	6172	NZ_QYZM01000082.1	3780	4130	NZ_QYZM01000007.1	125445	127091	NZ_QYZM01000007.1	127099	128421	NZ_QYZM01000007.1	128405	131590
GCF_003602115.1_ASM360211v1	NZ_RAHF01000029.1	297357	298439	NZ_RAHF01000029.1	295726	297357	NZ_RAHF01000029.1	293736	295775	NZ_RAHF01000029.1	293383	293733	NZ_RAHF01000029.1	283587	285233	NZ_RAHF01000029.1	285241	286563	NZ_RAHF01000029.1	286547	291595
GCF_007826935.1_ASM782693v1	NZ_RBKP01000025.1	39219	40301	NZ_RBKP01000025.1	37588	39219	NZ_RBKP01000025.1	35598	37637	NZ_RBKP01000025.1	35245	35595	NZ_RBKP01000025.1	25449	27095	NZ_RBKP01000025.1	27103	28425	NZ_RBKP01000025.1	28409	33457
GCF_003628395.1_ASM362839v1	NZ_RCAL01000064.1	40285	41367	NZ_RCAL01000064.1	38654	40285	NZ_RCAL01000064.1	36664	38703	NZ_RCAL01000064.1	36311	36661	NZ_RCAL01000064.1	26515	28161	NZ_RCAL01000064.1	28169	29491	NZ_RCAL01000064.1	29475	34523
GCF_003686745.1_ASM368674v1	NZ_RDCN01000082.1	4760	5842	NZ_RDCN01000082.1	3129	4760	NZ_RDCN01000082.1	1139	3178	NZ_RDCN01000082.1	786	1136	NZ_RDCN01000089.1	7537	9183	NZ_RDCN01000089.1	6207	7529	NZ_RDCN01000089.1	1175	6223
GCF_003686445.1_ASM368644v1	NZ_RDCX01000013.1	626	1708	NZ_RDCX01000013.1	1708	3339	NZ_RDCX01000013.1	3290	5329	NZ_RDCX01000013.1	5332	5682	NZ_RDCX01000013.1	13832	15478	NZ_RDCX01000013.1	12502	13824	NZ_RDCX01000013.1	7470	12518
GCF_003686485.1_ASM368648v1	NZ_RDDD01000019.1	82257	83339	NZ_RDDD01000019.1	80626	82257	NZ_RDDD01000019.1	78636	80675	NZ_RDDD01000019.1	78283	78633	NZ_RDDD01000019.1	68487	70133	NZ_RDDD01000019.1	70141	71463	NZ_RDDD01000019.1	71447	76495
GCF_003686835.1_ASM368683v1	NZ_RDDG01000123.1	398	1480	NZ_RDDG01000123.1	1480	3111	NZ_RDDG01000123.1	3062	5101	NZ_RDDG01000123.1	5104	5454	NZ_RDDG01000107.1	6711	8357	NZ_RDDG01000107.1	5381	6703	NZ_RDDG01000107.1	349	5397
GCF_003686555.1_ASM368655v1	NZ_RDDH01000020.1	4172	5254	NZ_RDDH01000020.1	5254	6885	NZ_RDDH01000020.1	6836	8875	NZ_RDDH01000020.1	8878	9228	NZ_RDDH01000020.1	17378	19024	NZ_RDDH01000020.1	16048	17370	NZ_RDDH01000020.1	11016	16064
GCF_008388435.1_ASM838843v1	NZ_RDTK01000007.1	16649	17731	NZ_RDTK01000007.1	17731	19362	NZ_RDTK01000007.1	19313	21352	NZ_RDTK01000007.1	21355	21705	NZ_RDTK01000007.1	29827	31473	NZ_RDTK01000007.1	28497	29819	NZ_RDTK01000007.1	23465	28513
GCF_003688245.1_ASM368824v1	NZ_RDWV01000120.1	3407	4489	NZ_RDWV01000120.1	4489	6120	NZ_RDWV01000120.1	6071	8110	NZ_RDWV01000120.1	8113	8463	NZ_RDWV01000051.1	23042	24688	NZ_RDWV01000051.1	24696	26018	NZ_RDWV01000051.1	26002	31050
GCF_003830135.1_ASM383013v1	NZ_RHMX01000004.1	15575	16657	NZ_RHMX01000004.1	16657	18288	NZ_RHMX01000004.1	18239	20278	NZ_RHMX01000004.1	20281	20631	NZ_RHMX01000004.1	28781	30427	NZ_RHMX01000004.1	27451	28773	NZ_RHMX01000004.1	22419	27467
GCF_003939825.1_ASM393982v1	NZ_RHWM01000055.1	2169	3251	NZ_RHWM01000055.1	3251	4882	NZ_RHWM01000055.1	4833	6872	NZ_RHWM01000055.1	6875	7225	NZ_RHWM01000055.1	15375	17021	NZ_RHWM01000055.1	14045	15367	NZ_RHWM01000055.1	9013	14061
GCF_003937625.1_ASM393762v1	NZ_RHWN01000054.1	1850	2932	NZ_RHWN01000054.1	2932	4563	NZ_RHWN01000054.1	4514	6553	NZ_RHWN01000054.1	6556	6906	NZ_RHWN01000054.1	15056	16702	NZ_RHWN01000054.1	13726	15048	NZ_RHWN01000054.1	8694	13742
GCF_004117895.1_ASM411789v1	NZ_RIAO01000040.1	15233	16312	NZ_RIAO01000040.1	13600	15231	NZ_RIAO01000040.1	11610	13649	NZ_RIAO01000040.1	11257	11607	NZ_RIAO01000040.1	441	2087	NZ_RIAO01000040.1	2095	3417	NZ_RIAO01000040.1	3401	8452
GCF_004122265.1_ASM412226v1	NZ_RIZO01000048.1	7219	8301	NZ_RIZO01000048.1	8301	9932	NZ_RIZO01000048.1	9883	11922	NZ_RIZO01000048.1	11925	12275	NZ_RIZO01000047.1	5279	6925	NZ_RIZO01000047.1	3949	5271	NZ_RIZO01000047.1	132	3965
GCF_003830975.1_ASM383097v1	NZ_RKLJ01000045.1	16189	17271	NZ_RKLJ01000045.1	14558	16189	NZ_RKLJ01000045.1	12568	14607	NZ_RKLJ01000045.1	12215	12565	NZ_RKLJ01000045.1	2419	4065	NZ_RKLJ01000045.1	4073	5395	NZ_RKLJ01000045.1	5379	10427
GCF_003858735.1_ASM385873v1	NZ_RQUQ01000019.1	80363	81445	NZ_RQUQ01000019.1	78732	80363	NZ_RQUQ01000019.1	76742	78781	NZ_RQUQ01000019.1	76389	76739	NZ_RQUQ01000019.1	66593	68239	NZ_RQUQ01000019.1	68247	69569	NZ_RQUQ01000019.1	69553	74601
GCF_003859245.1_ASM385924v1	NZ_RQUS01000004.1	303156	304238	NZ_RQUS01000004.1	301525	303156	NZ_RQUS01000004.1	299535	301574	NZ_RQUS01000004.1	299182	299532	NZ_RQUS01000004.1	289385	291031	NZ_RQUS01000004.1	291039	292361	NZ_RQUS01000004.1	292345	297393
GCF_003858725.1_ASM385872v1	NZ_RQUT01000004.1	303256	304338	NZ_RQUT01000004.1	301625	303256	NZ_RQUT01000004.1	299635	301674	NZ_RQUT01000004.1	299282	299632	NZ_RQUT01000004.1	289485	291131	NZ_RQUT01000004.1	291139	292461	NZ_RQUT01000004.1	292445	297493
GCF_005046755.1_ASM504675v1	NZ_RRCW01000031.1	39567	40649	NZ_RRCW01000031.1	37936	39567	NZ_RRCW01000031.1	35946	37985	NZ_RRCW01000031.1	35593	35943	NZ_RRCW01000031.1	25797	27443	NZ_RRCW01000031.1	27451	28773	NZ_RRCW01000031.1	28757	33805
GCF_005046785.1_ASM504678v1	NZ_RREA01000002.1	252284	253366	NZ_RREA01000002.1	250653	252284	NZ_RREA01000002.1	248663	250702	NZ_RREA01000002.1	248310	248660	NZ_RREA01000002.1	238514	240160	NZ_RREA01000002.1	240168	241490	NZ_RREA01000002.1	241474	246522
GCF_005046265.1_ASM504626v1	NZ_RRED01000033.1	5828	6910	NZ_RRED01000033.1	6910	8541	NZ_RRED01000033.1	8492	10531	NZ_RRED01000033.1	10534	10884	NZ_RRED01000033.1	19034	20680	NZ_RRED01000033.1	17704	19026	NZ_RRED01000033.1	12672	17720
GCF_005045285.1_ASM504528v1	NZ_RRFH01000026.1	42345	43427	NZ_RRFH01000026.1	40714	42345	NZ_RRFH01000026.1	38724	40733	NZ_RRFH01000026.1	38392	38721	NZ_RRFH01000026.1	27459	29105	NZ_RRFH01000026.1	29113	30435	NZ_RRFH01000026.1	30419	35479
GCF_005045565.1_ASM504556v1	NZ_RRGF01000004.1	115534	116616	NZ_RRGF01000004.1	113903	115534	NZ_RRGF01000004.1	111913	113952	NZ_RRGF01000004.1	111560	111910	NZ_RRGF01000004.1	101764	103410	NZ_RRGF01000004.1	103418	104740	NZ_RRGF01000004.1	104724	109772
GCF_005043865.1_ASM504386v1	NZ_RRIC01000007.1	5823	6905	NZ_RRIC01000007.1	6905	8536	NZ_RRIC01000007.1	8487	10526	NZ_RRIC01000007.1	10529	10879	NZ_RRIC01000007.1	19029	20675	NZ_RRIC01000007.1	17699	19021	NZ_RRIC01000007.1	12667	17715
GCF_005043825.1_ASM504382v1	NZ_RRID01000008.1	5823	6905	NZ_RRID01000008.1	6905	8536	NZ_RRID01000008.1	8487	10526	NZ_RRID01000008.1	10529	10879	NZ_RRID01000008.1	19029	20675	NZ_RRID01000008.1	17699	19021	NZ_RRID01000008.1	12667	17715
GCF_005044005.1_ASM504400v1	NZ_RRIE01000007.1	7548	8630	NZ_RRIE01000007.1	8630	10261	NZ_RRIE01000007.1	10212	12251	NZ_RRIE01000007.1	12254	12604	NZ_RRIE01000007.1	20754	22400	NZ_RRIE01000007.1	19424	20746	NZ_RRIE01000007.1	14392	19440
GCF_005043805.1_ASM504380v1	NZ_RRIF01000007.1	5823	6905	NZ_RRIF01000007.1	6905	8536	NZ_RRIF01000007.1	8487	10526	NZ_RRIF01000007.1	10529	10879	NZ_RRIF01000007.1	19029	20675	NZ_RRIF01000007.1	17699	19021	NZ_RRIF01000007.1	12667	17715
GCF_005043995.1_ASM504399v1	NZ_RRIG01000007.1	143383	144465	NZ_RRIG01000007.1	141752	143383	NZ_RRIG01000007.1	139762	141801	NZ_RRIG01000007.1	139409	139759	NZ_RRIG01000007.1	129613	131259	NZ_RRIG01000007.1	131267	132589	NZ_RRIG01000007.1	132573	137621
GCF_005043955.1_ASM504395v1	NZ_RRIH01000007.1	6435	7517	NZ_RRIH01000007.1	7517	9148	NZ_RRIH01000007.1	9099	11138	NZ_RRIH01000007.1	11141	11491	NZ_RRIH01000007.1	19641	21287	NZ_RRIH01000007.1	18311	19633	NZ_RRIH01000007.1	13279	18327
GCF_005043965.1_ASM504396v1	NZ_RRIJ01000007.1	6652	7734	NZ_RRIJ01000007.1	7734	9365	NZ_RRIJ01000007.1	9316	11355	NZ_RRIJ01000007.1	11358	11708	NZ_RRIJ01000007.1	19858	21504	NZ_RRIJ01000007.1	18528	19850	NZ_RRIJ01000007.1	13496	18544
GCF_005043905.1_ASM504390v1	NZ_RRIK01000006.1	5823	6905	NZ_RRIK01000006.1	6905	8536	NZ_RRIK01000006.1	8487	10526	NZ_RRIK01000006.1	10529	10879	NZ_RRIK01000006.1	19029	20675	NZ_RRIK01000006.1	17699	19021	NZ_RRIK01000006.1	12667	17715
GCF_005043925.1_ASM504392v1	NZ_RRIM01000007.1	143384	144466	NZ_RRIM01000007.1	141753	143384	NZ_RRIM01000007.1	139763	141802	NZ_RRIM01000007.1	139410	139760	NZ_RRIM01000007.1	129614	131260	NZ_RRIM01000007.1	131268	132590	NZ_RRIM01000007.1	132574	137622
GCF_005043515.1_ASM504351v1	NZ_RRIN01000005.1	5823	6905	NZ_RRIN01000005.1	6905	8536	NZ_RRIN01000005.1	8487	10526	NZ_RRIN01000005.1	10529	10879	NZ_RRIN01000005.1	19029	20675	NZ_RRIN01000005.1	17699	19021	NZ_RRIN01000005.1	12667	17715
GCF_005043535.1_ASM504353v1	NZ_RRIO01000007.1	7548	8630	NZ_RRIO01000007.1	8630	10261	NZ_RRIO01000007.1	10212	12251	NZ_RRIO01000007.1	12254	12604	NZ_RRIO01000007.1	20754	22400	NZ_RRIO01000007.1	19424	20746	NZ_RRIO01000007.1	14392	19440
GCF_005043475.1_ASM504347v1	NZ_RRIP01000007.1	7548	8630	NZ_RRIP01000007.1	8630	10261	NZ_RRIP01000007.1	10212	12251	NZ_RRIP01000007.1	12254	12604	NZ_RRIP01000007.1	20754	22400	NZ_RRIP01000007.1	19424	20746	NZ_RRIP01000007.1	14392	19440
GCF_005043775.1_ASM504377v1	NZ_RRIQ01000004.1	98259	99341	NZ_RRIQ01000004.1	99341	100972	NZ_RRIQ01000004.1	100923	102962	NZ_RRIQ01000004.1	102965	103315	NZ_RRIQ01000004.1	111465	113111	NZ_RRIQ01000004.1	110135	111457	NZ_RRIQ01000004.1	105103	110151
GCF_005043465.1_ASM504346v1	NZ_RRIR01000007.1	6652	7734	NZ_RRIR01000007.1	7734	9365	NZ_RRIR01000007.1	9316	11355	NZ_RRIR01000007.1	11358	11708	NZ_RRIR01000007.1	19858	21504	NZ_RRIR01000007.1	18528	19850	NZ_RRIR01000007.1	13496	18544
GCF_005043415.1_ASM504341v1	NZ_RRIT01000008.1	5823	6905	NZ_RRIT01000008.1	6905	8536	NZ_RRIT01000008.1	8487	10526	NZ_RRIT01000008.1	10529	10879	NZ_RRIT01000008.1	19029	20675	NZ_RRIT01000008.1	17699	19021	NZ_RRIT01000008.1	12667	17715
GCF_005043425.1_ASM504342v1	NZ_RRIU01000006.1	6248	7330	NZ_RRIU01000006.1	7330	8961	NZ_RRIU01000006.1	8912	10951	NZ_RRIU01000006.1	10954	11304	NZ_RRIU01000006.1	19454	21100	NZ_RRIU01000006.1	18124	19446	NZ_RRIU01000006.1	13092	18140
GCF_005043395.1_ASM504339v1	NZ_RRIV01000007.1	6546	7628	NZ_RRIV01000007.1	7628	9259	NZ_RRIV01000007.1	9210	11249	NZ_RRIV01000007.1	11252	11602	NZ_RRIV01000007.1	19752	21398	NZ_RRIV01000007.1	18422	19744	NZ_RRIV01000007.1	13390	18438
GCF_005043365.1_ASM504336v1	NZ_RRIW01000007.1	5975	7057	NZ_RRIW01000007.1	7057	8688	NZ_RRIW01000007.1	8639	10678	NZ_RRIW01000007.1	10681	11031	NZ_RRIW01000007.1	19181	20827	NZ_RRIW01000007.1	17851	19173	NZ_RRIW01000007.1	12819	17867
GCF_005043345.1_ASM504334v1	NZ_RRIX01000007.1	6435	7517	NZ_RRIX01000007.1	7517	9148	NZ_RRIX01000007.1	9099	11138	NZ_RRIX01000007.1	11141	11491	NZ_RRIX01000007.1	19641	21287	NZ_RRIX01000007.1	18311	19633	NZ_RRIX01000007.1	13279	18327
GCF_005043625.1_ASM504362v1	NZ_RRJO01000020.1	10447	11529	NZ_RRJO01000020.1	11529	13160	NZ_RRJO01000020.1	13141	15150	NZ_RRJO01000020.1	15153	15482	NZ_RRJO01000020.1	24769	26415	NZ_RRJO01000020.1	23439	24761	NZ_RRJO01000020.1	18395	23455
GCF_005042395.1_ASM504239v1	NZ_RRKW01000011.1	35322	36404	NZ_RRKW01000011.1	33691	35322	NZ_RRKW01000011.1	31701	33710	NZ_RRKW01000011.1	31348	31698	NZ_RRKW01000011.1	21569	23215	NZ_RRKW01000011.1	23223	24545	NZ_RRKW01000011.1	24529	29589
GCF_005042365.1_ASM504236v1	NZ_RRKX01000011.1	113936	115018	NZ_RRKX01000011.1	115018	116649	NZ_RRKX01000011.1	116630	118639	NZ_RRKX01000011.1	118642	118992	NZ_RRKX01000011.1	127125	128771	NZ_RRKX01000011.1	125795	127117	NZ_RRKX01000011.1	120751	125811
GCF_005042775.1_ASM504277v1	NZ_RRKY01000114.1	2795	3877	NZ_RRKY01000114.1	3877	5508	NZ_RRKY01000114.1	5489	7498	NZ_RRKY01000114.1	7501	7821	NZ_RRKY01000054.1	7634	9280	NZ_RRKY01000054.1	6304	7626	NZ_RRKY01000054.1	1260	6320
GCF_005042715.1_ASM504271v1	NZ_RRKZ01000014.1	4306	5388	NZ_RRKZ01000014.1	2675	4306	NZ_RRKZ01000014.1	685	2694	NZ_RRKZ01000014.1	332	682	NZ_RRKZ01000035.1	7823	9469	NZ_RRKZ01000035.1	6493	7815	NZ_RRKZ01000035.1	1449	6509
GCF_005042375.1_ASM504237v1	NZ_RRLA01000010.1	113936	115018	NZ_RRLA01000010.1	115018	116649	NZ_RRLA01000010.1	116630	118639	NZ_RRLA01000010.1	118642	118992	NZ_RRLA01000010.1	127125	128771	NZ_RRLA01000010.1	125795	127117	NZ_RRLA01000010.1	120751	125811
GCF_005042705.1_ASM504270v1	NZ_RRLB01000011.1	113936	115018	NZ_RRLB01000011.1	115018	116649	NZ_RRLB01000011.1	116630	118639	NZ_RRLB01000011.1	118642	118992	NZ_RRLB01000011.1	127125	128771	NZ_RRLB01000011.1	125795	127117	NZ_RRLB01000011.1	120751	125811
GCF_005042385.1_ASM504238v1	NZ_RRLC01000011.1	113936	115018	NZ_RRLC01000011.1	115018	116649	NZ_RRLC01000011.1	116630	118639	NZ_RRLC01000011.1	118642	118992	NZ_RRLC01000011.1	127125	128771	NZ_RRLC01000011.1	125795	127117	NZ_RRLC01000011.1	120751	125811
GCF_005042305.1_ASM504230v1	NZ_RRLE01000010.1	35322	36404	NZ_RRLE01000010.1	33691	35322	NZ_RRLE01000010.1	31701	33710	NZ_RRLE01000010.1	31348	31698	NZ_RRLE01000010.1	21569	23215	NZ_RRLE01000010.1	23223	24545	NZ_RRLE01000010.1	24529	29589
GCF_005042275.1_ASM504227v1	NZ_RRLG01000010.1	113936	115018	NZ_RRLG01000010.1	115018	116649	NZ_RRLG01000010.1	116630	118639	NZ_RRLG01000010.1	118642	118992	NZ_RRLG01000010.1	127125	128771	NZ_RRLG01000010.1	125795	127117	NZ_RRLG01000010.1	120751	125811
GCF_005042255.1_ASM504225v1	NZ_RRLH01000013.1	113936	115018	NZ_RRLH01000013.1	115018	116649	NZ_RRLH01000013.1	116630	118639	NZ_RRLH01000013.1	118642	118992	NZ_RRLH01000013.1	127125	128771	NZ_RRLH01000013.1	125795	127117	NZ_RRLH01000013.1	120751	125811
GCF_005041935.1_ASM504193v1	NZ_RRLY01000013.1	35322	36404	NZ_RRLY01000013.1	33691	35322	NZ_RRLY01000013.1	31701	33710	NZ_RRLY01000013.1	31348	31698	NZ_RRLY01000013.1	21569	23215	NZ_RRLY01000013.1	23223	24545	NZ_RRLY01000013.1	24529	29589
GCF_005041905.1_ASM504190v1	NZ_RRMA01000013.1	113931	115013	NZ_RRMA01000013.1	115013	116644	NZ_RRMA01000013.1	116625	118634	NZ_RRMA01000013.1	118637	118987	NZ_RRMA01000013.1	127120	128766	NZ_RRMA01000013.1	125790	127112	NZ_RRMA01000013.1	120746	125806
GCF_005041865.1_ASM504186v1	NZ_RRMB01000012.1	113931	115013	NZ_RRMB01000012.1	115013	116644	NZ_RRMB01000012.1	116625	118634	NZ_RRMB01000012.1	118637	118987	NZ_RRMB01000012.1	127120	128766	NZ_RRMB01000012.1	125790	127112	NZ_RRMB01000012.1	120746	125806
GCF_005041855.1_ASM504185v1	NZ_RRMC01000013.1	35322	36404	NZ_RRMC01000013.1	33691	35322	NZ_RRMC01000013.1	31701	33710	NZ_RRMC01000013.1	31348	31698	NZ_RRMC01000013.1	21569	23215	NZ_RRMC01000013.1	23223	24545	NZ_RRMC01000013.1	24529	29589
GCF_005042055.1_ASM504205v1	NZ_RRMD01000013.1	113931	115013	NZ_RRMD01000013.1	115013	116644	NZ_RRMD01000013.1	116625	118634	NZ_RRMD01000013.1	118637	118987	NZ_RRMD01000013.1	127120	128766	NZ_RRMD01000013.1	125790	127112	NZ_RRMD01000013.1	120746	125806
GCF_005041835.1_ASM504183v1	NZ_RRME01000014.1	35322	36404	NZ_RRME01000014.1	33691	35322	NZ_RRME01000014.1	31701	33710	NZ_RRME01000014.1	31348	31698	NZ_RRME01000014.1	21569	23215	NZ_RRME01000014.1	23223	24545	NZ_RRME01000014.1	24529	29589
GCF_005042025.1_ASM504202v1	NZ_RRMF01000013.1	113931	115013	NZ_RRMF01000013.1	115013	116644	NZ_RRMF01000013.1	116625	118634	NZ_RRMF01000013.1	118637	118987	NZ_RRMF01000013.1	127120	128766	NZ_RRMF01000013.1	125790	127112	NZ_RRMF01000013.1	120746	125806
GCF_005041805.1_ASM504180v1	NZ_RRMH01000012.1	35322	36404	NZ_RRMH01000012.1	33691	35322	NZ_RRMH01000012.1	31701	33710	NZ_RRMH01000012.1	31348	31698	NZ_RRMH01000012.1	21569	23215	NZ_RRMH01000012.1	23223	24545	NZ_RRMH01000012.1	24529	29589
GCF_005041775.1_ASM504177v1	NZ_RRMI01000013.1	113931	115013	NZ_RRMI01000013.1	115013	116644	NZ_RRMI01000013.1	116625	118634	NZ_RRMI01000013.1	118637	118987	NZ_RRMI01000013.1	127120	128766	NZ_RRMI01000013.1	125790	127112	NZ_RRMI01000013.1	120746	125806
GCF_005041035.1_ASM504103v1	NZ_RRMJ01000012.1	35322	36404	NZ_RRMJ01000012.1	33691	35322	NZ_RRMJ01000012.1	31701	33710	NZ_RRMJ01000012.1	31348	31698	NZ_RRMJ01000012.1	21569	23215	NZ_RRMJ01000012.1	23223	24545	NZ_RRMJ01000012.1	24529	29589
GCF_005040835.1_ASM504083v1	NZ_RRMW01000013.1	113931	115013	NZ_RRMW01000013.1	115013	116644	NZ_RRMW01000013.1	116625	118634	NZ_RRMW01000013.1	118637	118987	NZ_RRMW01000013.1	127120	128766	NZ_RRMW01000013.1	125790	127112	NZ_RRMW01000013.1	120746	125806
GCF_005040645.1_ASM504064v1	NZ_RRNH01000030.1	12394	13476	NZ_RRNH01000030.1	13476	15107	NZ_RRNH01000030.1	15088	17097	NZ_RRNH01000030.1	17100	17450	NZ_RRNH01000030.1	25583	27229	NZ_RRNH01000030.1	24253	25575	NZ_RRNH01000030.1	19209	24269
GCF_005041605.1_ASM504160v1	NZ_RRNQ01000012.1	35322	36404	NZ_RRNQ01000012.1	33691	35322	NZ_RRNQ01000012.1	31701	33710	NZ_RRNQ01000012.1	31348	31698	NZ_RRNQ01000012.1	21569	23215	NZ_RRNQ01000012.1	23223	24545	NZ_RRNQ01000012.1	24529	29589
GCF_005041545.1_ASM504154v1	NZ_RRNU01000039.1	4369	5451	NZ_RRNU01000039.1	2738	4369	NZ_RRNU01000039.1	748	2757	NZ_RRNU01000039.1	416	745	NZ_RRNU01000025.1	56377	58023	NZ_RRNU01000025.1	58031	59353	NZ_RRNU01000025.1	59337	64397
GCF_005041505.1_ASM504150v1	NZ_RRNV01000043.1	17055	18137	NZ_RRNV01000043.1	18137	19768	NZ_RRNV01000043.1	19749	21758	NZ_RRNV01000043.1	21761	22090	NZ_RRNV01000041.1	21550	23196	NZ_RRNV01000041.1	23204	24526	NZ_RRNV01000041.1	24510	27764
GCF_005041385.1_ASM504138v1	NZ_RROJ01000006.1	143498	144580	NZ_RROJ01000006.1	141867	143498	NZ_RROJ01000006.1	139877	141916	NZ_RROJ01000006.1	139524	139874	NZ_RROJ01000006.1	129728	131374	NZ_RROJ01000006.1	131382	132704	NZ_RROJ01000006.1	132688	137736
GCF_005040115.1_ASM504011v1	NZ_RRPC01000006.1	143496	144578	NZ_RRPC01000006.1	141865	143496	NZ_RRPC01000006.1	139875	141914	NZ_RRPC01000006.1	139522	139872	NZ_RRPC01000006.1	129726	131372	NZ_RRPC01000006.1	131380	132702	NZ_RRPC01000006.1	132686	137734
GCF_005041245.1_ASM504124v1	NZ_RRPD01000008.1	7322	8404	NZ_RRPD01000008.1	8404	10035	NZ_RRPD01000008.1	9986	12025	NZ_RRPD01000008.1	12028	12378	NZ_RRPD01000008.1	20528	22174	NZ_RRPD01000008.1	19198	20520	NZ_RRPD01000008.1	14166	19214
GCF_005040105.1_ASM504010v1	NZ_RRPE01000006.1	7548	8630	NZ_RRPE01000006.1	8630	10261	NZ_RRPE01000006.1	10212	12251	NZ_RRPE01000006.1	12254	12604	NZ_RRPE01000006.1	20754	22400	NZ_RRPE01000006.1	19424	20746	NZ_RRPE01000006.1	14392	19440
GCF_005040075.1_ASM504007v1	NZ_RRPF01000005.1	7038	8120	NZ_RRPF01000005.1	8120	9751	NZ_RRPF01000005.1	9702	11741	NZ_RRPF01000005.1	11744	12094	NZ_RRPF01000005.1	20244	21890	NZ_RRPF01000005.1	18914	20236	NZ_RRPF01000005.1	13882	18930
GCF_005038265.1_ASM503826v1	NZ_RRSY01000004.1	108358	109434	NZ_RRSY01000004.1	109440	111071	NZ_RRSY01000004.1	111031	113070	NZ_RRSY01000004.1	113073	113411	NZ_RRSY01000004.1	121341	122987	NZ_RRSY01000004.1	120014	121333	NZ_RRSY01000004.1	114952	120030
GCF_003886735.1_ASM388673v1	NZ_RRVX01000007.1	291189	292265	NZ_RRVX01000007.1	289552	291183	NZ_RRVX01000007.1	287556	289592	NZ_RRVX01000007.1	287200	287550	NZ_RRVX01000007.1	277306	278952	NZ_RRVX01000007.1	278960	280279	NZ_RRVX01000007.1	280263	285338
GCF_009393075.1_ASM939307v1	NZ_RYAG01000002.1	333951	335027	NZ_RYAG01000002.1	335033	336664	NZ_RYAG01000002.1	336624	338663	NZ_RYAG01000002.1	338666	339004	NZ_RYAG01000002.1	346934	348580	NZ_RYAG01000002.1	345607	346926	NZ_RYAG01000002.1	340545	345623
GCF_009393205.1_ASM939320v1	NZ_RYAN01000003.1	333951	335027	NZ_RYAN01000003.1	335033	336664	NZ_RYAN01000003.1	336624	338663	NZ_RYAN01000003.1	338666	339004	NZ_RYAN01000003.1	346934	348580	NZ_RYAN01000003.1	345607	346926	NZ_RYAN01000003.1	340545	345623
GCF_009393745.1_ASM939374v1	NZ_RYBR01000028.1	15611	16693	NZ_RYBR01000028.1	13980	15611	NZ_RYBR01000028.1	11990	14029	NZ_RYBR01000028.1	11637	11987	NZ_RYBR01000028.1	1841	3487	NZ_RYBR01000028.1	3495	4817	NZ_RYBR01000028.1	4801	9849
GCF_009394195.1_ASM939419v1	NZ_RYCL01000055.1	18042	19124	NZ_RYCL01000055.1	16411	18042	NZ_RYCL01000055.1	14421	16460	NZ_RYCL01000055.1	14068	14418	NZ_RYCL01000055.1	4272	5918	NZ_RYCL01000055.1	5926	7248	NZ_RYCL01000055.1	7232	12280
GCF_004569675.1_ASM456967v1	NZ_RZAI01000044.1	33102	34181	NZ_RZAI01000044.1	34183	35814	NZ_RZAI01000044.1	35765	37804	NZ_RZAI01000044.1	37807	38157	NZ_RZAI01000053.1	8246	9892	NZ_RZAI01000053.1	6916	8238	NZ_RZAI01000053.1	1881	6932
GCF_004568685.1_ASM456868v1	NZ_RZCC01000004.1	37331	38413	NZ_RZCC01000004.1	38413	40044	NZ_RZCC01000004.1	39995	42034	NZ_RZCC01000004.1	42037	42387	NZ_RZCC01000004.1	50509	52155	NZ_RZCC01000004.1	49179	50501	NZ_RZCC01000004.1	44147	49195
GCF_004567615.1_ASM456761v1	NZ_RZEH01000004.1	26351	27433	NZ_RZEH01000004.1	27433	29064	NZ_RZEH01000004.1	29015	31054	NZ_RZEH01000004.1	31057	31407	NZ_RZEH01000004.1	39529	41175	NZ_RZEH01000004.1	38199	39521	NZ_RZEH01000004.1	33167	38215
GCF_004567565.1_ASM456756v1	NZ_RZEL01000054.1	21652	22734	NZ_RZEL01000054.1	20021	21652	NZ_RZEL01000054.1	18031	20070	NZ_RZEL01000054.1	17678	18028	NZ_RZEL01000054.1	7882	9528	NZ_RZEL01000054.1	9536	10858	NZ_RZEL01000054.1	10842	15890
GCF_004566985.1_ASM456698v1	NZ_RZEQ01000005.1	16561	17643	NZ_RZEQ01000005.1	17643	19274	NZ_RZEQ01000005.1	19225	21264	NZ_RZEQ01000005.1	21267	21617	NZ_RZEQ01000005.1	29739	31385	NZ_RZEQ01000005.1	28409	29731	NZ_RZEQ01000005.1	23377	28425
GCF_004170465.1_ASM417046v1	NZ_SAEC01000013.1	33627	34709	NZ_SAEC01000013.1	34709	36340	NZ_SAEC01000013.1	36291	38330	NZ_SAEC01000013.1	38333	38683	NZ_SAEC01000013.1	46833	48479	NZ_SAEC01000013.1	45503	46825	NZ_SAEC01000013.1	40471	45519
GCF_004170475.1_ASM417047v1	NZ_SAED01000013.1	33627	34709	NZ_SAED01000013.1	34709	36340	NZ_SAED01000013.1	36291	38330	NZ_SAED01000013.1	38333	38683	NZ_SAED01000013.1	46833	48479	NZ_SAED01000013.1	45503	46825	NZ_SAED01000013.1	40471	45519
GCF_004170965.1_ASM417096v1	NZ_SAEO01000016.1	28786	29868	NZ_SAEO01000016.1	29868	31499	NZ_SAEO01000016.1	31450	33489	NZ_SAEO01000016.1	33492	33842	NZ_SAEO01000016.1	41992	43638	NZ_SAEO01000016.1	40662	41984	NZ_SAEO01000016.1	35630	40678
GCF_004170975.1_ASM417097v1	NZ_SAEQ01000061.1	3560	4642	NZ_SAEQ01000061.1	4642	6273	NZ_SAEQ01000061.1	6224	8263	NZ_SAEQ01000061.1	8266	8616	NZ_SAEQ01000061.1	16766	18412	NZ_SAEQ01000061.1	15436	16758	NZ_SAEQ01000061.1	10404	15452
GCF_004171325.1_ASM417132v1	NZ_SAFV01000001.1	115714	116796	NZ_SAFV01000001.1	114083	115714	NZ_SAFV01000001.1	112093	114132	NZ_SAFV01000001.1	111740	112090	NZ_SAFV01000001.1	101944	103590	NZ_SAFV01000001.1	103598	104920	NZ_SAFV01000001.1	104904	109952
GCF_004171565.1_ASM417156v1	NZ_SAGK01000013.1	33627	34709	NZ_SAGK01000013.1	34709	36340	NZ_SAGK01000013.1	36291	38330	NZ_SAGK01000013.1	38333	38683	NZ_SAGK01000013.1	46833	48479	NZ_SAGK01000013.1	45503	46825	NZ_SAGK01000013.1	40471	45519
GCF_004172385.1_ASM417238v1	NZ_SAGR01000004.1	108290	109372	NZ_SAGR01000004.1	106659	108290	NZ_SAGR01000004.1	104669	106708	NZ_SAGR01000004.1	104316	104666	NZ_SAGR01000004.1	94520	96166	NZ_SAGR01000004.1	96174	97496	NZ_SAGR01000004.1	97480	102528
GCF_004172465.1_ASM417246v1	NZ_SAGU01000013.1	33627	34709	NZ_SAGU01000013.1	34709	36340	NZ_SAGU01000013.1	36291	38330	NZ_SAGU01000013.1	38333	38683	NZ_SAGU01000013.1	46833	48479	NZ_SAGU01000013.1	45503	46825	NZ_SAGU01000013.1	40471	45519
GCF_004101025.1_ASM410102v1	NZ_SCJQ01000002.1	31256	32338	NZ_SCJQ01000002.1	32338	33969	NZ_SCJQ01000002.1	33920	35959	NZ_SCJQ01000002.1	35962	36312	NZ_SCJQ01000002.1	44462	46108	NZ_SCJQ01000002.1	43132	44454	NZ_SCJQ01000002.1	38100	43148
GCF_004522335.1_ASM452233v1	NZ_SDSH01000020.1	6294	7376	NZ_SDSH01000020.1	7376	9007	NZ_SDSH01000020.1	8958	10997	NZ_SDSH01000020.1	11000	11350	NZ_SDSH01000020.1	22040	23686	NZ_SDSH01000020.1	20710	22032	NZ_SDSH01000020.1	15678	20726
GCF_004283475.1_ASM428347v1	NZ_SHIE01000048.1	15561	16643	NZ_SHIE01000048.1	13930	15561	NZ_SHIE01000048.1	11940	13979	NZ_SHIE01000048.1	11587	11937	NZ_SHIE01000048.1	1791	3437	NZ_SHIE01000048.1	3445	4767	NZ_SHIE01000048.1	4751	9799
GCF_004283935.1_ASM428393v1	NZ_SHIP01000066.1	11614	12696	NZ_SHIP01000066.1	9983	11614	NZ_SHIP01000066.1	7993	10032	NZ_SHIP01000066.1	7640	7990	NZ_SHIP01000013.1	669	2315	NZ_SHIP01000013.1	77	661	NZ_SHIP01000066.1	804	5852
GCF_004283675.1_ASM428367v1	NZ_SHJM01000012.1	23770	24852	NZ_SHJM01000012.1	24852	26483	NZ_SHJM01000012.1	26434	28473	NZ_SHJM01000012.1	28476	28826	NZ_SHJM01000012.1	36976	38622	NZ_SHJM01000012.1	35646	36968	NZ_SHJM01000012.1	30614	35662
GCF_004284165.1_ASM428416v1	NZ_SHJP01000031.1	33070	34152	NZ_SHJP01000031.1	31439	33070	NZ_SHJP01000031.1	29449	31488	NZ_SHJP01000031.1	29096	29446	NZ_SHJP01000031.1	19300	20946	NZ_SHJP01000031.1	20954	22276	NZ_SHJP01000031.1	22260	27308
GCF_004284335.1_ASM428433v1	NZ_SHKH01000038.1	15913	16995	NZ_SHKH01000038.1	14282	15913	NZ_SHKH01000038.1	12292	14331	NZ_SHKH01000038.1	11939	12289	NZ_SHKH01000038.1	2143	3789	NZ_SHKH01000038.1	3797	5119	NZ_SHKH01000038.1	5103	10151
GCF_004336965.1_ASM433696v1	NZ_SJTB01000005.1	14083	15165	NZ_SJTB01000005.1	15165	16796	NZ_SJTB01000005.1	16777	18786	NZ_SJTB01000005.1	18789	19118	NZ_SJTB01000005.1	28405	30051	NZ_SJTB01000005.1	27075	28397	NZ_SJTB01000005.1	22031	27091
GCF_004336925.1_ASM433692v1	NZ_SJTC01000030.1	18400	19482	NZ_SJTC01000030.1	16769	18400	NZ_SJTC01000030.1	14779	16818	NZ_SJTC01000030.1	14426	14776	NZ_SJTC01000030.1	4619	6265	NZ_SJTC01000030.1	6273	7595	NZ_SJTC01000030.1	7579	12627
GCF_004357845.1_ASM435784v1	NZ_SMUL01000010.1	78404	79486	NZ_SMUL01000010.1	76773	78404	NZ_SMUL01000010.1	74783	76792	NZ_SMUL01000010.1	74451	74780	NZ_SMUL01000010.1	63518	65164	NZ_SMUL01000010.1	65172	66494	NZ_SMUL01000010.1	66478	71538
GCF_004357855.1_ASM435785v1	NZ_SMUM01000004.1	52624	53706	NZ_SMUM01000004.1	53706	55337	NZ_SMUM01000004.1	55318	57327	NZ_SMUM01000004.1	57330	57659	NZ_SMUM01000004.1	66946	68592	NZ_SMUM01000004.1	65616	66938	NZ_SMUM01000004.1	60572	65632
GCF_004357965.1_ASM435796v1	NZ_SMUN01000037.1	20596	21678	NZ_SMUN01000037.1	18965	20596	NZ_SMUN01000037.1	16975	18984	NZ_SMUN01000037.1	16643	16972	NZ_SMUN01000037.1	5710	7356	NZ_SMUN01000037.1	7364	8686	NZ_SMUN01000037.1	8670	13730
GCF_004358125.1_ASM435812v1	NZ_SMUO01000003.1	52624	53706	NZ_SMUO01000003.1	53706	55337	NZ_SMUO01000003.1	55318	57327	NZ_SMUO01000003.1	57330	57659	NZ_SMUO01000003.1	66946	68592	NZ_SMUO01000003.1	65616	66938	NZ_SMUO01000003.1	60572	65632
GCF_013182685.1_ASM1318268v1	NZ_SNNU01000012.1	98229	99308	NZ_SNNU01000012.1	99310	100941	NZ_SNNU01000012.1	100892	102931	NZ_SNNU01000012.1	102934	103284	NZ_SNNU01000012.1	112454	114100	NZ_SNNU01000012.1	111124	112446	NZ_SNNU01000012.1	106089	111140
GCF_013182715.1_ASM1318271v1	NZ_SNNV01000012.1	98230	99309	NZ_SNNV01000012.1	99311	100942	NZ_SNNV01000012.1	100893	102932	NZ_SNNV01000012.1	102935	103285	NZ_SNNV01000012.1	112455	114101	NZ_SNNV01000012.1	111125	112447	NZ_SNNV01000012.1	106090	111141
GCF_013183125.1_ASM1318312v1	NZ_SNOR01000032.1	16815	17897	NZ_SNOR01000032.1	17897	19528	NZ_SNOR01000032.1	19479	21518	NZ_SNOR01000032.1	21521	21871	NZ_SNOR01000032.1	30021	31667	NZ_SNOR01000032.1	28691	30013	NZ_SNOR01000032.1	23659	28707
GCF_013183145.1_ASM1318314v1	NZ_SNOS01000033.1	16815	17897	NZ_SNOS01000033.1	17897	19528	NZ_SNOS01000033.1	19479	21518	NZ_SNOS01000033.1	21521	21871	NZ_SNOS01000033.1	30021	31667	NZ_SNOS01000033.1	28691	30013	NZ_SNOS01000033.1	23659	28707
GCF_013183175.1_ASM1318317v1	NZ_SNOT01000031.1	16815	17897	NZ_SNOT01000031.1	17897	19528	NZ_SNOT01000031.1	19479	21518	NZ_SNOT01000031.1	21521	21871	NZ_SNOT01000031.1	30021	31667	NZ_SNOT01000031.1	28691	30013	NZ_SNOT01000031.1	23659	28707
GCF_013183525.1_ASM1318352v1	NZ_SNPU01000014.1	96846	97928	NZ_SNPU01000014.1	95215	96846	NZ_SNPU01000014.1	93225	95264	NZ_SNPU01000014.1	92872	93222	NZ_SNPU01000014.1	83076	84722	NZ_SNPU01000014.1	84730	86052	NZ_SNPU01000014.1	86036	91084
GCF_004377955.1_ASM437795v1	NZ_SNTV01000026.1	29939	31021	NZ_SNTV01000026.1	31021	32652	NZ_SNTV01000026.1	32633	34642	NZ_SNTV01000026.1	34645	34974	NZ_SNTV01000026.1	44261	45907	NZ_SNTV01000026.1	42931	44253	NZ_SNTV01000026.1	37887	42947
GCF_004523665.1_ASM452366v1	NZ_SOMX01000012.1	37235	38317	NZ_SOMX01000012.1	38317	39948	NZ_SOMX01000012.1	39899	41938	NZ_SOMX01000012.1	41941	42291	NZ_SOMX01000012.1	50413	52059	NZ_SOMX01000012.1	49083	50405	NZ_SOMX01000012.1	44051	49099
GCF_004523355.1_ASM452335v1	NZ_SOND01000005.1	350761	351843	NZ_SOND01000005.1	349130	350761	NZ_SOND01000005.1	347140	349179	NZ_SOND01000005.1	346787	347137	NZ_SOND01000005.1	336585	338231	NZ_SOND01000005.1	338239	339561	NZ_SOND01000005.1	339545	344593
GCF_004570285.1_ASM457028v1	NZ_SPSC01000013.1	12693	13775	NZ_SPSC01000013.1	13775	15406	NZ_SPSC01000013.1	15387	17396	NZ_SPSC01000013.1	17399	17728	NZ_SPSC01000013.1	27015	28661	NZ_SPSC01000013.1	25685	27007	NZ_SPSC01000013.1	20641	25701
GCF_006230945.1_ASM623094v1	NZ_SPYB01000022.1	9237	10316	NZ_SPYB01000022.1	10318	11949	NZ_SPYB01000022.1	11900	13939	NZ_SPYB01000022.1	13942	14292	NZ_SPYB01000022.1	23462	25108	NZ_SPYB01000022.1	22132	23454	NZ_SPYB01000022.1	17097	22148
GCF_006230075.1_ASM623007v1	NZ_SPYC01000036.1	16078	17157	NZ_SPYC01000036.1	14445	16076	NZ_SPYC01000036.1	12455	14494	NZ_SPYC01000036.1	12102	12452	NZ_SPYC01000036.1	1286	2932	NZ_SPYC01000036.1	2940	4262	NZ_SPYC01000036.1	4246	9297
GCF_006230235.1_ASM623023v1	NZ_SPYO01000182.1	5233	6315	NZ_SPYO01000182.1	3602	5233	NZ_SPYO01000182.1	1612	3651	NZ_SPYO01000182.1	1259	1609	NZ_SPYO01000185.1	143854	145500	NZ_SPYO01000185.1	145508	146830	NZ_SPYO01000185.1	146814	151862
GCF_006241095.1_ASM624109v1	NZ_SPZR01000014.1	87559	88641	NZ_SPZR01000014.1	85928	87559	NZ_SPZR01000014.1	83938	85977	NZ_SPZR01000014.1	83585	83935	NZ_SPZR01000014.1	73817	75463	NZ_SPZR01000014.1	75471	76793	NZ_SPZR01000014.1	76777	81825
GCF_006232005.1_ASM623200v1	NZ_SQAH01000045.1	14143	15225	NZ_SQAH01000045.1	12512	14143	NZ_SQAH01000045.1	10522	12561	NZ_SQAH01000045.1	10169	10519	NZ_SQAH01000045.1	373	2019	NZ_SQAH01000045.1	2027	3349	NZ_SQAH01000045.1	3333	8381
GCF_006232015.1_ASM623201v1	NZ_SQAM01000032.1	25835	26917	NZ_SQAM01000032.1	26917	28548	NZ_SQAM01000032.1	28499	30538	NZ_SQAM01000032.1	30541	30891	NZ_SQAM01000032.1	39013	40659	NZ_SQAM01000032.1	37683	39005	NZ_SQAM01000032.1	32651	37699
GCF_006232085.1_ASM623208v1	NZ_SQAQ01000089.1	77649	78731	NZ_SQAQ01000089.1	76018	77649	NZ_SQAQ01000089.1	74028	76067	NZ_SQAQ01000089.1	73675	74025	NZ_SQAQ01000089.1	63907	65553	NZ_SQAQ01000089.1	65561	66883	NZ_SQAQ01000089.1	66867	71915
GCF_006231715.1_ASM623171v1	NZ_SQAS01000029.1	5338	6420	NZ_SQAS01000029.1	3707	5338	NZ_SQAS01000029.1	1717	3756	NZ_SQAS01000029.1	1364	1714	NZ_SQAS01000117.1	92802	94448	NZ_SQAS01000117.1	94456	95778	NZ_SQAS01000117.1	95762	100810
GCF_006238625.1_ASM623862v1	NZ_SQBI01000161.1	87604	88686	NZ_SQBI01000161.1	85973	87604	NZ_SQBI01000161.1	83983	86022	NZ_SQBI01000161.1	83630	83980	NZ_SQBI01000161.1	73902	75548	NZ_SQBI01000161.1	75556	76878	NZ_SQBI01000161.1	76862	81910
GCF_006238805.1_ASM623880v1	NZ_SQCH01000081.1	1293	2375	NZ_SQCH01000081.1	2375	4006	NZ_SQCH01000081.1	3957	5996	NZ_SQCH01000081.1	5999	6349	NZ_SQCH01000081.1	14499	16145	NZ_SQCH01000081.1	13169	14491	NZ_SQCH01000081.1	8137	13185
GCF_006238915.1_ASM623891v1	NZ_SQCK01000265.1	18521	19600	NZ_SQCK01000265.1	16888	18519	NZ_SQCK01000265.1	14898	16937	NZ_SQCK01000265.1	14545	14895	NZ_SQCK01000265.1	3729	5375	NZ_SQCK01000265.1	5383	6705	NZ_SQCK01000265.1	6689	11740
GCF_006232705.1_ASM623270v1	NZ_SQCZ01000056.1	175075	176157	NZ_SQCZ01000056.1	173444	175075	NZ_SQCZ01000056.1	171454	173493	NZ_SQCZ01000056.1	171101	171451	NZ_SQCZ01000056.1	161306	162952	NZ_SQCZ01000056.1	162960	164282	NZ_SQCZ01000056.1	164266	169314
GCF_006233865.1_ASM623386v1	NZ_SQDU01000240.1	3527	4609	NZ_SQDU01000240.1	4609	6240	NZ_SQDU01000240.1	6191	8230	NZ_SQDU01000240.1	8233	8583	NZ_SQDU01000240.1	16733	18379	NZ_SQDU01000240.1	15403	16725	NZ_SQDU01000240.1	10371	15419
GCF_006233105.1_ASM623310v1	NZ_SQEA01000119.1	340731	341813	NZ_SQEA01000119.1	341813	343444	NZ_SQEA01000119.1	343395	345434	NZ_SQEA01000119.1	345437	345787	NZ_SQEA01000119.1	353938	355584	NZ_SQEA01000119.1	352608	353930	NZ_SQEA01000119.1	347576	352624
GCF_006233125.1_ASM623312v1	NZ_SQEE01000318.1	12310	13389	NZ_SQEE01000318.1	13391	15022	NZ_SQEE01000318.1	14973	17012	NZ_SQEE01000318.1	17015	17365	NZ_SQEE01000309.1	8154	9800	NZ_SQEE01000309.1	6824	8146	NZ_SQEE01000309.1	1789	6840
GCF_006233575.1_ASM623357v1	NZ_SQFN01000110.1	163852	164934	NZ_SQFN01000110.1	162221	163852	NZ_SQFN01000110.1	160231	162270	NZ_SQFN01000110.1	159878	160228	NZ_SQFN01000110.1	150082	151728	NZ_SQFN01000110.1	151736	153058	NZ_SQFN01000110.1	153042	158090
GCF_006234655.1_ASM623465v1	NZ_SQGY01000111.1	94639	95721	NZ_SQGY01000111.1	93008	94639	NZ_SQGY01000111.1	91018	93057	NZ_SQGY01000111.1	90665	91015	NZ_SQGY01000111.1	80869	82515	NZ_SQGY01000111.1	82523	83845	NZ_SQGY01000111.1	83829	88877
GCF_006236475.1_ASM623647v1	NZ_SQHM01000113.1	137699	138781	NZ_SQHM01000113.1	136068	137699	NZ_SQHM01000113.1	134078	136117	NZ_SQHM01000113.1	133725	134075	NZ_SQHM01000113.1	123929	125575	NZ_SQHM01000113.1	125583	126905	NZ_SQHM01000113.1	126889	131937
GCF_006234905.1_ASM623490v1	NZ_SQHQ01000100.1	26500	27582	NZ_SQHQ01000100.1	27582	29213	NZ_SQHQ01000100.1	29164	31203	NZ_SQHQ01000100.1	31206	31556	NZ_SQHQ01000100.1	39678	41324	NZ_SQHQ01000100.1	38348	39670	NZ_SQHQ01000100.1	33316	38364
GCF_006234975.1_ASM623497v1	NZ_SQHV01000196.1	9242	10321	NZ_SQHV01000196.1	10323	11954	NZ_SQHV01000196.1	11905	13944	NZ_SQHV01000196.1	13947	14297	NZ_SQHV01000196.1	23467	25113	NZ_SQHV01000196.1	22137	23459	NZ_SQHV01000196.1	17102	22153
GCF_006235185.1_ASM623518v1	NZ_SQIK01000001.1	11569	12651	NZ_SQIK01000001.1	9938	11569	NZ_SQIK01000001.1	7948	9987	NZ_SQIK01000001.1	7595	7945	NZ_SQIK01000126.1	24453	26099	NZ_SQIK01000001.1	26	775	NZ_SQIK01000001.1	759	5807
GCF_006235195.1_ASM623519v1	NZ_SQIL01000015.1	3467	4549	NZ_SQIL01000015.1	4549	6180	NZ_SQIL01000015.1	6131	8170	NZ_SQIL01000015.1	8173	8523	NZ_SQIL01000067.1	151	1797	NZ_SQIL01000015.1	15343	16092	NZ_SQIL01000015.1	10311	15359
GCF_006236035.1_ASM623603v1	NZ_SQKW01000152.1	16000	17079	NZ_SQKW01000152.1	14367	15998	NZ_SQKW01000152.1	12377	14416	NZ_SQKW01000152.1	12024	12374	NZ_SQKW01000152.1	314	1960	NZ_SQKW01000152.1	1968	3290	NZ_SQKW01000152.1	3274	8325
GCF_006236185.1_ASM623618v1	NZ_SQLK01000169.1	31673	32752	NZ_SQLK01000169.1	30040	31671	NZ_SQLK01000169.1	28050	30089	NZ_SQLK01000169.1	27697	28047	NZ_SQLK01000169.1	16881	18527	NZ_SQLK01000169.1	18535	19857	NZ_SQLK01000169.1	19841	24892
GCF_006236245.1_ASM623624v1	NZ_SQLO01000139.1	19806	20888	NZ_SQLO01000139.1	20888	22519	NZ_SQLO01000139.1	22470	24509	NZ_SQLO01000139.1	24512	24862	NZ_SQLO01000139.1	33012	34658	NZ_SQLO01000139.1	31682	33004	NZ_SQLO01000139.1	26650	31698
GCF_006237465.1_ASM623746v1	NZ_SQMK01000188.1	8305	8757	NZ_SQMK01000188.1	7029	7622	NZ_SQMK01000188.1	3422	4081	NZ_SQMK01000188.1	2649	2888	NZ_SQMK01000522.1	12538	13317	NZ_SQMK01000522.1	13325	14626	NZ_SQMK01000522.1	16443	17963
GCF_006237575.1_ASM623757v1	NZ_SQMS01000084.1	441886	442968	NZ_SQMS01000084.1	440255	441886	NZ_SQMS01000084.1	438265	440274	NZ_SQMS01000084.1	437933	438262	NZ_SQMS01000084.1	427000	428646	NZ_SQMS01000084.1	428654	429976	NZ_SQMS01000084.1	429960	435020
GCF_006237595.1_ASM623759v1	NZ_SQMV01000152.1	141853	142935	NZ_SQMV01000152.1	140222	141853	NZ_SQMV01000152.1	138232	140271	NZ_SQMV01000152.1	137879	138229	NZ_SQMV01000152.1	128083	129729	NZ_SQMV01000152.1	129737	131059	NZ_SQMV01000152.1	131043	136091
GCF_006238235.1_ASM623823v1	NZ_SQNJ01000048.1	478	1560	NZ_SQNJ01000048.1	1560	3191	NZ_SQNJ01000048.1	3142	5181	NZ_SQNJ01000048.1	5184	5534	NZ_SQNJ01000048.1	13684	15330	NZ_SQNJ01000048.1	12354	13676	NZ_SQNJ01000048.1	7322	12370
GCF_004767365.1_ASM476736v1	NZ_SRMS01000007.1	145763	146845	NZ_SRMS01000007.1	144132	145763	NZ_SRMS01000007.1	142142	144181	NZ_SRMS01000007.1	141798	142139	NZ_SRMS01000007.1	131006	132652	NZ_SRMS01000007.1	132660	133982	NZ_SRMS01000007.1	133966	139011
GCF_004767495.1_ASM476749v1	NZ_SRMV01000018.1	83631	84713	NZ_SRMV01000018.1	84713	86344	NZ_SRMV01000018.1	86295	88334	NZ_SRMV01000018.1	88337	88687	NZ_SRMV01000018.1	97857	99503	NZ_SRMV01000018.1	96527	97849	NZ_SRMV01000018.1	91492	96543
GCF_004767895.1_ASM476789v1	NZ_SRNB01000006.1	114589	115671	NZ_SRNB01000006.1	112958	114589	NZ_SRNB01000006.1	110968	113007	NZ_SRNB01000006.1	110627	110965	NZ_SRNB01000006.1	102351	103931	NZ_SRNB01000006.1	104012	105289	NZ_SRNB01000006.1	105273	109058
GCF_004767855.1_ASM476785v1	NZ_SRNH01000045.1	16150	17232	NZ_SRNH01000045.1	14519	16150	NZ_SRNH01000045.1	12529	14538	NZ_SRNH01000045.1	12197	12526	NZ_SRNH01000045.1	1264	2910	NZ_SRNH01000045.1	2918	4240	NZ_SRNH01000045.1	4224	9284
GCF_004767305.1_ASM476730v1	NZ_SRNK01000009.1	223739	224815	NZ_SRNK01000009.1	222102	223733	NZ_SRNK01000009.1	220103	222142	NZ_SRNK01000009.1	219762	220100	NZ_SRNK01000009.1	210186	211832	NZ_SRNK01000009.1	211840	213159	NZ_SRNK01000009.1	213143	218221
GCF_004801725.1_ASM480172v1	NZ_SSTH01000016.1	40295	41377	NZ_SSTH01000016.1	41377	43008	NZ_SSTH01000016.1	42959	44998	NZ_SSTH01000016.1	45001	45351	NZ_SSTH01000016.1	53501	55147	NZ_SSTH01000016.1	52171	53493	NZ_SSTH01000016.1	47139	52187
GCF_900478535.1_17261_8_14	NZ_UCUA01000012.1	65056	66138	NZ_UCUA01000012.1	66138	67769	NZ_UCUA01000012.1	67720	69759	NZ_UCUA01000012.1	69762	70112	NZ_UCUA01000012.1	78262	79908	NZ_UCUA01000012.1	76932	78254	NZ_UCUA01000012.1	71900	76948
GCF_900478515.1_17261_7_18	NZ_UCUF01000056.1	6485	7567	NZ_UCUF01000056.1	7567	9198	NZ_UCUF01000056.1	9149	11188	NZ_UCUF01000056.1	11191	11541	NZ_UCUF01000030.1	8071	9717	NZ_UCUF01000030.1	6741	8063	NZ_UCUF01000030.1	1709	6757
GCF_900478595.1_17261_7_14	NZ_UCUK01000029.1	22627	23709	NZ_UCUK01000029.1	23709	25340	NZ_UCUK01000029.1	25291	27330	NZ_UCUK01000029.1	27333	27683	NZ_UCUK01000029.1	35833	37479	NZ_UCUK01000029.1	34503	35825	NZ_UCUK01000029.1	29471	34519
GCF_900478705.1_17261_8_29	NZ_UCUN01000017.1	85332	86411	NZ_UCUN01000017.1	86413	88044	NZ_UCUN01000017.1	87995	90034	NZ_UCUN01000017.1	90037	90387	NZ_UCUN01000017.1	99557	101203	NZ_UCUN01000017.1	98227	99549	NZ_UCUN01000017.1	93192	98243
GCF_900479125.1_19084_1_52	NZ_UCVZ01000028.1	57667	58746	NZ_UCVZ01000028.1	56034	57665	NZ_UCVZ01000028.1	54044	56083	NZ_UCVZ01000028.1	53691	54041	NZ_UCVZ01000028.1	42875	44521	NZ_UCVZ01000028.1	44529	45851	NZ_UCVZ01000028.1	45835	50886
GCF_900479245.1_19084_1_53	NZ_UCWW01000028.1	10451	11530	NZ_UCWW01000028.1	11532	13163	NZ_UCWW01000028.1	13114	15153	NZ_UCWW01000028.1	15156	15506	NZ_UCWW01000028.1	24676	26322	NZ_UCWW01000028.1	23346	24668	NZ_UCWW01000028.1	18311	23362
GCF_900479455.1_17261_7_66	NZ_UCXD01000010.1	99440	100522	NZ_UCXD01000010.1	97809	99440	NZ_UCXD01000010.1	95819	97858	NZ_UCXD01000010.1	95466	95816	NZ_UCXD01000010.1	85669	87315	NZ_UCXD01000010.1	87323	88645	NZ_UCXD01000010.1	88629	93677
GCF_900479835.1_17328_2_8	NZ_UCYP01000018.1	40068	41147	NZ_UCYP01000018.1	38435	40066	NZ_UCYP01000018.1	36445	38484	NZ_UCYP01000018.1	36092	36442	NZ_UCYP01000018.1	25276	26922	NZ_UCYP01000018.1	26930	28252	NZ_UCYP01000018.1	28236	33287
GCF_900479905.1_17261_7_75	NZ_UCYY01000003.1	303054	304136	NZ_UCYY01000003.1	301423	303054	NZ_UCYY01000003.1	299433	301472	NZ_UCYY01000003.1	299080	299430	NZ_UCYY01000003.1	289284	290930	NZ_UCYY01000003.1	290938	292260	NZ_UCYY01000003.1	292244	297292
GCF_900479685.1_17261_7_73	NZ_UCZC01000002.1	211208	212290	NZ_UCZC01000002.1	212290	213921	NZ_UCZC01000002.1	213872	215911	NZ_UCZC01000002.1	215914	216264	NZ_UCZC01000002.1	224414	226060	NZ_UCZC01000002.1	223084	224406	NZ_UCZC01000002.1	218052	223100
GCF_900480155.1_17328_2_15	NZ_UCZN01000003.1	297956	299038	NZ_UCZN01000003.1	296325	297956	NZ_UCZN01000003.1	294335	296374	NZ_UCZN01000003.1	293982	294332	NZ_UCZN01000003.1	284186	285832	NZ_UCZN01000003.1	285840	287162	NZ_UCZN01000003.1	287146	292194
GCF_900480225.1_17261_8_9	NZ_UDAA01000004.1	303068	304150	NZ_UDAA01000004.1	301437	303068	NZ_UDAA01000004.1	299447	301486	NZ_UDAA01000004.1	299094	299444	NZ_UDAA01000004.1	289298	290944	NZ_UDAA01000004.1	290952	292274	NZ_UDAA01000004.1	292258	297306
GCF_900480335.1_17328_2_74	NZ_UDAH01000012.1	136853	137935	NZ_UDAH01000012.1	135222	136853	NZ_UDAH01000012.1	133232	135271	NZ_UDAH01000012.1	132879	133229	NZ_UDAH01000012.1	123083	124729	NZ_UDAH01000012.1	124737	126059	NZ_UDAH01000012.1	126043	131091
GCF_900480355.1_17328_2_46	NZ_UDAR01000012.1	3512	4594	NZ_UDAR01000012.1	4594	6225	NZ_UDAR01000012.1	6176	8215	NZ_UDAR01000012.1	8218	8568	NZ_UDAR01000012.1	16718	18364	NZ_UDAR01000012.1	15388	16710	NZ_UDAR01000012.1	10356	15404
GCF_900480565.1_17328_2_79	NZ_UDBG01000013.1	16183	17265	NZ_UDBG01000013.1	14552	16183	NZ_UDBG01000013.1	12562	14571	NZ_UDBG01000013.1	12230	12559	NZ_UDBG01000013.1	1297	2943	NZ_UDBG01000013.1	2951	4273	NZ_UDBG01000013.1	4257	9317
GCF_900480605.1_17328_2_60	NZ_UDBH01000002.1	143160	144242	NZ_UDBH01000002.1	141529	143160	NZ_UDBH01000002.1	139539	141578	NZ_UDBH01000002.1	139186	139536	NZ_UDBH01000002.1	129390	131036	NZ_UDBH01000002.1	131044	132366	NZ_UDBH01000002.1	132350	137398
GCF_900480595.1_17328_2_78	NZ_UDBI01000013.1	16179	17261	NZ_UDBI01000013.1	14548	16179	NZ_UDBI01000013.1	12558	14567	NZ_UDBI01000013.1	12226	12555	NZ_UDBI01000013.1	1293	2939	NZ_UDBI01000013.1	2947	4269	NZ_UDBI01000013.1	4253	9313
GCF_900480365.1_17328_2_76	NZ_UDBO01000013.1	113599	114681	NZ_UDBO01000013.1	111968	113599	NZ_UDBO01000013.1	109978	111987	NZ_UDBO01000013.1	109646	109975	NZ_UDBO01000013.1	98713	100359	NZ_UDBO01000013.1	100367	101689	NZ_UDBO01000013.1	101673	106733
GCF_900480535.1_17328_2_80	NZ_UDBR01000036.1	4585	5664	NZ_UDBR01000036.1	5666	7297	NZ_UDBR01000036.1	7248	9287	NZ_UDBR01000036.1	9290	9640	NZ_UDBR01000036.1	18810	20456	NZ_UDBR01000036.1	17480	18802	NZ_UDBR01000036.1	12445	17496
GCF_900480805.1_17870_4_31	NZ_UDCC01000017.1	46232	47314	NZ_UDCC01000017.1	47314	48945	NZ_UDCC01000017.1	48896	50935	NZ_UDCC01000017.1	50938	51288	NZ_UDCC01000017.1	59410	61056	NZ_UDCC01000017.1	58080	59402	NZ_UDCC01000017.1	53048	58096
GCF_900481205.1_17870_4_69	NZ_UDDK01000009.1	170382	171464	NZ_UDDK01000009.1	168751	170382	NZ_UDDK01000009.1	166761	168800	NZ_UDDK01000009.1	166408	166758	NZ_UDDK01000009.1	156612	158258	NZ_UDDK01000009.1	158266	159588	NZ_UDDK01000009.1	159572	164620
GCF_900481255.1_17870_4_73	NZ_UDDO01000010.1	165531	166613	NZ_UDDO01000010.1	163900	165531	NZ_UDDO01000010.1	161910	163949	NZ_UDDO01000010.1	161557	161907	NZ_UDDO01000010.1	151761	153407	NZ_UDDO01000010.1	153415	154737	NZ_UDDO01000010.1	154721	159769
GCF_900481135.1_17870_6_24	NZ_UDDU01000011.1	24933	26015	NZ_UDDU01000011.1	26015	27646	NZ_UDDU01000011.1	27597	29636	NZ_UDDU01000011.1	29639	29989	NZ_UDDU01000011.1	38139	39785	NZ_UDDU01000011.1	36809	38131	NZ_UDDU01000011.1	31777	36825
GCF_900481285.1_17966_3_3	NZ_UDEB01000012.1	165531	166613	NZ_UDEB01000012.1	163900	165531	NZ_UDEB01000012.1	161910	163949	NZ_UDEB01000012.1	161557	161907	NZ_UDEB01000012.1	151761	153407	NZ_UDEB01000012.1	153415	154737	NZ_UDEB01000012.1	154721	159769
GCF_900481315.1_17870_4_77	NZ_UDEC01000010.1	163854	164936	NZ_UDEC01000010.1	162223	163854	NZ_UDEC01000010.1	160233	162272	NZ_UDEC01000010.1	159880	160230	NZ_UDEC01000010.1	150084	151730	NZ_UDEC01000010.1	151738	153060	NZ_UDEC01000010.1	153044	158092
GCF_900481355.1_17870_4_79	NZ_UDEE01000009.1	18532	19614	NZ_UDEE01000009.1	19614	21245	NZ_UDEE01000009.1	21196	23235	NZ_UDEE01000009.1	23238	23588	NZ_UDEE01000009.1	31738	33384	NZ_UDEE01000009.1	30408	31730	NZ_UDEE01000009.1	25376	30424
GCF_900481415.1_17870_4_70	NZ_UDEG01000011.1	191601	192683	NZ_UDEG01000011.1	189970	191601	NZ_UDEG01000011.1	187980	190019	NZ_UDEG01000011.1	187627	187977	NZ_UDEG01000011.1	177831	179477	NZ_UDEG01000011.1	179485	180807	NZ_UDEG01000011.1	180791	185839
GCF_900481425.1_17870_6_7	NZ_UDEI01000010.1	163706	164788	NZ_UDEI01000010.1	162075	163706	NZ_UDEI01000010.1	160085	162124	NZ_UDEI01000010.1	159732	160082	NZ_UDEI01000010.1	149936	151582	NZ_UDEI01000010.1	151590	152912	NZ_UDEI01000010.1	152896	157944
GCF_900481115.1_17870_4_75	NZ_UDEJ01000009.1	20582	21664	NZ_UDEJ01000009.1	21664	23295	NZ_UDEJ01000009.1	23246	25285	NZ_UDEJ01000009.1	25288	25638	NZ_UDEJ01000009.1	33788	35434	NZ_UDEJ01000009.1	32458	33780	NZ_UDEJ01000009.1	27426	32474
GCF_900481375.1_17966_3_2	NZ_UDES01000010.1	170383	171465	NZ_UDES01000010.1	168752	170383	NZ_UDES01000010.1	166762	168801	NZ_UDES01000010.1	166409	166759	NZ_UDES01000010.1	156613	158259	NZ_UDES01000010.1	158267	159589	NZ_UDES01000010.1	159573	164621
GCF_900481585.1_17870_6_65	NZ_UDEU01000012.1	163858	164940	NZ_UDEU01000012.1	162227	163858	NZ_UDEU01000012.1	160237	162276	NZ_UDEU01000012.1	159884	160234	NZ_UDEU01000012.1	150088	151734	NZ_UDEU01000012.1	151742	153064	NZ_UDEU01000012.1	153048	158096
GCF_900481605.1_17870_6_13	NZ_UDEX01000008.1	19028	20110	NZ_UDEX01000008.1	20110	21741	NZ_UDEX01000008.1	21692	23731	NZ_UDEX01000008.1	23734	24084	NZ_UDEX01000008.1	32234	33880	NZ_UDEX01000008.1	30904	32226	NZ_UDEX01000008.1	25872	30920
GCF_900481595.1_17870_6_64	NZ_UDEY01000010.1	163854	164936	NZ_UDEY01000010.1	162223	163854	NZ_UDEY01000010.1	160233	162272	NZ_UDEY01000010.1	159880	160230	NZ_UDEY01000010.1	150084	151730	NZ_UDEY01000010.1	151738	153060	NZ_UDEY01000010.1	153044	158092
GCF_900481705.1_17870_6_71	NZ_UDFD01000011.1	19034	20116	NZ_UDFD01000011.1	20116	21747	NZ_UDFD01000011.1	21698	23737	NZ_UDFD01000011.1	23740	24090	NZ_UDFD01000011.1	32240	33886	NZ_UDFD01000011.1	30910	32232	NZ_UDFD01000011.1	25878	30926
GCF_900481635.1_17870_6_61	NZ_UDFG01000011.1	21411	22493	NZ_UDFG01000011.1	22493	24124	NZ_UDFG01000011.1	24075	26114	NZ_UDFG01000011.1	26117	26467	NZ_UDFG01000011.1	34617	36263	NZ_UDFG01000011.1	33287	34609	NZ_UDFG01000011.1	28255	33303
GCF_900481715.1_17870_6_72	NZ_UDFH01000011.1	163857	164939	NZ_UDFH01000011.1	162226	163857	NZ_UDFH01000011.1	160236	162275	NZ_UDFH01000011.1	159883	160233	NZ_UDFH01000011.1	150087	151733	NZ_UDFH01000011.1	151741	153063	NZ_UDFH01000011.1	153047	158095
GCF_900481675.1_17870_6_69	NZ_UDFJ01000011.1	163855	164937	NZ_UDFJ01000011.1	162224	163855	NZ_UDFJ01000011.1	160234	162273	NZ_UDFJ01000011.1	159881	160231	NZ_UDFJ01000011.1	150085	151731	NZ_UDFJ01000011.1	151739	153061	NZ_UDFJ01000011.1	153045	158093
GCF_900481745.1_17966_3_5	NZ_UDFL01000009.1	163859	164941	NZ_UDFL01000009.1	162228	163859	NZ_UDFL01000009.1	160238	162277	NZ_UDFL01000009.1	159885	160235	NZ_UDFL01000009.1	150089	151735	NZ_UDFL01000009.1	151743	153065	NZ_UDFL01000009.1	153049	158097
GCF_900481645.1_17870_6_70	NZ_UDFN01000012.1	163851	164933	NZ_UDFN01000012.1	162220	163851	NZ_UDFN01000012.1	160230	162269	NZ_UDFN01000012.1	159877	160227	NZ_UDFN01000012.1	150081	151727	NZ_UDFN01000012.1	151735	153057	NZ_UDFN01000012.1	153041	158089
GCF_900481765.1_17870_6_73	NZ_UDFR01000012.1	16583	17665	NZ_UDFR01000012.1	17665	19296	NZ_UDFR01000012.1	19247	21286	NZ_UDFR01000012.1	21289	21639	NZ_UDFR01000012.1	29789	31435	NZ_UDFR01000012.1	28459	29781	NZ_UDFR01000012.1	23427	28475
GCF_900481755.1_17870_6_76	NZ_UDFS01000011.1	163856	164938	NZ_UDFS01000011.1	162225	163856	NZ_UDFS01000011.1	160235	162274	NZ_UDFS01000011.1	159882	160232	NZ_UDFS01000011.1	150086	151732	NZ_UDFS01000011.1	151740	153062	NZ_UDFS01000011.1	153046	158094
GCF_900481405.1_17870_4_74	NZ_UDFT01000010.1	170648	171730	NZ_UDFT01000010.1	169017	170648	NZ_UDFT01000010.1	167027	169066	NZ_UDFT01000010.1	166674	167024	NZ_UDFT01000010.1	156878	158524	NZ_UDFT01000010.1	158532	159854	NZ_UDFT01000010.1	159838	164886
GCF_900481815.1_17966_3_6	NZ_UDFV01000010.1	16564	17646	NZ_UDFV01000010.1	17646	19277	NZ_UDFV01000010.1	19228	21267	NZ_UDFV01000010.1	21270	21620	NZ_UDFV01000010.1	29770	31416	NZ_UDFV01000010.1	28440	29762	NZ_UDFV01000010.1	23408	28456
GCF_900481805.1_17870_6_67	NZ_UDFY01000010.1	163858	164940	NZ_UDFY01000010.1	162227	163858	NZ_UDFY01000010.1	160237	162276	NZ_UDFY01000010.1	159884	160234	NZ_UDFY01000010.1	150088	151734	NZ_UDFY01000010.1	151742	153064	NZ_UDFY01000010.1	153048	158096
GCF_900481855.1_17870_6_75	NZ_UDFZ01000011.1	163854	164936	NZ_UDFZ01000011.1	162223	163854	NZ_UDFZ01000011.1	160233	162272	NZ_UDFZ01000011.1	159880	160230	NZ_UDFZ01000011.1	150084	151730	NZ_UDFZ01000011.1	151738	153060	NZ_UDFZ01000011.1	153044	158092
GCF_900481955.1_17870_6_63	NZ_UDGG01000010.1	187816	188898	NZ_UDGG01000010.1	186185	187816	NZ_UDGG01000010.1	184195	186234	NZ_UDGG01000010.1	183842	184192	NZ_UDGG01000010.1	174046	175692	NZ_UDGG01000010.1	175700	177022	NZ_UDGG01000010.1	177006	182054
GCF_900481785.1_17870_6_11	NZ_UDGM01000009.1	163854	164936	NZ_UDGM01000009.1	162223	163854	NZ_UDGM01000009.1	160233	162272	NZ_UDGM01000009.1	159880	160230	NZ_UDGM01000009.1	150084	151730	NZ_UDGM01000009.1	151738	153060	NZ_UDGM01000009.1	153044	158092
GCF_900481775.1_17870_6_74	NZ_UDGP01000011.1	20987	22069	NZ_UDGP01000011.1	22069	23700	NZ_UDGP01000011.1	23651	25690	NZ_UDGP01000011.1	25693	26043	NZ_UDGP01000011.1	34193	35839	NZ_UDGP01000011.1	32863	34185	NZ_UDGP01000011.1	32879	27831
GCF_900482175.1_17651_4_69	NZ_UDHJ01000011.1	29269	30351	NZ_UDHJ01000011.1	30351	31982	NZ_UDHJ01000011.1	31933	33972	NZ_UDHJ01000011.1	33975	34325	NZ_UDHJ01000011.1	42475	44121	NZ_UDHJ01000011.1	41145	42467	NZ_UDHJ01000011.1	36113	41161
GCF_900482315.1_17651_4_56	NZ_UDHO01000011.1	170415	171497	NZ_UDHO01000011.1	168784	170415	NZ_UDHO01000011.1	166794	168833	NZ_UDHO01000011.1	166441	166791	NZ_UDHO01000011.1	156645	158291	NZ_UDHO01000011.1	158299	159621	NZ_UDHO01000011.1	159605	164653
GCF_900482455.1_17651_4_82	NZ_UDHW01000028.1	40949	42028	NZ_UDHW01000028.1	39316	40947	NZ_UDHW01000028.1	37326	39365	NZ_UDHW01000028.1	36973	37323	NZ_UDHW01000028.1	26157	27803	NZ_UDHW01000028.1	27811	29133	NZ_UDHW01000028.1	29117	34168
GCF_900482365.1_17651_4_83	NZ_UDIA01000016.1	5830	6909	NZ_UDIA01000016.1	6911	8542	NZ_UDIA01000016.1	8493	10532	NZ_UDIA01000016.1	10535	10885	NZ_UDIA01000016.1	20055	21701	NZ_UDIA01000016.1	18725	20047	NZ_UDIA01000016.1	13690	18741
GCF_900482545.1_17651_4_87	NZ_UDIM01000011.1	176472	177554	NZ_UDIM01000011.1	174841	176472	NZ_UDIM01000011.1	172851	174890	NZ_UDIM01000011.1	172498	172848	NZ_UDIM01000011.1	162702	164348	NZ_UDIM01000011.1	164356	165678	NZ_UDIM01000011.1	165662	170710
GCF_900482405.1_17651_4_77	NZ_UDIQ01000006.1	97633	98712	NZ_UDIQ01000006.1	96000	97631	NZ_UDIQ01000006.1	94010	96049	NZ_UDIQ01000006.1	93657	94007	NZ_UDIQ01000006.1	82841	84487	NZ_UDIQ01000006.1	84495	85817	NZ_UDIQ01000006.1	85801	90852
GCF_900489355.1_ST410_CP-Ec39-Assembly	NZ_UEEZ01000005.1	3588	4670	NZ_UEEZ01000005.1	4670	6301	NZ_UEEZ01000005.1	6252	8291	NZ_UEEZ01000005.1	8294	8644	NZ_UEEZ01000005.1	16794	18440	NZ_UEEZ01000005.1	15464	16786	NZ_UEEZ01000005.1	10432	15480
GCF_900382735.1_E.coli_C158	NZ_UEFM01000001.1	329560	330369	NZ_UEFM01000001.1	3722642	3724273	NZ_UEFM01000001.1	3720643	3722682	NZ_UEFM01000001.1	3720302	3720640	NZ_UEFM01000001.1	3710726	3712372	NZ_UEFM01000001.1	3712380	3713699	NZ_UEFM01000001.1	3713683	3718761
GCF_900382715.1_E.coli_C142	NZ_UEFR01000001.1	4423100	4423909	NZ_UEFR01000001.1	1029170	1030801	NZ_UEFR01000001.1	1030761	1032800	NZ_UEFR01000001.1	1032803	1033141	NZ_UEFR01000001.1	1041071	1042717	NZ_UEFR01000001.1	1039744	1041063	NZ_UEFR01000001.1	1034682	1039760
GCF_900480545.1_17328_2_67	NZ_UEKC01000004.1	304614	305696	NZ_UEKC01000004.1	302989	304614	NZ_UEKC01000004.1	300999	303008	NZ_UEKC01000004.1	300646	300996	NZ_UEKC01000004.1	289698	291344	NZ_UEKC01000004.1	291352	292674	NZ_UEKC01000004.1	292658	297712
GCF_900490305.1_17328_2_39	NZ_UEKE01000010.1	153828	154910	NZ_UEKE01000010.1	152197	153828	NZ_UEKE01000010.1	150207	152246	NZ_UEKE01000010.1	149854	150204	NZ_UEKE01000010.1	140058	141704	NZ_UEKE01000010.1	141712	143034	NZ_UEKE01000010.1	143018	148066
GCF_900490235.1_17328_2_19	NZ_UEKF01000020.1	22843	23922	NZ_UEKF01000020.1	21210	22841	NZ_UEKF01000020.1	19220	21259	NZ_UEKF01000020.1	18867	19217	NZ_UEKF01000020.1	8051	9697	NZ_UEKF01000020.1	9705	11027	NZ_UEKF01000020.1	11011	16062
GCF_900481175.1_17870_4_78	NZ_UEKG01000009.1	163853	164935	NZ_UEKG01000009.1	162222	163853	NZ_UEKG01000009.1	160232	162271	NZ_UEKG01000009.1	159879	160229	NZ_UEKG01000009.1	150083	151729	NZ_UEKG01000009.1	151737	153059	NZ_UEKG01000009.1	153043	158091
GCF_900481305.1_17870_4_76	NZ_UEKO01000011.1	170382	171464	NZ_UEKO01000011.1	168751	170382	NZ_UEKO01000011.1	166761	168800	NZ_UEKO01000011.1	166408	166758	NZ_UEKO01000011.1	156612	158258	NZ_UEKO01000011.1	158266	159588	NZ_UEKO01000011.1	159572	164620
GCF_900490355.1_17870_6_68	NZ_UELB01000012.1	165531	166613	NZ_UELB01000012.1	163900	165531	NZ_UELB01000012.1	161910	163949	NZ_UELB01000012.1	161557	161907	NZ_UELB01000012.1	151761	153407	NZ_UELB01000012.1	153415	154737	NZ_UELB01000012.1	154721	159769
GCF_900482115.1_17651_3_76	NZ_UELE01000020.1	31768	32847	NZ_UELE01000020.1	30135	31766	NZ_UELE01000020.1	28145	30184	NZ_UELE01000020.1	27792	28142	NZ_UELE01000020.1	16976	18622	NZ_UELE01000020.1	18630	19952	NZ_UELE01000020.1	19936	24987
GCF_900499305.1_1057A	NZ_UIHL01000016.1	90804	91886	NZ_UIHL01000016.1	89173	90804	NZ_UIHL01000016.1	87183	89222	NZ_UIHL01000016.1	86830	87180	NZ_UIHL01000016.1	77034	78680	NZ_UIHL01000016.1	78688	80010	NZ_UIHL01000016.1	79994	85042
GCF_900499115.1_467A	NZ_UIHN01000031.1	17055	18137	NZ_UIHN01000031.1	18137	19768	NZ_UIHN01000031.1	19749	21758	NZ_UIHN01000031.1	21761	22090	NZ_UIHN01000031.1	31377	33023	NZ_UIHN01000031.1	30047	31369	NZ_UIHN01000031.1	25003	30063
GCF_900499255.1_933A	NZ_UIIC01000071.1	15270	16349	NZ_UIIC01000071.1	13637	15268	NZ_UIIC01000071.1	11647	13686	NZ_UIIC01000071.1	11294	11644	NZ_UIIC01000071.1	477	2123	NZ_UIIC01000071.1	2131	3453	NZ_UIIC01000071.1	3437	8488
GCF_900499695.1_173A	NZ_UIJH01000036.1	39886	40965	NZ_UIJH01000036.1	38253	39884	NZ_UIJH01000036.1	36263	38302	NZ_UIJH01000036.1	35910	36260	NZ_UIJH01000036.1	25094	26740	NZ_UIJH01000036.1	26748	28070	NZ_UIJH01000036.1	28054	33105
GCF_900500425.1_764A	NZ_UIME01000044.1	2638	3720	NZ_UIME01000044.1	3720	5351	NZ_UIME01000044.1	5302	7341	NZ_UIME01000044.1	7344	7694	NZ_UIME01000044.1	15844	17490	NZ_UIME01000044.1	14514	15836	NZ_UIME01000044.1	9482	14530
GCF_900490245.1_17328_2_30	NZ_UINQ01000011.1	134828	135910	NZ_UINQ01000011.1	133197	134828	NZ_UINQ01000011.1	131207	133246	NZ_UINQ01000011.1	130854	131204	NZ_UINQ01000011.1	121058	122704	NZ_UINQ01000011.1	122712	124034	NZ_UINQ01000011.1	124018	129066
GCF_900481535.1_17870_6_66	NZ_UINR01000011.1	165531	166613	NZ_UINR01000011.1	163900	165531	NZ_UINR01000011.1	161910	163949	NZ_UINR01000011.1	161557	161907	NZ_UINR01000011.1	151761	153407	NZ_UINR01000011.1	153415	154737	NZ_UINR01000011.1	154721	159769
GCF_900481795.1_17870_6_77	NZ_UINS01000013.1	19032	20114	NZ_UINS01000013.1	20114	21745	NZ_UINS01000013.1	21696	23735	NZ_UINS01000013.1	23738	24088	NZ_UINS01000013.1	32238	33884	NZ_UINS01000013.1	30908	32230	NZ_UINS01000013.1	25876	30924
GCF_900608365.1_ecoli027	NZ_UWYG01000001.1	4505184	4506266	NZ_UWYG01000001.1	4506266	4507897	NZ_UWYG01000001.1	4507848	4509887	NZ_UWYG01000001.1	4509890	4510240	NZ_UWYG01000001.1	4519400	4521046	NZ_UWYG01000001.1	4518070	4519392	NZ_UWYG01000001.1	4513035	4518086
GCF_009822835.1_ASM982283v1	NZ_VDLJ01000019.1	80363	81445	NZ_VDLJ01000019.1	78732	80363	NZ_VDLJ01000019.1	76742	78781	NZ_VDLJ01000019.1	76389	76739	NZ_VDLJ01000019.1	66593	68239	NZ_VDLJ01000019.1	68247	69569	NZ_VDLJ01000019.1	69553	74601
GCF_009822785.1_ASM982278v1	NZ_VDLL01000004.1	303156	304238	NZ_VDLL01000004.1	301525	303156	NZ_VDLL01000004.1	299535	301574	NZ_VDLL01000004.1	299182	299532	NZ_VDLL01000004.1	289385	291031	NZ_VDLL01000004.1	291039	292361	NZ_VDLL01000004.1	292345	297393
GCF_009822775.1_ASM982277v1	NZ_VDLM01000004.1	303256	304338	NZ_VDLM01000004.1	301625	303256	NZ_VDLM01000004.1	299635	301674	NZ_VDLM01000004.1	299282	299632	NZ_VDLM01000004.1	289485	291131	NZ_VDLM01000004.1	291139	292461	NZ_VDLM01000004.1	292445	297493
GCF_009822715.1_ASM982271v1	NZ_VDLP01000041.1	16435	17517	NZ_VDLP01000041.1	14804	16435	NZ_VDLP01000041.1	12814	14853	NZ_VDLP01000041.1	12461	12811	NZ_VDLP01000041.1	2665	4311	NZ_VDLP01000041.1	4319	5641	NZ_VDLP01000041.1	5625	10673
GCF_006335105.1_ASM633510v1	NZ_VDMM01000051.1	17156	18235	NZ_VDMM01000051.1	18237	19868	NZ_VDMM01000051.1	19819	21858	NZ_VDMM01000051.1	21861	22211	NZ_VDMM01000223.1	7286	8290	NZ_VDMM01000223.1	5956	7278	NZ_VDMM01000223.1	924	5972
GCF_006350065.1_ASM635006v1	NZ_VESF01000033.1	43376	44455	NZ_VESF01000033.1	44457	46088	NZ_VESF01000033.1	46039	48078	NZ_VESF01000033.1	48081	48431	NZ_VESF01000067.1	18461	20107	NZ_VESF01000067.1	20115	21437	NZ_VESF01000067.1	21421	26469
GCF_006350155.1_ASM635015v1	NZ_VESJ01000246.1	4021	5100	NZ_VESJ01000246.1	2388	4019	NZ_VESJ01000246.1	398	2437	NZ_VESJ01000246.1	45	395	NZ_VESJ01000249.1	6	701	NZ_VESJ01000249.1	709	2031	NZ_VESJ01000249.1	2015	7042
GCF_006350235.1_ASM635023v1	NZ_VESP01000208.1	4061	5140	NZ_VESP01000208.1	2428	4059	NZ_VESP01000208.1	438	2477	NZ_VESP01000208.1	85	435	NZ_VESP01000019.1	39236	40882	NZ_VESP01000019.1	40890	42212	NZ_VESP01000019.1	42196	47244
GCF_006350965.1_ASM635096v1	NZ_VETF01000163.1	4874	5953	NZ_VETF01000163.1	3241	4872	NZ_VETF01000163.1	1251	3290	NZ_VETF01000163.1	898	1248	NZ_VETF01000137.1	7014	8660	NZ_VETF01000137.1	5684	7006	NZ_VETF01000137.1	652	5700
GCF_006350555.1_ASM635055v1	NZ_VETS01000042.1	4186	5268	NZ_VETS01000042.1	2555	4186	NZ_VETS01000042.1	565	2604	NZ_VETS01000042.1	212	562	NZ_VETS01000072.1	146	1792	NZ_VETS01000072.1	1800	3122	NZ_VETS01000072.1	3106	8157
GCF_006350625.1_ASM635062v1	NZ_VETU01000258.1	4011	5090	NZ_VETU01000258.1	2378	4009	NZ_VETU01000258.1	388	2427	NZ_VETU01000258.1	35	385	NZ_VETU01000543.1	237	1235	NZ_VETU01000273.1	2	1114	NZ_VETU01000273.1	1098	6146
GCF_006350955.1_ASM635095v1	NZ_VEUB01000096.1	10976	12055	NZ_VEUB01000096.1	12057	13688	NZ_VEUB01000096.1	13639	15678	NZ_VEUB01000096.1	15681	16031	NZ_VEUB01000246.1	6437	7402	NZ_VEUB01000246.1	5107	6429	NZ_VEUB01000246.1	75	5123
GCF_006350675.1_ASM635067v1	NZ_VEUD01000119.1	4101	5180	NZ_VEUD01000119.1	2468	4099	NZ_VEUD01000119.1	478	2517	NZ_VEUD01000119.1	125	475	NZ_VEUD01000195.1	1	1002	NZ_VEUD01000195.1	1010	2332	NZ_VEUD01000195.1	2316	7364
GCF_006350715.1_ASM635071v1	NZ_VEUF01000159.1	4179	5258	NZ_VEUF01000159.1	2546	4177	NZ_VEUF01000159.1	556	2595	NZ_VEUF01000159.1	203	553	NZ_VEUF01000222.1	2	1252	NZ_VEUF01000222.1	1260	2582	NZ_VEUF01000222.1	2566	7614
GCF_006350895.1_ASM635089v1	NZ_VEUK01000063.1	18648	19727	NZ_VEUK01000063.1	19729	21360	NZ_VEUK01000063.1	21311	23350	NZ_VEUK01000063.1	23353	23703	NZ_VEUK01000200.1	6740	7855	NZ_VEUK01000200.1	5410	6732	NZ_VEUK01000200.1	378	5426
GCF_006351215.1_ASM635121v1	NZ_VEUS01000097.1	9549	10628	NZ_VEUS01000097.1	10630	12261	NZ_VEUS01000097.1	12212	13147	NZ_VEUS01000613.1	1120	1470	NZ_VEUS01000275.1	3110	4756	NZ_VEUS01000275.1	4764	6086	NZ_VEUS01000275.1	6070	7233
GCF_006351285.1_ASM635128v1	NZ_VEUT01000085.1	3999	5078	NZ_VEUT01000085.1	2366	3997	NZ_VEUT01000085.1	376	2415	NZ_VEUT01000085.1	23	373	NZ_VEUT01000119.1	7216	8862	NZ_VEUT01000119.1	5886	7208	NZ_VEUT01000119.1	854	5902
GCF_006351355.1_ASM635135v1	NZ_VEUW01000258.1	1855	2934	NZ_VEUW01000258.1	2936	4567	NZ_VEUW01000258.1	4518	6557	NZ_VEUW01000258.1	6560	6910	NZ_VEUW01000338.1	1166	2812	NZ_VEUW01000338.1	2820	4142	NZ_VEUW01000338.1	4126	5046
GCF_006351375.1_ASM635137v1	NZ_VEUY01000126.1	4014	5093	NZ_VEUY01000126.1	2381	4012	NZ_VEUY01000126.1	391	2430	NZ_VEUY01000126.1	38	388	NZ_VEUY01000079.1	7275	8921	NZ_VEUY01000079.1	5945	7267	NZ_VEUY01000079.1	913	5958
GCF_006351495.1_ASM635149v1	NZ_VEVA01000156.1	4084	5163	NZ_VEVA01000156.1	2451	4082	NZ_VEVA01000156.1	461	2500	NZ_VEVA01000156.1	108	458	NZ_VEVA01000143.1	3724	5370	NZ_VEVA01000143.1	5378	6700	NZ_VEVA01000143.1	6684	11732
GCF_006351385.1_ASM635138v1	NZ_VEVD01000016.1	4119	5198	NZ_VEVD01000016.1	2486	4117	NZ_VEVD01000016.1	496	2535	NZ_VEVD01000016.1	143	493	NZ_VEVD01000068.1	18037	19683	NZ_VEVD01000068.1	19691	21013	NZ_VEVD01000068.1	20997	26045
GCF_006351585.1_ASM635158v1	NZ_VEVK01000113.1	4964	6043	NZ_VEVK01000113.1	3331	4962	NZ_VEVK01000113.1	1341	3380	NZ_VEVK01000113.1	988	1338	NZ_VEVK01000128.1	7178	8824	NZ_VEVK01000128.1	5848	7170	NZ_VEVK01000128.1	816	5864
GCF_006383065.1_ASM638306v1	NA	NA	NA	NA	NA	NA	NZ_VFIR01000065.1	16948	18543	NZ_VFIR01000065.1	16595	16945	NZ_VFIR01000065.1	6799	8445	NZ_VFIR01000065.1	8453	9775	NZ_VFIR01000065.1	9759	14807
GCF_006384055.1_ASM638405v1	NZ_VFIT01000135.1	5254	6336	NZ_VFIT01000135.1	3623	5254	NZ_VFIT01000135.1	1633	3672	NZ_VFIT01000135.1	1280	1630	NZ_VFIT01000040.1	33766	35412	NZ_VFIT01000040.1	35420	36742	NZ_VFIT01000040.1	36726	41774
GCF_016615385.1_ASM1661538v1	NZ_VHWA01000001.1	383875	384957	NZ_VHWA01000001.1	384957	386588	NZ_VHWA01000001.1	386539	388578	NZ_VHWA01000001.1	388581	388931	NZ_VHWA01000001.1	397081	398727	NZ_VHWA01000001.1	395751	397073	NZ_VHWA01000001.1	390719	395767
GCF_016616825.1_ASM1661682v1	NZ_VHYF01000015.1	6245	7327	NZ_VHYF01000015.1	7327	8958	NZ_VHYF01000015.1	8909	10948	NZ_VHYF01000015.1	10951	11301	NZ_VHYF01000015.1	21991	23637	NZ_VHYF01000015.1	20661	21983	NZ_VHYF01000015.1	15629	20677
GCF_009909695.1_ASM990969v1	NZ_VKIF01000030.1	20734	21816	NZ_VKIF01000030.1	19103	20734	NZ_VKIF01000030.1	17113	19152	NZ_VKIF01000030.1	16760	17110	NZ_VKIF01000030.1	6963	8609	NZ_VKIF01000030.1	8617	9939	NZ_VKIF01000030.1	9923	14971
GCF_009909705.1_ASM990970v1	NZ_VKIG01000064.1	3419	4501	NZ_VKIG01000064.1	4501	6132	NZ_VKIG01000064.1	6083	8122	NZ_VKIG01000064.1	8125	8475	NZ_VKIG01000064.1	16625	18271	NZ_VKIG01000064.1	15295	16617	NZ_VKIG01000064.1	10263	15311
GCF_009909795.1_ASM990979v1	NZ_VKIM01000098.1	502	1584	NZ_VKIM01000098.1	1584	3215	NZ_VKIM01000098.1	3166	5205	NZ_VKIM01000098.1	5208	5558	NZ_VKIM01000098.1	13708	15354	NZ_VKIM01000098.1	12378	13700	NZ_VKIM01000098.1	7346	12394
GCF_010592505.1_ASM1059250v1	NZ_VKUY01000047.1	15142	16224	NZ_VKUY01000047.1	13511	15142	NZ_VKUY01000047.1	11521	13560	NZ_VKUY01000047.1	11168	11518	NZ_VKUY01000047.1	1372	3018	NZ_VKUY01000047.1	3026	4348	NZ_VKUY01000047.1	4332	9380
GCF_009820595.1_ASM982059v1	NZ_VNYG01000006.1	145327	146406	NZ_VNYG01000006.1	146408	148039	NZ_VNYG01000006.1	147990	150029	NZ_VNYG01000006.1	150032	150382	NZ_VNYG01000006.1	158532	160178	NZ_VNYG01000006.1	157202	158524	NZ_VNYG01000006.1	152170	157218
GCF_009820735.1_ASM982073v1	NZ_VNYO01000012.1	126146	127228	NZ_VNYO01000012.1	124515	126146	NZ_VNYO01000012.1	122525	124564	NZ_VNYO01000012.1	122172	122522	NZ_VNYO01000012.1	112376	114022	NZ_VNYO01000012.1	114030	115352	NZ_VNYO01000012.1	115336	120384
GCF_009821085.1_ASM982108v1	NZ_VNZG01000005.1	234858	235940	NZ_VNZG01000005.1	235940	237571	NZ_VNZG01000005.1	237522	239561	NZ_VNZG01000005.1	239564	239914	NZ_VNZG01000005.1	249084	250730	NZ_VNZG01000005.1	247754	249076	NZ_VNZG01000005.1	242719	247770
GCF_008040765.1_ASM804076v1	NZ_VRWB01000005.1	11992	13074	NZ_VRWB01000005.1	13074	14705	NZ_VRWB01000005.1	14686	16695	NZ_VRWB01000005.1	16698	17027	NZ_VRWB01000005.1	26314	27960	NZ_VRWB01000005.1	24984	26306	NZ_VRWB01000005.1	19940	25000
GCF_008041245.1_ASM804124v1	NZ_VRWZ01000024.1	27027	28109	NZ_VRWZ01000024.1	28109	29740	NZ_VRWZ01000024.1	29691	31730	NZ_VRWZ01000024.1	31733	32074	NZ_VRWZ01000024.1	41220	42866	NZ_VRWZ01000024.1	39890	41212	NZ_VRWZ01000024.1	34861	39906
GCF_008041585.1_ASM804158v1	NZ_VRXS01000009.1	137557	138639	NZ_VRXS01000009.1	135926	137557	NZ_VRXS01000009.1	133936	135975	NZ_VRXS01000009.1	133583	133933	NZ_VRXS01000009.1	123787	125433	NZ_VRXS01000009.1	125441	126763	NZ_VRXS01000009.1	126747	131795
GCF_008041745.1_ASM804174v1	NZ_VRXY01000009.1	162706	163788	NZ_VRXY01000009.1	163788	165419	NZ_VRXY01000009.1	165370	167409	NZ_VRXY01000009.1	167412	167762	NZ_VRXY01000009.1	175912	177558	NZ_VRXY01000009.1	174582	175904	NZ_VRXY01000009.1	169550	174598
GCF_009898965.1_ASM989896v1	NZ_VTMG01000003.1	136181	137263	NZ_VTMG01000003.1	137263	138894	NZ_VTMG01000003.1	138845	140884	NZ_VTMG01000003.1	140887	141237	NZ_VTMG01000003.1	149387	151033	NZ_VTMG01000003.1	148057	149379	NZ_VTMG01000003.1	143025	148073
GCF_008329685.1_ASM832968v1	NZ_VTSS01000024.1	44031	45110	NZ_VTSS01000024.1	45112	46743	NZ_VTSS01000024.1	46694	48733	NZ_VTSS01000024.1	48736	49086	NZ_VTSS01000024.1	58256	59902	NZ_VTSS01000024.1	56926	58248	NZ_VTSS01000024.1	51891	56942
GCF_008365085.1_ASM836508v1	NZ_VTVV01000018.1	3600	4682	NZ_VTVV01000018.1	4682	6313	NZ_VTVV01000018.1	6264	8303	NZ_VTVV01000018.1	8306	8656	NZ_VTVV01000018.1	16806	18452	NZ_VTVV01000018.1	15476	16798	NZ_VTVV01000018.1	15492	10444
GCF_008370635.1_ASM837063v1	NZ_VTWJ01000004.1	301042	302124	NZ_VTWJ01000004.1	299411	301042	NZ_VTWJ01000004.1	297421	299430	NZ_VTWJ01000004.1	297089	297418	NZ_VTWJ01000004.1	286156	287802	NZ_VTWJ01000004.1	287810	289132	NZ_VTWJ01000004.1	289116	294176
GCF_008632175.1_ASM863217v1	NZ_VWYQ01000034.1	18187	19266	NZ_VWYQ01000034.1	16554	18185	NZ_VWYQ01000034.1	14564	16603	NZ_VWYQ01000034.1	14211	14561	NZ_VWYQ01000034.1	3395	5041	NZ_VWYQ01000034.1	5049	6371	NZ_VWYQ01000034.1	6355	11406
GCF_008632195.1_ASM863219v1	NZ_VWYR01000033.1	18187	19266	NZ_VWYR01000033.1	16554	18185	NZ_VWYR01000033.1	14564	16603	NZ_VWYR01000033.1	14211	14561	NZ_VWYR01000033.1	3395	5041	NZ_VWYR01000033.1	5049	6371	NZ_VWYR01000033.1	6355	11406
GCF_008632215.1_ASM863221v1	NZ_VWYS01000034.1	18187	19266	NZ_VWYS01000034.1	16554	18185	NZ_VWYS01000034.1	14564	16603	NZ_VWYS01000034.1	14211	14561	NZ_VWYS01000034.1	3395	5041	NZ_VWYS01000034.1	5049	6371	NZ_VWYS01000034.1	6355	11406
GCF_008632185.1_ASM863218v1	NZ_VWYT01000033.1	18187	19266	NZ_VWYT01000033.1	16554	18185	NZ_VWYT01000033.1	14564	16603	NZ_VWYT01000033.1	14211	14561	NZ_VWYT01000033.1	3395	5041	NZ_VWYT01000033.1	5049	6371	NZ_VWYT01000033.1	6355	11406
GCF_008632275.1_ASM863227v1	NZ_VWYU01000033.1	18187	19266	NZ_VWYU01000033.1	16554	18185	NZ_VWYU01000033.1	14564	16603	NZ_VWYU01000033.1	14211	14561	NZ_VWYU01000033.1	3395	5041	NZ_VWYU01000033.1	5049	6371	NZ_VWYU01000033.1	6355	11406
GCF_008726695.1_ASM872669v1	NZ_VYWD01000091.1	4401	5477	NZ_VYWD01000091.1	2764	4395	NZ_VYWD01000091.1	768	2804	NZ_VYWD01000091.1	412	762	NZ_VYWD01000056.1	13968	15614	NZ_VYWD01000056.1	15622	16941	NZ_VYWD01000056.1	16925	22000
GCF_008806675.1_ASM880667v1	NZ_WAAI01000011.1	145372	146454	NZ_WAAI01000011.1	143741	145372	NZ_WAAI01000011.1	141751	143760	NZ_WAAI01000011.1	141419	141748	NZ_WAAI01000011.1	130486	132132	NZ_WAAI01000011.1	132140	133462	NZ_WAAI01000011.1	133446	138506
GCF_008806805.1_ASM880680v1	NZ_WAAL01000027.1	29936	31018	NZ_WAAL01000027.1	31018	32649	NZ_WAAL01000027.1	32630	34639	NZ_WAAL01000027.1	34642	34971	NZ_WAAL01000027.1	44258	45904	NZ_WAAL01000027.1	42928	44250	NZ_WAAL01000027.1	37884	42944
GCF_009925285.1_ASM992528v1	NZ_WHZA01000033.1	11673	12755	NZ_WHZA01000033.1	12755	14386	NZ_WHZA01000033.1	14367	16376	NZ_WHZA01000033.1	16379	16708	NZ_WHZA01000033.1	25995	27641	NZ_WHZA01000033.1	24665	25987	NZ_WHZA01000033.1	19621	24681
GCF_009925625.1_ASM992562v1	NZ_WHZQ01000016.1	189178	190260	NZ_WHZQ01000016.1	187547	189178	NZ_WHZQ01000016.1	185557	187596	NZ_WHZQ01000016.1	185204	185554	NZ_WHZQ01000016.1	174209	175855	NZ_WHZQ01000016.1	175863	177185	NZ_WHZQ01000016.1	177169	182217
GCF_009766295.1_ASM976629v1	NZ_WSGD01000009.1	38414	39496	NZ_WSGD01000009.1	39496	41127	NZ_WSGD01000009.1	41078	43117	NZ_WSGD01000009.1	43120	43470	NZ_WSGD01000009.1	52027	53673	NZ_WSGD01000009.1	50697	52019	NZ_WSGD01000009.1	45665	50713
GCF_009766365.1_ASM976636v1	NZ_WSGE01000014.1	138618	139694	NZ_WSGE01000014.1	136981	138612	NZ_WSGE01000014.1	134982	137021	NZ_WSGE01000014.1	134641	134979	NZ_WSGE01000014.1	125065	126711	NZ_WSGE01000014.1	126719	128038	NZ_WSGE01000014.1	128022	133100
GCF_009766475.1_ASM976647v1	NZ_WSGI01000010.1	5427	6509	NZ_WSGI01000010.1	3796	5427	NZ_WSGI01000010.1	1806	3845	NZ_WSGI01000010.1	1453	1803	NZ_WSGI01000013.1	86822	88468	NZ_WSGI01000013.1	88476	89798	NZ_WSGI01000013.1	89782	94830
GCF_009766485.1_ASM976648v1	NZ_WSGM01000004.1	31179	32261	NZ_WSGM01000004.1	29548	31179	NZ_WSGM01000004.1	27558	29591	NZ_WSGM01000004.1	27205	27555	NZ_WSGM01000004.1	17426	19072	NZ_WSGM01000004.1	19080	20402	NZ_WSGM01000004.1	20386	25446
GCF_009766575.1_ASM976657v1	NZ_WSGO01000003.1	192081	193163	NZ_WSGO01000003.1	190450	192081	NZ_WSGO01000003.1	188460	190493	NZ_WSGO01000003.1	188107	188457	NZ_WSGO01000003.1	178328	179974	NZ_WSGO01000003.1	179982	181304	NZ_WSGO01000003.1	181288	186348
GCF_009761905.1_ASM976190v1	NZ_WSGP01000010.1	28807	29889	NZ_WSGP01000010.1	29889	31520	NZ_WSGP01000010.1	31477	33510	NZ_WSGP01000010.1	33513	33863	NZ_WSGP01000010.1	41996	43642	NZ_WSGP01000010.1	40666	41988	NZ_WSGP01000010.1	35622	40682
GCF_009761855.1_ASM976185v1	NZ_WSGQ01000001.1	371315	372397	NZ_WSGQ01000001.1	372397	374028	NZ_WSGQ01000001.1	373985	376018	NZ_WSGQ01000001.1	376021	376371	NZ_WSGQ01000001.1	384504	386150	NZ_WSGQ01000001.1	383174	384496	NZ_WSGQ01000001.1	378130	383190
GCF_009762015.1_ASM976201v1	NZ_WSHN01000007.1	143815	144894	NZ_WSHN01000007.1	144896	146527	NZ_WSHN01000007.1	146478	148517	NZ_WSHN01000007.1	148520	148870	NZ_WSHN01000007.1	158040	159686	NZ_WSHN01000007.1	156710	158032	NZ_WSHN01000007.1	151675	156726
GCF_009766905.1_ASM976690v1	NZ_WSIR01000015.1	50376	51455	NZ_WSIR01000015.1	48743	50374	NZ_WSIR01000015.1	46753	48792	NZ_WSIR01000015.1	46400	46750	NZ_WSIR01000015.1	35584	37230	NZ_WSIR01000015.1	37238	38560	NZ_WSIR01000015.1	38544	43595
GCF_009790035.1_ASM979003v1	NZ_WSVG01000003.1	207128	208207	NZ_WSVG01000003.1	208209	209840	NZ_WSVG01000003.1	209791	211830	NZ_WSVG01000003.1	211833	212183	NZ_WSVG01000003.1	221353	222999	NZ_WSVG01000003.1	220023	221345	NZ_WSVG01000003.1	214988	220039
GCF_009790255.1_ASM979025v1	NZ_WSVR01000136.1	4015	5097	NZ_WSVR01000136.1	2384	4015	NZ_WSVR01000136.1	394	2433	NZ_WSVR01000136.1	41	391	NZ_WSVR01000124.1	8120	9766	NZ_WSVR01000124.1	6790	8112	NZ_WSVR01000124.1	1758	6806
GCF_009790365.1_ASM979036v1	NZ_WSVW01000146.1	5178	6257	NZ_WSVW01000146.1	3545	5176	NZ_WSVW01000146.1	1555	3594	NZ_WSVW01000146.1	1202	1552	NZ_WSVW01000075.1	7956	9602	NZ_WSVW01000075.1	6626	7948	NZ_WSVW01000075.1	1591	6642
GCF_009790785.1_ASM979078v1	NZ_WSWR01000041.1	7489	8568	NZ_WSWR01000041.1	8570	10201	NZ_WSWR01000041.1	10152	12191	NZ_WSWR01000041.1	12194	12544	NZ_WSWR01000041.1	21714	23360	NZ_WSWR01000041.1	20384	21706	NZ_WSWR01000041.1	15349	20400
GCF_010668045.1_ASM1066804v1	NZ_WTFK01000013.1	142240	143322	NZ_WTFK01000013.1	140609	142240	NZ_WTFK01000013.1	138619	140658	NZ_WTFK01000013.1	138266	138616	NZ_WTFK01000013.1	128470	130116	NZ_WTFK01000013.1	130124	131446	NZ_WTFK01000013.1	131430	136478
GCF_009793765.1_ASM979376v1	NZ_WTME01000003.1	108406	109482	NZ_WTME01000003.1	109488	111119	NZ_WTME01000003.1	111079	113118	NZ_WTME01000003.1	113121	113459	NZ_WTME01000003.1	121389	123035	NZ_WTME01000003.1	120062	121381	NZ_WTME01000003.1	115000	120078
GCF_009793945.1_ASM979394v1	NZ_WTMO01000002.1	249313	250395	NZ_WTMO01000002.1	247682	249313	NZ_WTMO01000002.1	245692	247701	NZ_WTMO01000002.1	245360	245689	NZ_WTMO01000002.1	234427	236073	NZ_WTMO01000002.1	236081	237403	NZ_WTMO01000002.1	237387	242447
GCF_009794115.1_ASM979411v1	NZ_WTMV01000001.1	6243	7325	NZ_WTMV01000001.1	7325	8956	NZ_WTMV01000001.1	8907	10946	NZ_WTMV01000001.1	10949	11290	NZ_WTMV01000001.1	20436	22082	NZ_WTMV01000001.1	19106	20428	NZ_WTMV01000001.1	14077	19122
GCF_009794145.1_ASM979414v1	NZ_WTMX01000002.1	297464	298546	NZ_WTMX01000002.1	295833	297464	NZ_WTMX01000002.1	293843	295882	NZ_WTMX01000002.1	293490	293840	NZ_WTMX01000002.1	283694	285340	NZ_WTMX01000002.1	285348	286670	NZ_WTMX01000002.1	286654	291702
GCF_009794685.1_ASM979468v1	NZ_WTNZ01000007.1	143815	144894	NZ_WTNZ01000007.1	144896	146527	NZ_WTNZ01000007.1	146478	148517	NZ_WTNZ01000007.1	148520	148870	NZ_WTNZ01000007.1	158040	159686	NZ_WTNZ01000007.1	156710	158032	NZ_WTNZ01000007.1	151675	156726
GCF_009794765.1_ASM979476v1	NZ_WTOC01000007.1	371315	372397	NZ_WTOC01000007.1	372397	374028	NZ_WTOC01000007.1	373985	376018	NZ_WTOC01000007.1	376021	376371	NZ_WTOC01000007.1	384504	386150	NZ_WTOC01000007.1	383174	384496	NZ_WTOC01000007.1	378130	383190
GCF_009794775.1_ASM979477v1	NZ_WTOD01000004.1	371315	372397	NZ_WTOD01000004.1	372397	374028	NZ_WTOD01000004.1	373985	376018	NZ_WTOD01000004.1	376021	376371	NZ_WTOD01000004.1	384504	386150	NZ_WTOD01000004.1	383174	384496	NZ_WTOD01000004.1	378130	383190
GCF_009794805.1_ASM979480v1	NZ_WTOE01000003.1	371315	372397	NZ_WTOE01000003.1	372397	374028	NZ_WTOE01000003.1	373985	376018	NZ_WTOE01000003.1	376021	376371	NZ_WTOE01000003.1	384504	386150	NZ_WTOE01000003.1	383174	384496	NZ_WTOE01000003.1	378130	383190
GCF_009794785.1_ASM979478v1	NZ_WTOF01000001.1	371315	372397	NZ_WTOF01000001.1	372397	374028	NZ_WTOF01000001.1	373985	376018	NZ_WTOF01000001.1	376021	376371	NZ_WTOF01000001.1	384504	386150	NZ_WTOF01000001.1	383174	384496	NZ_WTOF01000001.1	378130	383190
GCF_009794835.1_ASM979483v1	NZ_WTOG01000005.1	371315	372397	NZ_WTOG01000005.1	372397	374028	NZ_WTOG01000005.1	373985	376018	NZ_WTOG01000005.1	376021	376371	NZ_WTOG01000005.1	384504	386150	NZ_WTOG01000005.1	383174	384496	NZ_WTOG01000005.1	378130	383190
GCF_009794965.1_ASM979496v1	NZ_WTOM01000711.1	108	440	NZ_WTOM01000868.1	2	391	NZ_WTOM01000768.1	2	346	NZ_WTOM01000768.1	349	420	NZ_WTOM01000788.1	3	254	NZ_WTOM01000788.1	262	408	NZ_WTOM01000910.1	3	380
GCF_009795295.1_ASM979529v1	NZ_WTPD01000010.1	28807	29889	NZ_WTPD01000010.1	29889	31520	NZ_WTPD01000010.1	31477	33510	NZ_WTPD01000010.1	33513	33863	NZ_WTPD01000010.1	41996	43642	NZ_WTPD01000010.1	40666	41988	NZ_WTPD01000010.1	35622	40682
GCF_009798335.1_ASM979833v1	NZ_WTQH01000040.1	15948	17030	NZ_WTQH01000040.1	14317	15948	NZ_WTQH01000040.1	12327	14336	NZ_WTQH01000040.1	11995	12324	NZ_WTQH01000040.1	1062	2708	NZ_WTQH01000040.1	2716	4038	NZ_WTQH01000040.1	4022	9082
GCF_009797985.1_ASM979798v1	NZ_WTQI01000039.1	15948	17030	NZ_WTQI01000039.1	14317	15948	NZ_WTQI01000039.1	12327	14336	NZ_WTQI01000039.1	11995	12324	NZ_WTQI01000039.1	1062	2708	NZ_WTQI01000039.1	2716	4038	NZ_WTQI01000039.1	4022	9082
GCF_009798415.1_ASM979841v1	NZ_WTQK01000004.1	192144	193226	NZ_WTQK01000004.1	190513	192144	NZ_WTQK01000004.1	188523	190532	NZ_WTQK01000004.1	188191	188520	NZ_WTQK01000004.1	177258	178904	NZ_WTQK01000004.1	178912	180234	NZ_WTQK01000004.1	180218	185278
GCF_009797975.1_ASM979797v1	NZ_WTQN01000013.1	34594	35670	NZ_WTQN01000013.1	35676	37307	NZ_WTQN01000013.1	37267	39306	NZ_WTQN01000013.1	39309	39647	NZ_WTQN01000013.1	47577	49223	NZ_WTQN01000013.1	46250	47569	NZ_WTQN01000013.1	41188	46266
GCF_009798005.1_ASM979800v1	NZ_WTQP01000038.1	15948	17030	NZ_WTQP01000038.1	14317	15948	NZ_WTQP01000038.1	12327	14336	NZ_WTQP01000038.1	11995	12324	NZ_WTQP01000038.1	1062	2708	NZ_WTQP01000038.1	2716	4038	NZ_WTQP01000038.1	4022	9082
GCF_009798095.1_ASM979809v1	NZ_WTQR01000023.1	66720	67802	NZ_WTQR01000023.1	67802	69433	NZ_WTQR01000023.1	69414	71423	NZ_WTQR01000023.1	71426	71755	NZ_WTQR01000023.1	81042	82688	NZ_WTQR01000023.1	79712	81034	NZ_WTQR01000023.1	74668	79728
GCF_009798195.1_ASM979819v1	NZ_WTRA01000010.1	5427	6509	NZ_WTRA01000010.1	3796	5427	NZ_WTRA01000010.1	1806	3845	NZ_WTRA01000010.1	1453	1803	NZ_WTRA01000013.1	86822	88468	NZ_WTRA01000013.1	88476	89798	NZ_WTRA01000013.1	89782	94830
GCF_009798575.1_ASM979857v1	NZ_WTRC01000872.1	330	1412	NZ_WTRC01000239.1	3	1289	NZ_WTRC01000239.1	1270	3279	NZ_WTRC01000239.1	3282	3611	NZ_WTRC01000093.1	6666	8312	NZ_WTRC01000093.1	5336	6658	NZ_WTRC01000093.1	292	5352
GCF_009798605.1_ASM979860v1	NZ_WTRD01000004.1	11382	12464	NZ_WTRD01000004.1	12464	14095	NZ_WTRD01000004.1	14076	16085	NZ_WTRD01000004.1	16088	16417	NZ_WTRD01000004.1	25704	27350	NZ_WTRD01000004.1	24374	25696	NZ_WTRD01000004.1	19330	24390
GCF_009798825.1_ASM979882v1	NZ_WTRS01000026.1	15948	17030	NZ_WTRS01000026.1	14317	15948	NZ_WTRS01000026.1	12327	14336	NZ_WTRS01000026.1	11995	12324	NZ_WTRS01000026.1	1062	2708	NZ_WTRS01000026.1	2716	4038	NZ_WTRS01000026.1	4022	9082
GCF_009798285.1_ASM979828v1	NZ_WTRY01000002.1	11382	12464	NZ_WTRY01000002.1	12464	14095	NZ_WTRY01000002.1	14076	16085	NZ_WTRY01000002.1	16088	16417	NZ_WTRY01000002.1	25704	27350	NZ_WTRY01000002.1	24374	25696	NZ_WTRY01000002.1	19330	24390
GCF_009799045.1_ASM979904v1	NZ_WTSF01000005.1	192144	193226	NZ_WTSF01000005.1	190513	192144	NZ_WTSF01000005.1	188523	190532	NZ_WTSF01000005.1	188191	188520	NZ_WTSF01000005.1	177258	178904	NZ_WTSF01000005.1	178912	180234	NZ_WTSF01000005.1	180218	185278
GCF_009799185.1_ASM979918v1	NZ_WTSL01000041.1	15948	17030	NZ_WTSL01000041.1	14317	15948	NZ_WTSL01000041.1	12327	14336	NZ_WTSL01000041.1	11995	12324	NZ_WTSL01000041.1	1062	2708	NZ_WTSL01000041.1	2716	4038	NZ_WTSL01000041.1	4022	9082
GCF_012062875.1_ASM1206287v1	NZ_WVUT01000004.1	152042	153121	NZ_WVUT01000004.1	153123	154754	NZ_WVUT01000004.1	154705	156744	NZ_WVUT01000004.1	156747	157097	NZ_WVUT01000004.1	166267	167913	NZ_WVUT01000004.1	164937	166259	NZ_WVUT01000004.1	159902	164953
GCF_012062965.1_ASM1206296v1	NZ_WVUW01000036.1	16173	17252	NZ_WVUW01000036.1	14540	16171	NZ_WVUW01000036.1	12550	14589	NZ_WVUW01000036.1	12197	12547	NZ_WVUW01000036.1	1381	3027	NZ_WVUW01000036.1	3035	4357	NZ_WVUW01000036.1	4341	9392
GCF_009848295.1_ASM984829v1	NZ_WVVZ01000031.1	60782	61864	NZ_WVVZ01000031.1	59151	60782	NZ_WVVZ01000031.1	57161	59200	NZ_WVVZ01000031.1	56808	57158	NZ_WVVZ01000031.1	47012	48658	NZ_WVVZ01000031.1	48666	49988	NZ_WVVZ01000031.1	49972	55020

## Sheet: Salmonella enterica
Table S2 The strains harboring dnd gene cluster.
S2-3 The strains of S. enterica harboring dnd gene cluster.
Assembly ID	dndB contig	dndB start	dndB end	dndC contig	dndC start	dndC end	dndD contig	dndD start	dndD end	dndE contig	dndE start	dndE end	dndF contig	dndF start	dndF end	dndG contig	dndG start	dndG end	dndH contig	dndH start	dndH end
GCF_000170215.1_ASM17021v1	NZ_ABAM02000001.1	393397	392315	NZ_ABAM02000001.1	392315	390684	NZ_ABAM02000001.1	390733	388685	NZ_ABAM02000001.1	388682	388332	NZ_ABAM02000001.1	378432	380078	NZ_ABAM02000001.1	380086	381405	NZ_ABAM02000001.1	381389	386467
GCF_000486545.1_ASM48654v1	NZ_AOXY01000024.1	61304	62386	NZ_AOXY01000024.1	62386	64017	NZ_AOXY01000024.1	63968	66016	NZ_AOXY01000024.1	66019	66369	NZ_AOXY01000024.1	76269	74623	NZ_AOXY01000024.1	74615	73296	NZ_AOXY01000024.1	73312	68234
GCF_000487275.1_ASM48727v1	NZ_AOZJ01000060.1	125975	124893	NZ_AOZJ01000060.1	124893	123262	NZ_AOZJ01000060.1	123311	121263	NZ_AOZJ01000060.1	121260	120910	NZ_AOZJ01000060.1	111011	112657	NZ_AOZJ01000060.1	112665	113984	NZ_AOZJ01000060.1	113968	119046
GCF_000487455.1_ASM48745v1	NZ_AOZT01000015.1	149344	150426	NZ_AOZT01000015.1	150426	152057	NZ_AOZT01000015.1	152008	154056	NZ_AOZT01000015.1	154059	154409	NZ_AOZT01000015.1	164208	162562	NZ_AOZT01000015.1	162554	161232	NZ_AOZT01000015.1	161248	156176
GCF_000416295.1_2012K	NZ_ARYT01000024.1	27568	26486	NZ_ARYT01000024.1	26486	24855	NZ_ARYT01000024.1	24904	22856	NZ_ARYT01000024.1	22853	22515	NZ_ARYT01000024.1	12681	14327	NZ_ARYT01000024.1	14335	15654	NZ_ARYT01000024.1	15638	20710
GCF_000483975.1_ASM48397v1	NZ_AYDS01000011.1	357887	356805	NZ_AYDS01000011.1	356805	355174	NZ_AYDS01000011.1	355223	353175	NZ_AYDS01000011.1	353172	352822	NZ_AYDS01000011.1	342924	344570	NZ_AYDS01000011.1	344578	345897	NZ_AYDS01000011.1	345881	350959
GCF_000505345.1_CFSAN001697_01.0	NZ_AYUR01000001.1	13444	12362	NZ_AYUR01000001.1	12362	10731	NZ_AYUR01000001.1	10780	8732	NZ_AYUR01000001.1	8729	8379	NZ_AYUR01000001.1	1	126	NZ_AYUR01000001.1	134	1453	NZ_AYUR01000001.1	1437	6515
GCF_000505325.1_CFSAN001692_01.0	NZ_AYUS01000001.1	13445	12363	NZ_AYUS01000001.1	12363	10732	NZ_AYUS01000001.1	10781	8733	NZ_AYUS01000001.1	8730	8380	NZ_AYUS01000001.1	1	126	NZ_AYUS01000001.1	134	1453	NZ_AYUS01000001.1	1437	6515
GCF_000505445.1_CFSAN001691_01.0	NZ_AYUT01000001.1	13445	12363	NZ_AYUT01000001.1	12363	10732	NZ_AYUT01000001.1	10781	8733	NZ_AYUT01000001.1	8730	8380	NZ_AYUT01000001.1	1	126	NZ_AYUT01000001.1	134	1453	NZ_AYUT01000001.1	1437	6515
GCF_000505305.1_CFSAN001690_01.0	NZ_AYUU01000001.1	13445	12363	NZ_AYUU01000001.1	12363	10732	NZ_AYUU01000001.1	10781	8733	NZ_AYUU01000001.1	8730	8380	NZ_AYUU01000001.1	1	126	NZ_AYUU01000001.1	134	1453	NZ_AYUU01000001.1	1437	6515
GCF_000505285.1_CFSAN001681_01.0	NZ_AYUV01000001.1	188506	189588	NZ_AYUV01000001.1	189588	191219	NZ_AYUV01000001.1	191170	193218	NZ_AYUV01000001.1	193221	193571	NZ_AYUV01000001.1	203471	201825	NZ_AYUV01000001.1	201817	200498	NZ_AYUV01000001.1	200514	195436
GCF_000505265.1_CFSAN001680_01.0	NZ_AYUW01000004.1	158085	157003	NZ_AYUW01000004.1	157003	155372	NZ_AYUW01000004.1	155421	153373	NZ_AYUW01000004.1	153370	153020	NZ_AYUW01000004.1	143120	144766	NZ_AYUW01000004.1	144774	146093	NZ_AYUW01000004.1	146077	151155
GCF_000505245.1_CFSAN001679_01.0	NZ_AYUX01000010.1	158396	157314	NZ_AYUX01000010.1	157314	155683	NZ_AYUX01000010.1	155732	153684	NZ_AYUX01000010.1	153681	153331	NZ_AYUX01000010.1	143432	145078	NZ_AYUX01000010.1	145086	146405	NZ_AYUX01000010.1	146389	151467
GCF_000505425.1_CFSAN001674_01.0	NZ_AYUY01000007.1	158456	157374	NZ_AYUY01000007.1	157374	155743	NZ_AYUY01000007.1	155792	153744	NZ_AYUY01000007.1	153741	153391	NZ_AYUY01000007.1	143491	145137	NZ_AYUY01000007.1	145145	146464	NZ_AYUY01000007.1	146448	151526
GCF_000505225.1_CFSAN001673_01.0	NZ_AYUZ01000001.1	375003	376085	NZ_AYUZ01000001.1	376085	377716	NZ_AYUZ01000001.1	377667	379715	NZ_AYUZ01000001.1	379718	380068	NZ_AYUZ01000001.1	389967	388321	NZ_AYUZ01000001.1	388313	386994	NZ_AYUZ01000001.1	387010	381932
GCF_000505205.1_CFSAN001671_01.0	NZ_AYVA01000001.1	320217	319135	NZ_AYVA01000001.1	319135	317504	NZ_AYVA01000001.1	317553	315505	NZ_AYVA01000001.1	315502	315152	NZ_AYVA01000001.1	305252	306898	NZ_AYVA01000001.1	306906	308225	NZ_AYVA01000001.1	308209	313287
GCF_000505405.1_CFSAN001670_01.0	NZ_AYVB01000005.1	149206	150288	NZ_AYVB01000005.1	150288	151919	NZ_AYVB01000005.1	151870	153918	NZ_AYVB01000005.1	153921	154271	NZ_AYVB01000005.1	164171	162525	NZ_AYVB01000005.1	162517	161198	NZ_AYVB01000005.1	161214	156136
GCF_000505185.1_CFSAN001669_01.0	NZ_AYVC01000001.1	245673	244591	NZ_AYVC01000001.1	244591	242960	NZ_AYVC01000001.1	243009	240961	NZ_AYVC01000001.1	240958	240608	NZ_AYVC01000001.1	230709	232355	NZ_AYVC01000001.1	232363	233682	NZ_AYVC01000001.1	233666	238744
GCF_000505165.1_CFSAN001590_01.0	NZ_AYVD01000001.1	126058	124976	NZ_AYVD01000001.1	124976	123345	NZ_AYVD01000001.1	123394	121346	NZ_AYVD01000001.1	121343	120993	NZ_AYVD01000001.1	111094	112740	NZ_AYVD01000001.1	112748	114067	NZ_AYVD01000001.1	114051	119129
GCF_000505385.1_CFSAN001589_01.0	NZ_AYVE01000001.1	126285	125203	NZ_AYVE01000001.1	125203	123572	NZ_AYVE01000001.1	123621	121573	NZ_AYVE01000001.1	121570	121220	NZ_AYVE01000001.1	111320	112966	NZ_AYVE01000001.1	112974	114293	NZ_AYVE01000001.1	114277	119355
GCF_000505145.1_CFSAN001587_01.0	NZ_AYVG01000001.1	13445	12363	NZ_AYVG01000001.1	12363	10732	NZ_AYVG01000001.1	10781	8733	NZ_AYVG01000001.1	8730	8380	NZ_AYVG01000001.1	1	126	NZ_AYVG01000001.1	134	1453	NZ_AYVG01000001.1	1437	6515
GCF_903930895.1_1004_07	NZ_CAIZAF010000054.1	153206	154288	NZ_CAIZAF010000054.1	154288	155919	NZ_CAIZAF010000054.1	155870	157918	NZ_CAIZAF010000054.1	157921	158271	NZ_CAIZAF010000054.1	168171	166525	NZ_CAIZAF010000054.1	166517	165198	NZ_CAIZAF010000054.1	165214	160136
GCF_903930865.1_02958_13	NZ_CAIZAL010000068.1	164552	163470	NZ_CAIZAL010000068.1	163470	161839	NZ_CAIZAL010000068.1	161888	159840	NZ_CAIZAL010000068.1	159837	159487	NZ_CAIZAL010000068.1	149668	151314	NZ_CAIZAL010000068.1	151322	152644	NZ_CAIZAL010000068.1	152628	157703
GCF_903931155.1_0664_15	NZ_CAIZBB010000004.1	317749	316667	NZ_CAIZBB010000004.1	316667	315036	NZ_CAIZBB010000004.1	315085	313037	NZ_CAIZBB010000004.1	313034	312684	NZ_CAIZBB010000004.1	302784	304430	NZ_CAIZBB010000004.1	304438	305757	NZ_CAIZBB010000004.1	305741	310819
GCF_001941405.1_ASM194140v1	NZ_CP008925.1	3482723	3481641	NZ_CP008925.1	3481641	3480010	NZ_CP008925.1	3480059	3478011	NZ_CP008925.1	3478008	3477658	NZ_CP008925.1	3467758	3469404	NZ_CP008925.1	3469412	3470731	NZ_CP008925.1	3470715	3475793
GCF_000486765.2_ASM48676v2	NZ_CP012346.1	3913420	3914502	NZ_CP012346.1	3914502	3916133	NZ_CP012346.1	3916084	3918132	NZ_CP012346.1	3918135	3918485	NZ_CP012346.1	3928665	3927019	NZ_CP012346.1	3927011	3925689	NZ_CP012346.1	3925705	3920627
GCF_000505365.2_ASM50536v2	NZ_CP012833.1	3996734	3997816	NZ_CP012833.1	3997816	3999447	NZ_CP012833.1	3999398	4001446	NZ_CP012833.1	4001449	4001799	NZ_CP012833.1	4011699	4010053	NZ_CP012833.1	4010045	4008726	NZ_CP012833.1	4008742	4003664
GCF_000487935.2_ASM48793v2	NZ_CP017723.1	1236125	1235286	NZ_CP017723.1	4111135	4112766	NZ_CP017723.1	4114177	4114767	NZ_CP017723.1	4114770	4115120	NZ_CP017723.1	4125020	4123374	NZ_CP017723.1	4123366	4122047	NZ_CP017723.1	4122063	4116985
GCF_001952995.1_ASM195299v1	NZ_CP019172.1	4070870	4071952	NZ_CP019172.1	4071952	4073583	NZ_CP019172.1	4073534	4075582	NZ_CP019172.1	4075585	4075935	NZ_CP019172.1	4085835	4084189	NZ_CP019172.1	4084181	4082862	NZ_CP019172.1	4082878	4077800
GCF_001953675.1_ASM195367v1	NZ_CP019204.1	4070870	4071952	NZ_CP019204.1	4071952	4073583	NZ_CP019204.1	4073534	4075582	NZ_CP019204.1	4075585	4075935	NZ_CP019204.1	4085835	4084189	NZ_CP019204.1	4084181	4082862	NZ_CP019204.1	4082878	4077800
GCF_001953695.1_ASM195369v1	NZ_CP019206.1	4070870	4071952	NZ_CP019206.1	4071952	4073583	NZ_CP019206.1	4073534	4075582	NZ_CP019206.1	4075585	4075935	NZ_CP019206.1	4085835	4084189	NZ_CP019206.1	4084181	4082862	NZ_CP019206.1	4082878	4077800
GCF_001975425.1_ASM197542v1	NZ_CP019412.1	4445039	4443957	NZ_CP019412.1	4443957	4442326	NZ_CP019412.1	4442375	4440327	NZ_CP019412.1	4440324	4439974	NZ_CP019412.1	4429794	4431440	NZ_CP019412.1	4431448	4432770	NZ_CP019412.1	4432754	4437832
GCF_003031835.1_ASM303183v1	NZ_CP020565.1	3992576	3993658	NZ_CP020565.1	3993658	3995289	NZ_CP020565.1	3995240	3997288	NZ_CP020565.1	3997291	3997641	NZ_CP020565.1	4007541	4005895	NZ_CP020565.1	4005887	4004568	NZ_CP020565.1	4004584	3999506
GCF_002234735.2_ASM223473v2	NZ_CP022491.1	4694966	4696048	NZ_CP022491.1	4696048	4697679	NZ_CP022491.1	4697630	4699678	NZ_CP022491.1	4699681	4700031	NZ_CP022491.1	4709931	4708285	NZ_CP022491.1	4708277	4706958	NZ_CP022491.1	4706974	4701896
GCF_002290205.1_ASM229020v1	NZ_CP023166.1	4086402	4087484	NZ_CP023166.1	4087484	4089115	NZ_CP023166.1	4089066	4091114	NZ_CP023166.1	4091117	4091467	NZ_CP023166.1	4101367	4099721	NZ_CP023166.1	4099713	4098394	NZ_CP023166.1	4098410	4093332
GCF_003325215.1_ASM332521v1	NZ_CP030219.1	4634510	4633428	NZ_CP030219.1	4633428	4631794	NZ_CP030219.1	4631843	4629795	NZ_CP030219.1	4629792	4629454	NZ_CP030219.1	4617349	4618992	NZ_CP030219.1	4619000	4620325	NZ_CP030219.1	4620309	4625369
GCF_003324995.1_ASM332499v1	NZ_CP030231.1	1098287	1097205	NZ_CP030231.1	1097205	1095574	NZ_CP030231.1	1095623	1093575	NZ_CP030231.1	1093572	1093222	NZ_CP030231.1	1083423	1085069	NZ_CP030231.1	1085077	1086399	NZ_CP030231.1	1086383	1091455
GCF_014217955.1_ASM1421795v1	NZ_CP031189.1	868025	866946	NZ_CP031189.1	866944	865313	NZ_CP031189.1	865362	863323	NZ_CP031189.1	863320	862970	NZ_CP031189.1	852153	853799	NZ_CP031189.1	853807	855129	NZ_CP031189.1	855113	860164
GCF_004358925.1_ASM435892v1	NZ_CP037960.1	3929932	3931014	NZ_CP037960.1	3931014	3932645	NZ_CP037960.1	3932596	3934644	NZ_CP037960.1	3934647	3934997	NZ_CP037960.1	3944897	3943251	NZ_CP037960.1	3943243	3941924	NZ_CP037960.1	3941940	3936862
GCF_006228345.1_ASM622834v1	NZ_CP039169.1	2711873	2712955	NZ_CP039169.1	2712955	2714586	NZ_CP039169.1	2714537	2716585	NZ_CP039169.1	2716588	2716938	NZ_CP039169.1	2726838	2725192	NZ_CP039169.1	2725184	2723865	NZ_CP039169.1	2723881	2718803
GCF_005930995.1_ASM593099v1	NZ_CP040700.1	4060612	4061694	NZ_CP040700.1	4061694	4063325	NZ_CP040700.1	4063276	4065324	NZ_CP040700.1	4065327	4065677	NZ_CP040700.1	4075577	4073931	NZ_CP040700.1	4073923	4072604	NZ_CP040700.1	4072620	4067542
GCF_009664655.1_ASM966465v1	NZ_CP045954.1	4024790	4025872	NZ_CP045954.1	4025872	4027503	NZ_CP045954.1	4027454	4029502	NZ_CP045954.1	4029505	4029855	NZ_CP045954.1	4039755	4038109	NZ_CP045954.1	4038101	4036782	NZ_CP045954.1	4036798	4031720
GCF_014858545.1_ASM1485854v1	NZ_CP062223.1	3929924	3931006	NZ_CP062223.1	3931006	3932637	NZ_CP062223.1	3932588	3934636	NZ_CP062223.1	3934639	3934989	NZ_CP062223.1	3944889	3943243	NZ_CP062223.1	3943235	3941916	NZ_CP062223.1	3941932	3936854
GCF_014858565.1_ASM1485856v1	NZ_CP062225.1	3931125	3932207	NZ_CP062225.1	3932207	3933838	NZ_CP062225.1	3933789	3935837	NZ_CP062225.1	3935840	3936190	NZ_CP062225.1	3946090	3944444	NZ_CP062225.1	3944436	3943117	NZ_CP062225.1	3943133	3938055
GCF_012928025.1_ASM1292802v1	NZ_JAATLW010000004.1	397031	398113	NZ_JAATLW010000004.1	398113	399744	NZ_JAATLW010000004.1	399695	401743	NZ_JAATLW010000004.1	401746	402096	NZ_JAATLW010000004.1	411996	410350	NZ_JAATLW010000004.1	410342	409023	NZ_JAATLW010000004.1	409039	403961
GCF_012927935.1_ASM1292793v1	NZ_JAATMA010000004.1	270776	269694	NZ_JAATMA010000004.1	269694	268063	NZ_JAATMA010000004.1	268112	266064	NZ_JAATMA010000004.1	266061	265711	NZ_JAATMA010000004.1	255811	257457	NZ_JAATMA010000004.1	257465	258784	NZ_JAATMA010000004.1	258768	263846
GCF_012927955.1_ASM1292795v1	NZ_JAATMB010000004.1	397031	398113	NZ_JAATMB010000004.1	398113	399744	NZ_JAATMB010000004.1	399695	401743	NZ_JAATMB010000004.1	401746	402096	NZ_JAATMB010000004.1	411996	410350	NZ_JAATMB010000004.1	410342	409023	NZ_JAATMB010000004.1	409039	403961
GCF_012927885.1_ASM1292788v1	NZ_JAATMF010000090.1	7006	8088	NZ_JAATMF010000090.1	8088	9719	NZ_JAATMF010000090.1	9670	11718	NZ_JAATMF010000090.1	11721	12071	NZ_JAATMF010000144.1	8385	6739	NZ_JAATMF010000144.1	6731	5412	NZ_JAATMF010000144.1	5428	350
GCF_012928285.1_ASM1292828v1	NZ_JAATMU010000004.1	270299	269217	NZ_JAATMU010000004.1	269217	267586	NZ_JAATMU010000004.1	267635	265587	NZ_JAATMU010000004.1	265584	265234	NZ_JAATMU010000004.1	255334	256980	NZ_JAATMU010000004.1	256988	258307	NZ_JAATMU010000004.1	258291	263369
GCF_012928305.1_ASM1292830v1	NZ_JAATMV010000117.1	6475	5393	NZ_JAATMV010000117.1	5393	3762	NZ_JAATMV010000117.1	3811	1763	NZ_JAATMV010000117.1	1760	1410	NZ_JAATMV010000180.1	1830	3476	NZ_JAATMV010000159.1	3	470	NZ_JAATMV010000159.1	454	5532
GCF_014077685.1_ASM1407768v1	NZ_JACGWR010000038.1	22012	23094	NZ_JACGWR010000038.1	23094	24725	NZ_JACGWR010000038.1	24676	26724	NZ_JACGWR010000038.1	26727	27077	NZ_JACGWR010000038.1	37257	35611	NZ_JACGWR010000038.1	35603	34281	NZ_JACGWR010000038.1	34297	29219
GCF_000698615.1_CFSAN000203_01.0	NZ_JMMI01000106.1	5320	4238	NZ_JMMI01000106.1	4238	2607	NZ_JMMI01000106.1	2656	608	NZ_JMMI01000106.1	605	255	NZ_JMMI01000009.1	17441	19087	NZ_JMMI01000009.1	19095	20417	NZ_JMMI01000009.1	20401	25473
GCF_000748005.1_CFSAN000225.0	NZ_JRDA01000009.1	156048	154966	NZ_JRDA01000009.1	154966	153335	NZ_JRDA01000009.1	153384	151336	NZ_JRDA01000009.1	151333	150983	NZ_JRDA01000009.1	141184	142830	NZ_JRDA01000009.1	142838	144160	NZ_JRDA01000009.1	144144	149216
GCF_000747985.1_CFSAN000224_01.0	NZ_JRDB01000009.1	178379	179461	NZ_JRDB01000009.1	179461	181092	NZ_JRDB01000009.1	181043	183091	NZ_JRDB01000009.1	183094	183444	NZ_JRDB01000009.1	193243	191597	NZ_JRDB01000009.1	191589	190267	NZ_JRDB01000009.1	190283	185211
GCF_000747965.1_CFSAN000223_01.0	NZ_JRDC01000022.1	150451	149369	NZ_JRDC01000022.1	149369	147738	NZ_JRDC01000022.1	147787	145739	NZ_JRDC01000022.1	145736	145386	NZ_JRDC01000022.1	135587	137233	NZ_JRDC01000022.1	137241	138563	NZ_JRDC01000022.1	138547	143619
GCF_000747945.1_CFSAN000222_01.0	NZ_JRDD01000036.1	46069	47151	NZ_JRDD01000036.1	47151	48782	NZ_JRDD01000036.1	48733	50781	NZ_JRDD01000036.1	50784	51134	NZ_JRDD01000036.1	60933	59287	NZ_JRDD01000036.1	59279	57957	NZ_JRDD01000036.1	57973	52901
GCF_000747905.1_CFSAN000219_01.0	NZ_JRDF01000003.1	178386	179468	NZ_JRDF01000003.1	179468	181099	NZ_JRDF01000003.1	181050	183098	NZ_JRDF01000003.1	183101	183451	NZ_JRDF01000003.1	193250	191604	NZ_JRDF01000003.1	191596	190274	NZ_JRDF01000003.1	190290	185218
GCF_000748365.1_CFSAN000218_01.0	NZ_JRDG01000008.1	150451	149369	NZ_JRDG01000008.1	149369	147738	NZ_JRDG01000008.1	147787	145739	NZ_JRDG01000008.1	145736	145386	NZ_JRDG01000008.1	135587	137233	NZ_JRDG01000008.1	137241	138563	NZ_JRDG01000008.1	138547	143619
GCF_000748325.1_CFSAN000216_01.0	NZ_JRDI01000007.1	179220	180302	NZ_JRDI01000007.1	180302	181933	NZ_JRDI01000007.1	181884	183932	NZ_JRDI01000007.1	183935	184285	NZ_JRDI01000007.1	194084	192438	NZ_JRDI01000007.1	192430	191108	NZ_JRDI01000007.1	191124	186052
GCF_000748285.1_CFSAN000214_01.0	NZ_JRDK01000005.1	110144	109062	NZ_JRDK01000005.1	109062	107431	NZ_JRDK01000005.1	107480	105432	NZ_JRDK01000005.1	105429	105079	NZ_JRDK01000005.1	95280	96926	NZ_JRDK01000005.1	96934	98256	NZ_JRDK01000005.1	98240	103312
GCF_000748925.1_CFSAN000210_01.0	NZ_JRDN01000002.1	150452	149370	NZ_JRDN01000002.1	149370	147739	NZ_JRDN01000002.1	147788	145740	NZ_JRDN01000002.1	145737	145387	NZ_JRDN01000002.1	135588	137234	NZ_JRDN01000002.1	137242	138564	NZ_JRDN01000002.1	138548	143620
GCF_000748905.1_CFSAN000209_01.0	NZ_JRDO01000006.1	150451	149369	NZ_JRDO01000006.1	149369	147738	NZ_JRDO01000006.1	147787	145739	NZ_JRDO01000006.1	145736	145386	NZ_JRDO01000006.1	135587	137233	NZ_JRDO01000006.1	137241	138563	NZ_JRDO01000006.1	138547	143619
GCF_000748885.1_CFSAN000208_01.0	NZ_JRDP01000049.1	5927	4845	NZ_JRDP01000049.1	4845	3214	NZ_JRDP01000049.1	3263	1215	NZ_JRDP01000049.1	1212	862	NZ_JRDP01000016.1	8893	7247	NZ_JRDP01000016.1	7239	5917	NZ_JRDP01000016.1	5933	861
GCF_000748845.1_CFSAN000206_01.0	NZ_JRDR01000003.1	178379	179461	NZ_JRDR01000003.1	179461	181092	NZ_JRDR01000003.1	181043	183091	NZ_JRDR01000003.1	183094	183444	NZ_JRDR01000003.1	193243	191597	NZ_JRDR01000003.1	191589	190267	NZ_JRDR01000003.1	190283	185211
GCF_000748805.1_CFSAN000204_01.0	NZ_JRDT01000009.1	3788	4870	NZ_JRDT01000009.1	4870	6501	NZ_JRDT01000009.1	6452	8500	NZ_JRDT01000009.1	8503	8853	NZ_JRDT01000009.1	18652	17006	NZ_JRDT01000009.1	16998	15676	NZ_JRDT01000009.1	15692	10620
GCF_000748225.1_CFSAN000202_01.0	NZ_JRDU01000011.1	150451	149369	NZ_JRDU01000011.1	149369	147738	NZ_JRDU01000011.1	147787	145739	NZ_JRDU01000011.1	145736	145386	NZ_JRDU01000011.1	135587	137233	NZ_JRDU01000011.1	137241	138563	NZ_JRDU01000011.1	138547	143619
GCF_000748205.1_CFSAN000201.0	NZ_JRDV01000010.1	178148	179230	NZ_JRDV01000010.1	179230	180861	NZ_JRDV01000010.1	180812	182860	NZ_JRDV01000010.1	182863	183213	NZ_JRDV01000010.1	193012	191366	NZ_JRDV01000010.1	191358	190036	NZ_JRDV01000010.1	190052	184980
GCF_000748185.1_CFSAN000199_01.0	NZ_JRDW01000004.1	13833	14915	NZ_JRDW01000004.1	14915	16546	NZ_JRDW01000004.1	16497	18545	NZ_JRDW01000004.1	18548	18898	NZ_JRDW01000004.1	28697	27051	NZ_JRDW01000004.1	27043	25721	NZ_JRDW01000004.1	25737	20665
GCF_000748165.1_CFSAN000198_01.0	NZ_JRDX01000014.1	13833	14915	NZ_JRDX01000014.1	14915	16546	NZ_JRDX01000014.1	16497	18545	NZ_JRDX01000014.1	18548	18898	NZ_JRDX01000014.1	28697	27051	NZ_JRDX01000014.1	27043	25721	NZ_JRDX01000014.1	25737	20665
GCF_000748145.1_CFSAN000196_01.0	NZ_JRDY01000020.1	150450	149368	NZ_JRDY01000020.1	149368	147737	NZ_JRDY01000020.1	147786	145738	NZ_JRDY01000020.1	145735	145385	NZ_JRDY01000020.1	135586	137232	NZ_JRDY01000020.1	137240	138562	NZ_JRDY01000020.1	138546	143618
GCF_000748125.1_CFSAN000195_01.0	NZ_JRDZ01000097.1	29047	30129	NZ_JRDZ01000097.1	30129	31760	NZ_JRDZ01000097.1	31711	33759	NZ_JRDZ01000097.1	33762	34112	NZ_JRDZ01000097.1	43911	42265	NZ_JRDZ01000097.1	42257	40935	NZ_JRDZ01000097.1	40951	35879
GCF_000748105.1_CFSAN000194_01.0	NZ_JREA01000007.1	150451	149369	NZ_JREA01000007.1	149369	147738	NZ_JREA01000007.1	147787	145739	NZ_JREA01000007.1	145736	145386	NZ_JREA01000007.1	135587	137233	NZ_JREA01000007.1	137241	138563	NZ_JREA01000007.1	138547	143619
GCF_000749255.1_CFSAN000192_01.0	NZ_JREC01000026.1	13833	14915	NZ_JREC01000026.1	14915	16546	NZ_JREC01000026.1	16497	18545	NZ_JREC01000026.1	18548	18898	NZ_JREC01000026.1	28697	27051	NZ_JREC01000026.1	27043	25721	NZ_JREC01000026.1	25737	20665
GCF_000749195.1_CFSAN000187_01.0	NZ_JREF01000008.1	150450	149368	NZ_JREF01000008.1	149368	147737	NZ_JREF01000008.1	147786	145738	NZ_JREF01000008.1	145735	145385	NZ_JREF01000008.1	135586	137232	NZ_JREF01000008.1	137240	138562	NZ_JREF01000008.1	138546	143618
GCF_000747885.1_CFSAN000184_01.0	NZ_JREI01000013.1	178365	179447	NZ_JREI01000013.1	179447	181078	NZ_JREI01000013.1	181029	183077	NZ_JREI01000013.1	183080	183430	NZ_JREI01000013.1	193229	191583	NZ_JREI01000013.1	191575	190253	NZ_JREI01000013.1	190269	185197
GCF_000757945.1_CFSAN000220.0	NZ_JRLS01000206.1	1300	2382	NZ_JRLS01000206.1	2382	4013	NZ_JRLS01000206.1	3964	6012	NZ_JRLS01000206.1	6015	6365	NZ_JRLS01000165.1	1	666	NZ_JRLS01000165.1	674	1996	NZ_JRLS01000165.1	1980	3197
GCF_001474225.1_Salmonella_enterica_CVM_43763_v1.0	NZ_JYQG01000040.1	5688	4606	NZ_JYQG01000040.1	4606	2975	NZ_JYQG01000040.1	3024	976	NZ_JYQG01000040.1	973	623	NZ_JYQG01000043.1	22170	23816	NZ_JYQG01000043.1	23824	25143	NZ_JYQG01000043.1	25127	30205
GCF_001474835.1_Salmonella_enterica_CVM_43813_v1.0	NZ_JYSE01000017.1	68610	67528	NZ_JYSE01000017.1	67528	65897	NZ_JYSE01000017.1	65946	63898	NZ_JYSE01000017.1	63895	63545	NZ_JYSE01000017.1	53645	55291	NZ_JYSE01000017.1	55299	56618	NZ_JYSE01000017.1	56602	61680
GCF_001474925.1_Salmonella_enterica_CVM_43825_v1.0	NZ_JYSQ01000010.1	39790	40872	NZ_JYSQ01000010.1	40872	42503	NZ_JYSQ01000010.1	42454	44502	NZ_JYSQ01000010.1	44505	44855	NZ_JYSQ01000010.1	54754	53108	NZ_JYSQ01000010.1	53100	51781	NZ_JYSQ01000010.1	51797	46719
GCF_001473845.1_Salmonella_enterica_CVM_43828_v1.0	NZ_JYST01000064.1	2584	3666	NZ_JYST01000064.1	3666	5297	NZ_JYST01000064.1	5248	7296	NZ_JYST01000064.1	7299	7649	NZ_JYST01000030.1	58352	59998	NZ_JYST01000030.1	60006	61325	NZ_JYST01000030.1	61309	66387
GCF_001474985.1_Salmonella_enterica_CVM_43829_v1.0	NZ_JYSU01000008.1	69477	68395	NZ_JYSU01000008.1	68395	66764	NZ_JYSU01000008.1	66813	64765	NZ_JYSU01000008.1	64762	64412	NZ_JYSU01000008.1	54512	56158	NZ_JYSU01000008.1	56166	57485	NZ_JYSU01000008.1	57469	62547
GCF_001478685.1_Salmonella_enterica_CVM_N29357	NZ_JYUA01000006.1	59421	58339	NZ_JYUA01000006.1	58339	56708	NZ_JYUA01000006.1	56757	54709	NZ_JYUA01000006.1	54706	54356	NZ_JYUA01000006.1	44456	46102	NZ_JYUA01000006.1	46110	47429	NZ_JYUA01000006.1	47413	52491
GCF_001477905.1_Salmonella_enterica_CVM_N29360	NZ_JYUB01000015.1	172283	173365	NZ_JYUB01000015.1	173365	174996	NZ_JYUB01000015.1	174947	176995	NZ_JYUB01000015.1	176998	177348	NZ_JYUB01000015.1	187248	185602	NZ_JYUB01000015.1	185594	184275	NZ_JYUB01000015.1	184291	179213
GCF_001478745.1_Salmonella_enterica_CVM_N29369	NZ_JYUF01000005.1	69478	68396	NZ_JYUF01000005.1	68396	66765	NZ_JYUF01000005.1	66814	64766	NZ_JYUF01000005.1	64763	64413	NZ_JYUF01000005.1	54513	56159	NZ_JYUF01000005.1	56167	57486	NZ_JYUF01000005.1	57470	62548
GCF_001478765.1_Salmonella_enterica_CVM_N29377	NZ_JYUG01000017.1	349670	350752	NZ_JYUG01000017.1	350752	352383	NZ_JYUG01000017.1	352334	354382	NZ_JYUG01000017.1	354385	354735	NZ_JYUG01000017.1	364635	362989	NZ_JYUG01000017.1	362981	361662	NZ_JYUG01000017.1	361678	356600
GCF_001477945.1_Salmonella_enterica_CVM_N30642	NZ_JYUM01000048.1	33247	32165	NZ_JYUM01000048.1	32165	30534	NZ_JYUM01000048.1	30583	28535	NZ_JYUM01000048.1	28532	28182	NZ_JYUM01000048.1	18282	19928	NZ_JYUM01000048.1	19936	21255	NZ_JYUM01000048.1	21239	26317
GCF_001479185.1_Salmonella_enterica_CVM_N31412	NZ_JYVM01000013.1	343905	344987	NZ_JYVM01000013.1	344987	346618	NZ_JYVM01000013.1	346569	348617	NZ_JYVM01000013.1	348620	348970	NZ_JYVM01000013.1	358870	357224	NZ_JYVM01000013.1	357216	355897	NZ_JYVM01000013.1	355913	350835
GCF_001478155.1_Salmonella_enterica_CVM_N31414	NZ_JYVN01000023.1	33247	32165	NZ_JYVN01000023.1	32165	30534	NZ_JYVN01000023.1	30583	28535	NZ_JYVN01000023.1	28532	28182	NZ_JYVN01000023.1	18282	19928	NZ_JYVN01000023.1	19936	21255	NZ_JYVN01000023.1	21239	26317
GCF_001479205.1_Salmonella_enterica_CVM_N31415	NZ_JYVO01000029.1	4323	5405	NZ_JYVO01000029.1	5405	7036	NZ_JYVO01000029.1	6987	9035	NZ_JYVO01000029.1	9038	9388	NZ_JYVO01000029.1	19288	17642	NZ_JYVO01000029.1	17634	16315	NZ_JYVO01000029.1	16331	11253
GCF_001479215.1_Salmonella_enterica_CVM_N31593	NZ_JYVP01000003.1	281491	282573	NZ_JYVP01000003.1	282573	284204	NZ_JYVP01000003.1	284155	286203	NZ_JYVP01000003.1	286206	286556	NZ_JYVP01000003.1	296456	294810	NZ_JYVP01000003.1	294802	293483	NZ_JYVP01000003.1	293499	288421
GCF_001479275.1_Salmonella_enterica_CVM_N31846	NZ_JYVS01000010.1	281872	282954	NZ_JYVS01000010.1	282954	284585	NZ_JYVS01000010.1	284536	286584	NZ_JYVS01000010.1	286587	286937	NZ_JYVS01000010.1	296837	295191	NZ_JYVS01000010.1	295183	293864	NZ_JYVS01000010.1	293880	288802
GCF_001479385.1_Salmonella_enterica_CVM_N32053	NZ_JYVY01000022.1	69476	68394	NZ_JYVY01000022.1	68394	66763	NZ_JYVY01000022.1	66812	64764	NZ_JYVY01000022.1	64761	64411	NZ_JYVY01000022.1	54511	56157	NZ_JYVY01000022.1	56165	57484	NZ_JYVY01000022.1	57468	62546
GCF_001478225.1_Salmonella_enterica_CVM_N32750	NZ_JYWC01000015.1	69477	68395	NZ_JYWC01000015.1	68395	66764	NZ_JYWC01000015.1	66813	64765	NZ_JYWC01000015.1	64762	64412	NZ_JYWC01000015.1	54512	56158	NZ_JYWC01000015.1	56166	57485	NZ_JYWC01000015.1	57469	62547
GCF_001478245.1_Salmonella_enterica_CVM_N32763	NZ_JYWF01000030.1	39790	40872	NZ_JYWF01000030.1	40872	42503	NZ_JYWF01000030.1	42454	44502	NZ_JYWF01000030.1	44505	44855	NZ_JYWF01000030.1	54755	53109	NZ_JYWF01000030.1	53101	51782	NZ_JYWF01000030.1	51798	46720
GCF_001480505.1_Salmonella_enterica_CVM_N42451	NZ_JYZO01000023.1	1619	537	NZ_JYZO01000039.1	1915	524	NZ_JYZO01000064.1	6542	5793	NZ_JYZO01000064.1	5790	5452	NZ_JYZO01000065.1	4367	2721	NZ_JYZO01000065.1	2713	1394	NZ_JYZO01000064.1	3	3647
GCF_001481045.1_Salmonella_enterica_CVM_N42458_v1.0	NZ_JYZQ01000031.1	394	1476	NZ_JYZQ01000031.1	1476	3107	NZ_JYZQ01000031.1	3058	5106	NZ_JYZQ01000031.1	5109	5459	NZ_JYZQ01000031.1	15359	13713	NZ_JYZQ01000031.1	13705	12386	NZ_JYZQ01000031.1	12402	7324
GCF_000599425.1_Salmonella_enterica_enterica_Namur	NZ_KK082457.1	2708164	2707082	NZ_KK082457.1	2707082	2705451	NZ_KK082457.1	2705500	2703452	NZ_KK082457.1	2703449	2703099	NZ_KK082457.1	2692918	2694564	NZ_KK082457.1	2694572	2695891	NZ_KK082457.1	2695875	2700953
GCF_001043095.1_ASM104309v1	NZ_LELI01000006.1	126033	124951	NZ_LELI01000006.1	124951	123320	NZ_LELI01000006.1	123369	121321	NZ_LELI01000006.1	121318	120968	NZ_LELI01000006.1	111068	112714	NZ_LELI01000006.1	112722	114041	NZ_LELI01000006.1	114025	119103
GCF_001240225.1_Salmonella_enterica_CVM_N43456_v1.0	NZ_LHDT01000013.1	281877	282959	NZ_LHDT01000013.1	282959	284590	NZ_LHDT01000013.1	284541	286589	NZ_LHDT01000013.1	286592	286942	NZ_LHDT01000013.1	296842	295196	NZ_LHDT01000013.1	295188	293869	NZ_LHDT01000013.1	293885	288807
GCF_001240335.1_Salmonella_enterica_CVM_N43461_v1.0	NZ_LHDY01000001.1	203218	204300	NZ_LHDY01000001.1	204300	205931	NZ_LHDY01000001.1	205882	207930	NZ_LHDY01000001.1	207933	208283	NZ_LHDY01000001.1	218183	216537	NZ_LHDY01000001.1	216529	215210	NZ_LHDY01000001.1	215226	210148
GCF_001241665.1_Salmonella_enterica_CVM_N45394_v1.0	NZ_LHFY01000005.1	56462	55380	NZ_LHFY01000005.1	55380	53749	NZ_LHFY01000005.1	53798	51750	NZ_LHFY01000005.1	51747	51397	NZ_LHFY01000005.1	41497	43143	NZ_LHFY01000005.1	43151	44470	NZ_LHFY01000005.1	44454	49532
GCF_001242115.1_Salmonella_enterica_CVM_N45926_v1.0	NZ_LHGQ01000041.1	69477	68395	NZ_LHGQ01000041.1	68395	66764	NZ_LHGQ01000041.1	66813	64765	NZ_LHGQ01000041.1	64762	64412	NZ_LHGQ01000041.1	54512	56158	NZ_LHGQ01000041.1	56166	57485	NZ_LHGQ01000041.1	57469	62547
GCF_001242655.1_Salmonella_enterica_CVM_N45953_v1.0	NZ_LHHN01000007.1	56462	55380	NZ_LHHN01000007.1	55380	53749	NZ_LHHN01000007.1	53798	51750	NZ_LHHN01000007.1	51747	51397	NZ_LHHN01000007.1	41497	43143	NZ_LHHN01000007.1	43151	44470	NZ_LHHN01000007.1	44454	49532
GCF_001242775.1_Salmonella_enterica_CVM_N45957_v1.0	NZ_LHHR01000009.1	27838	26756	NZ_LHHR01000009.1	26756	25125	NZ_LHHR01000009.1	25174	23126	NZ_LHHR01000009.1	23123	22785	NZ_LHHR01000009.1	12951	14597	NZ_LHHR01000009.1	14605	15924	NZ_LHHR01000009.1	15908	20980
GCF_001243085.1_Salmonella_enterica_CVM_N46823_v1.0	NZ_LHIC01000027.1	69475	68393	NZ_LHIC01000027.1	68393	66762	NZ_LHIC01000027.1	66811	64763	NZ_LHIC01000027.1	64760	64410	NZ_LHIC01000027.1	54510	56156	NZ_LHIC01000027.1	56164	57483	NZ_LHIC01000027.1	57467	62545
GCF_001243195.1_Salmonella_enterica_CVM_N46830_v1.0	NZ_LHIH01000010.1	69476	68394	NZ_LHIH01000010.1	68394	66763	NZ_LHIH01000010.1	66812	64764	NZ_LHIH01000010.1	64761	64411	NZ_LHIH01000010.1	54511	56157	NZ_LHIH01000010.1	56165	57484	NZ_LHIH01000010.1	57468	62546
GCF_001243205.1_Salmonella_enterica_CVM_N46832_v1.0	NZ_LHII01000044.1	69476	68394	NZ_LHII01000044.1	68394	66763	NZ_LHII01000044.1	66812	64764	NZ_LHII01000044.1	64761	64411	NZ_LHII01000044.1	54511	56157	NZ_LHII01000044.1	56165	57484	NZ_LHII01000044.1	57468	62546
GCF_001243445.1_Salmonella_enterica_CVM_N46846	NZ_LHIS01000028.1	3131	4213	NZ_LHIS01000028.1	4213	5844	NZ_LHIS01000028.1	5795	7843	NZ_LHIS01000028.1	7846	8196	NZ_LHIS01000028.1	18096	16450	NZ_LHIS01000028.1	16442	15123	NZ_LHIS01000028.1	15139	10061
GCF_001243455.1_Salmonella_enterica_CVM_N46847	NZ_LHIT01000001.1	45527	46609	NZ_LHIT01000001.1	46609	48240	NZ_LHIT01000001.1	48191	50239	NZ_LHIT01000001.1	50242	50592	NZ_LHIT01000001.1	60492	58846	NZ_LHIT01000001.1	58838	57519	NZ_LHIT01000001.1	57535	52457
GCF_001243775.1_Salmonella_enterica_CVM_N47713_v1.0	NZ_LHJH01000023.1	71726	70644	NZ_LHJH01000023.1	70644	69013	NZ_LHJH01000023.1	69062	67014	NZ_LHJH01000023.1	67011	66661	NZ_LHJH01000023.1	56761	58407	NZ_LHJH01000023.1	58415	59734	NZ_LHJH01000023.1	59718	64796
GCF_001243905.1_Salmonella_enterica_CVM_N47719_v1.0	NZ_LHJN01000028.1	2952	4034	NZ_LHJN01000028.1	4034	5665	NZ_LHJN01000028.1	5616	7664	NZ_LHJN01000028.1	7667	8017	NZ_LHJN01000028.1	17917	16271	NZ_LHJN01000028.1	16263	14944	NZ_LHJN01000028.1	14960	9882
GCF_001244055.1_Salmonella_enterica_CVM_N47724_v1.0	NZ_LHJR01000004.1	358139	357057	NZ_LHJR01000004.1	357057	355426	NZ_LHJR01000004.1	355475	353427	NZ_LHJR01000004.1	353424	353074	NZ_LHJR01000004.1	343174	344820	NZ_LHJR01000004.1	344828	346147	NZ_LHJR01000004.1	346131	351209
GCF_001244095.1_Salmonella_enterica_CVM_N47725_v1.0	NZ_LHJS01000008.1	61115	62197	NZ_LHJS01000008.1	62197	63828	NZ_LHJS01000008.1	63779	65827	NZ_LHJS01000008.1	65830	66180	NZ_LHJS01000008.1	76080	74434	NZ_LHJS01000008.1	74426	73107	NZ_LHJS01000008.1	73123	68045
GCF_001244325.1_Salmonella_enterica_CVM_N48678_v1.0	NZ_LHKB01000003.1	45526	46608	NZ_LHKB01000003.1	46608	48239	NZ_LHKB01000003.1	48190	50238	NZ_LHKB01000003.1	50241	50591	NZ_LHKB01000003.1	60491	58845	NZ_LHKB01000003.1	58837	57518	NZ_LHKB01000003.1	57534	52456
GCF_001244925.1_Salmonella_enterica_CVM_N48697_v1.0	NZ_LHKS01000042.1	70711	71793	NZ_LHKS01000042.1	71793	73424	NZ_LHKS01000042.1	73375	75423	NZ_LHKS01000042.1	75426	75776	NZ_LHKS01000042.1	85676	84030	NZ_LHKS01000042.1	84022	82703	NZ_LHKS01000042.1	82719	77641
GCF_001244935.1_Salmonella_enterica_CVM_N48698_v1.0	NZ_LHKT01000033.1	36125	35043	NZ_LHKT01000033.1	35043	33412	NZ_LHKT01000033.1	33461	31413	NZ_LHKT01000033.1	31410	31060	NZ_LHKT01000033.1	21160	22806	NZ_LHKT01000033.1	22814	24133	NZ_LHKT01000033.1	24117	29195
GCF_001245345.1_Salmonella_enterica_CVM_N50422_v1.0	NZ_LHLH01000023.1	174530	175612	NZ_LHLH01000023.1	175612	177243	NZ_LHLH01000023.1	177194	179242	NZ_LHLH01000023.1	179245	179595	NZ_LHLH01000023.1	189495	187849	NZ_LHLH01000023.1	187841	186522	NZ_LHLH01000023.1	186538	181460
GCF_001245335.1_Salmonella_enterica_CVM_N50423_v1.0	NZ_LHLI01000014.1	69476	68394	NZ_LHLI01000014.1	68394	66763	NZ_LHLI01000014.1	66812	64764	NZ_LHLI01000014.1	64761	64411	NZ_LHLI01000014.1	54511	56157	NZ_LHLI01000014.1	56165	57484	NZ_LHLI01000014.1	57468	62546
GCF_001246025.1_Salmonella_enterica_CVM_N51245_v1.0	NZ_LHMJ01000078.1	3365	2283	NZ_LHMJ01000078.1	2283	652	NZ_LHMJ01000082.1	1	750	NZ_LHMJ01000082.1	753	1103	NZ_LHMJ01000034.1	166521	168167	NZ_LHMJ01000034.1	168175	169494	NZ_LHMJ01000034.1	169478	174556
GCF_001247105.1_Salmonella_enterica_CVM_N51291_v1.0	NZ_LHOA01000021.1	69478	68396	NZ_LHOA01000021.1	68396	66765	NZ_LHOA01000021.1	66814	64766	NZ_LHOA01000021.1	64763	64413	NZ_LHOA01000021.1	54513	56159	NZ_LHOA01000021.1	56167	57486	NZ_LHOA01000021.1	57470	62548
GCF_001247475.1_Salmonella_enterica_CVM_N51315_v1.0	NZ_LHOS01000029.1	27838	26756	NZ_LHOS01000029.1	26756	25125	NZ_LHOS01000029.1	25174	23126	NZ_LHOS01000029.1	23123	22785	NZ_LHOS01000029.1	12951	14597	NZ_LHOS01000029.1	14605	15924	NZ_LHOS01000029.1	15908	20980
GCF_001448795.1_ASM144879v1	NZ_LHTD01000001.1	88845	89927	NZ_LHTD01000001.1	89927	91558	NZ_LHTD01000001.1	91509	93557	NZ_LHTD01000001.1	93560	93910	NZ_LHTD01000001.1	104090	102444	NZ_LHTD01000001.1	102436	101114	NZ_LHTD01000001.1	101130	96052
GCF_001448845.1_ASM144884v1	NZ_LHTG01000001.1	397337	396255	NZ_LHTG01000001.1	396255	394624	NZ_LHTG01000001.1	394673	392634	NZ_LHTG01000001.1	392631	392281	NZ_LHTG01000001.1	382485	384131	NZ_LHTG01000001.1	384139	385461	NZ_LHTG01000001.1	385445	390493
GCF_900635695.1_32473_H01	NZ_LR134158.1	3976547	3977629	NZ_LR134158.1	3977629	3979260	NZ_LR134158.1	3979211	3981259	NZ_LR134158.1	3981262	3981612	NZ_LR134158.1	3991511	3989865	NZ_LR134158.1	3989857	3988538	NZ_LR134158.1	3987136	3983477
GCF_001642525.1_ASM164252v1	NZ_LWMD01000043.1	11841	12923	NZ_LWMD01000043.1	12923	14554	NZ_LWMD01000043.1	14505	16553	NZ_LWMD01000043.1	16556	16906	NZ_LWMD01000043.1	26806	25160	NZ_LWMD01000043.1	25152	23833	NZ_LWMD01000043.1	23849	18771
GCF_001707615.1_ASM170761v1	NZ_MAJB01000022.1	358250	357168	NZ_MAJB01000022.1	357168	355537	NZ_MAJB01000022.1	355586	353538	NZ_MAJB01000022.1	353535	353185	NZ_MAJB01000022.1	343285	344931	NZ_MAJB01000022.1	344939	346258	NZ_MAJB01000022.1	346242	351320
GCF_001832725.1_ASM183272v1	NZ_MLXO01000011.1	41389	40307	NZ_MLXO01000011.1	40307	38673	NZ_MLXO01000011.1	38722	36674	NZ_MLXO01000011.1	36671	36321	NZ_MLXO01000011.1	26147	27790	NZ_MLXO01000011.1	27798	29123	NZ_MLXO01000011.1	29107	34161
GCF_002036945.1_ASM203694v1	NZ_MXCG01000013.1	69545	68463	NZ_MXCG01000013.1	68463	66832	NZ_MXCG01000013.1	66881	64833	NZ_MXCG01000013.1	64830	64480	NZ_MXCG01000013.1	54580	56226	NZ_MXCG01000013.1	56234	57553	NZ_MXCG01000013.1	57537	62615
GCF_002036985.1_ASM203698v1	NZ_MXCH01000002.1	243199	242117	NZ_MXCH01000002.1	242117	240486	NZ_MXCH01000002.1	240535	238487	NZ_MXCH01000002.1	238484	238134	NZ_MXCH01000002.1	228234	229880	NZ_MXCH01000002.1	229888	231207	NZ_MXCH01000002.1	231191	236269
GCF_002030545.1_ASM203054v1	NZ_MXFE01000017.1	67743	66661	NZ_MXFE01000017.1	66661	65030	NZ_MXFE01000017.1	65079	63031	NZ_MXFE01000017.1	63028	62678	NZ_MXFE01000017.1	52778	54424	NZ_MXFE01000017.1	54432	55751	NZ_MXFE01000017.1	55735	60813
GCF_002031105.1_ASM203110v1	NZ_MXFT01000004.1	219364	220446	NZ_MXFT01000004.1	220446	222077	NZ_MXFT01000004.1	222028	224076	NZ_MXFT01000004.1	224079	224429	NZ_MXFT01000004.1	234329	232683	NZ_MXFT01000004.1	232675	231356	NZ_MXFT01000004.1	231372	226294
GCF_002032665.1_ASM203266v1	NZ_MXFU01000012.1	61402	62484	NZ_MXFU01000012.1	62484	64115	NZ_MXFU01000012.1	64066	66114	NZ_MXFU01000012.1	66117	66467	NZ_MXFU01000012.1	76367	74721	NZ_MXFU01000012.1	74713	73394	NZ_MXFU01000012.1	73410	68332
GCF_002031275.1_ASM203127v1	NZ_MXGE01000006.1	69549	68467	NZ_MXGE01000006.1	68467	66836	NZ_MXGE01000006.1	66885	64837	NZ_MXGE01000006.1	64834	64484	NZ_MXGE01000006.1	54584	56230	NZ_MXGE01000006.1	56238	57557	NZ_MXGE01000006.1	57541	62619
GCF_002032725.1_ASM203272v1	NZ_MXGF01000005.1	173147	174229	NZ_MXGF01000005.1	174229	175860	NZ_MXGF01000005.1	175811	177859	NZ_MXGF01000005.1	177862	178212	NZ_MXGF01000005.1	188112	186466	NZ_MXGF01000005.1	186458	185139	NZ_MXGF01000005.1	185155	180077
GCF_002031465.1_ASM203146v1	NZ_MXGP01000004.1	61174	62256	NZ_MXGP01000004.1	62256	63887	NZ_MXGP01000004.1	63838	65886	NZ_MXGP01000004.1	65889	66239	NZ_MXGP01000004.1	76139	74493	NZ_MXGP01000004.1	74485	73166	NZ_MXGP01000004.1	73182	68104
GCF_002031635.1_ASM203163v1	NZ_MXHF01000005.1	69524	68442	NZ_MXHF01000005.1	68442	66811	NZ_MXHF01000005.1	66860	64812	NZ_MXHF01000005.1	64809	64459	NZ_MXHF01000005.1	54559	56205	NZ_MXHF01000005.1	56213	57532	NZ_MXHF01000005.1	57516	62594
GCF_002032025.1_ASM203202v1	NZ_MXIL01000011.1	128257	127175	NZ_MXIL01000011.1	127175	125544	NZ_MXIL01000011.1	125593	123545	NZ_MXIL01000011.1	123542	123192	NZ_MXIL01000011.1	113292	114938	NZ_MXIL01000011.1	114946	116265	NZ_MXIL01000011.1	116249	121327
GCF_002032645.1_ASM203264v1	NZ_MXKG01000003.1	148631	149713	NZ_MXKG01000003.1	149713	151344	NZ_MXKG01000003.1	151295	153343	NZ_MXKG01000003.1	153346	153696	NZ_MXKG01000003.1	163596	161950	NZ_MXKG01000003.1	161942	160623	NZ_MXKG01000003.1	160639	155561
GCF_002033515.1_ASM203351v1	NZ_MXKO01000002.1	320266	319184	NZ_MXKO01000002.1	319184	317553	NZ_MXKO01000002.1	317602	315554	NZ_MXKO01000002.1	315551	315201	NZ_MXKO01000002.1	305301	306947	NZ_MXKO01000002.1	306955	308274	NZ_MXKO01000002.1	308258	313336
GCF_002033645.1_ASM203364v1	NZ_MXKZ01000005.1	126300	125218	NZ_MXKZ01000005.1	125218	123587	NZ_MXKZ01000005.1	123636	121588	NZ_MXKZ01000005.1	121585	121235	NZ_MXKZ01000005.1	111335	112981	NZ_MXKZ01000005.1	112989	114308	NZ_MXKZ01000005.1	114292	119370
GCF_002034165.1_ASM203416v1	NZ_MXMD01000003.1	241339	240257	NZ_MXMD01000003.1	240257	238626	NZ_MXMD01000003.1	238675	236627	NZ_MXMD01000003.1	236624	236274	NZ_MXMD01000003.1	226374	228020	NZ_MXMD01000003.1	228028	229347	NZ_MXMD01000003.1	229331	234409
GCF_002035995.1_ASM203599v1	NZ_MXOS01000003.1	402786	401704	NZ_MXOS01000003.1	401704	400070	NZ_MXOS01000003.1	400119	398071	NZ_MXOS01000003.1	398068	397718	NZ_MXOS01000003.1	387544	389187	NZ_MXOS01000003.1	389195	390520	NZ_MXOS01000003.1	390504	395558
GCF_002035805.1_ASM203580v1	NZ_MXPD01000002.1	15384	14302	NZ_MXPD01000002.1	14302	12671	NZ_MXPD01000002.1	12690	10681	NZ_MXPD01000002.1	10678	10328	NZ_MXPD01000002.1	446	2092	NZ_MXPD01000002.1	2100	3422	NZ_MXPD01000002.1	3406	8466
GCF_002059325.1_ASM205932v1	NZ_MXQI01000006.1	34937	33855	NZ_MXQI01000006.1	33855	32224	NZ_MXQI01000006.1	32273	30225	NZ_MXQI01000006.1	30222	29872	NZ_MXQI01000006.1	19688	21334	NZ_MXQI01000006.1	21342	22664	NZ_MXQI01000006.1	22648	27726
GCF_002061155.1_ASM206115v1	NZ_MXVS01000011.1	61990	63072	NZ_MXVS01000011.1	63072	64703	NZ_MXVS01000011.1	64654	66702	NZ_MXVS01000011.1	66705	67055	NZ_MXVS01000011.1	76955	75309	NZ_MXVS01000011.1	75301	73982	NZ_MXVS01000011.1	73998	68920
GCF_002063005.1_ASM206300v1	NZ_MXWA01000001.1	338537	337455	NZ_MXWA01000001.1	337455	335824	NZ_MXWA01000001.1	335873	333825	NZ_MXWA01000001.1	333822	333472	NZ_MXWA01000001.1	323673	325319	NZ_MXWA01000001.1	325327	326649	NZ_MXWA01000001.1	326633	331705
GCF_002063255.1_ASM206325v1	NZ_MXXA01000002.1	354563	353481	NZ_MXXA01000002.1	353481	351850	NZ_MXXA01000002.1	351899	349851	NZ_MXXA01000002.1	349848	349498	NZ_MXXA01000002.1	339598	341244	NZ_MXXA01000002.1	341252	342571	NZ_MXXA01000002.1	342555	347633
GCF_002062625.1_ASM206262v1	NZ_MXXN01000002.1	127572	126490	NZ_MXXN01000002.1	126490	124859	NZ_MXXN01000002.1	124908	122860	NZ_MXXN01000002.1	122857	122507	NZ_MXXN01000002.1	112327	113973	NZ_MXXN01000002.1	113981	115303	NZ_MXXN01000002.1	115287	120365
GCF_002063415.1_ASM206341v1	NZ_MXYF01000006.1	267353	266271	NZ_MXYF01000006.1	266271	264640	NZ_MXYF01000006.1	264689	262641	NZ_MXYF01000006.1	262638	262288	NZ_MXYF01000006.1	252388	254034	NZ_MXYF01000006.1	254042	255361	NZ_MXYF01000006.1	255345	260423
GCF_002064045.1_ASM206404v1	NZ_MXZU01000013.1	52634	51552	NZ_MXZU01000013.1	51552	49921	NZ_MXZU01000013.1	49970	47922	NZ_MXZU01000013.1	47919	47569	NZ_MXZU01000013.1	37669	39315	NZ_MXZU01000013.1	39323	40642	NZ_MXZU01000013.1	40626	45704
GCF_002063995.1_ASM206399v1	NZ_MXZV01000004.1	5971	7053	NZ_MXZV01000004.1	7053	8684	NZ_MXZV01000004.1	8635	10683	NZ_MXZV01000004.1	10686	11036	NZ_MXZV01000004.1	20936	19290	NZ_MXZV01000004.1	19282	17963	NZ_MXZV01000004.1	17979	12901
GCF_002064055.1_ASM206405v1	NZ_MXZW01000029.1	14321	13239	NZ_MXZW01000029.1	13239	11608	NZ_MXZW01000029.1	11657	9609	NZ_MXZW01000029.1	9606	9268	NZ_MXZW01000029.1	7	1107	NZ_MXZW01000029.1	1115	2437	NZ_MXZW01000029.1	2421	7496
GCF_002064145.1_ASM206414v1	NZ_MYAJ01000001.1	64202	63120	NZ_MYAJ01000001.1	63120	61489	NZ_MYAJ01000001.1	61538	59490	NZ_MYAJ01000001.1	59487	59137	NZ_MYAJ01000001.1	48957	50603	NZ_MYAJ01000001.1	50611	51933	NZ_MYAJ01000001.1	51917	56995
GCF_002064285.1_ASM206428v1	NZ_MYAQ01000001.1	21294	22376	NZ_MYAQ01000001.1	22376	24007	NZ_MYAQ01000001.1	23958	26006	NZ_MYAQ01000001.1	26009	26359	NZ_MYAQ01000001.1	36539	34893	NZ_MYAQ01000001.1	34885	33563	NZ_MYAQ01000001.1	33579	28501
GCF_002064455.1_ASM206445v1	NZ_MYBI01000006.1	27583	26501	NZ_MYBI01000006.1	26501	24870	NZ_MYBI01000006.1	24919	22871	NZ_MYBI01000006.1	22868	22530	NZ_MYBI01000006.1	12696	14342	NZ_MYBI01000006.1	14350	15669	NZ_MYBI01000006.1	15653	20725
GCF_002065675.1_ASM206567v1	NZ_MYCQ01000016.1	72620	71538	NZ_MYCQ01000016.1	71538	69907	NZ_MYCQ01000016.1	69956	67908	NZ_MYCQ01000016.1	67905	67555	NZ_MYCQ01000016.1	57655	59301	NZ_MYCQ01000016.1	59309	60628	NZ_MYCQ01000016.1	60612	65690
GCF_002065015.1_ASM206501v1	NZ_MYCR01000001.1	356565	355483	NZ_MYCR01000001.1	355483	353852	NZ_MYCR01000001.1	353901	351853	NZ_MYCR01000001.1	351850	351500	NZ_MYCR01000001.1	341600	343246	NZ_MYCR01000001.1	343254	344573	NZ_MYCR01000001.1	344557	349635
GCF_002066035.1_ASM206603v1	NZ_MYDS01000007.1	126071	124989	NZ_MYDS01000007.1	124989	123358	NZ_MYDS01000007.1	123407	121359	NZ_MYDS01000007.1	121356	121006	NZ_MYDS01000007.1	111106	112752	NZ_MYDS01000007.1	112760	114079	NZ_MYDS01000007.1	114063	119141
GCF_002054595.1_ASM205459v1	NZ_MYLA01000012.1	19371	20453	NZ_MYLA01000012.1	20453	22084	NZ_MYLA01000012.1	22035	24074	NZ_MYLA01000012.1	24077	24427	NZ_MYLA01000012.1	34223	32577	NZ_MYLA01000012.1	32569	31247	NZ_MYLA01000012.1	31263	26215
GCF_002053415.1_ASM205341v1	NZ_MYLG01000086.1	3	809	NZ_MYLG01000086.1	809	2440	NZ_MYLG01000086.1	2391	4439	NZ_MYLG01000086.1	4442	4792	NZ_MYLG01000089.1	539	2185	NZ_MYLG01000089.1	2193	3515	NZ_MYLG01000089.1	3499	5529
GCF_002053625.1_ASM205362v1	NZ_MYMB01000005.1	22060	23142	NZ_MYMB01000005.1	23142	24773	NZ_MYMB01000005.1	24724	26772	NZ_MYMB01000005.1	26775	27125	NZ_MYMB01000005.1	37305	35659	NZ_MYMB01000005.1	35651	34329	NZ_MYMB01000005.1	34345	29267
GCF_002057195.1_ASM205719v1	NZ_MYOV01000007.1	34980	33898	NZ_MYOV01000007.1	33898	32267	NZ_MYOV01000007.1	32316	30268	NZ_MYOV01000007.1	30265	29915	NZ_MYOV01000007.1	19731	21377	NZ_MYOV01000007.1	21385	22707	NZ_MYOV01000007.1	22691	27769
GCF_002043945.1_ASM204394v1	NZ_MYUS01000003.1	158462	157380	NZ_MYUS01000003.1	157380	155749	NZ_MYUS01000003.1	155798	153750	NZ_MYUS01000003.1	153747	153397	NZ_MYUS01000003.1	143497	145143	NZ_MYUS01000003.1	145151	146470	NZ_MYUS01000003.1	146454	151532
GCF_002046815.1_ASM204681v1	NZ_MZBS01000001.1	367964	369046	NZ_MZBS01000001.1	369046	370677	NZ_MZBS01000001.1	370628	372676	NZ_MZBS01000001.1	372679	373029	NZ_MZBS01000001.1	382828	381182	NZ_MZBS01000001.1	381174	379852	NZ_MZBS01000001.1	379868	374796
GCF_002046975.1_ASM204697v1	NZ_MZCC01000018.1	42852	41770	NZ_MZCC01000018.1	41770	40139	NZ_MZCC01000018.1	40188	38140	NZ_MZCC01000018.1	38137	37787	NZ_MZCC01000018.1	27988	29634	NZ_MZCC01000018.1	29642	30964	NZ_MZCC01000018.1	30948	36020
GCF_002047025.1_ASM204702v1	NZ_MZCG01000001.1	55630	56712	NZ_MZCG01000001.1	56712	58343	NZ_MZCG01000001.1	58294	60342	NZ_MZCG01000001.1	60345	60695	NZ_MZCG01000001.1	70494	68848	NZ_MZCG01000001.1	68840	67518	NZ_MZCG01000001.1	67534	62462
GCF_002047115.1_ASM204711v1	NZ_MZCQ01000004.1	148775	149857	NZ_MZCQ01000004.1	149857	151488	NZ_MZCQ01000004.1	151439	153487	NZ_MZCQ01000004.1	153490	153840	NZ_MZCQ01000004.1	163740	162094	NZ_MZCQ01000004.1	162086	160767	NZ_MZCQ01000004.1	160783	155705
GCF_002047325.1_ASM204732v1	NZ_MZDF01000003.1	158472	157390	NZ_MZDF01000003.1	157390	155759	NZ_MZDF01000003.1	155808	153760	NZ_MZDF01000003.1	153757	153407	NZ_MZDF01000003.1	143507	145153	NZ_MZDF01000003.1	145161	146480	NZ_MZDF01000003.1	146464	151542
GCF_002047405.1_ASM204740v1	NZ_MZDL01000005.1	148627	149709	NZ_MZDL01000005.1	149709	151340	NZ_MZDL01000005.1	151291	153339	NZ_MZDL01000005.1	153342	153692	NZ_MZDL01000005.1	163592	161946	NZ_MZDL01000005.1	161938	160619	NZ_MZDL01000005.1	160635	155557
GCF_002106315.1_ASM210631v1	NZ_NBOX01000001.1	320445	319363	NZ_NBOX01000001.1	319363	317732	NZ_NBOX01000001.1	317781	315733	NZ_NBOX01000001.1	315730	315380	NZ_NBOX01000001.1	305480	307126	NZ_NBOX01000001.1	307134	308453	NZ_NBOX01000001.1	308437	313515
GCF_002105805.1_ASM210580v1	NZ_NBOY01000007.1	174483	173401	NZ_NBOY01000007.1	173401	171770	NZ_NBOY01000007.1	171819	169771	NZ_NBOY01000007.1	169768	169418	NZ_NBOY01000007.1	159518	161164	NZ_NBOY01000007.1	161172	162491	NZ_NBOY01000007.1	162475	167553
GCF_002106325.1_ASM210632v1	NZ_NBPA01000001.1	320445	319363	NZ_NBPA01000001.1	319363	317732	NZ_NBPA01000001.1	317781	315733	NZ_NBPA01000001.1	315730	315380	NZ_NBPA01000001.1	305480	307126	NZ_NBPA01000001.1	307134	308453	NZ_NBPA01000001.1	308437	313515
GCF_002105795.1_ASM210579v1	NZ_NBPB01000001.1	320445	319363	NZ_NBPB01000001.1	319363	317732	NZ_NBPB01000001.1	317781	315733	NZ_NBPB01000001.1	315730	315380	NZ_NBPB01000001.1	305480	307126	NZ_NBPB01000001.1	307134	308453	NZ_NBPB01000001.1	308437	313515
GCF_002105875.1_ASM210587v1	NZ_NBPM01000001.1	174329	173247	NZ_NBPM01000001.1	173247	171616	NZ_NBPM01000001.1	171665	169617	NZ_NBPM01000001.1	169614	169264	NZ_NBPM01000001.1	159364	161010	NZ_NBPM01000001.1	161018	162337	NZ_NBPM01000001.1	162321	167399
GCF_002106035.1_ASM210603v1	NZ_NBPT01000002.1	320445	319363	NZ_NBPT01000002.1	319363	317732	NZ_NBPT01000002.1	317781	315733	NZ_NBPT01000002.1	315730	315380	NZ_NBPT01000002.1	305480	307126	NZ_NBPT01000002.1	307134	308453	NZ_NBPT01000002.1	308437	313515
GCF_002106055.1_ASM210605v1	NZ_NBPU01000003.1	6554	5472	NZ_NBPU01000003.1	5472	3841	NZ_NBPU01000003.1	3890	1842	NZ_NBPU01000003.1	1839	1489	NZ_NBPU01000010.1	159518	161164	NZ_NBPU01000010.1	161172	162491	NZ_NBPU01000010.1	162475	167553
GCF_002106095.1_ASM210609v1	NZ_NBPW01000001.1	258390	257308	NZ_NBPW01000001.1	257308	255677	NZ_NBPW01000001.1	255726	253678	NZ_NBPW01000001.1	253675	253325	NZ_NBPW01000001.1	243425	245071	NZ_NBPW01000001.1	245079	246398	NZ_NBPW01000001.1	246382	251460
GCF_002106225.1_ASM210622v1	NZ_NBQH01000001.1	5732	4650	NZ_NBQH01000001.1	4650	3019	NZ_NBQH01000001.1	3068	1020	NZ_NBQH01000001.1	1017	667	NZ_NBQH01000005.1	243440	245086	NZ_NBQH01000005.1	245094	246413	NZ_NBQH01000005.1	246397	251475
GCF_002106295.1_ASM210629v1	NZ_NBQN01000001.1	174428	173346	NZ_NBQN01000001.1	173346	171715	NZ_NBQN01000001.1	171764	169716	NZ_NBQN01000001.1	169713	169363	NZ_NBQN01000001.1	159463	161109	NZ_NBQN01000001.1	161117	162436	NZ_NBQN01000001.1	162420	167498
GCF_002106765.1_ASM210676v1	NZ_NBQU01000001.1	320445	319363	NZ_NBQU01000001.1	319363	317732	NZ_NBQU01000001.1	317781	315733	NZ_NBQU01000001.1	315730	315380	NZ_NBQU01000001.1	305480	307126	NZ_NBQU01000001.1	307134	308453	NZ_NBQU01000001.1	308437	313515
GCF_002107175.1_ASM210717v1	NZ_NBRB01000001.1	320445	319363	NZ_NBRB01000001.1	319363	317732	NZ_NBRB01000001.1	317781	315733	NZ_NBRB01000001.1	315730	315380	NZ_NBRB01000001.1	305480	307126	NZ_NBRB01000001.1	307134	308453	NZ_NBRB01000001.1	308437	313515
GCF_002107455.1_ASM210745v1	NZ_NBRT01000001.1	320444	319362	NZ_NBRT01000001.1	319362	317731	NZ_NBRT01000001.1	317780	315732	NZ_NBRT01000001.1	315729	315379	NZ_NBRT01000001.1	305479	307125	NZ_NBRT01000001.1	307133	308452	NZ_NBRT01000001.1	308436	313514
GCF_002507655.1_ASM250765v1	NZ_NPLC01000002.1	198295	197213	NZ_NPLC01000002.1	197213	195582	NZ_NPLC01000002.1	195631	193583	NZ_NPLC01000002.1	193580	193230	NZ_NPLC01000002.1	183330	184976	NZ_NPLC01000002.1	184984	186303	NZ_NPLC01000002.1	186287	191365
GCF_002266125.1_ASM226612v1	NZ_NPLV01000002.1	368306	367224	NZ_NPLV01000002.1	367224	365593	NZ_NPLV01000002.1	365642	363594	NZ_NPLV01000002.1	363591	363241	NZ_NPLV01000002.1	353061	354707	NZ_NPLV01000002.1	354715	356037	NZ_NPLV01000002.1	356021	361099
GCF_900242355.1_STY46	NZ_OEXQ01000124.1	5365	4283	NZ_OEXQ01000124.1	4283	2652	NZ_OEXQ01000124.1	2701	653	NZ_OEXQ01000124.1	650	300	NZ_OEXQ01000055.1	21944	23590	NZ_OEXQ01000055.1	23598	24917	NZ_OEXQ01000055.1	24901	29979
GCF_003419335.1_ASM341933v1	NZ_PDBQ01000048.1	13710	14792	NZ_PDBQ01000048.1	14792	16423	NZ_PDBQ01000048.1	16374	18422	NZ_PDBQ01000048.1	18425	18775	NZ_PDBQ01000042.1	8187	6541	NZ_PDBQ01000042.1	6533	5214	NZ_PDBQ01000042.1	5230	152
GCF_003072825.1_ASM307282v1	NZ_PGDE01000003.1	1667	2749	NZ_PGDE01000003.1	2749	4380	NZ_PGDE01000003.1	4331	6379	NZ_PGDE01000003.1	6382	6732	NZ_PGDE01000003.1	16951	15305	NZ_PGDE01000003.1	15297	13975	NZ_PGDE01000003.1	13991	8916
GCF_003072785.1_ASM307278v1	NZ_PGDF01000007.1	190262	189180	NZ_PGDF01000007.1	189180	187549	NZ_PGDF01000007.1	187598	185550	NZ_PGDF01000007.1	185547	185197	NZ_PGDF01000007.1	174978	176624	NZ_PGDF01000007.1	176632	177954	NZ_PGDF01000007.1	177938	183013
GCF_003072885.1_ASM307288v1	NZ_PGDG01000006.1	1418	2500	NZ_PGDG01000006.1	2500	4131	NZ_PGDG01000006.1	4082	6130	NZ_PGDG01000006.1	6133	6483	NZ_PGDG01000006.1	16702	15056	NZ_PGDG01000006.1	15048	13726	NZ_PGDG01000006.1	13742	8667
GCF_003072845.1_ASM307284v1	NZ_PGDH01000004.1	1417	2499	NZ_PGDH01000004.1	2499	4130	NZ_PGDH01000004.1	4081	6129	NZ_PGDH01000004.1	6132	6482	NZ_PGDH01000004.1	16701	15055	NZ_PGDH01000004.1	15047	13725	NZ_PGDH01000004.1	13741	8666
GCF_003072865.1_ASM307286v1	NZ_PGDI01000006.1	1416	2498	NZ_PGDI01000006.1	2498	4129	NZ_PGDI01000006.1	4080	6128	NZ_PGDI01000006.1	6131	6481	NZ_PGDI01000006.1	16700	15054	NZ_PGDI01000006.1	15046	13724	NZ_PGDI01000006.1	13740	8665
GCF_003072905.1_ASM307290v1	NZ_PGDJ01000005.1	1387	2469	NZ_PGDJ01000005.1	2469	4100	NZ_PGDJ01000005.1	4051	6099	NZ_PGDJ01000005.1	6102	6452	NZ_PGDJ01000005.1	16671	15025	NZ_PGDJ01000005.1	15017	13695	NZ_PGDJ01000005.1	13711	8636
GCF_003072945.1_ASM307294v1	NZ_PGDK01000005.1	367996	366914	NZ_PGDK01000005.1	366914	365283	NZ_PGDK01000005.1	365332	363284	NZ_PGDK01000005.1	363281	362931	NZ_PGDK01000005.1	352712	354358	NZ_PGDK01000005.1	354366	355688	NZ_PGDK01000005.1	355672	360747
GCF_003072965.1_ASM307296v1	NZ_PGDL01000006.1	368163	367081	NZ_PGDL01000006.1	367081	365450	NZ_PGDL01000006.1	365499	363451	NZ_PGDL01000006.1	363448	363098	NZ_PGDL01000006.1	352879	354525	NZ_PGDL01000006.1	354533	355855	NZ_PGDL01000006.1	355839	360914
GCF_003072925.1_ASM307292v1	NZ_PGDM01000005.1	294941	293859	NZ_PGDM01000005.1	293859	292228	NZ_PGDM01000005.1	292277	290229	NZ_PGDM01000005.1	290226	289876	NZ_PGDM01000005.1	279657	281303	NZ_PGDM01000005.1	281311	282633	NZ_PGDM01000005.1	282617	287692
GCF_002879815.1_ASM287981v1	NZ_PNYI01000047.1	9458	10537	NZ_PNYI01000047.1	10539	12170	NZ_PNYI01000047.1	12121	14160	NZ_PNYI01000047.1	14163	14513	NZ_PNYI01000047.1	25329	23683	NZ_PNYI01000047.1	23675	22353	NZ_PNYI01000047.1	22369	17318
GCF_002923805.1_ASM292380v1	NZ_PQVZ01000003.1	67771	68853	NZ_PQVZ01000003.1	68853	70484	NZ_PQVZ01000003.1	70435	72483	NZ_PQVZ01000003.1	72486	72836	NZ_PQVZ01000003.1	82635	80989	NZ_PQVZ01000003.1	80981	79659	NZ_PQVZ01000003.1	79675	74603
GCF_004291965.1_ASM429196v1	NZ_QATB01000020.1	357600	356518	NZ_QATB01000020.1	356518	354887	NZ_QATB01000020.1	354936	352888	NZ_QATB01000020.1	352885	352535	NZ_QATB01000020.1	342635	344281	NZ_QATB01000020.1	344289	345608	NZ_QATB01000020.1	345592	350670
GCF_004291935.1_ASM429193v1	NZ_QATC01000041.1	357600	356518	NZ_QATC01000041.1	356518	354887	NZ_QATC01000041.1	354936	352888	NZ_QATC01000041.1	352885	352535	NZ_QATC01000041.1	342635	344281	NZ_QATC01000041.1	344289	345608	NZ_QATC01000041.1	345592	350670
GCF_004291925.1_ASM429192v1	NZ_QATD01000123.1	173183	174265	NZ_QATD01000123.1	174265	175896	NZ_QATD01000123.1	175847	177895	NZ_QATD01000123.1	177898	178248	NZ_QATD01000123.1	188148	186502	NZ_QATD01000123.1	186494	185175	NZ_QATD01000123.1	185191	180113
GCF_004291535.1_ASM429153v1	NZ_QATE01000054.1	354382	353300	NZ_QATE01000054.1	353300	351669	NZ_QATE01000054.1	351718	349670	NZ_QATE01000054.1	349667	349317	NZ_QATE01000054.1	339417	341063	NZ_QATE01000054.1	341071	342390	NZ_QATE01000054.1	342374	347452
GCF_004291975.1_ASM429197v1	NZ_QATF01000014.1	354382	353300	NZ_QATF01000014.1	353300	351669	NZ_QATF01000014.1	351718	349670	NZ_QATF01000014.1	349667	349317	NZ_QATF01000014.1	339417	341063	NZ_QATF01000014.1	341071	342390	NZ_QATF01000014.1	342374	347452
GCF_004291495.1_ASM429149v1	NZ_QATG01000020.1	357600	356518	NZ_QATG01000020.1	356518	354887	NZ_QATG01000020.1	354936	352888	NZ_QATG01000020.1	352885	352535	NZ_QATG01000020.1	342635	344281	NZ_QATG01000020.1	344289	345608	NZ_QATG01000020.1	345592	350670
GCF_004291485.1_ASM429148v1	NZ_QATH01000012.1	357600	356518	NZ_QATH01000012.1	356518	354887	NZ_QATH01000012.1	354936	352888	NZ_QATH01000012.1	352885	352535	NZ_QATH01000012.1	342635	344281	NZ_QATH01000012.1	344289	345608	NZ_QATH01000012.1	345592	350670
GCF_004291525.1_ASM429152v1	NZ_QATI01000042.1	358250	357168	NZ_QATI01000042.1	357168	355537	NZ_QATI01000042.1	355586	353538	NZ_QATI01000042.1	353535	353185	NZ_QATI01000042.1	343285	344931	NZ_QATI01000042.1	344939	346258	NZ_QATI01000042.1	346242	351320
GCF_004292005.1_ASM429200v1	NZ_QATJ01000018.1	358250	357168	NZ_QATJ01000018.1	357168	355537	NZ_QATJ01000018.1	355586	353538	NZ_QATJ01000018.1	353535	353185	NZ_QATJ01000018.1	343285	344931	NZ_QATJ01000018.1	344939	346258	NZ_QATJ01000018.1	346242	351320
GCF_004291505.1_ASM429150v1	NZ_QATK01000014.1	357600	356518	NZ_QATK01000014.1	356518	354887	NZ_QATK01000014.1	354936	352888	NZ_QATK01000014.1	352885	352535	NZ_QATK01000014.1	342635	344281	NZ_QATK01000014.1	344289	345608	NZ_QATK01000014.1	345592	350670
GCF_004291585.1_ASM429158v1	NZ_QATL01000045.1	357600	356518	NZ_QATL01000045.1	356518	354887	NZ_QATL01000045.1	354936	352888	NZ_QATL01000045.1	352885	352535	NZ_QATL01000045.1	342635	344281	NZ_QATL01000045.1	344289	345608	NZ_QATL01000045.1	345592	350670
GCF_004292025.1_ASM429202v1	NZ_QATM01000012.1	357600	356518	NZ_QATM01000012.1	356518	354887	NZ_QATM01000012.1	354936	352888	NZ_QATM01000012.1	352885	352535	NZ_QATM01000012.1	342635	344281	NZ_QATM01000012.1	344289	345608	NZ_QATM01000012.1	345592	350670
GCF_004292035.1_ASM429203v1	NZ_QATN01000013.1	357600	356518	NZ_QATN01000013.1	356518	354887	NZ_QATN01000013.1	354936	352888	NZ_QATN01000013.1	352885	352535	NZ_QATN01000013.1	342635	344281	NZ_QATN01000013.1	344289	345608	NZ_QATN01000013.1	345592	350670
GCF_004291605.1_ASM429160v1	NZ_QATO01000013.1	357602	356520	NZ_QATO01000013.1	356520	354889	NZ_QATO01000013.1	354938	352890	NZ_QATO01000013.1	352887	352537	NZ_QATO01000013.1	342637	344283	NZ_QATO01000013.1	344291	345610	NZ_QATO01000013.1	345594	350672
GCF_004292065.1_ASM429206v1	NZ_QATP01000021.1	357600	356518	NZ_QATP01000021.1	356518	354887	NZ_QATP01000021.1	354936	352888	NZ_QATP01000021.1	352885	352535	NZ_QATP01000021.1	342635	344281	NZ_QATP01000021.1	344289	345608	NZ_QATP01000021.1	345592	350670
GCF_004291635.1_ASM429163v1	NZ_QATQ01000003.1	357600	356518	NZ_QATQ01000003.1	356518	354887	NZ_QATQ01000003.1	354936	352888	NZ_QATQ01000003.1	352885	352535	NZ_QATQ01000003.1	342635	344281	NZ_QATQ01000003.1	344289	345608	NZ_QATQ01000003.1	345592	350670
GCF_004292085.1_ASM429208v1	NZ_QATR01000025.1	357600	356518	NZ_QATR01000025.1	356518	354887	NZ_QATR01000025.1	354936	352888	NZ_QATR01000025.1	352885	352535	NZ_QATR01000025.1	342635	344281	NZ_QATR01000025.1	344289	345608	NZ_QATR01000025.1	345592	350670
GCF_004292095.1_ASM429209v1	NZ_QATS01000022.1	357600	356518	NZ_QATS01000022.1	356518	354887	NZ_QATS01000022.1	354936	352888	NZ_QATS01000022.1	352885	352535	NZ_QATS01000022.1	342635	344281	NZ_QATS01000022.1	344289	345608	NZ_QATS01000022.1	345592	350670
GCF_003118855.1_ASM311885v1	NZ_QDON01000004.1	270662	269580	NZ_QDON01000004.1	269580	267949	NZ_QDON01000004.1	267998	265950	NZ_QDON01000004.1	265947	265597	NZ_QDON01000004.1	255697	257343	NZ_QDON01000004.1	257351	258670	NZ_QDON01000004.1	258654	263732
GCF_003119845.1_ASM311984v1	NZ_QDQH01000004.1	270662	269580	NZ_QDQH01000004.1	269580	267949	NZ_QDQH01000004.1	267998	265950	NZ_QDQH01000004.1	265947	265597	NZ_QDQH01000004.1	255697	257343	NZ_QDQH01000004.1	257351	258670	NZ_QDQH01000004.1	258654	263732
GCF_003121195.1_ASM312119v1	NZ_QDSW01000001.1	246985	245903	NZ_QDSW01000001.1	245903	244272	NZ_QDSW01000001.1	244321	242273	NZ_QDSW01000001.1	242270	241920	NZ_QDSW01000001.1	232020	233666	NZ_QDSW01000001.1	233674	234993	NZ_QDSW01000001.1	234977	240055
GCF_003121235.1_ASM312123v1	NZ_QDSY01000001.1	247171	246089	NZ_QDSY01000001.1	246089	244458	NZ_QDSY01000001.1	244507	242459	NZ_QDSY01000001.1	242456	242106	NZ_QDSY01000001.1	232206	233852	NZ_QDSY01000001.1	233860	235179	NZ_QDSY01000001.1	235163	240241
GCF_003118055.1_ASM311805v1	NZ_QDUO01000002.1	247171	246089	NZ_QDUO01000002.1	246089	244458	NZ_QDUO01000002.1	244507	242459	NZ_QDUO01000002.1	242456	242106	NZ_QDUO01000002.1	232206	233852	NZ_QDUO01000002.1	233860	235179	NZ_QDUO01000002.1	235163	240241
GCF_007093765.1_ASM709376v1	NZ_QLEP01000002.1	176535	177617	NZ_QLEP01000002.1	177617	179248	NZ_QLEP01000002.1	179199	181247	NZ_QLEP01000002.1	181250	181600	NZ_QLEP01000002.1	191780	190134	NZ_QLEP01000002.1	190126	188804	NZ_QLEP01000002.1	188820	183742
GCF_007093725.1_ASM709372v1	NZ_QLEQ01000001.1	404582	405664	NZ_QLEQ01000001.1	405664	407295	NZ_QLEQ01000001.1	407246	409294	NZ_QLEQ01000001.1	409297	409647	NZ_QLEQ01000001.1	419827	418181	NZ_QLEQ01000001.1	418173	416851	NZ_QLEQ01000001.1	416867	411789
GCF_007093755.1_ASM709375v1	NZ_QLER01000002.1	308960	307878	NZ_QLER01000002.1	307878	306247	NZ_QLER01000002.1	306296	304248	NZ_QLER01000002.1	304245	303895	NZ_QLER01000002.1	293715	295361	NZ_QLER01000002.1	295369	296691	NZ_QLER01000002.1	296675	301753
GCF_007093745.1_ASM709374v1	NZ_QLES01000002.1	314301	315383	NZ_QLES01000002.1	315383	317014	NZ_QLES01000002.1	316965	319013	NZ_QLES01000002.1	319016	319366	NZ_QLES01000002.1	329546	327900	NZ_QLES01000002.1	327892	326570	NZ_QLES01000002.1	326586	321508
GCF_007093735.1_ASM709373v1	NZ_QLET01000002.1	314305	315387	NZ_QLET01000002.1	315387	317018	NZ_QLET01000002.1	316969	319017	NZ_QLET01000002.1	319020	319370	NZ_QLET01000002.1	329550	327904	NZ_QLET01000002.1	327896	326574	NZ_QLET01000002.1	326590	321512
GCF_007093845.1_ASM709384v1	NZ_QLEU01000002.1	309152	308070	NZ_QLEU01000002.1	308070	306439	NZ_QLEU01000002.1	306488	304440	NZ_QLEU01000002.1	304437	304087	NZ_QLEU01000002.1	293907	295553	NZ_QLEU01000002.1	295561	296883	NZ_QLEU01000002.1	296867	301945
GCF_007093835.1_ASM709383v1	NZ_QLEV01000002.1	309384	308302	NZ_QLEV01000002.1	308302	306671	NZ_QLEV01000002.1	306720	304672	NZ_QLEV01000002.1	304669	304319	NZ_QLEV01000002.1	294139	295785	NZ_QLEV01000002.1	295793	297115	NZ_QLEV01000002.1	297099	302177
GCF_007093855.1_ASM709385v1	NZ_QLEW01000001.1	309384	308302	NZ_QLEW01000001.1	308302	306671	NZ_QLEW01000001.1	306720	304672	NZ_QLEW01000001.1	304669	304319	NZ_QLEW01000001.1	294139	295785	NZ_QLEW01000001.1	295793	297115	NZ_QLEW01000001.1	297099	302177
GCF_007093825.1_ASM709382v1	NZ_QLEX01000002.1	309384	308302	NZ_QLEX01000002.1	308302	306671	NZ_QLEX01000002.1	306720	304672	NZ_QLEX01000002.1	304669	304319	NZ_QLEX01000002.1	294139	295785	NZ_QLEX01000002.1	295793	297115	NZ_QLEX01000002.1	297099	302177
GCF_007093895.1_ASM709389v1	NZ_QLEY01000001.1	308964	307882	NZ_QLEY01000001.1	307882	306251	NZ_QLEY01000001.1	306300	304252	NZ_QLEY01000001.1	304249	303899	NZ_QLEY01000001.1	293719	295365	NZ_QLEY01000001.1	295373	296695	NZ_QLEY01000001.1	296679	301757
GCF_007093945.1_ASM709394v1	NZ_QLEZ01000002.1	308727	307645	NZ_QLEZ01000002.1	307645	306014	NZ_QLEZ01000002.1	306063	304015	NZ_QLEZ01000002.1	304012	303662	NZ_QLEZ01000002.1	293482	295128	NZ_QLEZ01000002.1	295136	296458	NZ_QLEZ01000002.1	296442	301520
GCF_007093925.1_ASM709392v1	NZ_QLFA01000001.1	309384	308302	NZ_QLFA01000001.1	308302	306671	NZ_QLFA01000001.1	306720	304672	NZ_QLFA01000001.1	304669	304319	NZ_QLFA01000001.1	294139	295785	NZ_QLFA01000001.1	295793	297115	NZ_QLFA01000001.1	297099	302177
GCF_007093935.1_ASM709393v1	NZ_QLFB01000001.1	309384	308302	NZ_QLFB01000001.1	308302	306671	NZ_QLFB01000001.1	306720	304672	NZ_QLFB01000001.1	304669	304319	NZ_QLFB01000001.1	294139	295785	NZ_QLFB01000001.1	295793	297115	NZ_QLFB01000001.1	297099	302177
GCF_007093965.1_ASM709396v1	NZ_QLFC01000001.1	404582	405664	NZ_QLFC01000001.1	405664	407295	NZ_QLFC01000001.1	407246	409294	NZ_QLFC01000001.1	409297	409647	NZ_QLFC01000001.1	419827	418181	NZ_QLFC01000001.1	418173	416851	NZ_QLFC01000001.1	416867	411789
GCF_007093985.1_ASM709398v1	NZ_QLFD01000001.1	309384	308302	NZ_QLFD01000001.1	308302	306671	NZ_QLFD01000001.1	306720	304672	NZ_QLFD01000001.1	304669	304319	NZ_QLFD01000001.1	294139	295785	NZ_QLFD01000001.1	295793	297115	NZ_QLFD01000001.1	297099	302177
GCF_007094015.1_ASM709401v1	NZ_QLFE01000002.1	308959	307877	NZ_QLFE01000002.1	307877	306246	NZ_QLFE01000002.1	306295	304247	NZ_QLFE01000002.1	304244	303894	NZ_QLFE01000002.1	293714	295360	NZ_QLFE01000002.1	295368	296690	NZ_QLFE01000002.1	296674	301752
GCF_007094035.1_ASM709403v1	NZ_QLFF01000001.1	308964	307882	NZ_QLFF01000001.1	307882	306251	NZ_QLFF01000001.1	306300	304252	NZ_QLFF01000001.1	304249	303899	NZ_QLFF01000001.1	293719	295365	NZ_QLFF01000001.1	295373	296695	NZ_QLFF01000001.1	296679	301757
GCF_007094065.1_ASM709406v1	NZ_QLFG01000001.1	404454	405536	NZ_QLFG01000001.1	405536	407167	NZ_QLFG01000001.1	407118	409166	NZ_QLFG01000001.1	409169	409519	NZ_QLFG01000001.1	419699	418053	NZ_QLFG01000001.1	418045	416723	NZ_QLFG01000001.1	416739	411661
GCF_007094075.1_ASM709407v1	NZ_QLFH01000002.1	176554	177636	NZ_QLFH01000002.1	177636	179267	NZ_QLFH01000002.1	179218	181266	NZ_QLFH01000002.1	181269	181619	NZ_QLFH01000002.1	191799	190153	NZ_QLFH01000002.1	190145	188823	NZ_QLFH01000002.1	188839	183761
GCF_007094085.1_ASM709408v1	NZ_QLFI01000001.1	404582	405664	NZ_QLFI01000001.1	405664	407295	NZ_QLFI01000001.1	407246	409294	NZ_QLFI01000001.1	409297	409647	NZ_QLFI01000001.1	419827	418181	NZ_QLFI01000001.1	418173	416851	NZ_QLFI01000001.1	416867	411789
GCF_007094115.1_ASM709411v1	NZ_QLFJ01000001.1	404582	405664	NZ_QLFJ01000001.1	405664	407295	NZ_QLFJ01000001.1	407246	409294	NZ_QLFJ01000001.1	409297	409647	NZ_QLFJ01000001.1	419827	418181	NZ_QLFJ01000001.1	418173	416851	NZ_QLFJ01000001.1	416867	411789
GCF_007094135.1_ASM709413v1	NZ_QLFK01000001.1	309152	308070	NZ_QLFK01000001.1	308070	306439	NZ_QLFK01000001.1	306488	304440	NZ_QLFK01000001.1	304437	304087	NZ_QLFK01000001.1	293907	295553	NZ_QLFK01000001.1	295561	296883	NZ_QLFK01000001.1	296867	301945
GCF_007094155.1_ASM709415v1	NZ_QLFL01000001.1	308732	307650	NZ_QLFL01000001.1	307650	306019	NZ_QLFL01000001.1	306068	304020	NZ_QLFL01000001.1	304017	303667	NZ_QLFL01000001.1	293487	295133	NZ_QLFL01000001.1	295141	296463	NZ_QLFL01000001.1	296447	301525
GCF_007094175.1_ASM709417v1	NZ_QLFM01000001.1	404294	405376	NZ_QLFM01000001.1	405376	407007	NZ_QLFM01000001.1	406958	409006	NZ_QLFM01000001.1	409009	409359	NZ_QLFM01000001.1	419539	417893	NZ_QLFM01000001.1	417885	416563	NZ_QLFM01000001.1	416579	411501
GCF_007094195.1_ASM709419v1	NZ_QLFN01000001.1	404582	405664	NZ_QLFN01000001.1	405664	407295	NZ_QLFN01000001.1	407246	409294	NZ_QLFN01000001.1	409297	409647	NZ_QLFN01000001.1	419827	418181	NZ_QLFN01000001.1	418173	416851	NZ_QLFN01000001.1	416867	411789
GCF_007094225.1_ASM709422v1	NZ_QLFO01000001.1	308921	307839	NZ_QLFO01000001.1	307839	306208	NZ_QLFO01000001.1	306257	304209	NZ_QLFO01000001.1	304206	303856	NZ_QLFO01000001.1	293676	295322	NZ_QLFO01000001.1	295330	296652	NZ_QLFO01000001.1	296636	301714
GCF_007094235.1_ASM709423v1	NZ_QLFP01000001.1	404582	405664	NZ_QLFP01000001.1	405664	407295	NZ_QLFP01000001.1	407246	409294	NZ_QLFP01000001.1	409297	409647	NZ_QLFP01000001.1	419827	418181	NZ_QLFP01000001.1	418173	416851	NZ_QLFP01000001.1	416867	411789
GCF_007094255.1_ASM709425v1	NZ_QLFQ01000001.1	309152	308070	NZ_QLFQ01000001.1	308070	306439	NZ_QLFQ01000001.1	306488	304440	NZ_QLFQ01000001.1	304437	304087	NZ_QLFQ01000001.1	293907	295553	NZ_QLFQ01000001.1	295561	296883	NZ_QLFQ01000001.1	296867	301945
GCF_007094265.1_ASM709426v1	NZ_QLFR01000001.1	309384	308302	NZ_QLFR01000001.1	308302	306671	NZ_QLFR01000001.1	306720	304672	NZ_QLFR01000001.1	304669	304319	NZ_QLFR01000001.1	294139	295785	NZ_QLFR01000001.1	295793	297115	NZ_QLFR01000001.1	297099	302177
GCF_007094305.1_ASM709430v1	NZ_QLFS01000001.1	309384	308302	NZ_QLFS01000001.1	308302	306671	NZ_QLFS01000001.1	306720	304672	NZ_QLFS01000001.1	304669	304319	NZ_QLFS01000001.1	294139	295785	NZ_QLFS01000001.1	295793	297115	NZ_QLFS01000001.1	297099	302177
GCF_007094285.1_ASM709428v1	NZ_QLFT01000001.1	309384	308302	NZ_QLFT01000001.1	308302	306671	NZ_QLFT01000001.1	306720	304672	NZ_QLFT01000001.1	304669	304319	NZ_QLFT01000001.1	294139	295785	NZ_QLFT01000001.1	295793	297115	NZ_QLFT01000001.1	297099	302177
GCF_007094345.1_ASM709434v1	NZ_QLFU01000001.1	309384	308302	NZ_QLFU01000001.1	308302	306671	NZ_QLFU01000001.1	306720	304672	NZ_QLFU01000001.1	304669	304319	NZ_QLFU01000001.1	294139	295785	NZ_QLFU01000001.1	295793	297115	NZ_QLFU01000001.1	297099	302177
GCF_007094355.1_ASM709435v1	NZ_QLFV01000001.1	404582	405664	NZ_QLFV01000001.1	405664	407295	NZ_QLFV01000001.1	407246	409294	NZ_QLFV01000001.1	409297	409647	NZ_QLFV01000001.1	419827	418181	NZ_QLFV01000001.1	418173	416851	NZ_QLFV01000001.1	416867	411789
GCF_007094365.1_ASM709436v1	NZ_QLFW01000001.1	404582	405664	NZ_QLFW01000001.1	405664	407295	NZ_QLFW01000001.1	407246	409294	NZ_QLFW01000001.1	409297	409647	NZ_QLFW01000001.1	419827	418181	NZ_QLFW01000001.1	418173	416851	NZ_QLFW01000001.1	416867	411789
GCF_007094395.1_ASM709439v1	NZ_QLFX01000001.1	404582	405664	NZ_QLFX01000001.1	405664	407295	NZ_QLFX01000001.1	407246	409294	NZ_QLFX01000001.1	409297	409647	NZ_QLFX01000001.1	419827	418181	NZ_QLFX01000001.1	418173	416851	NZ_QLFX01000001.1	416867	411789
GCF_007094385.1_ASM709438v1	NZ_QLFY01000001.1	309255	308173	NZ_QLFY01000001.1	308173	306542	NZ_QLFY01000001.1	306591	304543	NZ_QLFY01000001.1	304540	304190	NZ_QLFY01000001.1	294010	295656	NZ_QLFY01000001.1	295664	296986	NZ_QLFY01000001.1	296970	302048
GCF_007094445.1_ASM709444v1	NZ_QLFZ01000002.1	222782	221700	NZ_QLFZ01000002.1	221700	220069	NZ_QLFZ01000002.1	220118	218070	NZ_QLFZ01000002.1	218067	217717	NZ_QLFZ01000002.1	207537	209183	NZ_QLFZ01000002.1	209191	210513	NZ_QLFZ01000002.1	210497	215575
GCF_007094465.1_ASM709446v1	NZ_QLGA01000006.1	144256	145338	NZ_QLGA01000006.1	145338	146969	NZ_QLGA01000006.1	146920	148968	NZ_QLGA01000006.1	148971	149321	NZ_QLGA01000006.1	159501	157855	NZ_QLGA01000006.1	157847	156525	NZ_QLGA01000006.1	156541	151463
GCF_007094455.1_ASM709445v1	NZ_QLGB01000003.1	223035	221953	NZ_QLGB01000003.1	221953	220322	NZ_QLGB01000003.1	220371	218323	NZ_QLGB01000003.1	218320	217970	NZ_QLGB01000003.1	207790	209436	NZ_QLGB01000003.1	209444	210766	NZ_QLGB01000003.1	210750	215828
GCF_007094485.1_ASM709448v1	NZ_QLGC01000002.1	404583	405665	NZ_QLGC01000002.1	405665	407296	NZ_QLGC01000002.1	407247	409295	NZ_QLGC01000002.1	409298	409648	NZ_QLGC01000002.1	419828	418182	NZ_QLGC01000002.1	418174	416852	NZ_QLGC01000002.1	416868	411790
GCF_007094475.1_ASM709447v1	NZ_QLGD01000006.1	222466	221384	NZ_QLGD01000006.1	221384	219753	NZ_QLGD01000006.1	219802	217754	NZ_QLGD01000006.1	217751	217401	NZ_QLGD01000006.1	207221	208867	NZ_QLGD01000006.1	208875	210197	NZ_QLGD01000006.1	210181	215259
GCF_007094545.1_ASM709454v1	NZ_QLGE01000001.1	308728	307646	NZ_QLGE01000001.1	307646	306015	NZ_QLGE01000001.1	306064	304016	NZ_QLGE01000001.1	304013	303663	NZ_QLGE01000001.1	293483	295129	NZ_QLGE01000001.1	295137	296459	NZ_QLGE01000001.1	296443	301521
GCF_007094555.1_ASM709455v1	NZ_QLGF01000010.1	155875	156957	NZ_QLGF01000010.1	156957	158588	NZ_QLGF01000010.1	158539	160587	NZ_QLGF01000010.1	160590	160940	NZ_QLGF01000010.1	171119	169473	NZ_QLGF01000010.1	168713	168144	NZ_QLGF01000010.1	168160	163082
GCF_007094565.1_ASM709456v1	NZ_QLGG01000002.1	404583	405665	NZ_QLGG01000002.1	405665	407296	NZ_QLGG01000002.1	407247	409295	NZ_QLGG01000002.1	409298	409648	NZ_QLGG01000002.1	419828	418182	NZ_QLGG01000002.1	418174	416852	NZ_QLGG01000002.1	416868	411790
GCF_007094575.1_ASM709457v1	NZ_QLGH01000009.1	21701	22783	NZ_QLGH01000009.1	22783	24414	NZ_QLGH01000009.1	24365	26413	NZ_QLGH01000009.1	26416	26766	NZ_QLGH01000009.1	36946	35300	NZ_QLGH01000009.1	35292	33970	NZ_QLGH01000009.1	33986	28908
GCF_007094605.1_ASM709460v1	NZ_QLGI01000001.1	136593	137675	NZ_QLGI01000001.1	137675	139306	NZ_QLGI01000001.1	139257	141305	NZ_QLGI01000001.1	141308	141658	NZ_QLGI01000001.1	151838	150192	NZ_QLGI01000001.1	150184	148862	NZ_QLGI01000001.1	148878	143800
GCF_007094655.1_ASM709465v1	NZ_QLGJ01000002.1	308738	307656	NZ_QLGJ01000002.1	307656	306025	NZ_QLGJ01000002.1	306074	304026	NZ_QLGJ01000002.1	304023	303673	NZ_QLGJ01000002.1	293493	295139	NZ_QLGJ01000002.1	295147	296469	NZ_QLGJ01000002.1	296453	301531
GCF_007094645.1_ASM709464v1	NZ_QLGK01000002.1	309126	308044	NZ_QLGK01000002.1	308044	306413	NZ_QLGK01000002.1	306462	304414	NZ_QLGK01000002.1	304411	304061	NZ_QLGK01000002.1	293881	295527	NZ_QLGK01000002.1	295535	296857	NZ_QLGK01000002.1	296841	301919
GCF_007094665.1_ASM709466v1	NZ_QLGL01000002.1	177572	178654	NZ_QLGL01000002.1	178654	180285	NZ_QLGL01000002.1	180236	182284	NZ_QLGL01000002.1	182287	182637	NZ_QLGL01000002.1	192817	191171	NZ_QLGL01000002.1	191163	189841	NZ_QLGL01000002.1	189857	184779
GCF_007094685.1_ASM709468v1	NZ_QLGM01000002.1	309255	308173	NZ_QLGM01000002.1	308173	306542	NZ_QLGM01000002.1	306591	304543	NZ_QLGM01000002.1	304540	304190	NZ_QLGM01000002.1	294010	295656	NZ_QLGM01000002.1	295664	296986	NZ_QLGM01000002.1	296970	302048
GCF_007094715.1_ASM709471v1	NZ_QLGN01000001.1	404582	405664	NZ_QLGN01000001.1	405664	407295	NZ_QLGN01000001.1	407246	409294	NZ_QLGN01000001.1	409297	409647	NZ_QLGN01000001.1	419827	418181	NZ_QLGN01000001.1	418173	416851	NZ_QLGN01000001.1	416867	411789
GCF_007094755.1_ASM709475v1	NZ_QLGO01000004.1	314305	315387	NZ_QLGO01000004.1	315387	317018	NZ_QLGO01000004.1	316969	319017	NZ_QLGO01000004.1	319020	319370	NZ_QLGO01000004.1	329550	327904	NZ_QLGO01000004.1	327896	326574	NZ_QLGO01000004.1	326590	321512
GCF_007094745.1_ASM709474v1	NZ_QLGP01000005.1	144255	145337	NZ_QLGP01000005.1	145337	146968	NZ_QLGP01000005.1	146919	148967	NZ_QLGP01000005.1	148970	149320	NZ_QLGP01000005.1	159500	157854	NZ_QLGP01000005.1	157846	156524	NZ_QLGP01000005.1	156540	151462
GCF_007094765.1_ASM709476v1	NZ_QLGQ01000002.1	309384	308302	NZ_QLGQ01000002.1	308302	306671	NZ_QLGQ01000002.1	306720	304672	NZ_QLGQ01000002.1	304669	304319	NZ_QLGQ01000002.1	294139	295785	NZ_QLGQ01000002.1	295793	297115	NZ_QLGQ01000002.1	297099	302177
GCF_007094775.1_ASM709477v1	NZ_QLGR01000001.1	309384	308302	NZ_QLGR01000001.1	308302	306671	NZ_QLGR01000001.1	306720	304672	NZ_QLGR01000001.1	304669	304319	NZ_QLGR01000001.1	294139	295785	NZ_QLGR01000001.1	295793	297115	NZ_QLGR01000001.1	297099	302177
GCF_007094785.1_ASM709478v1	NZ_QLGS01000001.1	309152	308070	NZ_QLGS01000001.1	308070	306439	NZ_QLGS01000001.1	306488	304440	NZ_QLGS01000001.1	304437	304087	NZ_QLGS01000001.1	293907	295553	NZ_QLGS01000001.1	295561	296883	NZ_QLGS01000001.1	296867	301945
GCF_007094865.1_ASM709486v1	NZ_QLGT01000001.1	308835	307753	NZ_QLGT01000001.1	307753	306122	NZ_QLGT01000001.1	306171	304123	NZ_QLGT01000001.1	304120	303770	NZ_QLGT01000001.1	293590	295236	NZ_QLGT01000001.1	295244	296566	NZ_QLGT01000001.1	296550	301628
GCF_007094845.1_ASM709484v1	NZ_QLGU01000001.1	404454	405536	NZ_QLGU01000001.1	405536	407167	NZ_QLGU01000001.1	407118	409166	NZ_QLGU01000001.1	409169	409519	NZ_QLGU01000001.1	419699	418053	NZ_QLGU01000001.1	418045	416723	NZ_QLGU01000001.1	416739	411661
GCF_007094875.1_ASM709487v1	NZ_QLGV01000001.1	404454	405536	NZ_QLGV01000001.1	405536	407167	NZ_QLGV01000001.1	407118	409166	NZ_QLGV01000001.1	409169	409519	NZ_QLGV01000001.1	419699	418053	NZ_QLGV01000001.1	418045	416723	NZ_QLGV01000001.1	416739	411661
GCF_007094855.1_ASM709485v1	NZ_QLGW01000001.1	404454	405536	NZ_QLGW01000001.1	405536	407167	NZ_QLGW01000001.1	407118	409166	NZ_QLGW01000001.1	409169	409519	NZ_QLGW01000001.1	419699	418053	NZ_QLGW01000001.1	418045	416723	NZ_QLGW01000001.1	416739	411661
GCF_007094885.1_ASM709488v1	NZ_QLGX01000001.1	404582	405664	NZ_QLGX01000001.1	405664	407295	NZ_QLGX01000001.1	407246	409294	NZ_QLGX01000001.1	409297	409647	NZ_QLGX01000001.1	419827	418181	NZ_QLGX01000001.1	418173	416851	NZ_QLGX01000001.1	416867	411789
GCF_007094945.1_ASM709494v1	NZ_QLGY01000001.1	309384	308302	NZ_QLGY01000001.1	308302	306671	NZ_QLGY01000001.1	306720	304672	NZ_QLGY01000001.1	304669	304319	NZ_QLGY01000001.1	294139	295785	NZ_QLGY01000001.1	295793	297115	NZ_QLGY01000001.1	297099	302177
GCF_007094955.1_ASM709495v1	NZ_QLGZ01000001.1	404582	405664	NZ_QLGZ01000001.1	405664	407295	NZ_QLGZ01000001.1	407246	409294	NZ_QLGZ01000001.1	409297	409647	NZ_QLGZ01000001.1	419827	418181	NZ_QLGZ01000001.1	418173	416851	NZ_QLGZ01000001.1	416867	411789
GCF_007095005.1_ASM709500v1	NZ_QLHA01000004.1	144148	145230	NZ_QLHA01000004.1	145230	146861	NZ_QLHA01000004.1	146812	148860	NZ_QLHA01000004.1	148863	149213	NZ_QLHA01000004.1	159393	157747	NZ_QLHA01000004.1	157739	156417	NZ_QLHA01000004.1	156433	151355
GCF_007094995.1_ASM709499v1	NZ_QLHB01000001.1	404591	405673	NZ_QLHB01000001.1	405673	407304	NZ_QLHB01000001.1	407255	409303	NZ_QLHB01000001.1	409306	409656	NZ_QLHB01000001.1	419836	418190	NZ_QLHB01000001.1	418182	416860	NZ_QLHB01000001.1	416876	411798
GCF_007094975.1_ASM709497v1	NZ_QLHC01000001.1	404582	405664	NZ_QLHC01000001.1	405664	407295	NZ_QLHC01000001.1	407246	409294	NZ_QLHC01000001.1	409297	409647	NZ_QLHC01000001.1	419827	418181	NZ_QLHC01000001.1	418173	416851	NZ_QLHC01000001.1	416867	411789
GCF_007095045.1_ASM709504v1	NZ_QLHD01000001.1	309384	308302	NZ_QLHD01000001.1	308302	306671	NZ_QLHD01000001.1	306720	304672	NZ_QLHD01000001.1	304669	304319	NZ_QLHD01000001.1	294139	295785	NZ_QLHD01000001.1	295793	297115	NZ_QLHD01000001.1	297099	302177
GCF_007095055.1_ASM709505v1	NZ_QLHE01000001.1	309384	308302	NZ_QLHE01000001.1	308302	306671	NZ_QLHE01000001.1	306720	304672	NZ_QLHE01000001.1	304669	304319	NZ_QLHE01000001.1	294139	295785	NZ_QLHE01000001.1	295793	297115	NZ_QLHE01000001.1	297099	302177
GCF_007095075.1_ASM709507v1	NZ_QLHF01000001.1	404582	405664	NZ_QLHF01000001.1	405664	407295	NZ_QLHF01000001.1	407246	409294	NZ_QLHF01000001.1	409297	409647	NZ_QLHF01000001.1	419827	418181	NZ_QLHF01000001.1	418173	416851	NZ_QLHF01000001.1	416867	411789
GCF_007095105.1_ASM709510v1	NZ_QLHG01000001.1	404582	405664	NZ_QLHG01000001.1	405664	407295	NZ_QLHG01000001.1	407246	409294	NZ_QLHG01000001.1	409297	409647	NZ_QLHG01000001.1	419827	418181	NZ_QLHG01000001.1	418173	416851	NZ_QLHG01000001.1	416867	411789
GCF_007095085.1_ASM709508v1	NZ_QLHH01000001.1	404582	405664	NZ_QLHH01000001.1	405664	407295	NZ_QLHH01000001.1	407246	409294	NZ_QLHH01000001.1	409297	409647	NZ_QLHH01000001.1	419827	418181	NZ_QLHH01000001.1	418173	416851	NZ_QLHH01000001.1	416867	411789
GCF_007095135.1_ASM709513v1	NZ_QLHI01000001.1	309384	308302	NZ_QLHI01000001.1	308302	306671	NZ_QLHI01000001.1	306720	304672	NZ_QLHI01000001.1	304669	304319	NZ_QLHI01000001.1	294139	295785	NZ_QLHI01000001.1	295793	297115	NZ_QLHI01000001.1	297099	302177
GCF_007095165.1_ASM709516v1	NZ_QLHJ01000001.1	404454	405536	NZ_QLHJ01000001.1	405536	407167	NZ_QLHJ01000001.1	407118	409166	NZ_QLHJ01000001.1	409169	409519	NZ_QLHJ01000001.1	419699	418053	NZ_QLHJ01000001.1	418045	416723	NZ_QLHJ01000001.1	416739	411661
GCF_007095175.1_ASM709517v1	NZ_QLHK01000001.1	309255	308173	NZ_QLHK01000001.1	308173	306542	NZ_QLHK01000001.1	306591	304543	NZ_QLHK01000001.1	304540	304190	NZ_QLHK01000001.1	294010	295656	NZ_QLHK01000001.1	295664	296986	NZ_QLHK01000001.1	296970	302048
GCF_007095225.1_ASM709522v1	NZ_QLHL01000002.1	308661	307579	NZ_QLHL01000002.1	307579	305948	NZ_QLHL01000002.1	305997	303949	NZ_QLHL01000002.1	303946	303596	NZ_QLHL01000002.1	293416	295062	NZ_QLHL01000002.1	295070	296392	NZ_QLHL01000002.1	296376	301454
GCF_007095185.1_ASM709518v1	NZ_QLHM01000002.1	136675	137757	NZ_QLHM01000002.1	137757	139388	NZ_QLHM01000002.1	139339	141387	NZ_QLHM01000002.1	141390	141740	NZ_QLHM01000002.1	151920	150274	NZ_QLHM01000002.1	150266	148944	NZ_QLHM01000002.1	148960	143882
GCF_007095235.1_ASM709523v1	NZ_QLHN01000001.1	406142	407224	NZ_QLHN01000001.1	407224	408855	NZ_QLHN01000001.1	408806	410854	NZ_QLHN01000001.1	410857	411207	NZ_QLHN01000001.1	421387	419741	NZ_QLHN01000001.1	419733	418411	NZ_QLHN01000001.1	418427	413349
GCF_007095275.1_ASM709527v1	NZ_QLHO01000001.1	404521	405603	NZ_QLHO01000001.1	405603	407234	NZ_QLHO01000001.1	407185	409233	NZ_QLHO01000001.1	409236	409586	NZ_QLHO01000001.1	419766	418120	NZ_QLHO01000001.1	418112	416790	NZ_QLHO01000001.1	416806	411728
GCF_007095265.1_ASM709526v1	NZ_QLHP01000003.1	309084	308002	NZ_QLHP01000003.1	308002	306371	NZ_QLHP01000003.1	306420	304372	NZ_QLHP01000003.1	304369	304019	NZ_QLHP01000003.1	293839	295485	NZ_QLHP01000003.1	295493	296815	NZ_QLHP01000003.1	296799	301877
GCF_007095285.1_ASM709528v1	NZ_QLHQ01000002.1	404521	405603	NZ_QLHQ01000002.1	405603	407234	NZ_QLHQ01000002.1	407185	409233	NZ_QLHQ01000002.1	409236	409586	NZ_QLHQ01000002.1	419766	418120	NZ_QLHQ01000002.1	418112	416790	NZ_QLHQ01000002.1	416806	411728
GCF_007095335.1_ASM709533v1	NZ_QLHR01000003.1	273374	272292	NZ_QLHR01000003.1	272292	270661	NZ_QLHR01000003.1	270710	268662	NZ_QLHR01000003.1	268659	268309	NZ_QLHR01000003.1	258129	259775	NZ_QLHR01000003.1	259783	261105	NZ_QLHR01000003.1	261089	266167
GCF_007095305.1_ASM709530v1	NZ_QLHS01000001.1	223377	222982	NZ_QLHS01000001.1	222102	220471	NZ_QLHS01000001.1	220520	218472	NZ_QLHS01000001.1	218469	218119	NZ_QLHS01000001.1	207939	209585	NZ_QLHS01000001.1	209593	210915	NZ_QLHS01000001.1	210899	215977
GCF_007095375.1_ASM709537v1	NZ_QLHT01000002.1	222782	221700	NZ_QLHT01000002.1	221700	220069	NZ_QLHT01000002.1	220118	218070	NZ_QLHT01000002.1	218067	217717	NZ_QLHT01000002.1	207537	209183	NZ_QLHT01000002.1	209191	210513	NZ_QLHT01000002.1	210497	215575
GCF_007095365.1_ASM709536v1	NZ_QLHU01000005.1	136690	137772	NZ_QLHU01000005.1	137772	139403	NZ_QLHU01000005.1	139354	141402	NZ_QLHU01000005.1	141405	141755	NZ_QLHU01000005.1	151935	150289	NZ_QLHU01000005.1	150281	148959	NZ_QLHU01000005.1	148975	143897
GCF_007095385.1_ASM709538v1	NZ_QLHV01000001.1	223377	222982	NZ_QLHV01000001.1	222102	220471	NZ_QLHV01000001.1	220520	218472	NZ_QLHV01000001.1	218469	218119	NZ_QLHV01000001.1	207939	209585	NZ_QLHV01000001.1	209593	210915	NZ_QLHV01000001.1	210899	215977
GCF_007095425.1_ASM709542v1	NZ_QLHW01000037.1	21678	22760	NZ_QLHW01000037.1	22760	24391	NZ_QLHW01000037.1	24342	26390	NZ_QLHW01000037.1	26393	26743	NZ_QLHW01000034.1	9274	7628	NZ_QLHW01000034.1	7620	6298	NZ_QLHW01000034.1	6314	1236
GCF_007096115.1_ASM709611v1	NZ_QLHX01000002.1	223014	221932	NZ_QLHX01000002.1	221932	220301	NZ_QLHX01000002.1	220350	218302	NZ_QLHX01000002.1	218299	217949	NZ_QLHX01000002.1	207769	209415	NZ_QLHX01000002.1	209423	210745	NZ_QLHX01000002.1	210729	215807
GCF_007096135.1_ASM709613v1	NZ_QLHY01000001.1	404592	405674	NZ_QLHY01000001.1	405674	407305	NZ_QLHY01000001.1	407256	409304	NZ_QLHY01000001.1	409307	409657	NZ_QLHY01000001.1	419837	418191	NZ_QLHY01000001.1	418183	416861	NZ_QLHY01000001.1	416877	411799
GCF_007096155.1_ASM709615v1	NZ_QLHZ01000057.1	5941	4859	NZ_QLHZ01000057.1	4859	3228	NZ_QLHZ01000057.1	3277	1229	NZ_QLHZ01000057.1	1226	876	NZ_QLHZ01000059.1	9378	7732	NZ_QLHZ01000059.1	7724	6402	NZ_QLHZ01000059.1	6418	1340
GCF_007096145.1_ASM709614v1	NZ_QLIA01000002.1	177042	178124	NZ_QLIA01000002.1	178124	179755	NZ_QLIA01000002.1	179706	181754	NZ_QLIA01000002.1	181757	182107	NZ_QLIA01000002.1	192287	190641	NZ_QLIA01000002.1	190633	189311	NZ_QLIA01000002.1	189327	184249
GCF_007096205.1_ASM709620v1	NZ_QLIB01000002.1	314305	315387	NZ_QLIB01000002.1	315387	317018	NZ_QLIB01000002.1	316969	319017	NZ_QLIB01000002.1	319020	319370	NZ_QLIB01000002.1	329550	327904	NZ_QLIB01000002.1	327896	326574	NZ_QLIB01000002.1	326590	321512
GCF_007096225.1_ASM709622v1	NZ_QLIC01000001.1	349369	348287	NZ_QLIC01000001.1	348287	346656	NZ_QLIC01000001.1	346705	344657	NZ_QLIC01000001.1	344654	344304	NZ_QLIC01000001.1	334124	335770	NZ_QLIC01000001.1	335778	337100	NZ_QLIC01000001.1	337084	342162
GCF_007096255.1_ASM709625v1	NZ_QLID01000002.1	314305	315387	NZ_QLID01000002.1	315387	317018	NZ_QLID01000002.1	316969	319017	NZ_QLID01000002.1	319020	319370	NZ_QLID01000002.1	329550	327904	NZ_QLID01000002.1	327896	326574	NZ_QLID01000002.1	326590	321512
GCF_007096235.1_ASM709623v1	NZ_QLIE01000001.1	404582	405664	NZ_QLIE01000001.1	405664	407295	NZ_QLIE01000001.1	407246	409294	NZ_QLIE01000001.1	409297	409647	NZ_QLIE01000001.1	419827	418181	NZ_QLIE01000001.1	418173	416851	NZ_QLIE01000001.1	416867	411789
GCF_007096245.1_ASM709624v1	NZ_QLIF01000002.1	309153	308071	NZ_QLIF01000002.1	308071	306440	NZ_QLIF01000002.1	306489	304441	NZ_QLIF01000002.1	304438	304088	NZ_QLIF01000002.1	293908	295554	NZ_QLIF01000002.1	295562	296884	NZ_QLIF01000002.1	296868	301946
GCF_007096295.1_ASM709629v1	NZ_QLIG01000001.1	309384	308302	NZ_QLIG01000001.1	308302	306671	NZ_QLIG01000001.1	306720	304672	NZ_QLIG01000001.1	304669	304319	NZ_QLIG01000001.1	294139	295785	NZ_QLIG01000001.1	295793	297115	NZ_QLIG01000001.1	297099	302177
GCF_007096325.1_ASM709632v1	NZ_QLIH01000001.1	404582	405664	NZ_QLIH01000001.1	405664	407295	NZ_QLIH01000001.1	407246	409294	NZ_QLIH01000001.1	409297	409647	NZ_QLIH01000001.1	419827	418181	NZ_QLIH01000001.1	418173	416851	NZ_QLIH01000001.1	416867	411789
GCF_003430365.1_ASM343036v1	NZ_QUTN01000022.1	27496	26414	NZ_QUTN01000022.1	26414	24783	NZ_QUTN01000022.1	24832	22784	NZ_QUTN01000022.1	22781	22443	NZ_QUTN01000022.1	12609	14255	NZ_QUTN01000022.1	14263	15582	NZ_QUTN01000022.1	15566	20638
GCF_003430345.1_ASM343034v1	NZ_QUTO01000003.1	298690	299772	NZ_QUTO01000003.1	299772	301403	NZ_QUTO01000003.1	301354	303402	NZ_QUTO01000003.1	303405	303743	NZ_QUTO01000003.1	313577	311931	NZ_QUTO01000003.1	311923	310604	NZ_QUTO01000003.1	310620	305548
GCF_003430305.1_ASM343030v1	NZ_QUTP01000003.1	27591	26509	NZ_QUTP01000003.1	26509	24878	NZ_QUTP01000003.1	24927	22879	NZ_QUTP01000003.1	22876	22538	NZ_QUTP01000003.1	12704	14350	NZ_QUTP01000003.1	14358	15677	NZ_QUTP01000003.1	15661	20733
GCF_003430285.1_ASM343028v1	NZ_QUTR01000025.1	27585	26503	NZ_QUTR01000025.1	26503	24872	NZ_QUTR01000025.1	24921	22873	NZ_QUTR01000025.1	22870	22532	NZ_QUTR01000025.1	12698	14344	NZ_QUTR01000025.1	14352	15671	NZ_QUTR01000025.1	15655	20727
GCF_004120555.1_ASM412055v1	NZ_QVPG01000002.1	176322	177404	NZ_QVPG01000002.1	177404	179035	NZ_QVPG01000002.1	178986	181034	NZ_QVPG01000002.1	181037	181387	NZ_QVPG01000002.1	191567	189921	NZ_QVPG01000002.1	189913	188591	NZ_QVPG01000002.1	188607	183529
GCF_004025755.1_ASM402575v1	NZ_RXNI01000063.1	4273	5355	NZ_RXNI01000063.1	5355	6986	NZ_RXNI01000063.1	6937	8985	NZ_RXNI01000063.1	8988	9338	NZ_RXNI01000009.1	9148	7502	NZ_RXNI01000009.1	7494	6175	NZ_RXNI01000009.1	6191	1113
GCF_004360545.1_ASM436054v1	NZ_SJQI01000002.1	18439	17360	NZ_SJQI01000002.1	17358	15727	NZ_SJQI01000002.1	15776	13737	NZ_SJQI01000002.1	13734	13384	NZ_SJQI01000002.1	2568	4214	NZ_SJQI01000002.1	4222	5544	NZ_SJQI01000002.1	5528	10579
GCF_004360785.1_ASM436078v1	NZ_SJQJ01000026.1	49729	50808	NZ_SJQJ01000026.1	50810	52441	NZ_SJQJ01000026.1	52392	54431	NZ_SJQJ01000026.1	54434	54784	NZ_SJQJ01000026.1	65600	63954	NZ_SJQJ01000026.1	63946	62624	NZ_SJQJ01000026.1	62640	57589
GCF_004361015.1_ASM436101v1	NZ_SJQK01000002.1	292718	293797	NZ_SJQK01000002.1	293799	295430	NZ_SJQK01000002.1	295381	297420	NZ_SJQK01000002.1	297423	297773	NZ_SJQK01000002.1	308589	306943	NZ_SJQK01000002.1	306935	305613	NZ_SJQK01000002.1	305629	300578
GCF_004360535.1_ASM436053v1	NZ_SJQL01000002.1	292718	293797	NZ_SJQL01000002.1	293799	295430	NZ_SJQL01000002.1	295381	297420	NZ_SJQL01000002.1	297423	297773	NZ_SJQL01000002.1	308589	306943	NZ_SJQL01000002.1	306935	305613	NZ_SJQL01000002.1	305629	300578
GCF_004360775.1_ASM436077v1	NZ_SJQM01000002.1	18439	17360	NZ_SJQM01000002.1	17358	15727	NZ_SJQM01000002.1	15776	13737	NZ_SJQM01000002.1	13734	13384	NZ_SJQM01000002.1	2568	4214	NZ_SJQM01000002.1	4222	5544	NZ_SJQM01000002.1	5528	10579
GCF_004360765.1_ASM436076v1	NZ_SJQN01000002.1	292718	293797	NZ_SJQN01000002.1	293799	295430	NZ_SJQN01000002.1	295381	297420	NZ_SJQN01000002.1	297423	297773	NZ_SJQN01000002.1	308589	306943	NZ_SJQN01000002.1	306935	305613	NZ_SJQN01000002.1	305629	300578
GCF_004360995.1_ASM436099v1	NZ_SJQO01000027.1	49729	50808	NZ_SJQO01000027.1	50810	52441	NZ_SJQO01000027.1	52392	54431	NZ_SJQO01000027.1	54434	54784	NZ_SJQO01000027.1	65600	63954	NZ_SJQO01000027.1	63946	62624	NZ_SJQO01000027.1	62640	57589
GCF_004360525.1_ASM436052v1	NZ_SJQP01000002.1	292718	293797	NZ_SJQP01000002.1	293799	295430	NZ_SJQP01000002.1	295381	297420	NZ_SJQP01000002.1	297423	297773	NZ_SJQP01000002.1	308589	306943	NZ_SJQP01000002.1	306935	305613	NZ_SJQP01000002.1	305629	300578
GCF_004360495.1_ASM436049v1	NZ_SJQQ01000002.1	292718	293797	NZ_SJQQ01000002.1	293799	295430	NZ_SJQQ01000002.1	295381	297420	NZ_SJQQ01000002.1	297423	297773	NZ_SJQQ01000002.1	308589	306943	NZ_SJQQ01000002.1	306935	305613	NZ_SJQQ01000002.1	305629	300578
GCF_004360715.1_ASM436071v1	NZ_SJQR01000002.1	292718	293797	NZ_SJQR01000002.1	293799	295430	NZ_SJQR01000002.1	295381	297420	NZ_SJQR01000002.1	297423	297773	NZ_SJQR01000002.1	308589	306943	NZ_SJQR01000002.1	306935	305613	NZ_SJQR01000002.1	305629	300578
GCF_004360955.1_ASM436095v1	NZ_SJQS01000002.1	292718	293797	NZ_SJQS01000002.1	293799	295430	NZ_SJQS01000002.1	295381	297420	NZ_SJQS01000002.1	297423	297773	NZ_SJQS01000002.1	308589	306943	NZ_SJQS01000002.1	306935	305613	NZ_SJQS01000002.1	305629	300578
GCF_004360485.1_ASM436048v1	NZ_SJQT01000002.1	292718	293797	NZ_SJQT01000002.1	293799	295430	NZ_SJQT01000002.1	295381	297420	NZ_SJQT01000002.1	297423	297773	NZ_SJQT01000002.1	308589	306943	NZ_SJQT01000002.1	306935	305613	NZ_SJQT01000002.1	305629	300578
GCF_004360435.1_ASM436043v1	NZ_SJQU01000002.1	292718	293797	NZ_SJQU01000002.1	293799	295430	NZ_SJQU01000002.1	295381	297420	NZ_SJQU01000002.1	297423	297773	NZ_SJQU01000002.1	308589	306943	NZ_SJQU01000002.1	306935	305613	NZ_SJQU01000002.1	305629	300578
GCF_004360705.1_ASM436070v1	NZ_SJQV01000003.1	18439	17360	NZ_SJQV01000003.1	17358	15727	NZ_SJQV01000003.1	15776	13737	NZ_SJQV01000003.1	13734	13384	NZ_SJQV01000003.1	2568	4214	NZ_SJQV01000003.1	4222	5544	NZ_SJQV01000003.1	5528	10579
GCF_004360425.1_ASM436042v1	NZ_SJQW01000003.1	292718	293797	NZ_SJQW01000003.1	293799	295430	NZ_SJQW01000003.1	295381	297420	NZ_SJQW01000003.1	297423	297773	NZ_SJQW01000003.1	308589	306943	NZ_SJQW01000003.1	306935	305613	NZ_SJQW01000003.1	305629	300578
GCF_004360945.1_ASM436094v1	NZ_SJQX01000003.1	292718	293797	NZ_SJQX01000003.1	293799	295430	NZ_SJQX01000003.1	295381	297420	NZ_SJQX01000003.1	297423	297773	NZ_SJQX01000003.1	308589	306943	NZ_SJQX01000003.1	306935	305613	NZ_SJQX01000003.1	305629	300578
GCF_004360415.1_ASM436041v1	NZ_SJQY01000002.1	292718	293797	NZ_SJQY01000002.1	293799	295430	NZ_SJQY01000002.1	295381	297420	NZ_SJQY01000002.1	297423	297773	NZ_SJQY01000002.1	308589	306943	NZ_SJQY01000002.1	306935	305613	NZ_SJQY01000002.1	305629	300578
GCF_004360395.1_ASM436039v1	NZ_SJQZ01000002.1	292718	293797	NZ_SJQZ01000002.1	293799	295430	NZ_SJQZ01000002.1	295381	297420	NZ_SJQZ01000002.1	297423	297773	NZ_SJQZ01000002.1	308589	306943	NZ_SJQZ01000002.1	306935	305613	NZ_SJQZ01000002.1	305629	300578
GCF_004360685.1_ASM436068v1	NZ_SJRA01000002.1	292718	293797	NZ_SJRA01000002.1	293799	295430	NZ_SJRA01000002.1	295381	297420	NZ_SJRA01000002.1	297423	297773	NZ_SJRA01000002.1	308589	306943	NZ_SJRA01000002.1	306935	305613	NZ_SJRA01000002.1	305629	300578
GCF_004360935.1_ASM436093v1	NZ_SJRB01000002.1	292718	293797	NZ_SJRB01000002.1	293799	295430	NZ_SJRB01000002.1	295381	297420	NZ_SJRB01000002.1	297423	297773	NZ_SJRB01000002.1	308589	306943	NZ_SJRB01000002.1	306935	305613	NZ_SJRB01000002.1	305629	300578
GCF_004360365.1_ASM436036v1	NZ_SJRC01000002.1	18439	17360	NZ_SJRC01000002.1	17358	15727	NZ_SJRC01000002.1	15776	13737	NZ_SJRC01000002.1	13734	13384	NZ_SJRC01000002.1	2568	4214	NZ_SJRC01000002.1	4222	5544	NZ_SJRC01000002.1	5528	10579
GCF_004360695.1_ASM436069v1	NZ_SJRD01000002.1	292718	293797	NZ_SJRD01000002.1	293799	295430	NZ_SJRD01000002.1	295381	297420	NZ_SJRD01000002.1	297423	297773	NZ_SJRD01000002.1	308589	306943	NZ_SJRD01000002.1	306935	305613	NZ_SJRD01000002.1	305629	300578
GCF_004360925.1_ASM436092v1	NZ_SJRE01000002.1	18439	17360	NZ_SJRE01000002.1	17358	15727	NZ_SJRE01000002.1	15776	13737	NZ_SJRE01000002.1	13734	13384	NZ_SJRE01000002.1	2568	4214	NZ_SJRE01000002.1	4222	5544	NZ_SJRE01000002.1	5528	10579
GCF_004360875.1_ASM436087v1	NZ_SJRF01000028.1	49729	50808	NZ_SJRF01000028.1	50810	52441	NZ_SJRF01000028.1	52392	54431	NZ_SJRF01000028.1	54434	54784	NZ_SJRF01000028.1	65600	63954	NZ_SJRF01000028.1	63946	62624	NZ_SJRF01000028.1	62640	57589
GCF_004360335.1_ASM436033v1	NZ_SJRG01000002.1	18439	17360	NZ_SJRG01000002.1	17358	15727	NZ_SJRG01000002.1	15776	13737	NZ_SJRG01000002.1	13734	13384	NZ_SJRG01000002.1	2568	4214	NZ_SJRG01000002.1	4222	5544	NZ_SJRG01000002.1	5528	10579
GCF_004360625.1_ASM436062v1	NZ_SJRH01000002.1	18439	17360	NZ_SJRH01000002.1	17358	15727	NZ_SJRH01000002.1	15776	13737	NZ_SJRH01000002.1	13734	13384	NZ_SJRH01000002.1	2568	4214	NZ_SJRH01000002.1	4222	5544	NZ_SJRH01000002.1	5528	10579
GCF_004360865.1_ASM436086v1	NZ_SJRI01000002.1	18439	17360	NZ_SJRI01000002.1	17358	15727	NZ_SJRI01000002.1	15776	13737	NZ_SJRI01000002.1	13734	13384	NZ_SJRI01000002.1	2568	4214	NZ_SJRI01000002.1	4222	5544	NZ_SJRI01000002.1	5528	10579
GCF_004360855.1_ASM436085v1	NZ_SJRJ01000026.1	49729	50808	NZ_SJRJ01000026.1	50810	52441	NZ_SJRJ01000026.1	52392	54431	NZ_SJRJ01000026.1	54434	54784	NZ_SJRJ01000026.1	65600	63954	NZ_SJRJ01000026.1	63946	62624	NZ_SJRJ01000026.1	62640	57589
GCF_004360345.1_ASM436034v1	NZ_SJRK01000002.1	292718	293797	NZ_SJRK01000002.1	293799	295430	NZ_SJRK01000002.1	295381	297420	NZ_SJRK01000002.1	297423	297773	NZ_SJRK01000002.1	308589	306943	NZ_SJRK01000002.1	306935	305613	NZ_SJRK01000002.1	305629	300578
GCF_004360635.1_ASM436063v1	NZ_SJRL01000002.1	18439	17360	NZ_SJRL01000002.1	17358	15727	NZ_SJRL01000002.1	15776	13737	NZ_SJRL01000002.1	13734	13384	NZ_SJRL01000002.1	2568	4214	NZ_SJRL01000002.1	4222	5544	NZ_SJRL01000002.1	5528	10579
GCF_004360615.1_ASM436061v1	NZ_SJRM01000002.1	18439	17360	NZ_SJRM01000002.1	17358	15727	NZ_SJRM01000002.1	15776	13737	NZ_SJRM01000002.1	13734	13384	NZ_SJRM01000002.1	2568	4214	NZ_SJRM01000002.1	4222	5544	NZ_SJRM01000002.1	5528	10579
GCF_004360605.1_ASM436060v1	NZ_SJRN01000002.1	18439	17360	NZ_SJRN01000002.1	17358	15727	NZ_SJRN01000002.1	15776	13737	NZ_SJRN01000002.1	13734	13384	NZ_SJRN01000002.1	2568	4214	NZ_SJRN01000002.1	4222	5544	NZ_SJRN01000002.1	5528	10579
GCF_004360845.1_ASM436084v1	NZ_SJRO01000002.1	292718	293797	NZ_SJRO01000002.1	293799	295430	NZ_SJRO01000002.1	295381	297420	NZ_SJRO01000002.1	297423	297773	NZ_SJRO01000002.1	308589	306943	NZ_SJRO01000002.1	306935	305613	NZ_SJRO01000002.1	305629	300578
GCF_004360795.1_ASM436079v1	NZ_SJRP01000002.1	292718	293797	NZ_SJRP01000002.1	293799	295430	NZ_SJRP01000002.1	295381	297420	NZ_SJRP01000002.1	297423	297773	NZ_SJRP01000002.1	308589	306943	NZ_SJRP01000002.1	306935	305613	NZ_SJRP01000002.1	305629	300578
GCF_004360315.1_ASM436031v1	NZ_SJRQ01000002.1	18439	17360	NZ_SJRQ01000002.1	17358	15727	NZ_SJRQ01000002.1	15776	13737	NZ_SJRQ01000002.1	13734	13384	NZ_SJRQ01000002.1	2568	4214	NZ_SJRQ01000002.1	4222	5544	NZ_SJRQ01000002.1	5528	10579
GCF_004360295.1_ASM436029v1	NZ_SJRR01000002.1	292718	293797	NZ_SJRR01000002.1	293799	295430	NZ_SJRR01000002.1	295381	297420	NZ_SJRR01000002.1	297423	297773	NZ_SJRR01000002.1	308589	306943	NZ_SJRR01000002.1	306935	305613	NZ_SJRR01000002.1	305629	300578
GCF_004360265.1_ASM436026v1	NZ_SJRS01000002.1	18439	17360	NZ_SJRS01000002.1	17358	15727	NZ_SJRS01000002.1	15776	13737	NZ_SJRS01000002.1	13734	13384	NZ_SJRS01000002.1	2568	4214	NZ_SJRS01000002.1	4222	5544	NZ_SJRS01000002.1	5528	10579
GCF_004360555.1_ASM436055v1	NZ_SJRT01000002.1	18439	17360	NZ_SJRT01000002.1	17358	15727	NZ_SJRT01000002.1	15776	13737	NZ_SJRT01000002.1	13734	13384	NZ_SJRT01000002.1	2568	4214	NZ_SJRT01000002.1	4222	5544	NZ_SJRT01000002.1	5528	10579
GCF_004361045.1_ASM436104v1	NZ_SJRU01000002.1	18439	17360	NZ_SJRU01000002.1	17358	15727	NZ_SJRU01000002.1	15776	13737	NZ_SJRU01000002.1	13734	13384	NZ_SJRU01000002.1	2568	4214	NZ_SJRU01000002.1	4222	5544	NZ_SJRU01000002.1	5528	10579
[truncated: 63 more rows]
