# Supplementary material for: The DNA Phosphorothioation Restriction-Modification System Influences the Antimicrobial Resistance of Pathogenic Bacteria
Source: Microbiol Spectr. 2023 Jan 4;11(1):e03509-22. doi: 10.1128/spectrum.03509-22 (PMC9927239; doi:10.1128/spectrum.03509-22)
Supplement: Supplemental file 4 — Table S3. Download spectrum.03509-22-s0004.xlsx, XLSX file, 7.8 MB [file spectrum.03509-22-s0004.xlsx]

## Sheet: Klebsiella pneumoniae
Table S3 The RGI prediction results of the antimicrobial resistance genes in the genomes
S3-1 The RGI prediction results of the antimicrobial resistance genes in the genomes of K. pneumoniae
genome	PT R-M	AAC(6')-Ib7	ANT(3'')-IIa	mdtB	mdtC	baeR	acrD	oqxA	oqxB	emrR	Klebsiella pneumoniae KpnG	Klebsiella pneumoniae KpnH	CRP	pmrF	Escherichia coli ampH	acrB	Klebsiella pneumoniae acrA	Escherichia coli mdfA	msbA	aadA2	sul1	APH(3')-Ia	Klebsiella pneumoniae OmpK37	Klebsiella pneumoniae KpnE	Klebsiella pneumoniae KpnF	SHV-11	marA	mphA	dfrA12	Shigella flexneri chloramphenicol acetyltransferase	AAC(6')-Ib9	FosA6	dfrA14	KPC-3	OXA-9	TEM-1	APH(6)-Id	APH(3'')-Ib	sul2	SHV-123	Escherichia coli gyrA conferring resistance to fluoroquinolones	Escherichia coli parC conferring resistance to fluoroquinolone	Escherichia coli EF-Tu mutants conferring resistance to Pulvomycin	Escherichia coli UhpT with mutation conferring resistance to fosfomycin	Salmonella serovars gyrB conferring resistance to fluoroquinolone	Haemophilus influenzae PBP3 conferring resistance to beta-lactam antibiotics	Escherichia coli marR mutant conferring antibiotic resistance	AAC(3)-IIb	AAC(3)-IIc
GCF_006937835.1_ASM693783v1	YES	0	0	1	1	1	1	1	1	1	1	1	1	1	1	1	0	1	1	0	0	0	1	1	2	0	1	0	0	0	0	1	0	0	0	0	0	0	0	0	0	0	1	1	0	1	1	0	0
GCF_001460505.1_ASM146050v1	YES	0	1	1	1	1	1	2	1	1	1	1	1	1	1	1	1	1	1	2	1	0	1	2	2	0	1	2	2	0	0	1	0	0	0	0	1	1	0	0	0	0	0	1	0	1	1	0	0
GCF_900092865.1_18090_8_72	YES	0	1	1	1	1	1	2	2	1	1	1	1	1	1	1	1	1	1	2	2	0	1	1	2	0	1	0	0	0	0	1	1	2	2	0	1	1	2	0	1	1	1	1	1	1	1	0	0
GCF_900493135.1_22036_6_35	YES	1	1	1	1	1	0	2	1	1	1	1	1	1	1	1	1	1	1	0	0	0	1	1	2	0	1	0	0	2	0	1	0	0	0	2	1	1	0	0	0	0	1	1	0	1	1	0	0
GCF_900181705.1_14936_3_35	YES	1	1	1	1	1	1	2	2	1	1	1	1	1	1	1	1	1	1	2	2	0	1	1	2	2	1	0	2	0	0	1	0	0	0	0	1	1	0	0	1	1	0	1	1	1	1	0	0
GCF_900505835.1_19084_4_44	YES	0	0	1	1	1	1	2	1	1	1	1	1	1	1	1	1	1	1	0	2	1	1	1	2	2	1	2	0	0	0	0	0	0	0	2	1	1	1	0	0	0	1	1	0	1	1	0	0
GCF_900092955.1_18090_8_74	YES	0	0	1	1	1	1	1	1	1	1	1	1	1	1	1	0	1	1	0	2	1	1	1	2	0	1	2	0	0	0	0	0	0	0	2	0	0	0	0	0	0	1	1	0	1	1	0	0
GCF_003261795.1_ASM326179v1	YES	0	1	1	1	1	1	0	0	1	1	1	1	1	1	1	1	1	1	2	2	1	1	1	2	2	1	2	2	2	1	1	0	2	2	2	0	0	0	0	0	1	1	1	0	1	1	0	0
GCF_900093025.1_18090_8_76	YES	1	1	1	1	1	1	2	2	1	1	1	1	1	1	1	1	1	1	0	2	1	1	1	2	2	1	2	0	2	0	1	1	2	2	2	1	1	2	0	1	1	1	1	1	1	1	0	0
GCF_001721565.1_ASM172156v1	YES	0	1	1	1	1	1	2	1	1	1	1	1	1	1	1	0	1	1	0	2	0	1	2	2	0	1	0	0	0	0	1	0	0	0	0	0	0	0	0	0	0	1	1	0	1	1	0	0
GCF_900776525.1_27097_7_177-2	YES	1	1	1	1	1	1	2	2	1	1	1	1	1	1	1	1	1	1	2	2	1	1	1	2	2	1	2	2	2	0	1	0	2	2	2	1	1	2	0	1	1	1	1	1	1	1	0	0
GCF_003401375.1_ASM340137v1	YES	1	1	1	1	1	1	2	2	1	1	1	1	1	1	1	1	1	1	2	2	1	1	1	2	0	1	2	0	2	0	1	1	2	0	2	1	1	2	0	1	1	1	1	1	1	1	0	0
GCF_013731305.1_ASM1373130v1	YES	0	0	1	1	1	1	1	1	1	1	1	1	1	1	1	1	1	1	0	0	0	1	1	1	0	1	0	0	0	0	0	0	0	0	0	0	0	0	0	0	0	1	1	0	1	1	0	0
GCF_002261945.1_ASM226194v1	YES	1	1	1	1	1	1	2	2	1	1	1	1	1	1	1	1	1	1	2	2	0	1	1	2	2	1	0	0	0	1	1	1	2	2	2	1	1	2	0	1	1	1	1	1	1	1	0	0
GCF_900498725.1_ASMTUEKL_35	YES	0	0	0	0	1	0	2	1	1	1	1	1	1	1	0	1	1	1	0	0	0	1	1	2	0	1	0	0	0	0	1	0	0	0	0	0	0	0	0	0	0	1	1	0	1	1	0	0
GCF_002262115.1_ASM226211v1	YES	0	1	1	1	1	1	2	2	1	1	1	1	1	1	1	1	1	1	0	0	0	1	1	2	2	1	0	0	0	0	1	1	2	2	2	1	1	2	0	0	1	1	1	0	1	1	0	0
GCF_900502535.1_18623_2_56	YES	0	0	1	1	1	1	2	1	1	1	1	1	1	1	1	0	1	1	0	0	0	1	1	2	2	1	0	0	0	0	0	1	0	0	2	1	1	2	0	0	0	1	1	0	1	1	0	0
GCF_002262145.1_ASM226214v1	YES	0	0	1	1	1	1	2	2	1	1	1	1	1	1	1	1	1	1	2	2	0	1	1	2	2	1	0	0	0	0	1	0	0	0	0	0	0	0	0	1	1	1	1	0	1	1	0	0
GCF_902166745.1_25964_2_244	YES	1	1	1	1	1	1	2	2	1	1	1	1	1	1	1	1	1	1	2	2	1	1	1	2	2	1	2	2	2	0	1	0	0	1	0	0	0	0	0	1	1	1	1	1	1	1	0	0
GCF_002262635.1_ASM226263v1	YES	1	1	1	1	1	1	2	2	1	1	1	1	1	1	1	1	1	1	2	2	1	1	1	2	2	1	2	0	2	1	1	1	2	2	0	1	1	2	0	1	1	1	1	1	1	1	0	0
GCF_013826045.1_ASM1382604v1	YES	0	0	1	1	1	1	2	1	1	1	1	1	1	1	1	1	1	1	0	0	0	1	2	2	0	1	0	0	0	0	1	1	0	0	2	1	1	2	0	0	1	1	1	0	1	1	0	0
GCF_900506755.1_19506_1_3	YES	0	0	1	1	1	1	2	1	1	1	1	1	1	1	1	1	1	1	0	0	0	1	1	2	0	1	0	0	0	0	1	0	0	0	0	0	0	0	0	0	0	1	1	0	1	1	0	0
GCF_002261685.1_ASM226168v1	YES	0	1	1	1	1	1	1	1	1	1	1	1	1	1	1	0	1	1	0	2	0	1	1	2	0	1	0	0	0	1	1	1	0	2	0	0	0	0	0	0	0	1	1	0	1	1	0	0
GCF_002188175.1_ASM218817v1	YES	0	0	0	0	1	1	2	1	1	1	1	1	1	1	0	1	1	1	0	0	0	1	2	2	0	1	0	0	0	0	1	0	0	0	0	0	0	0	0	0	0	1	1	0	1	1	0	0
GCF_009914255.1_ASM991425v1	YES	1	1	1	1	1	1	2	2	1	1	1	1	1	1	1	1	1	1	0	2	1	1	1	2	0	1	2	0	2	1	1	1	2	2	0	1	1	2	0	1	1	1	1	1	1	1	0	0
GCF_900508625.1_19646_3_20	YES	0	0	1	1	1	1	2	2	1	1	1	1	1	1	1	1	1	1	0	0	0	1	1	2	0	1	0	0	2	0	1	0	2	0	2	0	0	0	0	0	1	1	1	0	1	1	0	0
GCF_900085315.1_12045_7_15	YES	0	1	1	1	1	1	2	2	1	1	1	1	1	1	1	1	1	1	0	0	0	1	1	2	2	1	0	0	0	0	1	1	2	2	2	1	1	2	0	0	1	1	1	0	1	1	0	0
GCF_002775325.1_ASM277532v1	YES	1	1	1	1	1	1	2	2	1	1	1	1	1	1	1	1	1	1	0	0	1	1	1	2	0	1	2	0	0	0	1	2	0	0	2	1	1	2	1	1	1	1	1	1	1	1	0	0
GCF_900498865.1_ASMTUEKL_37	YES	1	1	1	1	1	1	2	2	1	1	1	1	1	1	1	1	1	1	2	2	1	1	1	2	0	1	2	2	2	0	1	0	0	1	0	0	0	0	0	1	1	1	1	1	1	1	0	0
GCF_900516575.1_18174_8_143	YES	0	0	0	0	1	1	1	1	1	1	1	1	1	1	1	1	1	1	0	0	0	1	1	1	2	1	0	0	0	0	0	1	0	0	2	1	1	2	0	0	0	1	1	0	1	1	0	0
GCF_011030105.1_ASM1103010v1	YES	0	0	1	1	1	1	2	1	1	1	1	1	1	1	1	1	1	1	0	0	0	1	1	2	0	1	0	0	0	0	0	0	0	0	0	0	0	0	0	0	0	1	1	0	1	1	0	0
GCF_002262455.1_ASM226245v1	YES	0	0	1	1	1	1	2	1	1	1	1	1	1	1	1	1	1	1	0	0	0	1	1	2	2	1	0	0	0	0	1	0	0	0	0	0	0	0	0	0	0	1	1	0	1	1	0	0
GCF_002261935.1_ASM226193v1	YES	0	0	1	1	1	1	1	1	1	1	1	1	1	1	1	1	1	1	0	0	0	1	1	2	0	1	0	0	0	0	1	0	0	0	0	0	0	0	0	0	0	1	1	0	1	1	0	0
GCF_002851515.1_ASM285151v1	YES	0	0	1	1	1	1	2	2	1	1	1	1	1	1	1	1	1	1	0	0	0	1	1	2	0	1	0	0	2	0	1	0	2	0	2	0	0	0	0	0	1	1	1	0	1	1	0	0
GCF_002262415.1_ASM226241v1	YES	0	0	1	1	1	1	2	1	1	1	1	1	1	1	1	0	1	1	0	0	0	1	1	2	0	1	0	0	0	0	1	0	0	0	0	0	0	0	0	0	0	1	1	0	1	1	0	0
GCF_900492935.1_22036_6_6	YES	0	0	1	1	1	1	2	2	1	1	1	1	1	1	1	1	1	1	2	2	0	1	1	2	2	1	0	0	0	0	1	0	0	0	0	0	0	0	0	1	1	1	1	0	1	1	0	0
GCF_002261655.1_ASM226165v1	YES	1	1	1	1	1	1	2	2	1	1	1	1	1	1	1	1	1	1	2	2	0	1	1	2	2	1	2	2	2	0	1	0	0	0	0	0	0	0	0	1	1	1	1	1	1	1	0	0
GCF_013811445.1_ASM1381144v1	YES	0	0	1	1	1	1	2	2	1	1	1	1	1	1	1	1	1	1	2	2	1	1	1	2	2	1	1	2	2	0	1	0	2	1	2	0	0	0	0	1	1	1	1	1	1	1	0	0
GCF_900510395.1_17870_2_65	YES	0	0	1	1	1	1	1	1	1	1	1	1	1	1	1	1	1	1	0	0	0	1	1	2	0	1	0	0	0	0	1	0	0	0	0	0	0	0	0	0	0	1	1	0	1	1	0	0
GCF_002261615.1_ASM226161v1	YES	0	0	1	1	1	1	2	1	1	1	1	1	1	1	1	1	1	1	2	0	0	1	1	2	2	1	0	2	0	0	1	1	0	0	0	0	0	0	0	1	1	1	1	0	1	1	0	0
GCF_900508685.1_19646_3_29	YES	0	0	1	1	1	1	0	0	1	1	1	1	1	1	1	1	1	1	0	0	0	1	0	0	0	1	0	0	0	0	1	0	0	0	0	0	0	0	0	0	0	1	1	0	1	1	0	0
GCF_002262565.1_ASM226256v1	YES	0	0	1	1	1	1	2	1	1	1	1	1	1	1	1	1	1	1	0	1	0	1	1	2	2	1	0	0	0	0	1	1	0	0	2	1	1	2	0	1	1	1	1	0	1	1	0	0
GCF_009856855.1_ASM985685v1	YES	0	0	1	1	1	1	2	1	1	1	1	1	1	1	1	1	1	1	2	2	1	1	1	1	2	1	2	2	0	0	1	0	0	0	0	0	0	0	0	1	1	1	1	0	1	1	0	0
GCF_002262385.1_ASM226238v1	YES	1	1	1	1	1	1	2	2	1	1	1	1	1	1	1	1	1	1	2	2	1	1	1	2	0	1	2	2	2	0	1	1	2	2	2	1	1	2	0	1	1	1	1	1	1	1	0	0
GCF_013730675.1_ASM1373067v1	YES	0	0	1	1	1	1	2	1	1	1	1	1	1	1	1	1	1	1	0	2	0	1	1	2	2	1	0	0	0	0	1	0	0	0	0	1	1	0	0	1	1	1	1	0	1	1	0	0
GCF_002261785.1_ASM226178v1	YES	0	0	1	1	1	1	2	1	1	1	1	1	1	1	1	1	1	1	0	2	0	1	1	2	0	1	0	0	0	0	0	0	0	0	2	1	1	2	0	0	0	1	1	0	1	1	0	0
GCF_900507445.1_19646_2_144	YES	0	0	1	1	1	1	2	1	1	1	1	1	1	1	1	1	1	1	0	2	0	1	1	1	0	1	0	0	0	0	1	1	0	0	0	1	1	2	0	0	1	1	1	0	1	1	0	0
GCF_900498835.1_ASMTUEKL_39	YES	1	1	1	1	1	1	2	2	1	1	1	1	1	1	1	1	1	1	0	2	1	1	1	2	0	1	2	2	2	0	1	1	2	2	2	1	1	2	0	1	1	1	1	1	1	1	0	0
GCF_002262735.1_ASM226273v1	YES	0	1	1	1	1	1	2	2	1	1	1	1	1	1	1	1	1	1	0	2	0	1	1	2	2	1	2	2	0	0	1	0	0	0	2	0	1	0	0	1	1	0	1	0	1	1	0	0
GCF_900451395.1_58174_C01	YES	0	0	1	1	1	1	1	1	1	1	1	1	1	1	1	1	1	1	0	0	0	1	2	2	0	1	0	0	0	0	1	0	0	0	0	0	0	0	0	0	0	1	1	0	1	1	0	0
GCF_900498715.1_ASMTUEKL_34	YES	0	1	1	1	1	1	2	2	1	1	1	1	1	1	1	1	1	1	1	2	0	1	1	2	0	1	1	2	0	0	1	0	2	2	0	0	0	0	0	0	1	1	1	0	1	1	0	0
GCF_900085395.1_12045_7_24	YES	0	1	1	1	1	1	2	1	1	1	1	1	1	1	1	1	1	1	0	2	0	1	2	2	2	1	0	0	0	0	1	0	0	0	0	1	1	2	0	0	0	0	1	0	1	1	0	0
GCF_002261575.1_ASM226157v1	YES	0	1	1	1	1	1	2	2	1	1	1	1	1	1	1	1	1	1	2	2	1	1	1	2	2	1	2	2	2	0	1	0	0	1	2	0	0	0	0	1	1	1	1	1	1	1	0	0
GCF_900498665.1_ASMTUEKL_38	YES	1	1	1	1	1	1	2	2	1	1	1	1	1	1	1	1	1	1	0	0	0	1	1	2	0	1	0	0	0	0	1	0	0	1	2	0	0	0	0	1	1	1	1	1	1	1	0	0
GCF_002262175.1_ASM226217v1	YES	0	0	1	1	1	1	2	1	1	1	1	1	1	1	1	1	1	1	0	0	1	1	1	2	0	1	0	0	0	0	1	1	0	0	0	1	1	2	0	0	0	1	1	0	1	1	0	0
GCF_008373035.2_ASM837303v2	YES	0	0	1	1	1	1	1	1	1	1	1	1	1	1	1	0	1	1	0	0	0	1	1	1	0	1	0	0	0	0	0	0	0	0	0	0	0	0	0	0	0	1	1	0	1	1	0	0
GCF_000689275.1_AFX_PRJEB4159_v1	NO	1	1	1	1	1	1	2	2	1	1	1	1	1	1	1	1	1	1	2	2	0	1	1	2	2	1	0	0	0	0	1	1	2	2	2	1	1	2	0	1	1	1	1	1	1	1	0	0
GCF_000688215.1_Kleb_pneu_MGH_75_V1	NO	0	1	1	1	1	1	1	1	1	1	1	1	1	1	1	1	1	1	1	0	0	1	1	2	0	1	0	0	0	0	1	0	0	1	0	1	1	2	0	0	0	1	1	0	1	1	0	0
GCF_001904245.4_ASM190424v4	NO	1	1	1	1	1	1	2	2	1	1	1	1	1	1	1	1	1	1	2	2	1	1	1	2	2	1	2	2	2	0	1	1	0	1	2	1	1	2	0	1	1	1	1	1	1	1	0	0
GCF_000764635.1_ASM76463v1	NO	0	0	1	1	1	1	2	1	1	1	1	1	1	1	1	1	1	1	0	2	0	1	2	2	2	1	0	0	0	0	1	1	0	0	0	0	0	0	0	0	0	1	1	0	1	1	0	0
GCF_000755605.1_ASM75560v1	NO	1	1	1	1	1	1	0	0	1	1	1	1	0	1	1	1	1	1	0	2	0	1	1	2	2	1	0	0	0	0	1	0	0	1	2	0	0	0	0	1	1	1	1	1	1	1	0	0
GCF_000826795.1_ASM82679v1	NO	0	0	1	1	1	1	2	1	1	1	1	1	1	1	1	1	1	1	0	0	0	1	1	2	2	1	0	0	0	0	1	1	0	0	0	0	0	0	0	1	1	1	1	0	1	1	0	0
GCF_001908655.1_ASM190865v1	NO	1	1	1	1	1	1	2	1	1	1	1	1	1	1	1	1	1	1	0	2	1	1	2	2	0	1	2	0	0	0	1	1	0	0	2	1	1	2	1	0	0	1	1	0	1	1	0	0
GCF_000406525.1_gkp26v01	NO	0	1	1	1	1	1	2	2	1	1	1	1	1	1	1	1	1	1	2	0	0	1	1	2	0	1	0	0	2	0	1	0	0	2	0	0	0	0	0	1	1	1	1	0	1	1	0	0
GCF_000699345.1_11227-1	NO	1	1	1	1	1	1	2	2	1	1	1	1	1	1	1	1	1	1	0	2	0	1	1	2	2	1	0	0	0	1	1	0	2	2	2	1	1	0	0	1	1	1	1	1	1	1	0	0
GCF_000372625.3_KP_version_2	NO	0	0	1	1	1	1	0	0	1	1	1	1	1	1	1	1	1	1	0	0	1	1	1	2	0	1	0	0	0	0	1	1	0	0	0	0	0	0	0	0	1	1	1	0	1	1	0	0
GCF_000958945.1_matepair3	NO	1	1	1	1	1	1	2	2	1	1	1	1	1	1	1	1	1	1	2	2	1	1	1	2	2	1	2	2	2	1	1	1	2	2	2	1	1	2	0	1	1	1	1	1	1	1	0	0
GCF_001663435.1_ASM166343v1	NO	1	1	1	1	1	1	1	2	1	1	1	1	1	1	1	1	1	1	0	2	1	1	1	2	0	1	2	2	2	0	1	0	0	1	0	0	0	0	1	1	1	1	1	1	1	1	0	0
GCF_000444855.2_GS_De_Novo_Assembly	NO	0	0	1	1	1	1	2	1	1	1	1	1	1	1	1	1	1	1	0	0	0	1	2	2	2	1	0	0	0	0	1	0	0	0	0	0	0	0	0	0	0	1	1	0	1	1	0	0
GCF_001032425.1_Kleb_pneu_CHS174_V1	NO	1	1	1	1	1	1	2	2	1	1	1	1	1	1	1	1	1	1	2	2	0	1	1	2	2	1	2	2	2	1	1	1	2	2	2	1	1	2	0	1	1	1	1	1	1	1	0	0
GCF_001663195.1_ASM166319v1	NO	0	0	1	1	1	1	1	2	1	1	1	1	1	1	1	1	1	1	0	2	0	1	1	2	0	1	0	0	0	0	1	0	0	0	0	0	0	0	1	1	1	1	1	0	1	1	0	0
GCF_000695935.1_ASM69593v1	NO	1	1	1	1	1	1	2	2	1	1	1	1	1	1	1	1	1	1	2	2	1	1	1	2	0	1	0	2	0	0	1	0	0	0	0	1	1	0	0	1	1	1	1	1	1	1	0	0
GCF_000967845.1_ASM96784v1	NO	0	0	1	1	1	1	2	2	1	1	1	1	1	1	1	1	1	1	0	0	0	1	1	2	2	1	0	0	0	0	1	0	0	0	0	0	0	0	0	0	0	1	1	0	1	1	0	0
GCF_000823105.1_99SGR	NO	0	1	1	1	1	1	2	2	1	1	1	1	1	1	1	1	1	1	0	2	1	1	1	2	0	1	2	2	2	0	1	0	0	1	0	0	0	0	0	1	1	1	1	1	1	1	0	0
GCF_000316265.2_MTE1_ImprovedAssembly	NO	1	1	1	1	1	1	2	2	1	1	1	1	1	1	1	1	1	1	2	2	1	1	1	2	2	1	2	2	2	0	1	0	0	1	2	0	0	0	0	1	1	1	1	1	1	1	0	0
GCF_000219945.1_ASM21994v2	NO	1	1	1	1	1	1	2	2	1	1	1	1	1	1	1	1	1	1	1	2	1	1	1	2	2	1	2	0	2	0	1	1	2	2	0	1	1	2	0	1	1	1	1	1	1	1	0	0
GCF_000733255.1_ASM73325v1	NO	0	0	1	1	1	1	1	1	1	1	1	1	0	1	1	1	1	1	0	0	0	1	1	2	2	1	0	0	0	0	0	0	0	0	0	0	0	0	0	0	0	1	1	0	1	1	0	0
GCF_000822725.1_79RE	NO	0	0	1	1	1	1	2	1	1	1	1	1	1	1	1	1	1	1	0	2	0	1	1	2	0	1	0	0	0	0	1	0	0	0	2	0	0	0	0	0	0	1	1	0	1	1	0	0
GCF_000694875.1_Kleb_pneu_UCI_62_V1	NO	1	1	1	1	1	1	2	2	1	1	1	1	1	1	1	1	1	1	2	2	1	1	1	2	0	1	2	2	2	0	1	0	0	1	0	0	0	0	0	1	1	1	1	1	1	1	0	0
GCF_000943095.1_ST15	NO	1	1	1	1	1	1	2	2	1	1	1	1	1	1	1	1	1	1	0	0	0	1	1	2	0	1	0	0	0	0	1	0	0	1	0	0	0	0	0	1	1	1	1	1	1	1	0	0
GCF_000492215.1_Kleb_pneu_BIDMC_40_V1	NO	1	1	1	1	1	1	2	2	1	1	1	1	1	1	1	1	1	1	2	2	1	1	1	2	2	1	1	1	2	0	1	0	0	1	0	0	0	0	0	1	1	1	1	1	1	1	0	0
GCF_000707985.1_Kleb_pneu_BIDMC_33B_V1	NO	0	0	1	1	1	1	2	1	1	1	1	1	1	1	1	1	1	1	1	2	0	1	1	2	2	1	1	2	0	0	1	1	0	0	2	0	0	0	0	1	1	1	1	0	1	1	0	0
GCF_000409125.1_gkp31v01	NO	0	0	0	0	1	0	2	1	1	1	1	1	1	1	0	1	1	1	0	0	0	1	2	2	0	1	0	0	0	0	1	0	0	0	0	0	0	0	0	0	0	1	1	0	1	1	0	0
GCF_000788005.1_ASM78800v1	NO	1	1	1	1	1	1	2	2	1	1	1	1	1	1	1	1	1	1	1	2	0	1	1	2	2	1	2	2	2	0	1	1	2	2	2	1	1	2	0	1	1	1	1	1	1	1	0	0
GCF_000785005.1_ASM78500v1	NO	1	1	1	1	1	1	2	2	1	1	1	1	1	1	1	1	1	1	2	2	1	1	1	2	0	1	2	2	2	0	1	0	0	1	2	0	0	0	0	1	1	1	1	1	1	1	0	0
GCF_000763925.1_CDPH5262-4	NO	1	1	1	1	1	1	2	2	1	1	1	1	1	1	1	1	1	1	0	2	1	1	1	2	2	1	2	0	2	0	1	0	2	2	2	1	1	2	0	1	1	1	1	1	1	1	0	0
GCF_000958975.1_matepair01	NO	0	0	1	1	1	1	2	2	1	1	1	1	1	1	1	1	1	1	0	0	0	1	1	2	2	1	0	0	0	0	1	0	0	0	2	1	1	2	0	1	1	1	1	0	1	1	0	0
GCF_000567605.1_Kleb_pneu_BWH_15_V2	NO	1	1	0	1	1	1	2	2	1	1	1	1	1	1	1	1	1	1	2	2	1	1	1	2	2	1	2	2	2	0	1	0	0	1	0	0	0	0	0	1	1	1	1	1	1	1	0	0
GCF_000474635.1_Kp303K1.0	NO	1	1	1	1	1	1	2	2	1	1	1	1	1	1	1	1	1	1	0	0	1	1	1	2	0	1	1	0	2	0	1	0	0	1	0	0	0	0	0	1	1	1	1	1	1	1	0	0
GCF_000763935.1_CDPH3823-4	NO	1	1	1	1	1	1	2	1	1	1	1	1	1	1	1	1	1	1	0	0	0	0	2	2	2	1	0	0	0	0	1	0	0	0	0	0	0	2	0	0	0	1	1	0	1	1	0	0
GCF_001185915.1_Kleb_pneu_CHS136_V1	NO	1	1	1	1	1	1	2	2	1	1	1	1	1	1	1	1	1	1	2	2	1	1	1	2	0	1	2	2	2	0	1	0	0	1	2	0	0	0	0	1	1	0	1	1	1	1	0	0
GCF_000958965.1_matepair4	NO	0	0	1	1	1	1	2	1	1	1	1	1	1	1	1	0	1	1	0	0	0	1	1	2	0	1	0	0	0	0	1	0	0	0	0	0	0	0	0	0	0	1	1	0	1	1	0	0
GCF_000567405.1_Kleb_pneu_BIDMC_11_V2	NO	1	1	1	1	1	1	2	2	1	1	1	1	1	1	1	1	1	1	0	0	1	1	1	2	0	1	2	0	0	0	1	0	0	1	0	0	0	0	1	1	1	1	1	1	1	1	0	0
GCF_000412575.2_B5055.1	NO	1	1	1	1	1	1	2	2	1	1	1	1	1	1	1	1	1	1	0	0	0	1	1	2	2	1	0	0	0	1	1	1	2	2	2	1	1	2	0	1	1	1	1	1	1	1	0	0
GCF_000567745.1_Kleb_pneu_MGH_35_V1	NO	0	1	1	1	1	1	1	1	1	1	1	1	1	1	1	1	1	1	0	0	0	1	1	2	0	1	0	0	0	0	1	0	0	0	0	1	1	2	0	0	0	0	1	0	1	1	0	0
GCF_000688155.1_Kleb_pneu_MGH_63_V1	NO	0	0	1	1	1	1	2	1	1	1	1	1	1	1	1	1	1	1	0	1	0	1	1	2	2	1	0	0	0	0	1	0	0	0	2	0	1	0	0	1	1	1	1	1	1	1	0	0
GCF_000163455.1_ASM16345v1	NO	1	1	1	1	1	1	2	1	1	1	1	1	1	1	1	1	1	1	0	2	1	1	1	2	0	1	2	0	0	0	1	1	0	1	2	0	0	0	0	1	1	1	1	0	1	1	0	0
GCF_000956395.1_CDPH_3020-4	NO	0	0	1	1	1	1	2	1	1	1	1	1	1	1	1	1	1	1	0	0	0	1	1	2	0	1	0	0	0	0	1	0	0	0	0	0	0	0	0	0	0	1	1	0	1	1	0	0
GCF_001185865.1_Kleb_pneu_CHS175_V1	NO	0	0	1	1	1	1	2	1	1	1	1	1	1	1	1	1	1	1	0	0	0	1	1	2	0	1	0	0	0	0	1	1	0	0	2	1	1	2	0	0	0	1	1	0	1	1	0	0
GCF_000956385.1_CDPH3707-4	NO	0	0	1	1	1	1	2	1	1	1	1	1	1	1	1	1	1	1	0	0	0	1	2	2	0	1	0	0	0	0	1	1	0	0	2	1	1	2	0	0	1	0	1	0	1	1	0	0
GCF_001022175.1_ASM102217v1	NO	0	1	1	1	1	1	1	2	1	1	1	1	1	1	1	1	1	1	0	2	0	1	1	2	2	1	0	0	0	0	1	0	0	0	2	0	0	0	0	0	1	1	1	0	1	1	0	0
GCF_001908675.1_ASM190867v1	NO	0	1	1	1	1	1	2	2	1	1	1	1	1	1	1	1	1	1	0	0	0	1	1	2	2	1	0	0	0	0	1	1	1	2	2	1	1	2	0	0	1	1	1	0	1	1	0	0
GCF_000009885.1_ASM988v1	NO	1	1	1	1	1	1	2	2	1	1	1	1	1	1	1	1	1	1	2	2	1	1	1	2	2	1	2	2	2	0	1	0	2	1	2	0	0	0	0	1	1	1	1	1	1	1	0	0
GCF_001908595.1_ASM190859v1	NO	0	1	1	1	1	1	2	2	1	1	1	1	1	1	1	1	1	1	0	0	0	1	1	2	2	1	0	0	0	0	1	0	0	1	0	0	0	0	0	1	1	1	1	1	1	1	0	0
GCF_000981955.1_ASM98195v1	NO	1	1	1	1	1	1	2	2	1	1	1	1	1	1	1	1	1	1	2	2	1	1	1	2	2	1	2	1	0	0	1	0	0	0	2	0	0	2	0	1	1	1	1	1	1	1	0	0
GCF_000826585.2_ASM82658v2	NO	1	0	1	1	1	1	2	1	1	1	1	1	1	1	1	1	1	1	0	2	0	1	1	2	2	1	0	0	0	0	1	0	0	0	2	1	1	2	0	1	1	1	1	0	1	1	0	0
GCF_000968155.1_ASM96815v1	NO	1	1	1	1	1	1	2	2	1	1	1	1	1	1	1	1	1	1	2	2	1	1	1	2	2	1	2	0	2	0	1	1	2	2	0	1	1	2	0	1	1	1	1	1	1	1	0	0
GCF_001908625.1_ASM190862v1	NO	1	0	1	1	1	1	2	2	1	1	1	1	1	1	1	1	1	1	0	2	0	1	1	2	2	1	2	0	2	0	1	1	0	0	0	1	1	2	0	1	1	1	1	0	1	1	0	0
GCF_000982205.1_ASM98220v1	NO	0	1	1	1	1	1	2	1	1	1	1	1	1	1	1	1	1	1	0	2	0	1	1	2	0	1	0	0	0	0	1	0	0	0	0	0	0	0	0	0	0	1	1	0	1	1	0	0
GCF_000958955.1_matepair02	NO	0	0	1	1	1	1	2	2	1	1	1	1	1	1	1	1	1	1	2	0	0	1	1	2	0	1	0	0	0	0	1	0	2	2	0	0	0	0	0	0	1	1	1	0	1	1	0	0
GCF_000764615.1_ASM76461v1	NO	0	1	1	1	1	1	2	1	1	1	1	1	1	1	1	1	1	1	0	2	0	1	2	2	0	1	0	0	0	0	1	1	0	0	0	0	0	2	0	0	1	1	1	0	1	1	1	0
GCF_000742755.1_ASM74275v1	NO	1	1	1	1	1	1	2	2	1	1	1	1	1	1	1	1	1	1	0	0	0	1	1	2	0	1	0	2	0	0	1	0	2	2	2	0	0	0	0	0	1	1	1	0	1	1	0	0
GCF_001511715.1_ERS822446	NO	0	0	1	1	1	0	1	1	1	1	1	1	1	1	0	1	1	1	0	0	0	1	1	1	0	1	0	0	0	0	1	0	0	0	0	0	0	0	0	0	0	1	1	0	1	1	0	0
GCF_000417385.1_gkp51v01	NO	1	1	1	1	1	1	2	1	1	1	1	1	1	1	1	1	1	1	0	0	1	1	1	2	2	1	0	0	0	0	1	0	0	1	0	0	0	0	0	1	1	1	1	1	1	1	0	0
GCF_000441855.1_LCT-KP289_for_vertion_2.04_of_Klebsiella_pneumoniae_genome	NO	1	1	1	1	1	1	2	2	1	1	1	1	1	1	1	1	1	1	2	2	1	1	1	2	0	1	2	0	2	0	1	1	2	2	2	1	1	2	0	1	1	1	1	1	1	1	0	0
GCF_000406685.1_gkp34v01	NO	0	1	1	1	1	1	2	2	1	1	1	1	1	1	1	1	1	1	2	2	1	1	1	2	2	1	2	2	2	0	1	0	2	0	0	0	0	0	0	0	1	1	1	0	1	1	0	0
GCF_000742135.1_ASM74213v1	NO	1	1	1	1	1	1	2	2	1	1	1	1	1	1	1	1	1	1	2	2	1	1	1	2	0	1	2	0	2	0	1	1	2	2	2	1	1	2	0	1	1	1	1	1	1	1	0	0
GCF_001182665.1_KpVA-15	NO	1	1	1	1	1	1	2	2	1	1	1	1	1	1	1	1	1	1	2	2	0	1	1	2	2	1	0	0	2	1	1	1	2	2	2	1	1	2	0	1	1	1	1	1	1	1	0	0
GCF_000982085.1_ASM98208v1	NO	1	1	1	1	1	1	2	2	1	1	1	1	1	1	1	1	1	1	2	2	1	1	1	2	2	1	2	2	2	0	1	0	2	0	2	0	0	0	0	1	1	1	1	1	1	1	0	0
GCF_000567285.1_Kleb_pneu_BIDMC_18D_V2	NO	1	1	1	1	1	1	2	2	1	1	1	1	1	1	1	1	1	1	2	2	1	1	1	2	0	1	2	2	2	0	1	0	0	1	0	0	0	0	0	1	1	1	1	1	1	1	0	0
GCF_000694755.1_Kleb_pneu_MGH_79_V1	NO	0	1	1	1	1	1	2	2	1	1	1	1	1	1	1	1	1	1	0	0	0	1	1	2	2	1	0	0	2	0	1	0	0	0	2	1	1	1	0	1	1	0	1	0	1	1	0	0
GCF_000699425.1_7699	NO	0	0	1	1	1	1	2	1	1	1	1	1	1	1	1	1	1	1	0	0	0	1	1	2	2	1	0	0	0	0	1	0	0	0	0	0	0	0	0	0	0	1	1	0	1	1	0	0
GCF_000784985.1_ASM78498v1	NO	1	1	1	1	1	1	2	2	1	1	1	1	1	1	1	1	1	1	0	0	0	1	1	2	2	1	0	0	0	0	1	0	0	0	0	0	0	2	0	1	1	1	1	1	1	1	0	0
GCF_000474015.1_ASM47401v1	NO	0	0	1	1	1	1	2	1	1	1	1	1	1	1	1	1	1	1	0	2	0	1	2	2	0	1	2	0	0	0	1	0	0	0	2	0	0	0	0	0	0	1	1	0	1	1	0	0
GCF_000943155.1_NOVST	NO	0	0	1	1	1	1	2	1	1	1	1	1	1	1	1	1	1	1	0	2	0	1	1	1	0	1	0	0	0	0	1	1	0	0	0	1	1	2	0	0	1	1	1	0	1	1	0	0
GCF_001185745.1_Kleb_pneu_CHS238_V1	NO	0	0	1	1	1	1	1	1	1	1	1	1	1	1	1	1	1	1	0	0	0	1	2	2	0	1	0	0	0	0	1	0	0	0	0	0	0	0	0	0	0	1	1	0	1	1	0	0
GCF_000445405.1_ASM44540v1	NO	0	0	1	1	1	1	2	2	1	1	1	1	1	1	1	1	1	1	0	1	0	1	1	2	2	1	0	0	2	0	1	0	0	0	0	0	0	0	0	1	1	1	1	0	1	1	0	0
GCF_000263095.1_Klebphe1.0	NO	1	1	1	1	1	1	2	2	1	1	1	1	1	1	1	1	1	1	2	2	0	1	1	2	2	1	0	0	0	0	1	1	2	2	2	1	1	2	0	1	1	1	1	1	1	1	0	0
GCF_000585915.1_KP2-R	NO	1	1	1	1	1	1	2	2	1	1	1	1	1	1	1	1	1	1	2	2	1	1	1	2	2	1	2	2	2	1	1	1	2	2	2	1	1	2	0	1	1	1	1	1	1	1	0	0
GCF_001185825.1_Kleb_pneu_CHS187_V1	NO	0	1	1	1	1	1	2	2	1	1	1	1	1	1	1	1	1	1	0	1	1	1	1	2	2	1	2	0	0	0	1	0	0	1	2	0	0	0	0	1	1	1	1	0	1	1	0	0
GCF_000406705.1_gkp37v01	NO	0	0	1	1	1	1	2	1	1	1	1	1	1	1	1	1	1	1	0	0	0	1	1	2	0	1	0	0	0	0	1	0	0	0	2	1	1	2	0	1	1	1	1	0	1	1	0	0
GCF_000567545.1_Kleb_pneu_BWH_41_V1	NO	0	1	1	1	1	1	2	2	1	1	1	1	1	1	1	0	1	1	0	2	0	1	1	2	2	1	0	0	2	1	1	0	0	2	0	1	1	2	1	0	0	1	1	0	1	1	0	0
GCF_001904405.4_ASM190440v4	NO	0	1	1	1	1	1	2	1	1	1	1	1	1	1	1	1	1	1	0	2	0	1	1	1	0	1	0	0	0	1	1	1	0	2	2	1	1	2	0	0	1	1	1	0	1	1	0	0
GCF_000982045.1_ASM98204v1	NO	0	1	1	1	1	1	2	2	1	1	1	1	1	1	1	1	1	1	1	2	0	1	1	2	0	1	2	2	0	0	1	0	2	2	0	0	0	0	0	0	1	1	1	0	1	1	0	0
GCF_000567585.1_Kleb_pneu_BWH_22_V2	NO	0	0	1	1	1	1	1	1	1	1	1	1	1	1	1	1	1	1	0	0	0	1	2	2	0	1	0	0	0	0	0	0	0	0	0	0	0	0	0	0	0	1	1	0	1	1	0	0
GCF_000785625.1_ASM78562v1	NO	0	0	1	1	1	1	2	2	1	1	1	1	1	1	1	1	1	1	2	2	1	1	1	2	2	1	2	0	2	0	1	0	0	0	2	0	0	0	0	1	1	1	1	0	1	1	0	0
GCF_001511215.1_ERS822474	NO	1	1	1	1	1	1	2	2	1	1	1	1	1	1	1	1	1	1	2	2	1	1	1	2	2	1	2	0	2	1	1	1	2	2	2	1	1	2	0	1	1	1	1	1	1	1	0	0
GCF_001185985.1_Kleb_pneu_CHS119_V1	NO	0	0	1	1	1	1	2	2	1	1	1	1	1	1	1	1	1	1	0	2	0	1	1	2	2	1	2	0	0	0	1	0	0	0	0	0	0	0	0	1	1	1	1	0	1	1	0	0
GCF_000784945.1_ASM78494v1	NO	0	0	1	1	1	1	2	1	1	1	1	1	1	1	1	1	1	1	0	0	0	1	1	2	0	1	0	0	0	0	1	0	0	0	0	0	0	0	0	0	0	1	1	0	1	1	0	0
GCF_000417065.1_gkp14v01	NO	0	0	1	1	1	1	0	1	1	1	1	1	1	1	1	1	1	1	2	1	0	1	1	2	0	1	0	0	0	0	1	0	0	0	0	0	0	0	0	0	1	0	1	0	1	1	0	0
GCF_001185835.1_Kleb_pneu_CHS178_V1	NO	0	0	1	1	1	1	2	1	1	1	1	1	1	1	1	1	1	1	0	0	0	1	2	2	2	1	0	0	0	0	1	0	0	0	0	0	0	0	0	0	0	1	1	0	1	1	0	0
GCF_000316245.2_MTE2_ImprovedAssembly	NO	0	0	1	1	1	1	0	1	1	1	1	1	1	1	1	1	1	1	2	1	0	1	1	2	0	1	0	0	0	0	1	0	0	0	0	0	0	0	0	0	1	1	1	0	1	1	0	0
GCF_000255975.2_ASM25597v2	NO	0	1	1	1	1	1	2	2	1	1	1	1	1	1	1	1	1	1	2	2	0	1	1	2	0	1	0	0	0	1	1	0	2	2	0	1	1	2	0	1	1	1	1	1	1	1	0	0
GCF_001185925.1_Kleb_pneu_CHS130_V1	NO	0	0	1	1	1	1	1	1	1	1	1	1	1	1	1	0	1	1	0	0	0	1	1	2	0	1	0	0	0	0	1	0	0	0	0	0	0	0	0	0	0	0	1	0	1	1	0	0
GCF_000688195.1_Kleb_pneu_UCI_60_V1	NO	0	0	1	1	1	1	1	1	1	1	1	1	1	1	1	1	1	1	0	2	1	1	1	2	0	1	2	0	0	0	1	0	0	0	2	1	1	1	0	0	0	1	1	0	1	1	0	0
GCF_000585895.1_KP4-R	NO	0	0	1	1	1	1	2	1	1	1	1	1	1	1	1	1	1	1	0	0	0	1	1	2	2	1	0	0	0	0	1	0	0	0	2	1	1	2	0	0	1	1	1	0	1	1	0	0
GCF_001511635.1_ERS822453	NO	0	1	1	1	1	1	2	2	1	1	1	1	1	1	1	1	1	1	0	2	1	1	1	2	0	1	2	0	2	0	1	1	2	2	2	1	1	2	0	1	1	1	1	1	1	1	0	0
GCF_001511295.1_ERS822461	NO	0	0	1	1	1	1	2	1	1	1	1	1	1	1	1	1	1	1	0	0	0	1	1	2	0	1	0	0	0	0	1	0	0	0	0	0	0	0	0	0	0	1	1	0	1	1	0	0
GCF_001511355.1_ERS822444	NO	0	0	1	1	1	1	2	1	1	1	1	1	1	1	1	1	1	1	2	2	1	1	1	2	2	1	2	2	2	0	1	0	0	0	0	0	0	0	0	0	1	1	0	0	1	1	0	0
GCF_001185945.1_Kleb_pneu_CHS124_V1	NO	0	1	1	1	1	1	0	0	1	1	1	1	1	1	1	1	1	1	0	0	0	1	1	2	0	1	2	0	0	1	1	1	0	2	2	1	1	2	0	0	1	1	1	0	1	1	0	0
GCF_001032615.1_Kleb_pneu_CHS189_V1	NO	0	0	1	1	1	1	2	1	1	1	1	1	1	1	1	1	1	1	0	0	0	1	1	2	2	1	0	0	0	0	0	1	0	0	2	1	1	2	0	0	0	1	1	0	1	1	0	0
GCF_001511535.1_ERS822468	NO	1	1	1	1	1	1	2	2	1	1	1	1	1	1	1	1	1	1	2	2	1	1	1	2	0	1	2	2	1	0	1	0	0	1	0	1	0	0	0	1	1	1	1	1	1	1	0	0
GCF_000567645.1_Kleb_pneu_MGH_47_V1	NO	1	1	1	1	1	1	2	2	1	1	1	1	1	1	1	1	1	1	0	0	0	1	1	2	2	1	0	0	2	0	1	0	2	0	2	0	0	0	0	0	1	1	1	0	1	1	0	0
GCF_000710095.1_ASM71009v1	NO	0	1	1	1	1	1	2	2	1	1	1	1	1	1	1	1	1	1	1	2	0	1	1	2	2	1	2	2	0	0	1	0	2	2	0	0	0	0	0	0	1	1	1	0	1	1	0	0
GCF_000773875.1_gdodcwi15_v01	NO	1	1	1	1	1	1	2	2	1	1	1	1	1	1	1	1	1	1	2	2	0	1	1	2	2	1	0	0	2	1	1	1	2	2	2	1	1	2	0	1	1	1	1	1	1	1	0	0
GCF_000971075.1_ASM97107v1	NO	0	1	1	1	1	1	1	1	1	1	1	1	1	1	1	1	1	1	2	2	2	1	1	2	2	1	0	0	2	0	1	0	0	0	2	0	0	0	0	0	0	1	1	0	1	1	0	0
GCF_000409085.1_gkp15v01	NO	0	1	1	1	1	1	2	1	1	1	1	1	1	1	1	1	1	1	0	2	0	1	2	2	2	1	0	0	0	0	1	0	0	0	0	1	1	2	0	0	0	1	1	0	1	1	0	0
GCF_000409005.1_gkp33v01	NO	0	1	1	1	1	1	2	2	1	1	1	1	1	1	1	1	1	1	2	2	1	1	1	2	0	1	2	2	2	0	1	0	2	0	2	0	0	0	0	1	1	1	1	0	1	1	0	0
GCF_000775395.1_ASM77539v1	NO	1	1	1	1	1	1	2	2	1	1	1	1	1	1	1	1	1	1	2	2	1	1	1	2	2	1	2	2	2	1	1	1	2	2	2	1	1	2	0	1	1	1	1	1	1	1	0	0
GCF_000281275.1_KPNIH5_1	NO	0	0	1	1	1	0	2	1	1	1	1	1	1	1	1	1	1	1	0	0	0	1	1	2	0	1	0	0	0	0	0	0	0	0	0	0	0	0	0	0	0	1	1	0	1	1	0	0
GCF_000597905.1_ASM59790v1	NO	0	0	1	1	1	1	1	1	1	1	1	1	1	1	1	1	1	1	0	0	1	1	1	2	2	1	0	0	0	0	1	1	0	0	2	1	1	1	0	0	0	1	1	0	1	1	0	0
GCF_001904455.4_ASM190445v4	NO	1	1	1	1	1	1	2	2	1	1	1	1	1	1	1	1	1	1	2	2	1	1	1	2	0	1	2	2	2	0	1	0	0	1	2	0	0	0	0	1	1	1	1	1	1	1	0	0
GCF_000567245.1_Kleb_pneu_BIDMC_34_V1	NO	1	1	1	1	1	1	2	2	1	1	1	1	1	1	1	1	1	1	2	2	0	1	1	2	2	1	0	0	0	0	1	1	0	1	2	1	1	2	0	1	1	1	1	1	1	1	0	0
GCF_000349265.2_KPBAA1705_01152013	NO	1	1	1	1	1	1	2	2	1	1	1	1	1	1	1	1	1	1	2	2	1	1	1	2	2	1	2	2	2	0	1	0	2	1	2	0	0	0	0	1	1	1	1	1	1	1	0	0
GCF_000417425.1_gkp52v01	NO	1	1	1	1	1	1	2	2	1	1	1	1	1	1	1	1	1	1	2	2	0	1	1	2	2	1	0	0	0	1	1	1	2	2	2	1	1	2	0	1	1	1	1	1	1	1	0	0
GCF_001511395.1_ERS822472	NO	0	0	1	1	1	1	2	2	1	1	1	1	1	1	1	1	1	1	0	0	0	1	1	2	0	1	0	0	0	0	1	0	0	0	0	0	0	0	0	1	1	1	1	1	1	1	0	0
GCF_001182545.1_KpVA-9	NO	1	1	1	1	1	1	2	2	1	1	1	1	1	1	1	1	1	1	2	2	0	1	1	2	2	1	2	2	2	0	1	0	0	1	2	0	0	0	0	1	1	1	1	1	1	1	0	0
GCF_000401195.1_gkp2v01	NO	1	1	1	1	1	1	2	2	1	1	1	1	1	1	1	1	1	1	2	2	1	1	1	2	0	1	2	2	2	0	0	0	0	1	0	0	0	0	0	1	1	1	1	1	1	1	0	0
GCF_000417265.2_ASM41726v2	NO	0	0	0	0	1	0	1	1	1	1	1	1	1	1	0	1	1	1	0	0	0	1	1	1	0	1	0	0	0	0	1	0	0	0	0	0	0	0	0	0	0	1	1	0	1	1	0	0
GCF_001032435.1_Kleb_pneu_CHS176_V1	NO	1	1	1	1	1	1	2	1	1	1	1	1	1	1	1	1	1	1	2	1	0	1	2	2	2	1	0	2	0	0	1	1	0	2	2	1	1	2	0	0	1	1	1	0	1	1	0	0
GCF_001511595.1_ERS822460	NO	1	1	1	1	1	1	2	2	1	1	1	1	1	1	1	1	1	1	2	2	1	1	1	2	2	1	2	0	2	1	1	1	2	2	2	1	1	2	0	1	1	1	1	1	1	1	0	0
GCF_000567425.1_Kleb_pneu_BIDMC_7B_V2	NO	1	1	1	1	1	1	2	2	1	1	1	1	1	1	1	1	1	1	2	2	1	1	1	2	0	1	2	2	2	1	1	1	2	2	2	1	1	2	0	1	1	1	1	1	1	1	0	0
GCF_000567565.1_Kleb_pneu_BWH_36_V1	NO	1	1	1	1	1	1	2	2	1	1	1	1	1	1	0	1	1	1	0	0	0	1	1	2	2	1	0	0	2	0	1	1	2	2	2	1	1	2	0	1	1	1	1	1	1	1	0	0
GCF_000474865.1_Kleb_pneu_BIDMC_18C_V1_PacBio	NO	1	1	1	1	1	1	2	2	1	1	1	1	1	1	1	1	1	1	2	2	1	1	1	2	0	1	2	2	2	0	1	0	0	1	2	0	0	0	1	1	1	1	1	1	1	1	0	0
GCF_001182625.1_KpVA-13	NO	1	1	1	1	1	1	2	2	1	1	1	1	1	1	1	1	1	1	2	2	1	1	1	2	2	1	2	0	2	1	1	1	2	2	2	1	1	2	0	1	1	1	1	1	1	1	0	0
GCF_000417305.1_gkp7v01	NO	0	0	1	1	1	1	1	1	1	1	1	1	1	1	1	1	1	1	0	0	0	1	1	1	0	1	0	0	0	0	0	0	0	0	0	0	0	0	0	0	0	1	1	0	1	1	0	0
GCF_000567665.1_Kleb_pneu_MGH_45_V1	NO	0	0	1	1	1	1	2	1	1	1	1	1	1	1	1	1	1	1	0	0	0	1	1	1	0	1	2	0	0	0	0	0	0	0	0	0	0	0	0	0	0	1	1	0	1	1	0	0
GCF_000567325.1_Kleb_pneu_BIDMC_14_V2	NO	0	0	1	1	1	1	2	2	1	1	1	1	1	1	1	1	1	1	2	2	1	1	1	2	2	1	2	2	2	0	1	0	2	1	2	0	0	0	0	1	1	1	1	1	1	1	0	0
GCF_000567345.1_Kleb_pneu_BIDMC_13_V1	NO	1	1	1	1	1	1	2	2	1	1	1	1	1	1	1	1	1	1	2	2	1	1	1	2	2	1	2	2	2	0	1	0	0	1	2	0	0	0	0	1	1	1	1	1	1	1	0	0
GCF_001032365.1_Kleb_pneu_CHS172_V1	NO	0	0	1	1	1	1	2	2	1	1	1	1	1	1	1	1	1	1	0	2	0	1	1	2	2	1	0	0	0	0	1	0	0	0	0	0	0	0	0	0	0	1	1	0	1	1	0	0
GCF_000699325.1_4541-2	NO	1	1	1	1	1	1	2	2	1	1	1	1	1	1	1	1	1	1	2	2	1	1	1	2	0	1	2	2	0	0	1	0	0	0	0	0	0	0	1	1	1	1	1	1	1	1	0	0
GCF_001032455.1_Kleb_pneu_CHS179_V1	NO	1	1	1	1	1	1	0	0	1	1	1	1	0	1	1	1	1	1	0	0	0	1	1	2	2	1	0	0	0	0	1	0	0	1	2	0	0	0	0	1	1	1	1	1	1	1	0	0
GCF_001032445.1_Kleb_pneu_CHS177_V1	NO	0	0	1	1	1	1	2	2	1	1	1	1	1	1	1	1	1	1	2	1	1	1	1	2	2	1	2	2	2	0	1	0	2	1	2	0	0	0	0	1	1	1	1	1	1	1	0	0
GCF_000406385.1_gkp47v01	NO	0	0	1	1	1	1	2	2	1	1	1	1	1	1	1	1	1	1	0	2	0	1	1	2	2	1	0	0	0	0	1	0	0	0	0	0	0	0	0	0	0	1	1	0	1	1	0	0
GCF_000787995.1_ASM78799v1	NO	1	1	1	1	1	1	2	2	1	1	1	1	1	1	1	1	1	1	2	2	0	1	1	2	2	1	2	2	2	0	1	0	0	0	0	0	0	0	0	1	1	1	1	1	1	1	0	0
GCF_000417345.1_gkp9v01	NO	1	1	1	1	1	1	2	2	1	1	1	1	1	1	1	1	1	1	0	2	0	1	1	2	2	1	0	0	0	0	1	0	0	2	2	1	1	2	0	1	1	1	1	0	1	1	0	0
GCF_001511155.1_ERS822470	NO	0	0	1	1	1	1	1	2	1	1	1	1	1	1	1	1	1	1	0	0	0	1	1	2	2	1	0	0	0	0	1	0	0	0	0	0	0	0	0	0	1	1	1	0	1	1	0	0
GCF_001032505.1_Kleb_pneu_CHS181_V1	NO	0	0	1	1	1	1	2	2	1	1	1	1	1	1	1	1	1	1	0	0	0	1	1	2	2	1	0	0	0	0	1	1	2	0	2	1	1	2	0	1	1	1	1	0	1	1	0	0
GCF_000694895.1_Kleb_pneu_UCI_63_V1	NO	1	1	1	1	1	1	2	2	1	1	1	1	1	1	1	1	1	1	0	2	0	1	1	2	0	1	0	0	0	0	1	1	2	2	2	1	1	2	0	1	1	1	1	1	1	1	0	0
GCF_000567685.1_Kleb_pneu_MGH_43_V1	NO	1	1	1	1	1	1	2	2	1	1	1	1	1	1	1	1	1	1	2	2	1	1	1	2	2	1	2	0	2	1	1	1	2	2	2	1	1	2	0	1	1	1	1	1	1	1	0	0
GCF_001032375.1_Kleb_pneu_CHS173_V1	NO	0	1	1	1	1	1	0	0	1	1	1	1	1	1	1	1	1	1	0	0	0	1	1	2	0	1	2	0	0	0	1	1	0	2	2	1	1	2	0	0	1	1	1	0	1	1	0	0
GCF_000417365.1_gkp50v01	NO	0	0	0	0	1	0	1	1	1	1	1	1	1	1	0	1	1	1	0	0	0	1	1	1	0	1	0	0	0	0	1	0	0	0	0	0	0	0	0	0	0	1	1	0	1	1	0	0
GCF_000406825.1_gkp39v01	NO	0	1	1	1	1	1	2	1	1	1	1	1	1	1	1	0	1	1	0	1	0	1	1	2	0	1	0	0	1	0	0	0	0	0	2	1	1	2	0	0	0	1	1	0	1	1	0	0
GCF_000223435.1_ASM22343v2	NO	0	1	1	1	1	1	0	0	1	1	1	1	1	1	1	1	1	1	0	0	1	1	1	2	2	1	2	0	0	1	1	1	2	2	2	1	1	2	0	0	1	1	1	0	1	1	0	0
GCF_000406645.1_gkp46v01	NO	1	1	1	1	1	1	2	2	1	1	1	1	1	1	1	1	1	1	2	2	1	1	1	2	0	1	2	0	2	0	1	1	2	0	2	1	1	2	0	1	1	1	1	1	1	1	0	0
GCF_001032145.1_Kleb_pneu_CHS160_V1	NO	0	1	1	1	1	1	2	2	1	1	1	1	1	1	1	1	1	1	0	2	0	1	1	2	0	1	0	0	0	0	1	1	2	2	2	1	1	2	0	1	1	1	1	1	1	1	0	0
GCF_000688635.1_Kleb_pneu_CHS_08_V1	NO	1	1	1	1	1	1	2	2	1	1	1	1	1	1	1	1	1	1	2	2	1	1	1	2	0	1	2	2	2	0	1	0	0	1	0	0	0	0	1	1	1	1	1	1	1	1	0	0
GCF_000722485.1_ASM72248v1	NO	1	1	1	1	1	1	2	2	1	1	1	1	1	1	1	0	1	1	0	0	0	1	1	2	0	1	2	0	0	0	1	0	0	2	2	0	0	0	0	0	1	1	1	0	1	1	0	0
GCF_000406625.1_gkp44v01	NO	0	1	1	1	1	1	2	2	1	1	1	1	1	1	1	1	1	1	0	2	1	1	1	2	0	1	0	0	0	0	1	1	2	2	0	1	1	2	0	1	1	1	1	1	1	1	0	0
GCF_000567525.1_Kleb_pneu_UCI_1_V1	NO	1	1	1	1	1	1	2	2	1	1	1	1	1	1	1	1	1	1	2	2	1	1	1	2	0	1	2	2	2	0	1	0	0	1	0	0	0	0	1	1	1	1	1	1	1	1	0	0
GCF_000406545.1_gkp45v01	NO	0	1	1	1	1	1	1	1	1	1	1	1	1	1	1	1	1	1	0	1	0	1	1	2	0	1	0	0	2	0	1	0	0	0	2	0	0	0	0	0	1	1	1	0	1	1	0	0
GCF_001904335.4_ASM190433v4	NO	1	1	1	1	1	1	2	2	1	1	1	1	1	1	1	1	1	1	2	2	1	1	1	2	2	1	2	2	2	0	1	0	2	1	2	0	0	0	0	1	1	1	1	1	1	1	0	0
GCF_000441835.1_LCT-KP182_for_vertion_2.04_of_Klebsiella_pneumoniae_genome	NO	1	1	1	1	1	1	2	2	1	1	1	1	1	1	1	1	1	1	1	2	1	1	1	2	2	1	2	2	2	0	1	0	2	1	2	0	0	0	0	1	1	1	1	1	1	1	0	0
GCF_000706605.1_Kleb_pneu_BIDMC_10_V2	NO	1	1	1	1	1	1	2	2	1	1	1	1	1	1	1	1	1	1	2	2	1	1	1	2	0	1	2	2	2	1	1	1	2	2	2	1	1	2	0	1	1	1	1	1	1	1	0	0
GCF_000709185.1_VAKP278v01	NO	0	0	1	1	1	1	2	1	1	1	1	1	1	1	1	1	1	1	0	0	0	1	1	2	0	1	0	0	0	0	1	1	0	0	2	1	1	2	0	0	0	1	1	0	1	1	0	0
GCF_000694835.1_Kleb_pneu_UCI_59_V1	NO	1	1	1	1	1	1	2	2	1	1	1	1	1	1	1	1	1	1	0	2	1	1	1	2	2	1	2	2	2	0	1	0	2	1	0	0	0	0	0	1	1	1	1	1	1	1	0	0
GCF_001032275.1_Kleb_pneu_CHS166_V1	NO	0	0	1	1	1	1	2	1	1	1	1	1	1	1	1	1	1	1	0	0	0	1	1	2	0	1	0	0	0	0	1	0	0	0	0	0	0	0	1	0	0	1	1	0	1	1	0	0
GCF_000409735.1_Klebsiella_pneumonia_G5-2_Genome_sequencing	NO	1	1	1	1	1	1	2	2	1	1	1	1	1	1	1	1	1	1	2	0	1	1	1	2	2	1	2	2	2	0	1	0	2	1	2	0	0	0	0	1	1	1	1	1	1	1	0	0
GCF_000699405.1_4006	NO	1	1	1	1	1	1	2	2	1	1	1	1	1	1	1	1	1	1	2	2	1	1	1	2	2	1	2	0	2	1	1	1	2	2	2	1	1	2	0	1	1	1	1	1	1	1	0	0
GCF_001517725.1_ASM151772v1	NO	0	0	1	1	1	1	2	1	1	1	1	1	1	1	1	1	1	1	0	0	0	1	1	2	0	1	0	0	0	0	1	0	0	0	0	0	0	0	0	0	0	1	1	0	1	1	0	0
GCF_000694915.1_Kleb_pneu_UCI_67_V1	NO	1	1	1	1	1	1	2	2	1	1	1	1	1	1	1	1	1	1	2	2	0	1	1	2	2	1	2	2	2	0	1	0	0	1	2	0	0	0	0	1	1	1	1	1	1	1	0	0
GCF_000240185.1_ASM24018v2	NO	0	0	1	1	1	1	2	2	1	1	1	1	1	1	1	1	1	1	0	2	0	1	1	2	0	1	2	2	0	0	1	0	2	2	0	0	0	0	0	0	1	1	1	0	1	1	0	0
GCF_000417245.1_gkp20v01	NO	0	0	0	0	1	0	1	1	1	1	1	1	1	1	0	1	1	1	0	0	0	1	1	2	0	1	0	0	0	0	0	0	0	0	0	0	0	0	0	0	0	1	1	0	1	1	0	0
GCF_000633735.1_Kleb_pneu_CHS_60_V1	NO	0	1	1	1	1	1	2	2	1	1	1	1	1	1	1	1	1	1	1	2	1	1	1	2	0	1	2	2	2	0	1	0	0	1	0	0	0	0	1	1	1	1	1	1	1	1	0	0
GCF_000709165.1_1601080v01	NO	0	0	1	1	1	1	2	1	1	1	1	1	1	1	1	1	1	1	2	2	0	1	1	2	0	1	2	2	0	0	0	0	0	0	0	0	0	0	0	0	0	1	1	0	1	1	0	0
GCF_001663455.1_ASM166345v1	NO	0	1	1	1	1	1	2	2	1	1	1	1	1	1	1	1	1	1	0	2	1	1	1	2	0	1	2	0	2	1	1	1	2	2	0	1	1	2	0	1	1	1	1	1	1	1	0	0
GCF_000567505.1_Kleb_pneu_BIDMC_1_V2	NO	1	1	1	1	1	1	2	2	1	1	1	1	1	1	1	1	1	1	1	1	1	1	1	2	2	1	2	2	2	0	1	0	2	1	0	0	0	0	0	1	1	0	1	1	1	1	0	0
GCF_001182585.1_KpVA-11	NO	0	0	1	1	1	1	2	2	1	1	1	1	1	1	1	1	1	1	2	2	0	1	1	2	2	1	0	0	0	0	1	0	0	0	0	0	0	0	0	1	1	0	1	0	1	1	0	0
GCF_000349285.2_G000_12282012	NO	0	0	1	1	1	1	1	1	1	1	1	1	1	1	1	1	1	1	0	2	0	1	1	2	0	1	0	0	0	0	1	0	0	0	0	0	0	0	0	0	0	1	1	0	1	1	0	0
GCF_000599925.1_KPB_3_IHQD	NO	1	1	1	1	1	1	2	2	1	1	1	1	1	1	1	1	1	1	2	2	1	1	1	2	2	1	2	1	2	0	1	0	2	1	2	0	0	0	0	1	1	1	1	1	1	0	0	0
GCF_001185675.1_Kleb_pneu_CHS240_V1	NO	0	0	1	1	1	1	2	1	1	1	1	1	1	1	1	1	1	1	2	1	0	1	2	2	0	1	0	0	0	0	1	0	0	0	0	0	0	0	0	0	0	1	1	0	1	1	0	0
GCF_000709245.1_UHKPC05v01	NO	1	1	1	1	1	1	2	2	1	1	1	1	1	1	1	1	1	1	2	2	0	1	1	2	0	1	2	2	2	0	1	0	0	0	0	0	0	0	0	1	1	1	1	1	1	1	0	0
GCF_000417145.1_gkp23v01	NO	0	0	1	1	1	1	2	1	1	1	1	1	1	1	1	1	1	1	0	2	0	1	1	2	0	1	2	0	0	0	0	0	0	0	2	0	0	0	0	0	0	1	1	0	1	1	0	0
GCF_001182565.1_KpVA-10	NO	1	1	1	1	1	1	2	2	1	1	1	1	1	1	1	1	1	1	2	2	1	1	1	2	2	1	2	2	2	0	1	0	0	1	0	0	0	0	0	1	1	1	1	1	1	1	0	0
GCF_000709225.1_UHKPC52v01	NO	0	1	1	1	1	1	2	2	1	1	1	1	1	1	1	1	1	1	2	0	0	1	1	2	0	1	0	0	0	1	1	0	2	2	2	0	0	0	0	0	1	1	1	0	1	1	0	0
GCF_000739495.1_ASM73949v1	NO	1	1	1	1	1	1	2	2	1	1	1	1	1	1	1	1	1	1	2	2	0	1	1	2	0	1	2	1	2	0	1	0	2	1	2	0	0	0	0	1	1	0	1	1	1	1	0	0
GCF_001186025.1_Kleb_pneu_CHS103_V1	NO	1	1	1	1	1	0	2	2	1	1	1	1	1	1	1	1	1	1	1	2	1	1	1	2	2	1	2	2	2	0	1	0	2	1	0	0	0	0	0	1	1	1	1	1	1	1	0	0
GCF_000567385.1_Kleb_pneu_BIDMC_12A_V2	NO	1	1	1	1	1	1	2	2	1	1	1	1	1	1	1	1	1	1	2	2	0	1	1	2	0	1	2	2	2	0	1	0	0	1	2	0	0	0	0	1	1	1	1	1	1	1	0	0
GCF_000710805.1_De_novo_Assembly	NO	1	1	1	1	1	1	2	2	1	1	1	1	1	1	1	1	1	1	2	2	1	1	1	2	2	1	2	2	2	0	1	1	2	2	2	1	1	2	0	1	1	1	1	1	1	1	0	0
GCF_001511315.1_ERS822469	NO	1	1	1	1	1	1	2	1	1	1	1	1	1	1	1	1	1	1	2	2	0	1	2	2	2	1	0	2	0	0	1	1	0	2	2	1	1	2	0	0	1	1	1	0	1	1	0	0
GCF_000567765.2_ASM56776v2	NO	0	0	1	1	1	1	2	2	1	1	1	1	1	1	1	1	1	1	0	2	1	1	1	2	0	1	2	2	2	0	1	1	2	0	0	1	1	2	0	1	1	1	1	1	1	1	0	0
GCF_001032545.1_Kleb_pneu_CHS184_V1	NO	0	0	1	1	1	1	1	1	1	1	1	1	1	1	1	0	1	1	0	0	0	1	1	2	0	1	0	0	0	0	1	0	0	0	0	0	0	0	0	0	0	1	1	0	1	1	0	0
GCF_000567465.1_Kleb_pneu_BIDMC_4_V2	NO	0	0	1	1	1	1	2	1	1	1	1	1	1	1	1	1	1	1	0	0	0	1	1	2	0	1	0	0	0	0	1	0	0	0	0	0	0	0	0	0	0	1	1	0	1	1	0	0
GCF_001032125.1_Kleb_pneu_CHS159_V1	NO	0	0	1	1	1	1	2	1	1	1	1	1	1	1	1	1	1	1	0	0	0	1	1	2	0	1	0	0	0	0	1	0	0	0	0	0	0	0	0	0	0	1	1	0	1	1	0	0
GCF_001517715.1_ASM151771v1	NO	1	1	1	1	1	1	2	2	1	1	1	1	1	1	1	1	1	1	2	2	0	1	1	2	2	1	2	2	1	0	1	0	0	1	2	0	0	0	0	1	1	1	1	1	1	1	0	0
GCF_000567365.1_Kleb_pneu_BIDMC_12B_V1	NO	0	0	1	1	1	1	2	2	1	1	1	1	1	1	1	1	1	1	2	2	1	1	1	2	0	1	2	2	0	0	1	0	2	0	0	0	0	0	0	0	1	1	1	0	1	1	0	0
GCF_000417165.1_gkp21v01	NO	0	0	0	1	1	1	1	1	1	1	1	1	1	1	1	1	1	1	0	0	1	1	1	2	0	1	0	0	0	0	0	0	0	0	0	0	0	0	0	0	0	1	1	0	1	1	0	0
GCF_000694795.1_Kleb_pneu_UCI_55_V1	NO	0	1	1	1	1	1	2	2	1	1	1	1	1	1	1	1	1	1	0	0	0	1	1	2	0	1	0	0	0	0	1	0	2	2	2	0	0	0	0	0	1	1	1	0	1	1	0	0
GCF_001185665.1_Kleb_pneu_MGH83_V1	NO	0	0	1	1	1	1	1	1	1	1	1	1	1	1	1	1	1	1	0	0	0	1	1	2	0	1	0	0	0	0	0	0	0	0	2	0	0	0	0	0	0	1	1	0	1	1	0	0
GCF_000567845.1_Kleb_pneu_UCI_13_V1	NO	1	1	1	1	1	1	2	2	1	1	1	1	1	1	1	1	1	1	2	1	1	1	1	2	0	1	1	2	2	0	1	1	0	1	2	1	1	2	1	1	1	1	1	1	1	1	0	0
GCF_000688555.1_Kleb_pneu_CHS_16_V1	NO	1	1	1	1	1	1	2	2	1	1	1	1	1	1	1	1	1	1	2	2	1	1	1	2	0	1	2	0	2	0	1	1	2	2	2	1	1	2	0	1	1	1	1	1	1	1	0	0
GCF_000406765.2_ASM40676v2	NO	1	1	1	1	1	1	2	2	1	1	1	1	1	1	1	1	1	1	2	2	0	1	1	2	2	1	2	2	2	0	1	0	0	0	0	0	0	0	0	1	1	1	1	1	1	1	0	0
GCF_001032625.1_Kleb_pneu_CHS191_V1	NO	0	1	1	1	1	1	2	2	1	1	1	1	1	1	1	1	1	1	2	2	1	1	1	2	2	1	2	2	0	0	1	0	0	0	2	1	1	2	0	1	1	1	1	1	1	1	0	0
GCF_001186005.1_Kleb_pneu_CHS108_V1	NO	0	1	1	1	1	1	2	2	1	1	1	1	1	1	1	1	1	1	2	0	0	1	1	2	2	1	0	0	0	1	1	0	2	2	2	0	0	0	0	0	1	1	1	0	1	1	0	0
GCF_000567265.1_Kleb_pneu_BIDMC_32_V1	NO	0	0	0	0	1	0	1	1	1	1	1	1	1	1	0	1	1	1	0	0	0	1	1	2	0	1	0	0	0	0	0	0	0	0	0	0	0	0	0	0	0	1	1	0	1	1	0	0
GCF_000694815.1_Kleb_pneu_UCI_56_V1	NO	1	1	1	1	1	1	2	2	1	1	1	1	1	1	1	1	1	1	2	2	1	1	1	2	2	1	0	2	0	0	1	0	0	0	0	1	1	0	0	1	1	1	1	1	1	1	0	0
GCF_000406505.1_gkp48v01	NO	1	1	1	1	1	1	2	2	1	1	1	1	1	1	1	1	1	1	1	2	1	1	1	2	2	1	2	2	2	0	1	0	2	1	2	0	0	0	0	1	1	1	1	1	1	1	0	0
GCF_000315385.1_ASM31538v1	NO	1	1	1	1	1	1	2	2	1	1	1	1	1	1	1	1	1	1	2	2	1	1	1	2	2	1	2	2	2	0	1	1	2	2	2	1	1	2	0	1	1	1	1	1	1	1	0	0
GCF_001032585.1_Kleb_pneu_CHS185_V1	NO	1	1	1	1	1	1	2	2	1	1	1	1	1	1	1	1	1	1	2	2	1	1	1	2	0	1	2	2	2	0	1	0	0	1	0	0	0	0	0	1	1	1	1	1	1	1	0	0
GCF_001511675.1_ERS822457	NO	0	0	1	1	1	1	2	2	1	1	1	1	1	1	1	1	1	1	0	0	0	1	1	2	2	1	0	0	0	0	1	0	0	0	0	1	1	0	0	0	0	1	1	0	1	1	0	0
GCF_001022035.1_ASM102203v1	NO	1	1	1	1	1	1	2	2	1	1	1	1	1	1	1	1	1	1	2	2	1	1	1	2	2	1	2	0	2	0	1	1	2	2	2	1	1	2	0	1	1	1	1	1	1	1	0	0
GCF_000417085.2_ASM41708v2	NO	1	1	1	1	1	1	2	2	1	1	1	1	1	1	1	1	1	1	2	2	1	1	1	2	2	1	2	0	2	0	1	1	2	2	2	1	1	2	0	1	1	1	1	1	1	1	0	0
GCF_001511475.1_ERS822475	NO	0	0	1	1	1	1	2	1	1	1	1	1	1	1	1	1	1	1	0	1	1	1	2	2	0	1	0	0	0	0	1	1	0	0	2	1	1	0	0	0	0	1	1	0	1	1	0	0
GCF_000417325.1_gkp8v01	NO	1	1	1	1	1	1	2	2	1	1	1	1	1	1	1	1	1	1	2	2	0	1	1	2	0	1	0	2	0	0	1	1	2	2	2	1	1	2	0	1	1	1	1	1	1	1	0	0
GCF_001511455.1_ERS822467	NO	0	0	1	1	1	1	0	1	1	1	1	1	1	1	1	1	1	1	2	1	0	1	1	1	0	1	0	0	0	0	1	0	0	0	0	0	0	0	0	0	1	1	1	0	1	1	0	0
GCF_001185685.1_Kleb_pneu_UCI69_V1	NO	0	0	1	1	1	1	2	1	1	1	1	1	1	1	1	1	1	1	2	2	1	1	1	2	2	1	0	2	0	0	1	0	0	0	0	1	1	0	0	1	1	0	1	0	1	1	0	0
GCF_001032225.1_Kleb_pneu_CHS164_V1	NO	0	0	1	1	1	1	2	1	1	1	1	1	1	1	1	1	1	1	0	0	0	1	1	2	2	1	0	0	0	0	1	0	0	0	0	0	0	0	0	0	0	1	1	0	1	1	0	0
GCF_000738865.1_ASM73886v1	NO	0	0	1	1	1	1	2	2	1	1	1	1	1	1	1	1	1	1	0	0	0	1	1	2	0	1	0	0	0	0	1	1	0	0	0	1	1	2	0	0	0	1	1	0	1	1	0	0
GCF_000219965.1_ASM21996v2	NO	0	0	1	1	1	1	2	1	1	1	1	1	1	1	1	1	1	1	2	2	1	1	1	2	0	1	2	2	0	0	0	1	0	0	2	1	1	2	0	0	0	1	1	0	1	1	0	0
GCF_001511375.1_ERS822463	NO	0	0	1	1	1	0	1	1	1	1	1	1	1	0	1	1	1	1	0	0	0	1	0	0	0	1	0	0	0	0	1	0	0	0	0	0	0	0	0	0	0	1	1	0	1	1	0	0
GCF_000406605.1_gkp29v01	NO	1	1	1	1	1	1	2	2	1	1	1	1	1	1	1	1	1	1	0	2	1	1	1	2	2	1	2	0	2	1	1	1	2	2	2	1	1	2	0	1	1	1	1	1	1	1	0	0
GCF_001904375.4_ASM190437v4	NO	0	0	1	1	1	1	1	1	1	1	1	1	1	1	1	1	1	1	0	0	0	1	1	2	0	1	0	0	0	0	1	0	0	0	0	0	0	0	0	0	0	1	1	0	1	1	0	0
GCF_000417125.1_gkp5v01	NO	0	0	1	1	1	0	2	1	1	1	1	1	1	1	1	1	1	1	0	0	0	1	1	2	2	1	0	0	0	0	1	0	0	0	0	0	0	0	0	0	0	1	1	0	1	1	0	0
GCF_000692955.1_Kleb_pneu_BIDMC_55_V1	NO	0	1	1	1	1	1	2	1	1	1	1	1	1	1	1	1	1	1	0	2	0	1	1	2	2	1	0	0	0	0	1	0	0	0	0	0	0	0	0	0	0	1	1	0	1	1	0	0
GCF_000633755.1_Kleb_pneu_CHS_47_V1	NO	0	1	1	1	1	1	2	2	1	1	1	1	1	1	1	1	1	1	1	2	1	1	1	2	0	1	2	2	2	0	1	0	0	1	0	0	0	0	0	1	1	1	1	1	1	1	0	0
GCF_000406585.1_gkp43v01	NO	1	1	1	1	1	1	2	2	1	1	1	1	1	1	1	1	1	1	2	2	0	1	1	2	0	1	2	2	0	0	1	0	0	1	0	0	0	0	1	1	1	1	1	1	1	1	0	0
GCF_000693015.1_Kleb_pneu_BIDMC_68_V1	NO	0	0	1	1	1	1	1	1	1	1	1	1	1	1	1	1	1	1	0	0	0	1	1	2	2	1	0	0	0	0	1	0	0	0	0	0	0	0	0	0	0	1	1	0	1	1	0	0
GCF_000714675.1_ASM71467v1	NO	0	0	1	1	1	1	2	2	1	1	1	1	1	1	1	1	1	1	0	0	0	1	1	2	2	1	0	0	0	0	1	0	0	0	0	0	0	0	0	0	0	1	1	0	1	1	0	0
GCF_000338255.1_KP1_contigs_1-272	NO	1	1	1	1	1	1	2	2	1	1	1	1	1	1	1	1	1	1	2	2	1	1	1	2	0	1	2	2	2	0	1	0	0	1	2	0	0	0	0	1	1	1	1	1	1	1	0	0
GCF_001032265.1_Kleb_pneu_CHS165_V1	NO	1	1	1	1	1	1	2	2	1	1	1	1	1	1	1	1	1	1	1	2	1	1	1	2	2	1	2	2	2	0	1	0	0	0	0	0	0	0	0	1	1	1	1	1	1	1	0	0
GCF_000823085.1_98SGR	NO	0	0	1	1	1	1	2	1	1	1	1	1	1	1	1	1	1	1	0	0	0	1	1	2	0	1	0	0	0	0	1	1	0	0	0	1	1	2	0	0	0	1	1	0	1	1	0	0
GCF_001032605.1_Kleb_pneu_CHS186_V1	NO	1	1	1	1	1	1	2	2	1	1	1	1	1	1	1	1	1	1	0	0	0	1	1	2	2	1	0	0	2	0	1	1	2	2	2	1	1	2	0	1	1	1	1	1	1	1	0	0
GCF_001511495.1_ERS822451	NO	0	0	1	1	1	1	2	1	1	1	1	1	1	1	1	1	1	1	0	2	0	1	1	2	0	1	0	0	0	0	1	0	0	0	0	1	1	2	0	0	0	1	1	0	1	1	0	0
GCF_000567305.1_Kleb_pneu_BIDMC_18A_V2	NO	0	0	1	1	1	1	2	1	1	1	1	1	1	1	1	0	1	1	0	0	0	1	1	2	0	1	0	0	0	0	1	0	0	0	0	0	0	0	0	0	0	1	1	0	1	1	0	0
GCF_000598005.1_ASM59800v1	NO	0	0	1	1	1	0	0	0	1	1	1	1	1	1	1	1	1	1	0	0	0	1	1	2	0	1	0	0	0	0	0	0	0	0	0	0	0	0	0	0	0	1	1	0	1	1	0	0
GCF_000585935.1_KP5-R	NO	1	1	1	1	1	1	2	2	1	1	1	1	1	1	1	1	1	1	0	2	1	1	1	2	0	1	2	2	2	0	1	1	2	2	2	1	1	2	0	1	1	1	1	1	1	1	0	0
GCF_000567825.1_Kleb_pneu_BIDMC_7A_V2	NO	1	1	1	1	1	1	2	2	1	1	1	1	1	1	1	1	1	1	2	2	1	1	1	2	0	1	2	0	2	0	1	1	2	2	2	1	1	2	0	1	1	1	1	1	1	1	0	0
GCF_001511255.1_ERS822455	NO	0	0	1	1	1	1	1	1	1	1	1	1	1	1	1	0	1	1	0	0	0	1	1	2	2	1	0	0	0	0	1	0	0	0	0	0	0	0	0	0	0	1	1	0	1	1	0	0
GCF_000406405.1_gkp1v01	NO	0	0	1	1	1	1	0	1	1	1	1	1	1	1	1	1	1	1	2	1	0	1	1	2	0	1	0	0	0	0	1	0	0	0	0	0	0	0	1	0	1	1	1	0	1	1	0	0
GCF_000688175.1_Kleb_pneu_UCI_64_V1	NO	0	0	1	1	1	1	2	1	1	1	1	1	1	1	1	1	1	1	0	0	0	1	1	2	0	1	0	0	0	0	1	0	0	0	0	0	0	0	0	0	0	1	1	0	1	1	0	0
GCF_000710075.1_KlePne1.0	NO	1	1	1	1	1	1	2	2	1	1	1	1	1	1	1	1	1	1	1	2	0	1	1	2	0	1	2	2	2	0	1	0	0	1	0	0	0	0	0	1	1	1	1	1	1	1	0	0
GCF_001511555.1_ERS822471	NO	0	0	1	1	1	1	1	1	1	1	1	1	1	1	1	1	1	1	2	2	1	1	1	2	0	1	2	2	0	0	1	0	0	0	0	0	0	0	0	0	0	1	1	0	1	1	0	0
GCF_001185775.1_Kleb_pneu_CHS196_V1	NO	1	1	1	1	1	1	2	2	1	1	1	1	1	1	1	1	1	1	2	1	0	1	1	2	2	1	2	2	2	0	1	0	0	0	0	0	0	0	0	1	1	1	1	1	1	1	0	0
GCF_001032185.1_Kleb_pneu_CHS161_V1	NO	0	0	1	1	1	1	1	2	1	1	1	1	1	1	1	1	1	1	2	2	0	1	1	2	0	1	0	0	0	0	1	0	0	0	2	0	0	0	0	0	1	1	1	0	1	1	0	0
GCF_001182685.1_KpVA-16	NO	1	1	1	1	1	1	2	2	1	1	1	1	1	1	1	1	1	1	2	2	1	1	1	2	0	1	2	2	2	0	1	0	0	1	0	0	0	0	0	1	1	1	1	1	1	1	0	0
GCF_001185695.1_Kleb_pneu_CHS239_V1	NO	0	0	1	1	1	1	1	1	1	1	1	1	1	1	1	1	1	1	0	0	0	1	1	2	0	1	0	0	0	0	1	0	0	0	0	0	0	0	0	0	0	1	1	0	1	1	0	0
GCF_001904325.4_ASM190432v4	NO	1	1	1	1	1	1	2	2	1	1	1	1	1	1	1	1	1	1	0	2	1	1	1	2	2	1	2	0	2	1	1	0	2	2	2	1	1	0	0	1	1	1	1	1	1	1	0	0
GCF_001185765.1_Kleb_pneu_CHS198_V1	NO	0	1	1	1	1	1	2	2	1	1	1	1	1	1	1	1	1	1	2	2	0	1	1	2	2	1	0	0	2	0	1	1	2	2	2	1	1	2	0	1	1	1	1	1	1	1	0	0
GCF_000417225.2_ASM41722v2	NO	0	0	1	1	1	1	1	1	1	1	1	1	1	1	1	1	1	1	0	0	0	1	1	1	0	1	0	0	0	0	0	0	0	0	0	0	0	0	0	0	0	1	1	0	1	1	0	0
GCF_000409715.1_Klebsiella_pneumoniae_ATCC_25955_Genome_sequencing	NO	0	0	1	1	1	1	2	2	1	1	1	1	1	1	1	1	1	1	2	2	0	1	1	2	2	1	0	0	0	0	1	0	0	0	0	0	0	0	0	1	1	1	1	0	1	1	0	0
GCF_000567445.1_Kleb_pneu_BIDMC_5_V2	NO	1	1	1	1	1	1	2	2	1	1	1	1	1	1	1	1	1	1	0	0	0	1	1	2	0	1	0	0	0	0	1	0	0	1	0	0	0	0	0	1	1	1	1	1	1	1	0	0
GCF_000492295.1_Kleb_pneu_BIDMC_36_V1	NO	1	1	1	1	1	1	1	2	1	1	1	1	1	1	1	1	1	1	1	2	0	1	1	2	0	1	2	2	0	0	1	0	0	1	2	0	0	0	0	1	1	1	1	1	1	1	0	0
GCF_000738875.1_ASM73887v1	NO	0	0	1	1	1	1	2	1	1	1	1	1	1	1	1	1	1	1	2	2	0	1	1	2	2	1	0	2	0	0	1	0	0	0	0	1	1	0	0	1	1	1	1	0	1	1	0	0
GCF_000406485.1_gkp53v01	NO	1	1	1	1	1	1	2	2	1	1	1	1	1	1	1	1	1	1	2	2	1	1	1	2	0	1	2	2	2	0	1	0	0	1	2	0	0	0	1	1	1	1	1	1	1	1	0	0
GCF_000417045.1_gkp17v01	NO	1	1	1	1	1	1	2	2	1	1	1	1	1	1	1	1	1	1	2	1	1	1	1	2	2	1	2	2	2	0	1	0	2	1	2	0	0	0	0	1	1	1	1	1	1	1	0	0
GCF_000417405.1_gkp49v01	NO	0	1	1	1	1	1	2	1	1	1	1	1	1	1	1	1	1	1	0	2	0	1	2	2	2	1	0	0	0	0	1	0	0	0	0	1	1	2	0	0	0	1	1	0	1	1	0	0
GCF_000406745.1_gkp54v01	NO	0	0	1	1	1	0	1	1	1	1	1	1	1	1	1	1	1	1	0	0	0	1	1	2	0	1	0	0	0	0	1	0	0	0	0	0	0	0	0	0	0	1	1	0	1	1	0	0
GCF_000766125.1_ASM76612v1	NO	0	0	1	1	1	1	1	2	1	1	1	1	1	1	1	1	1	1	2	2	0	1	1	2	2	1	0	0	0	0	1	0	0	0	2	0	0	0	0	0	1	1	1	0	1	1	0	0
GCF_000016305.1_ASM1630v1	NO	0	0	1	1	1	1	2	1	1	1	1	1	1	1	1	0	1	1	0	0	0	1	1	2	2	1	0	0	0	0	1	0	0	0	0	0	0	0	0	0	0	1	1	0	1	1	0	0
GCF_000220485.1_ASM22048v1	NO	1	1	1	1	1	1	2	2	1	1	1	1	1	1	1	1	1	1	2	2	1	1	1	2	2	1	2	2	2	0	1	0	2	1	2	0	0	0	0	1	1	1	1	1	1	1	0	0
GCF_001904295.4_ASM190429v4	NO	0	0	1	1	1	1	2	1	1	1	1	1	1	1	1	0	1	1	0	0	0	1	1	2	2	1	0	0	0	0	1	0	0	0	0	0	0	0	0	1	1	1	1	1	1	1	0	0
GCF_000735285.1_ASM73528v1	NO	0	0	1	1	1	1	2	2	1	1	1	1	1	1	1	1	1	1	0	0	0	1	1	2	2	1	0	0	0	0	1	0	0	1	2	0	0	0	0	0	1	1	1	0	1	1	0	0
GCF_000949515.1_ASM94951v1	NO	1	0	1	1	1	1	2	2	1	1	1	1	1	1	1	1	1	1	1	2	0	1	1	2	0	1	2	2	1	0	1	0	0	1	0	0	0	0	0	1	1	1	1	1	1	1	0	0
GCF_000417205.1_gkp13v01	NO	0	0	1	1	1	1	2	2	1	1	1	1	1	1	1	1	1	1	2	2	0	1	1	2	2	1	0	2	0	0	1	1	0	0	0	0	0	0	0	0	1	1	1	0	1	1	0	0
GCF_000694935.1_Kleb_pneu_UCI_68_V1	NO	1	1	1	1	1	1	2	2	1	1	1	1	1	1	1	1	1	1	2	2	0	1	1	2	0	1	2	2	0	0	1	0	0	0	0	0	0	0	0	1	1	1	1	1	1	1	0	0
GCF_001185955.1_Kleb_pneu_CHS120_V1	NO	0	0	1	1	1	1	2	1	1	1	1	1	1	1	1	1	1	1	2	0	0	1	1	2	2	1	0	2	0	0	1	0	0	0	0	0	0	0	0	1	1	1	1	0	1	1	0	0
GCF_001511175.1_ERS822459	NO	1	1	1	1	1	1	2	2	1	1	1	1	1	1	1	1	1	1	2	2	0	1	1	2	0	1	0	0	0	0	1	1	2	2	2	1	1	2	0	1	1	1	1	1	1	1	0	0
GCF_001904315.4_ASM190431v4	NO	0	0	1	1	1	1	2	1	1	1	1	1	1	1	1	1	1	1	0	2	0	1	2	2	2	1	0	0	0	0	1	0	0	0	2	1	1	2	0	0	0	1	1	0	1	1	0	0
GCF_000567725.1_Kleb_pneu_MGH_39_V1	NO	0	0	1	1	1	1	2	2	1	1	1	1	1	1	1	1	1	1	2	2	0	1	1	2	2	1	0	0	0	0	1	0	2	1	2	0	0	0	0	1	1	1	1	1	1	1	0	0
GCF_001032205.1_Kleb_pneu_CHS162_V1	NO	0	0	1	1	1	1	2	1	1	1	1	1	1	1	1	1	1	1	0	0	0	1	1	2	0	1	0	0	0	0	1	1	0	0	2	1	1	2	0	0	0	1	1	0	1	1	0	0
GCF_001904175.4_ASM190417v4	NO	0	1	1	1	1	1	2	2	1	1	1	1	1	1	1	1	1	1	2	0	0	1	1	2	0	1	0	0	0	0	1	0	2	2	2	0	0	0	0	0	1	1	1	0	1	1	0	0
GCF_000406425.1_gkp24v01	NO	1	0	1	1	1	1	2	2	1	1	1	1	1	1	1	1	1	1	1	2	0	1	1	2	0	1	2	2	0	0	1	0	0	1	0	0	0	0	0	1	1	1	1	1	1	1	0	0
GCF_000492195.1_Kleb_pneu_BIDMC_41_V1	NO	0	1	1	1	1	1	2	2	1	1	1	1	1	1	1	1	1	1	0	0	0	1	1	2	0	1	0	0	0	0	1	0	0	1	0	0	0	0	0	1	1	1	1	1	1	1	0	0
GCF_001511415.1_ERS822445	NO	1	1	1	1	1	1	1	0	1	1	1	1	1	1	1	1	1	1	2	2	0	1	1	2	2	1	2	2	0	0	1	0	0	0	0	0	0	0	1	1	1	1	1	1	1	1	0	0
GCF_000492315.1_Kleb_pneu_BIDMC_25_V1	NO	1	1	1	1	1	1	2	2	1	1	1	1	1	1	1	1	1	1	2	2	0	1	1	2	2	1	0	0	0	0	1	0	0	2	2	1	1	0	0	1	1	1	1	0	1	1	0	0
GCF_001032285.1_Kleb_pneu_CHS167_V1	NO	0	0	1	1	1	1	1	1	1	1	1	1	1	1	1	1	1	1	0	0	0	1	1	2	0	1	0	0	0	0	1	0	0	0	0	0	0	0	0	0	0	1	1	0	1	1	0	0
GCF_000417105.1_gkp3v01	NO	0	0	1	1	1	1	2	1	1	1	1	1	1	1	1	1	1	1	0	2	0	1	1	2	2	1	0	0	0	0	1	0	0	0	2	1	1	0	0	1	1	1	1	0	1	1	0	0
GCF_000694855.1_Kleb_pneu_UCI_61_V1	NO	0	0	1	1	1	1	1	1	1	1	1	1	1	1	1	0	1	1	0	0	0	1	1	2	0	1	0	0	0	0	1	0	0	0	0	0	0	0	0	0	0	1	1	0	1	1	0	0
GCF_001511275.1_ERS822454	NO	1	1	1	1	1	1	2	2	1	1	1	1	1	1	1	1	1	1	2	2	1	1	1	2	0	1	2	2	2	0	1	0	0	1	0	0	0	0	1	1	1	1	1	1	1	1	0	0
GCF_000706585.1_Kleb_pneu_UCI_17_V1	NO	0	1	1	1	1	1	2	2	1	1	1	1	1	1	1	1	1	1	0	0	0	1	1	2	2	1	0	0	0	0	1	1	0	2	2	1	1	2	0	0	1	1	1	0	1	1	0	0
GCF_000281315.1_KPNIH9_1	NO	1	1	1	1	1	1	2	2	1	1	1	1	1	1	1	1	1	1	2	2	0	1	1	2	2	1	2	2	2	0	1	0	0	0	0	0	0	0	0	1	1	1	1	1	1	1	0	0
GCF_001904475.4_ASM190447v4	NO	1	1	1	1	1	1	2	2	1	1	1	1	1	1	1	1	1	1	2	2	0	1	1	2	0	1	2	2	0	0	1	0	0	0	0	0	0	0	0	1	1	1	1	1	1	1	0	0
GCF_000406445.1_gkp25v01	NO	0	0	1	1	1	1	1	1	1	1	1	1	1	1	1	1	1	1	0	0	0	1	1	2	0	1	0	0	0	0	1	0	0	0	0	1	1	0	0	0	0	1	1	0	1	1	0	0
GCF_001185895.1_Kleb_pneu_CHS171_V1	NO	0	0	1	1	1	1	2	1	1	1	1	1	1	1	1	1	1	1	0	0	0	1	2	2	2	1	0	0	0	0	1	0	0	0	0	0	0	0	0	0	0	1	1	0	1	1	0	0
GCF_001904235.4_ASM190423v4	NO	0	1	1	1	1	1	2	2	1	1	1	1	1	1	1	1	1	1	2	2	0	1	1	2	2	1	0	0	0	0	1	1	0	0	2	0	0	0	0	1	1	1	1	1	1	1	0	0
GCF_000585955.1_KP1-I	NO	0	0	1	1	1	1	1	1	1	1	1	1	1	1	1	1	1	1	2	2	0	1	1	2	0	1	2	2	2	0	1	0	0	0	0	1	1	2	0	0	0	0	1	0	1	1	0	0
GCF_001661895.1_ASM166189v1	NO	1	1	1	1	1	1	2	2	1	1	1	1	1	1	1	1	1	1	2	2	1	1	1	2	2	1	2	2	2	0	1	0	0	1	2	0	0	0	0	1	1	1	1	1	1	1	0	0
GCF_001032305.1_Kleb_pneu_CHS168_V1	NO	0	1	1	1	1	1	2	2	1	1	1	1	1	1	1	1	1	1	2	2	1	1	1	2	0	1	2	2	0	0	1	0	2	2	2	0	0	0	0	0	1	1	1	0	1	1	0	0
GCF_001904385.4_ASM190438v4	NO	1	1	1	1	1	1	2	2	1	1	1	1	1	1	1	1	1	1	2	2	0	1	1	2	2	1	0	0	0	0	1	0	2	0	0	0	0	0	0	1	1	1	1	1	1	1	0	0
GCF_001182605.1_KpVA-12	NO	0	0	1	1	1	1	2	2	1	1	1	1	1	1	1	1	1	1	0	0	0	1	1	2	2	1	0	0	2	0	1	0	2	0	0	0	0	0	0	0	1	1	1	0	1	1	0	0
GCF_000599905.1_KPB_4_IHQD	NO	1	1	1	1	1	1	2	2	1	1	1	1	1	1	1	1	1	1	2	2	1	1	1	2	0	1	2	2	2	0	1	0	0	1	0	0	0	0	0	1	1	1	1	1	1	1	0	0
GCF_000406465.1_gkp27v01	NO	1	1	1	1	1	1	2	1	1	1	1	1	1	1	1	1	1	1	2	2	1	1	1	2	0	1	2	2	2	0	1	0	0	1	0	0	0	0	1	1	1	1	1	1	1	1	0	0
GCF_001008725.1_ASM100872v1	NO	0	1	1	1	1	1	2	2	1	1	1	1	1	1	1	1	1	1	0	2	1	1	1	2	0	1	2	0	2	0	1	1	2	2	0	1	1	2	0	1	1	1	1	1	1	1	0	0
GCF_000982215.1_ASM98221v1	NO	1	0	1	1	1	1	2	1	1	1	1	1	1	1	1	0	1	1	0	1	0	1	1	2	2	1	0	0	0	0	1	0	0	0	2	1	1	2	0	1	1	1	1	0	1	1	0	0
GCF_000406725.1_gkp38v01	NO	0	1	1	1	1	1	2	2	1	1	1	1	1	1	1	1	1	1	2	2	1	1	1	2	2	1	2	2	2	0	1	0	0	1	2	0	0	0	0	0	1	1	1	0	1	1	0	0
GCF_001032195.1_Kleb_pneu_CHS163_V1	NO	1	1	1	1	1	1	2	2	1	1	1	1	1	1	1	1	1	1	2	0	1	1	1	2	2	1	0	0	0	0	1	0	0	0	0	0	0	0	0	1	1	1	1	1	1	1	0	0
GCF_000692915.1_Kleb_pneu_BIDMC_18B_V1	NO	1	1	1	1	1	1	2	2	1	1	1	1	1	1	1	1	1	1	2	2	1	1	1	2	2	1	2	2	2	0	1	1	2	2	2	1	1	2	0	1	1	1	1	1	1	1	0	0
GCF_000406565.1_gkp42v01	NO	0	0	1	1	1	1	2	1	1	1	1	1	1	1	1	1	1	1	0	2	0	1	1	1	0	1	0	0	0	0	1	1	0	0	0	1	1	2	0	0	1	1	1	0	1	1	0	0
GCF_000783515.2_ASM78351v2	NO	0	0	1	1	1	1	0	0	1	1	1	1	1	1	1	1	1	1	0	0	1	1	1	2	0	1	2	0	0	0	1	1	2	0	0	0	0	0	0	0	1	1	1	0	1	1	0	0
GCF_000826605.1_Klebsiella_pneumoniae_KMP_nasey	NO	0	0	0	0	1	1	2	1	1	1	1	1	1	1	0	1	1	1	0	0	0	1	2	2	0	1	0	0	0	0	1	0	0	0	0	0	0	0	0	0	0	1	1	0	1	1	0	0
GCF_000823065.1_97SGR	NO	0	0	1	0	1	1	1	1	1	1	1	1	0	1	1	1	0	1	0	0	0	1	0	0	2	1	0	0	0	0	1	0	0	0	0	0	0	0	0	0	0	1	1	0	1	1	0	0
GCF_001904205.4_ASM190420v4	NO	0	1	1	1	1	1	1	1	1	1	1	1	1	1	1	1	1	1	0	2	0	1	1	2	0	1	0	0	0	1	1	0	0	2	2	0	0	0	0	0	0	1	1	0	1	1	0	0
GCF_000406665.1_gkp30v01	NO	0	0	1	0	1	1	1	1	1	1	1	1	0	1	1	1	0	1	0	0	0	0	0	0	2	1	0	0	0	0	1	0	0	0	0	0	0	0	0	0	0	1	1	0	1	1	0	0
GCF_001511435.1_ERS822458	NO	1	1	1	1	1	1	2	2	1	1	1	1	1	1	1	1	1	1	2	2	1	1	1	2	2	1	2	0	2	0	1	1	2	2	2	1	1	2	0	1	1	1	1	1	1	1	0	0
GCF_000633775.1_Kleb_pneu_CHS_42_V1	NO	1	1	1	1	1	1	2	1	1	1	1	1	1	1	1	1	1	1	0	0	0	1	1	1	0	1	0	0	0	0	1	1	0	2	2	0	0	0	0	0	1	1	1	0	1	1	0	0
GCF_000775955.1_ASM77595v1	NO	1	1	1	1	1	1	2	2	1	1	1	1	1	1	1	1	1	1	2	2	1	1	1	2	0	1	2	2	2	0	1	0	0	1	0	0	0	0	1	1	1	1	1	1	1	1	0	0
GCF_000709205.1_UHKPC45v01	NO	1	1	1	1	1	1	2	2	1	1	1	1	1	1	1	1	1	1	2	2	1	1	1	2	0	1	2	2	0	0	1	0	2	0	0	0	0	0	0	0	1	1	1	0	1	1	0	0
GCF_001032345.1_Kleb_pneu_CHS169_V1	NO	1	1	1	1	1	1	2	2	1	1	1	1	1	1	1	1	1	1	1	1	1	1	1	2	2	1	2	2	2	0	1	0	2	1	2	0	0	0	0	1	1	1	1	1	1	1	0	0
GCF_000585875.1_Kpn3159065	NO	1	1	1	1	1	1	2	2	1	1	1	1	1	1	1	1	1	1	2	2	1	1	1	2	2	1	2	0	2	1	1	1	2	2	2	1	1	2	0	1	1	1	1	1	1	1	0	0
GCF_000710855.1_De_novo_Assembly	NO	0	0	1	1	1	0	1	1	1	2	1	1	1	1	0	1	1	1	0	0	0	1	1	2	2	1	0	0	0	0	0	0	0	0	0	0	0	0	0	0	0	1	1	0	1	1	0	0
GCF_001032535.1_Kleb_pneu_CHS183_V1	NO	1	1	1	1	1	1	2	2	1	1	1	1	1	1	1	1	1	1	2	2	1	1	1	2	2	1	2	2	2	0	1	0	2	1	0	0	0	0	0	1	1	1	1	1	1	1	0	0
GCF_000567625.1_Kleb_pneu_BWH_2_V2	NO	1	1	1	1	1	1	2	2	1	1	1	1	1	1	1	1	1	1	2	2	1	1	1	2	2	1	2	2	2	0	1	0	2	1	2	0	0	0	1	1	1	1	1	1	1	1	0	0
GCF_001511195.1_ERS822473	NO	0	0	1	1	1	1	2	2	1	1	1	1	1	1	1	1	1	1	2	2	1	1	1	2	2	1	2	2	2	0	1	0	2	1	0	0	0	0	0	1	1	1	1	1	1	1	0	0
GCF_001904255.4_ASM190425v4	NO	0	0	1	1	1	0	2	1	1	1	1	1	1	1	1	1	1	1	0	0	0	1	1	2	2	1	0	0	0	0	1	0	0	0	0	0	0	0	0	0	0	1	1	0	1	1	0	0
GCF_000717515.1_ASM71751v1	NO	1	1	1	1	1	1	2	2	1	1	1	1	1	1	1	1	1	1	1	2	1	1	1	2	2	1	2	2	2	0	1	0	2	1	2	0	0	0	0	1	1	1	1	1	1	1	0	0
GCF_000747055.1_ASM74705v1	NO	1	1	1	1	1	1	2	2	1	1	1	1	1	1	1	1	1	1	2	2	1	1	1	2	0	1	2	2	2	0	1	0	0	1	0	0	0	0	0	1	1	1	1	1	1	1	0	0
GCF_000695285.2_SaK60	NO	0	0	1	1	1	1	2	1	1	1	1	1	1	1	1	1	1	1	0	0	0	1	1	2	0	1	0	0	0	0	1	0	0	0	0	0	0	0	0	0	0	1	1	0	1	1	0	0
GCF_001182645.1_KpVA-14	NO	0	0	1	1	1	1	2	1	1	1	1	1	1	1	1	1	1	1	2	2	0	1	1	2	2	1	0	2	0	0	1	0	0	0	0	1	1	0	0	1	1	1	1	0	1	1	0	0
GCF_001032355.1_Kleb_pneu_CHS170_V1	NO	0	1	1	1	1	1	1	1	1	1	1	1	1	1	1	1	1	1	0	0	0	1	1	2	0	1	0	0	2	0	1	0	0	0	0	0	0	0	0	0	0	0	1	0	1	1	0	0
GCF_000281255.1_KPNIH2_1	NO	1	1	1	1	1	1	2	2	1	1	1	1	1	1	1	1	1	1	1	2	1	1	1	2	2	1	2	2	2	0	1	0	2	0	0	0	0	0	0	1	1	1	1	1	1	1	0	0
GCF_000281295.1_KPNIH6_1	NO	0	0	1	1	1	1	2	1	1	1	1	1	1	1	1	1	1	1	0	0	0	1	1	2	1	1	0	0	0	0	1	1	0	0	2	1	1	2	0	1	1	1	1	0	1	1	0	0
GCF_001511735.1_ERS822466	NO	0	0	1	1	1	1	2	1	1	1	1	1	1	1	1	1	1	1	0	0	0	1	1	2	2	1	0	0	0	0	1	0	0	0	0	0	0	0	0	0	0	0	1	0	1	1	0	0
GCF_001511575.1_ERS822450	NO	1	1	1	1	1	1	2	2	1	1	1	1	1	1	1	1	1	1	2	2	1	1	1	2	0	1	2	2	2	0	1	0	0	1	0	0	0	0	0	1	1	1	1	1	1	1	0	0
GCF_001186035.1_Kleb_pneu_CHS87_V1	NO	1	1	1	1	1	1	2	2	1	1	1	1	1	1	1	1	1	1	2	2	1	1	1	2	2	1	2	0	2	0	1	1	2	0	2	1	1	2	0	1	1	1	1	1	1	1	0	0
GCF_000688535.1_Kleb_pneu_CHS_21_V1	NO	1	1	1	1	1	1	2	1	1	1	1	1	1	1	1	0	1	1	0	2	0	1	1	2	2	1	0	0	0	0	1	0	0	2	2	0	0	0	0	1	1	1	1	0	1	1	0	0
GCF_000695305.2_SbK60	NO	0	0	1	1	1	1	2	2	1	1	1	1	1	1	1	1	1	1	0	0	0	1	1	2	2	1	0	0	0	0	1	0	2	0	0	0	0	0	0	0	0	1	1	0	1	1	0	0
GCF_001511335.1_ERS822456	NO	1	1	1	1	1	1	2	2	1	1	1	1	1	1	1	1	1	1	0	0	0	1	1	2	2	1	0	0	0	0	1	1	0	0	0	0	1	1	1	1	1	1	1	1	1	1	0	0
GCF_001032525.1_Kleb_pneu_CHS182_V1	NO	0	0	1	1	1	1	2	2	1	1	1	1	1	1	1	1	1	1	0	0	0	1	1	2	2	1	0	0	0	0	1	0	0	0	0	0	0	0	0	0	0	1	1	0	1	1	0	0
GCF_000567785.1_Kleb_pneu_MGH_29_V1	NO	0	0	1	1	1	1	2	1	1	1	1	1	1	1	1	0	1	1	0	0	0	1	1	2	0	1	0	0	0	0	1	0	0	0	0	0	0	0	0	0	0	1	1	0	1	1	0	0
GCF_000981845.1_ASM98184v1	NO	1	1	1	1	1	1	2	2	1	1	1	1	1	1	1	1	1	1	0	2	1	1	1	2	0	1	2	2	2	0	1	1	2	2	2	1	1	2	0	1	1	1	1	1	1	1	0	0
GCF_001663295.1_ASM166329v1	NO	0	0	1	1	1	1	2	1	1	1	1	1	1	1	1	1	1	1	0	1	0	1	1	1	0	1	0	0	0	0	1	1	0	0	2	0	0	0	0	0	1	1	1	0	1	1	0	0
GCF_000474905.1_Kleb_pneu_BIDMC_16_V1_PacBio	NO	1	1	1	1	1	1	2	2	1	1	1	1	1	1	1	1	1	1	2	2	1	1	1	2	2	1	2	2	2	0	1	0	0	1	2	0	0	0	0	1	1	1	1	1	1	1	0	0
GCF_000775375.1_ASM77537v1	NO	0	1	1	1	1	1	2	2	1	1	1	1	1	1	1	1	1	1	0	0	0	1	1	2	2	1	0	0	0	0	1	0	0	2	2	0	0	0	0	0	1	1	1	0	1	1	0	0
GCF_000417185.1_gkp22v01	NO	1	1	1	1	1	1	2	2	1	1	1	1	1	1	1	1	1	1	2	2	0	1	1	2	1	1	2	0	0	0	1	1	0	0	2	1	1	2	0	1	1	1	1	0	1	1	0	0
GCF_000692975.1_Kleb_pneu_BIDMC_60_V1	NO	1	1	1	1	1	1	2	2	1	1	1	1	1	1	1	1	1	1	2	2	0	1	1	2	0	1	0	0	2	0	1	1	2	2	2	1	1	2	0	1	1	1	1	1	1	1	0	0
GCF_000364385.3_ASM36438v3	NO	1	1	1	1	1	1	2	2	1	1	1	1	1	1	1	1	1	1	2	2	0	1	1	2	2	1	0	0	0	1	1	0	2	2	2	1	1	2	0	1	1	1	1	1	1	1	0	0
GCF_001904425.4_ASM190442v4	NO	1	1	1	1	1	1	2	2	1	1	1	1	1	1	1	1	1	1	2	2	1	1	1	2	0	1	2	2	2	0	1	0	0	1	0	1	1	1	1	1	1	1	1	1	1	1	0	0
GCF_000692935.1_Kleb_pneu_BIDMC_54_V1	NO	1	1	1	1	1	1	2	2	1	1	1	1	1	1	1	1	1	1	0	0	0	1	1	2	0	1	0	0	0	0	1	0	0	1	0	0	0	0	0	1	1	1	1	1	1	1	0	0
GCF_001511695.1_ERS822465	NO	0	0	1	1	1	1	2	2	1	1	1	1	1	1	1	1	1	1	0	0	0	1	1	2	2	1	0	0	2	0	1	0	2	0	0	0	0	0	0	0	1	1	1	0	1	1	0	0
GCF_000409105.1_gkp36v01	NO	0	0	1	1	1	1	2	1	1	1	1	1	1	1	1	1	1	1	0	0	0	1	2	2	0	1	0	0	0	0	1	0	0	0	0	0	0	0	0	0	1	1	1	0	1	1	0	0
GCF_001185755.1_Kleb_pneu_CHS212_V1	NO	1	1	1	1	1	1	2	2	1	1	1	1	1	1	1	1	1	1	2	2	1	1	1	2	2	1	2	0	2	1	1	1	2	2	2	1	1	2	0	1	1	1	1	1	1	1	0	0
GCF_000474885.1_Kleb_pneu_BIDMC_12C_V1_PacBio	NO	0	0	1	1	1	1	2	1	1	1	1	1	1	1	1	1	1	1	2	2	1	1	1	2	0	1	2	2	0	0	0	0	2	0	2	0	0	0	0	0	0	1	1	0	1	1	0	0
GCF_000823125.1_9PV	NO	0	0	1	1	1	1	2	1	1	1	1	1	1	1	1	1	1	1	0	0	0	1	1	2	2	1	0	0	0	0	0	1	0	0	2	1	1	2	0	0	0	1	1	0	1	1	0	0
GCF_000567485.1_Kleb_pneu_BIDMC_2A_V2	NO	0	1	1	1	1	1	2	2	1	1	1	1	1	1	1	1	1	1	0	0	0	1	1	2	0	1	0	0	0	0	1	0	2	0	2	0	0	0	0	0	1	1	1	0	1	1	0	0
GCF_000485755.1_ASM48575v1	NO	0	0	1	1	1	1	2	1	1	1	1	1	1	1	1	1	1	1	0	0	0	1	1	2	0	1	0	0	0	0	1	1	0	0	2	1	1	2	0	0	0	1	1	0	1	1	0	0
[truncated: 297 more columns]

## Sheet: Escherichia coli
Table S3 The RGI prediction results of the antimicrobial resistance genes in the genomes
S3-2 The RGI prediction results of the antimicrobial resistance genes in the genomes of E. coli
genome	PT R-M	msbA	evgS	evgA	emrK	emrY	acrF	mdtE	mdtF	gadX	Escherichia coli mdfA	mdtA	mdtB	mdtC	baeS	baeR	mdtM	rsmA	emrB	emrA	emrR	Escherichia coli ampC	tolC	Escherichia coli acrA	acrB	Escherichia coli ampH	H-NS	mdtH	mdtG	Escherichia coli ampC1 beta-lactamase	acrD	acrS	acrE	bacA	yojI	marA	Klebsiella pneumoniae KpnF	Klebsiella pneumoniae KpnE	Escherichia coli emrE	eptA	mdtN	mdtO	mdtP	kdpE	APH(3'')-Ib	APH(6)-Id	ugd	CRP	pmrF
GCF_002225755.1_ASM222575v1	YES	2	1	2	2	1	1	2	2	2	1	1	1	1	2	2	1	1	2	2	2	1	2	2	2	1	2	2	2	2	2	1	2	1	1	2	1	1	0	1	2	2	1	2	0	0	1	1	2
GCF_001907935.1_ASM190793v1	YES	2	1	2	1	1	1	1	1	1	1	1	2	1	1	1	1	1	2	1	2	1	2	2	1	2	2	1	2	1	1	1	2	1	1	2	1	1	1	1	1	1	1	1	1	1	1	1	2
GCF_001893445.1_ASM189344v1	YES	2	1	2	2	2	2	2	2	2	1	1	2	1	1	2	1	1	2	2	1	1	2	2	2	2	2	2	2	2	2	0	1	2	1	2	1	1	0	1	2	1	2	2	1	1	0	1	2
GCF_000777515.1_ASM77751v1	YES	1	1	2	1	1	1	2	1	1	1	1	1	1	1	2	0	1	2	1	1	0	1	2	1	2	2	1	2	1	1	1	1	1	1	2	1	1	0	1	1	1	1	1	0	0	1	1	1
GCF_001748815.1_ASM174881v1	YES	2	1	2	1	1	1	2	1	1	1	1	1	1	2	1	1	1	1	1	1	1	2	1	2	2	2	2	2	1	1	2	2	1	1	2	1	1	0	1	1	1	1	1	0	0	1	1	2
GCF_001012095.1_CFSAN026810_01.0	YES	2	1	2	1	1	1	1	1	1	1	1	1	1	2	2	1	1	2	1	2	1	2	2	2	1	2	2	2	1	1	1	2	1	1	2	1	1	1	1	1	1	1	1	0	0	1	1	1
GCF_000357865.2_ASM35786v2	YES	2	1	2	1	1	1	1	1	1	1	1	1	1	1	1	1	1	1	1	2	1	2	2	1	1	2	1	2	1	1	1	2	1	1	2	1	1	0	1	1	1	1	1	0	0	1	1	2
GCF_001912235.1_ASM191223v1	YES	1	1	2	1	1	1	1	1	1	1	1	1	1	1	1	1	1	1	1	2	1	1	1	1	1	2	1	2	1	1	1	1	1	1	2	1	1	1	1	1	1	1	1	1	1	2	1	1
GCF_001891805.1_ASM189180v1	YES	2	1	2	2	1	1	2	1	1	1	1	2	1	2	2	1	1	2	1	2	1	2	2	1	2	2	2	2	1	1	2	2	2	1	2	1	1	1	1	2	1	2	2	1	1	0	1	2
GCF_001012025.1_CFSAN026796_01.0	YES	2	1	2	2	2	2	2	2	2	1	1	2	1	2	2	1	1	2	2	2	2	2	2	2	2	2	2	2	2	2	2	2	2	1	2	1	1	1	2	1	2	2	2	1	1	1	1	2
GCF_000356565.1_ASM35656v1	YES	2	1	2	1	1	1	1	1	1	1	1	1	1	1	1	1	1	2	1	2	1	2	2	1	1	2	1	2	1	1	1	2	1	1	2	1	1	0	1	1	1	1	1	0	0	1	1	2
GCF_000358475.1_ASM35847v1	YES	2	1	2	1	1	1	1	1	1	1	1	1	1	1	1	1	1	1	1	2	1	2	2	1	1	2	1	2	1	1	1	2	1	1	2	1	1	0	1	1	1	1	1	0	0	1	1	2
GCF_001463325.1_ASM146332v1	YES	2	1	2	2	2	2	2	2	2	1	1	2	1	2	2	1	1	2	1	2	1	1	2	2	2	2	2	2	1	1	2	1	1	2	2	1	1	1	1	2	1	2	2	1	1	0	1	1
GCF_000249895.1_ASM24989v2	YES	2	1	2	1	2	1	2	1	1	1	1	1	1	1	1	1	1	1	1	2	1	2	2	1	1	1	2	1	1	2	1	1	1	1	2	1	1	0	1	2	1	1	1	0	0	1	1	1
GCF_002152135.1_ASM215213v1	YES	2	1	2	2	2	1	1	1	1	1	1	1	1	1	2	0	1	2	1	2	1	2	1	1	1	2	2	2	1	1	1	1	1	1	2	1	1	1	1	1	1	1	1	0	0	1	1	1
GCF_001615145.1_ASM161514v1	YES	2	2	2	2	2	2	2	2	2	1	1	1	1	1	1	1	1	2	2	2	0	2	1	2	2	2	2	2	2	1	2	2	2	1	2	1	1	0	2	2	2	2	2	1	1	1	1	1
GCF_001893245.1_ASM189324v1	YES	2	1	2	2	1	1	2	1	2	1	1	1	1	1	0	1	1	2	1	2	1	2	2	2	1	2	1	2	2	2	2	1	2	1	2	1	1	0	2	2	2	2	2	0	1	1	1	2
GCF_001894705.1_ASM189470v1	YES	2	1	2	1	1	1	2	1	1	1	1	1	1	1	2	2	1	1	1	2	1	1	1	1	2	2	1	1	1	1	1	1	1	1	2	1	1	0	1	1	1	1	2	1	1	1	1	1
GCF_001709145.1_ASM170914v1	YES	2	1	2	1	1	1	2	1	1	1	1	2	1	1	1	1	1	2	1	2	1	2	2	2	1	2	2	2	1	1	2	2	2	1	2	1	1	1	1	1	1	1	1	0	0	1	1	2
GCF_000303715.2_ASM30371v2	YES	2	1	2	2	1	1	1	1	1	1	1	1	1	1	1	1	1	2	1	2	1	1	2	1	2	2	1	1	1	1	2	1	2	1	2	1	1	1	2	1	1	1	1	0	0	1	1	1
GCF_002226175.1_ASM222617v1	YES	1	1	2	1	1	1	1	1	1	1	1	1	1	2	1	1	1	2	1	2	1	2	2	2	2	2	1	2	1	1	1	2	1	1	2	1	1	0	1	1	1	1	1	1	1	1	1	2
GCF_001881605.1_ASM188160v1	YES	2	1	2	1	1	1	2	1	1	1	1	2	1	2	1	1	1	2	1	2	1	2	2	2	2	2	2	2	1	1	1	2	1	1	2	1	1	1	1	1	1	1	1	0	0	1	1	2
GCF_000358435.2_ASM35843v2	YES	2	1	2	1	1	1	1	1	1	1	1	1	1	1	1	1	1	2	1	2	1	2	2	1	1	2	1	2	1	1	1	2	1	1	2	1	1	0	1	1	1	1	1	0	0	1	1	2
GCF_002190165.1_ASM219016v1	YES	1	1	2	2	1	1	2	2	2	1	1	1	1	2	2	1	1	2	1	2	1	2	2	2	1	2	2	2	1	1	2	2	2	2	2	1	1	0	1	2	1	1	1	1	1	1	1	2
GCF_001893315.1_ASM189331v1	YES	2	1	2	2	1	0	2	2	2	1	1	1	1	2	2	1	1	1	1	2	1	2	2	2	1	2	2	2	2	1	0	0	2	1	2	1	1	0	1	2	2	2	2	1	1	1	1	1
GCF_001892565.1_ASM189256v1	YES	2	1	2	2	1	1	2	1	1	1	1	2	1	2	2	1	1	2	1	2	1	2	2	1	2	2	2	2	1	1	2	2	2	1	2	1	1	1	1	2	1	2	2	1	1	0	1	2
GCF_001519835.1_ASM151983v1	YES	1	1	2	1	2	1	1	1	1	1	1	1	1	1	2	1	1	1	1	2	1	1	1	1	1	2	2	1	0	1	1	1	1	1	2	1	1	1	1	1	1	1	1	0	0	2	1	2
GCF_002226775.1_ASM222677v1	YES	1	1	2	1	2	1	1	1	1	1	1	1	1	1	2	1	1	1	1	2	1	1	1	1	1	2	2	1	0	1	1	1	1	1	2	1	1	1	1	1	1	1	1	0	0	1	1	2
GCF_001520315.1_ASM152031v1	YES	2	1	2	2	2	1	1	1	1	1	1	1	1	1	2	1	1	2	1	2	1	1	2	1	1	2	1	2	0	1	1	1	1	1	2	1	1	1	1	1	1	1	2	0	0	0	1	1
GCF_000752235.1_FHI69	YES	2	1	2	1	1	1	2	1	1	1	1	1	1	1	2	1	1	2	1	2	1	2	2	2	2	2	1	2	1	1	1	2	1	1	2	1	1	1	1	1	1	1	1	0	0	1	1	2
GCF_002154805.1_ASM215480v1	YES	1	1	2	1	2	1	1	1	1	1	1	1	1	1	1	1	1	2	1	2	1	1	1	1	1	2	2	1	0	1	1	1	1	1	2	1	1	1	1	1	1	1	1	1	1	1	1	2
GCF_000460595.1_Esch_coli_UMEA_3176-1_V1	YES	2	1	2	1	1	1	2	1	1	1	1	1	1	1	1	1	1	2	1	2	1	2	2	2	2	2	1	2	1	1	1	2	1	1	2	1	1	0	1	1	1	1	1	0	0	1	1	1
GCF_000713685.1_ASM71368v1	YES	2	1	1	1	1	1	2	1	1	1	1	1	1	1	2	1	1	2	1	2	1	2	2	2	1	2	2	2	1	1	1	2	1	1	2	1	1	1	1	1	1	1	1	0	0	0	1	2
GCF_001893205.1_ASM189320v1	YES	2	1	2	2	2	2	2	2	2	1	1	2	1	1	2	1	1	2	2	1	1	2	2	2	2	2	2	2	2	2	0	1	2	1	2	1	1	0	1	2	1	2	2	1	1	0	1	2
GCF_002142365.1_ASM214236v1	YES	1	1	2	1	1	1	1	1	1	1	1	1	1	1	2	1	1	2	1	2	1	1	1	2	1	2	1	2	1	1	1	1	1	1	1	1	1	1	1	1	1	1	1	1	1	1	1	1
GCF_002227275.1_ASM222727v1	YES	2	1	2	1	1	1	2	1	1	1	1	1	1	2	1	1	1	2	1	2	1	2	2	2	2	2	2	2	1	1	1	2	1	1	2	1	1	1	1	1	1	1	1	0	0	1	1	1
GCF_002154035.1_ASM215403v1	YES	2	2	2	2	1	1	2	2	2	1	1	2	1	2	1	1	1	2	2	2	2	1	2	2	2	2	1	2	1	1	2	2	2	2	2	1	1	0	2	2	2	2	2	0	0	1	1	2
GCF_001893955.1_ASM189395v1	YES	2	1	2	2	2	2	2	2	2	1	1	2	1	1	2	1	1	2	2	1	1	2	2	2	2	2	2	2	2	2	0	1	2	1	2	1	1	0	1	2	1	2	2	1	1	0	1	2
GCF_001606615.1_ASM160661v1	YES	2	1	2	1	1	1	2	1	1	1	1	1	1	1	2	1	1	2	1	2	1	2	2	2	2	2	1	2	1	1	1	2	1	1	2	1	1	1	1	1	1	1	1	1	1	1	1	2
GCF_001891765.1_ASM189176v1	YES	2	1	2	1	2	1	2	1	1	1	1	1	1	1	1	1	1	2	1	2	1	2	2	2	1	2	2	2	1	1	2	2	1	1	2	1	1	1	1	1	1	1	1	1	1	0	1	2
GCF_000819105.1_Escherichia_coli_CVM_N33720PS_v1.0	YES	2	2	2	2	2	1	2	2	2	1	1	1	1	2	2	1	1	2	2	2	2	2	2	2	2	2	2	2	2	2	2	2	2	2	2	1	1	1	2	2	2	2	1	1	1	1	1	2
GCF_002227615.1_ASM222761v1	YES	2	1	2	1	1	1	2	1	1	1	1	1	1	1	1	1	1	2	1	2	1	2	2	2	2	2	2	2	1	1	2	2	1	1	2	1	1	1	1	1	1	1	1	0	0	1	1	1
GCF_000798455.1_Escherichia_coli_CVM_N36158PS_v._1.0	YES	2	1	2	1	1	1	1	1	1	1	1	1	1	1	1	1	1	2	1	2	1	2	2	1	2	2	1	2	1	1	1	2	1	1	2	1	1	1	1	1	1	1	1	0	0	1	1	2
GCF_000714335.1_ASM71433v1	YES	1	1	2	2	2	1	1	1	1	1	1	1	1	1	1	1	1	1	1	2	1	1	2	1	1	2	2	2	0	1	1	1	1	1	1	1	1	0	1	1	1	1	1	1	1	1	1	2
GCF_000357845.2_ASM35784v2	YES	2	1	2	1	1	1	1	1	1	1	1	1	1	1	1	1	1	2	1	1	1	2	2	1	1	1	1	2	1	1	1	2	1	1	2	1	1	0	1	1	1	1	1	0	0	1	1	2
GCF_000357905.2_ASM35790v2	YES	2	1	2	1	1	1	1	1	1	1	1	1	1	1	1	1	1	1	1	2	1	2	2	1	1	2	1	2	1	1	1	1	1	1	2	1	1	0	1	1	1	1	1	0	0	1	1	2
GCF_000357885.2_ASM35788v2	YES	2	1	2	1	1	1	1	1	1	1	1	1	1	1	1	1	1	2	1	2	1	2	2	1	1	2	1	2	1	1	1	2	1	1	2	1	1	0	1	1	1	1	1	0	0	1	1	2
GCF_001402805.1_ASM140280v1	YES	2	1	2	1	1	1	1	1	1	1	1	1	1	1	1	1	1	2	1	2	1	2	2	1	2	2	1	2	1	1	1	2	1	1	2	1	1	1	1	1	1	1	1	0	0	1	1	2
GCF_000780655.1_ASM78065v1	YES	2	1	2	1	1	1	2	1	1	1	1	1	1	1	2	1	1	1	1	2	1	1	1	2	2	2	1	1	1	1	1	1	1	1	2	1	1	1	1	1	1	1	2	1	1	1	1	1
GCF_000259135.1_ECAI27.hybrid.1	YES	2	1	2	1	1	1	2	1	1	1	1	1	1	1	1	1	1	1	1	2	1	2	2	2	2	2	1	2	1	1	1	2	1	1	2	1	1	1	1	1	1	1	1	1	1	1	1	1
GCF_001519145.1_ASM151914v1	YES	1	1	2	1	2	1	1	1	1	1	1	1	1	1	2	1	1	2	1	2	1	1	1	1	1	2	2	1	1	1	1	1	1	2	2	1	1	1	1	1	1	1	1	0	0	1	1	1
GCF_001892755.1_ASM189275v1	YES	2	1	2	1	1	1	2	1	1	1	1	1	1	2	2	1	1	2	1	2	1	2	2	2	1	2	2	1	1	1	1	1	1	1	2	1	1	1	1	1	1	1	1	1	1	0	1	1
GCF_002228485.1_ASM222848v1	YES	2	1	2	1	1	1	1	1	1	1	1	1	1	1	2	1	1	2	1	2	1	2	2	2	2	2	2	2	1	1	1	1	1	1	1	1	1	0	2	1	1	1	1	1	1	1	1	1
GCF_001749235.1_ASM174923v1	YES	2	1	2	1	1	1	2	1	1	1	1	1	1	2	1	1	1	2	1	2	1	2	2	2	2	2	2	2	1	1	1	2	1	1	2	1	1	1	1	1	1	1	1	0	0	1	1	1
GCF_000460055.1_Esch_coli_UMEA_3053-1_V1	YES	1	1	2	1	1	1	1	1	1	1	1	1	1	1	1	0	1	1	1	2	1	1	1	1	1	2	1	1	0	1	1	1	1	1	1	1	1	1	1	1	1	1	1	0	0	1	1	1
GCF_002227875.1_ASM222787v1	YES	2	1	2	1	2	1	1	1	1	1	1	1	1	1	2	2	1	2	1	1	1	2	2	2	2	2	2	2	1	1	1	2	1	1	2	1	1	1	1	2	1	1	1	0	0	1	1	1
GCF_001749055.1_ASM174905v1	YES	2	1	2	1	1	1	2	1	1	1	2	2	1	1	2	1	1	2	1	2	1	2	2	2	1	2	2	2	1	1	1	2	1	1	2	1	1	1	1	1	1	1	1	0	0	1	1	1
GCF_001891695.1_ASM189169v1	YES	2	1	2	1	2	1	2	1	1	1	1	1	1	1	1	1	1	2	1	2	1	2	2	2	1	2	2	2	1	1	2	2	1	1	2	1	1	1	1	1	1	1	1	1	1	0	1	2
GCF_001892525.1_ASM189252v1	YES	2	1	2	1	2	1	2	1	1	1	1	1	1	1	1	1	1	2	1	2	1	2	2	2	1	2	2	2	1	1	2	2	1	1	2	1	1	1	1	1	1	1	1	1	1	0	1	2
GCF_000819085.1_Escherichia_coli_CVM_N33624PS_v1.0	YES	2	1	2	2	1	1	2	1	1	1	1	1	1	1	1	1	1	2	1	2	1	2	2	2	2	2	1	2	1	1	2	2	1	1	2	1	1	0	1	1	1	1	1	1	1	1	1	2
GCF_000779075.1_ASM77907v1	YES	1	1	2	1	2	1	1	1	1	1	1	1	1	1	2	1	1	1	1	2	1	1	1	1	1	2	2	1	0	1	1	1	1	1	2	1	1	1	1	1	1	1	1	1	1	1	1	2
GCF_001881645.1_ASM188164v1	YES	2	1	2	1	2	1	2	1	1	1	1	1	1	1	2	1	1	2	1	2	1	2	1	2	1	2	1	2	1	1	1	2	1	1	2	1	1	1	1	1	1	1	1	0	0	1	1	2
GCF_001614905.1_ASM161490v1	YES	2	1	2	1	1	1	2	1	1	1	1	1	1	1	2	1	1	2	1	2	1	2	2	2	2	2	1	2	1	1	1	2	1	1	1	1	1	1	1	1	1	1	1	0	0	1	1	2
GCF_001696345.1_ASM169634v1	YES	2	1	2	1	1	1	2	1	1	1	1	1	1	2	1	1	1	2	1	1	1	2	2	2	2	2	1	2	1	1	1	2	1	1	2	1	1	1	1	1	1	1	1	0	0	1	1	1
GCF_000355275.2_ASM35527v2	YES	2	1	2	1	1	1	1	1	1	1	1	1	1	1	1	1	1	2	1	2	1	2	2	1	2	2	1	2	1	1	1	2	1	1	2	1	1	0	1	1	1	1	1	0	0	1	1	2
GCF_000164375.1_ASM16437v1	YES	2	1	2	1	1	1	1	1	1	1	1	1	1	0	1	1	1	2	1	2	1	2	2	1	2	2	1	2	1	1	1	2	1	1	2	1	1	1	1	1	1	1	1	1	1	1	1	2
GCF_001912525.1_ASM191252v1	YES	1	1	2	1	1	1	1	1	1	1	1	1	1	1	1	1	1	2	1	2	1	1	1	1	1	2	1	2	1	1	1	1	1	1	1	1	1	1	1	1	1	1	1	1	1	2	1	1
GCF_001892585.1_ASM189258v1	YES	2	2	2	2	1	1	2	1	1	1	1	2	1	2	2	1	1	2	1	2	1	2	2	1	2	2	2	2	1	1	2	2	2	1	2	1	1	1	1	2	1	2	2	1	1	0	1	2
GCF_001911485.1_ASM191148v1	YES	2	1	2	1	2	0	2	1	1	1	1	1	1	1	2	1	1	2	1	1	1	2	2	1	2	2	2	2	1	1	0	0	1	1	2	1	1	1	1	1	1	1	1	0	0	0	1	2
GCF_001894075.1_ASM189407v1	YES	2	1	2	1	1	1	1	1	1	1	2	1	1	2	2	1	1	2	1	1	1	2	2	2	2	2	1	2	1	1	1	2	1	1	2	1	1	1	1	1	1	1	1	1	1	1	1	1
GCF_001900295.1_ASM190029v1	YES	2	1	2	2	1	1	1	2	1	1	1	1	1	2	1	1	1	2	1	2	1	2	1	1	1	2	2	2	1	1	1	1	1	1	2	1	1	0	1	1	1	1	0	0	0	1	1	1
GCF_002226585.1_ASM222658v1	YES	2	1	2	1	1	1	2	1	1	1	1	1	1	2	2	1	1	2	1	2	1	2	2	2	2	2	1	2	1	1	1	1	1	1	2	1	1	0	1	1	1	1	1	0	0	1	1	1
GCF_000798415.1_Escherichia_coli_CVM_N34557PS_v._1.0	YES	1	1	2	1	2	1	1	1	1	1	1	1	1	1	2	1	1	1	1	2	1	1	1	1	1	2	2	1	0	1	1	1	1	1	2	1	1	0	1	1	1	1	1	0	0	1	1	2
GCF_001893525.1_ASM189352v1	YES	2	1	2	2	2	2	2	2	2	1	1	2	1	1	2	1	1	2	2	1	1	2	2	2	2	2	2	2	2	2	0	1	2	1	2	1	1	0	1	2	1	2	2	1	1	0	1	2
GCF_001696335.1_ASM169633v1	YES	1	1	2	1	1	1	1	1	1	1	1	1	1	1	1	1	1	2	1	2	1	1	1	2	1	2	1	2	1	1	1	1	1	1	2	1	1	1	1	1	1	1	1	0	0	1	1	1
GCF_001892355.1_ASM189235v1	YES	2	1	2	1	1	1	1	1	1	1	2	1	1	2	2	1	1	2	1	2	1	2	2	1	2	2	1	2	1	1	1	2	1	1	2	1	1	0	1	1	1	1	1	0	0	1	1	1
GCF_000194415.1_ASM19441v2	YES	2	1	2	1	1	1	2	1	1	1	1	1	1	1	2	1	1	2	1	2	1	2	2	2	2	2	1	2	1	1	1	2	1	1	2	1	1	1	1	1	1	1	1	0	0	1	1	2
GCF_001576205.1_ASM157620v1	YES	2	2	2	2	1	2	2	2	2	1	1	1	1	2	2	2	1	2	2	2	2	2	2	2	2	2	2	1	2	2	2	2	2	2	2	1	1	0	2	1	2	2	2	0	0	0	1	2
GCF_002134325.1_ASM213432v1	YES	1	1	2	2	1	1	1	2	1	1	1	1	1	1	2	1	1	2	1	2	1	1	1	1	1	2	2	2	0	1	1	1	1	1	2	1	1	0	1	1	1	1	1	0	0	0	1	1
GCF_001519795.1_ASM151979v1	YES	2	2	2	2	1	1	1	1	1	1	2	2	2	2	1	1	1	2	1	2	1	2	1	2	2	2	2	2	1	2	2	2	2	1	2	1	1	0	1	1	1	1	1	0	0	1	1	1
GCF_000176695.2_ASM17669v2	YES	1	1	2	1	1	1	1	1	1	1	1	2	1	1	1	1	1	2	1	2	1	1	1	2	1	2	1	2	1	1	1	1	1	1	2	1	1	1	1	1	1	1	1	1	1	1	1	1
GCF_000503375.1_Ecoli38.34	YES	2	2	2	2	2	2	2	2	2	1	2	1	1	2	2	1	1	2	2	2	2	2	2	2	2	2	1	2	2	2	2	2	2	2	2	1	1	0	2	1	2	2	2	1	1	1	1	2
GCF_002227785.1_ASM222778v1	YES	2	1	2	1	2	1	1	1	1	1	1	1	1	1	2	2	1	2	1	2	1	2	2	2	2	2	2	2	1	1	1	2	1	1	2	1	1	1	1	2	1	1	1	1	1	1	1	1
GCF_000798595.1_Escherichia_coli_CVM_N33601PS_v._1.0	YES	2	1	2	1	1	1	2	1	1	1	1	1	1	2	1	1	1	2	1	2	1	2	2	2	2	2	1	2	1	1	1	2	1	1	2	1	1	1	1	1	1	1	1	1	1	1	1	1
GCF_001893615.1_ASM189361v1	YES	2	1	2	2	2	2	2	1	2	1	1	1	1	2	2	1	1	2	2	2	2	2	2	2	2	2	2	2	2	2	2	2	2	2	2	1	1	0	2	2	2	2	2	1	1	1	1	2
GCF_000478215.1_ASM47821v1	YES	2	1	2	2	1	1	1	1	1	1	1	1	1	1	1	1	1	2	1	2	1	1	2	1	2	2	1	1	1	1	2	1	2	1	2	1	1	1	2	1	1	1	1	0	0	1	1	1
GCF_001893985.1_ASM189398v1	YES	2	2	2	2	1	1	2	1	1	1	1	2	1	2	2	1	1	2	1	2	1	2	2	1	2	2	2	2	1	1	2	2	2	1	2	1	1	1	1	2	1	2	2	1	1	0	1	2
GCF_000460315.1_Esch_coli_UMEA_3144-1_V1	YES	1	1	2	1	2	1	1	1	1	1	1	1	1	1	2	1	1	1	1	2	1	1	1	1	1	2	2	1	0	1	1	1	1	1	2	1	1	1	1	1	1	1	1	0	0	2	1	2
GCF_000164295.1_ASM16429v1	YES	1	1	2	1	1	1	1	1	1	1	1	1	1	1	2	0	1	1	1	2	1	1	1	1	1	2	2	1	0	1	1	1	1	1	1	0	1	1	1	1	1	1	1	0	0	1	1	1
GCF_000714265.1_ASM71426v1	YES	1	1	2	2	1	1	1	1	1	1	1	1	1	1	2	1	1	1	1	2	1	1	2	1	1	2	2	2	0	1	1	1	1	1	1	1	1	0	1	1	1	1	1	1	1	1	1	2
GCF_001703435.1_ASM170343v1	YES	2	1	2	1	1	1	2	1	2	1	1	2	1	2	2	1	1	2	1	2	1	2	2	2	1	2	2	2	1	1	2	2	2	1	2	1	1	1	2	1	1	2	2	1	1	1	1	1
GCF_001520275.1_ASM152027v1	YES	1	1	2	1	2	1	1	1	1	1	1	1	1	1	2	1	1	0	0	0	1	1	1	1	1	2	2	1	0	1	1	1	1	1	2	1	1	1	1	1	1	1	1	1	1	2	1	1
GCF_000485635.1_ASM48563v1	YES	2	1	2	1	2	1	1	1	1	1	1	1	1	2	1	2	1	2	1	2	1	2	2	2	2	2	2	1	1	1	1	2	1	1	2	1	1	1	1	1	1	1	1	0	0	0	1	1
GCF_002227215.1_ASM222721v1	YES	2	1	2	1	2	1	2	1	1	1	1	1	1	2	1	1	1	2	1	1	1	2	2	2	2	2	2	2	1	1	2	2	1	1	2	1	1	1	1	1	1	1	1	1	1	0	1	2
GCF_000460735.1_Esch_coli_UMEA_3200-1_V1	YES	1	1	2	2	2	1	1	1	1	1	1	1	1	1	2	1	1	1	1	2	1	1	2	1	1	2	2	2	0	1	1	1	1	1	1	1	1	0	1	1	1	1	1	0	0	1	1	2
GCF_001892405.1_ASM189240v1	YES	2	1	2	1	2	1	2	1	1	1	1	1	1	1	2	1	1	1	1	2	1	1	1	2	2	2	1	1	1	1	1	1	1	1	2	1	1	0	1	1	1	1	2	0	0	1	1	1
GCF_000713655.1_ASM71365v1	YES	2	1	2	2	1	1	2	1	1	1	1	1	1	2	2	1	1	2	2	2	1	2	2	2	1	2	2	2	2	2	1	2	1	1	2	1	1	1	2	2	1	1	2	0	0	1	1	2
GCF_001894555.1_ASM189455v1	YES	2	1	2	1	1	1	1	1	1	1	1	1	1	1	1	1	1	2	1	2	1	2	2	1	2	2	1	1	1	1	1	2	1	1	2	1	1	0	1	1	1	1	1	1	1	1	1	2
GCF_000704725.1_ASM70472v1	YES	2	1	1	1	1	1	2	1	1	1	1	1	1	1	2	1	1	2	1	2	1	2	2	2	1	2	2	2	1	1	1	2	1	1	2	1	1	1	1	1	1	1	1	0	0	0	1	2
GCF_001892665.1_ASM189266v1	YES	2	1	2	1	2	1	2	1	1	1	1	1	1	1	1	1	1	2	1	2	1	2	2	2	1	2	2	2	1	1	2	2	1	1	2	1	1	1	1	1	1	1	1	1	1	0	1	2
GCF_000494995.1_Esch_coli_HVH_136_4-5970458_V1	YES	1	1	2	1	2	1	1	1	1	1	1	1	1	1	2	1	1	1	1	2	1	1	1	1	1	2	2	1	0	1	1	1	1	1	2	1	1	1	1	1	1	1	1	1	1	2	1	2
GCF_000026245.1_ASM2624v1	YES	2	1	2	2	2	1	2	1	1	1	1	1	1	1	1	1	1	2	1	2	1	2	1	2	1	2	1	1	1	1	1	2	1	1	2	1	1	1	1	1	1	1	1	0	0	1	1	2
GCF_001894635.1_ASM189463v1	YES	2	1	2	1	1	1	2	1	1	1	1	1	1	1	1	1	1	2	1	2	1	2	2	2	1	2	1	2	1	1	2	2	1	1	2	1	1	1	1	1	1	1	1	1	1	1	1	1
GCF_001607365.1_ASM160736v1	YES	2	1	2	1	1	1	2	1	1	1	1	1	1	1	2	1	1	2	1	2	1	2	2	2	2	2	1	2	1	1	1	2	1	1	2	1	1	1	1	1	1	1	1	0	0	1	1	2
GCF_002190105.1_ASM219010v1	YES	2	2	2	2	2	1	2	1	2	1	1	1	1	2	1	1	1	2	1	2	2	2	2	2	2	2	1	2	2	2	2	2	2	2	2	1	1	1	2	2	2	1	2	0	0	1	1	2
GCF_000503275.1_Ecoli1365	YES	2	1	2	1	1	1	1	1	1	1	1	1	1	2	2	2	1	2	1	2	1	2	2	2	2	2	2	2	1	1	1	2	1	1	2	1	1	0	1	1	1	1	1	1	1	0	1	1
GCF_001748995.1_ASM174899v1	YES	2	1	2	1	1	1	2	1	1	1	1	1	1	2	1	1	1	2	1	2	1	2	2	2	2	2	2	2	1	1	1	2	1	1	2	1	1	1	1	1	1	1	1	0	0	1	1	1
GCF_000831715.2_ASM83171v2	YES	1	1	2	1	1	1	1	1	1	1	1	1	1	1	1	1	1	2	1	1	1	1	1	2	1	2	1	2	1	1	1	1	1	1	2	1	1	1	1	1	1	1	1	0	0	1	1	1
GCF_001893105.1_ASM189310v1	YES	2	1	2	2	1	0	2	2	2	1	1	1	1	2	2	1	1	1	1	2	1	2	2	2	1	2	2	2	2	1	0	0	2	1	2	1	1	0	1	2	2	2	2	1	1	1	1	1
GCF_001748985.1_ASM174898v1	YES	2	1	2	1	1	1	2	1	1	1	1	2	1	2	1	1	1	2	1	2	1	2	2	2	1	2	2	2	1	1	1	2	1	1	2	1	1	1	1	1	1	1	1	0	0	1	1	2
GCF_002226715.1_ASM222671v1	YES	2	1	2	1	1	1	2	1	1	1	1	1	1	2	1	1	1	2	1	2	1	2	2	2	2	2	1	2	1	1	1	2	1	1	2	1	1	0	1	1	1	1	1	1	1	1	1	1
GCF_000010385.1_ASM1038v1	YES	2	1	2	1	1	1	1	1	1	1	1	1	1	1	1	1	1	2	1	2	1	2	2	2	2	2	1	2	1	1	1	2	1	1	2	1	1	1	1	1	1	1	1	0	0	1	1	2
GCF_001749065.1_ASM174906v1	YES	2	1	2	1	1	1	2	1	1	1	1	1	1	2	1	1	1	2	1	2	1	2	2	2	2	2	2	2	1	1	1	2	1	1	2	1	1	1	1	1	1	1	1	0	0	1	1	1
GCF_002116485.1_ASM211648v1	YES	2	1	2	2	2	1	1	1	1	1	1	1	1	1	2	0	1	2	1	2	1	2	1	1	1	2	2	2	1	1	1	1	1	1	2	1	1	1	1	1	1	1	1	0	0	1	1	1
GCF_001520835.1_ASM152083v1	YES	1	1	2	1	2	1	1	1	1	1	1	1	1	1	2	1	1	1	1	2	1	1	1	1	1	2	2	1	0	1	1	1	1	1	2	1	1	1	1	1	1	1	1	1	1	2	1	2
GCF_000495095.1_Esch_coli_HVH_108_4-6924867_V1	YES	1	1	2	1	1	1	1	1	1	1	1	1	1	1	2	0	1	1	1	1	1	1	1	1	1	2	2	1	0	1	1	1	1	1	1	1	1	1	1	1	1	1	1	0	0	1	1	1
GCF_001892515.1_ASM189251v1	YES	2	1	2	1	2	1	2	1	1	1	1	1	1	1	2	1	1	1	1	2	1	1	1	2	2	2	1	1	1	1	1	1	1	1	2	1	1	0	1	1	1	1	2	0	0	1	1	1
GCF_001891475.1_ASM189147v1	YES	2	1	2	1	2	1	2	1	1	1	1	1	1	1	2	1	1	1	1	2	1	1	1	2	2	2	1	1	1	1	1	1	1	1	2	1	1	0	1	1	1	1	2	0	0	1	1	1
GCF_000713785.1_ASM71378v1	YES	2	2	2	2	1	1	2	1	2	1	1	1	1	1	2	1	1	2	1	2	1	2	2	2	1	2	2	1	0	2	2	1	2	2	2	1	1	1	1	2	1	2	1	0	0	1	1	2
GCF_002133905.1_ASM213390v1	YES	1	1	2	2	1	1	1	2	1	1	1	1	1	1	2	1	1	2	1	2	1	1	1	1	1	2	2	2	0	1	1	1	1	1	2	1	1	0	1	1	1	1	1	0	0	0	1	1
GCF_000935505.1_ASM93550v1	YES	2	1	2	1	1	1	2	1	1	1	1	1	1	2	2	1	1	2	1	2	1	2	2	2	2	2	1	2	1	1	1	2	1	1	2	1	1	1	1	1	1	1	1	0	0	1	1	2
GCF_001520575.1_ASM152057v1	YES	1	1	2	1	2	1	1	1	1	1	1	1	1	1	2	1	1	1	1	2	1	1	1	1	1	2	2	1	0	1	1	1	1	1	2	1	1	0	1	1	1	1	1	0	0	2	1	2
GCF_001891615.1_ASM189161v1	YES	2	1	2	2	2	2	2	2	2	1	1	1	1	2	2	1	1	2	2	1	1	2	2	1	2	2	2	2	2	2	2	1	2	2	2	1	1	1	1	2	1	2	2	1	1	1	1	2
GCF_001519775.1_ASM151977v1	YES	1	1	2	1	2	1	1	1	1	1	1	1	1	1	2	1	1	1	1	2	1	1	1	1	1	2	2	1	0	1	1	1	1	1	2	1	1	0	1	1	1	1	1	1	1	2	1	2
GCF_000352965.1_Esch_coli_KTE202_V1	YES	1	1	2	1	2	1	1	1	1	1	1	1	1	1	2	1	1	1	1	2	1	1	1	1	1	2	2	1	0	1	1	1	1	1	2	1	1	1	1	1	1	1	1	1	1	1	1	2
GCF_001894685.1_ASM189468v1	YES	2	1	2	2	2	2	2	1	2	1	1	1	1	2	2	1	1	2	2	2	2	2	2	2	2	2	2	2	2	2	2	2	2	2	2	1	1	0	2	2	2	2	2	1	1	1	1	2
GCF_000948835.1_ASM94883v1	YES	1	1	2	1	2	1	1	1	1	1	1	1	1	1	2	0	1	1	1	2	1	1	1	1	1	2	2	1	0	1	1	1	1	1	1	1	1	1	1	1	1	1	1	0	0	1	1	1
GCF_001891465.1_ASM189146v1	YES	2	1	1	1	2	1	2	1	1	1	1	1	1	1	2	1	1	1	1	2	1	1	1	2	2	2	1	1	1	1	1	1	1	1	2	1	1	0	1	1	1	1	2	0	0	1	1	1
GCF_000190835.1_ASM19083v1	YES	2	2	2	1	2	1	1	2	2	1	1	1	1	2	2	1	1	2	1	2	2	2	2	2	2	2	2	2	1	1	2	2	2	2	2	1	1	0	1	2	1	2	1	1	1	0	1	2
GCF_001576315.1_ASM157631v1	YES	2	1	2	2	2	2	2	2	2	1	1	1	1	2	2	1	1	2	2	2	2	2	2	2	2	2	2	2	2	1	2	2	2	2	2	1	1	1	2	2	2	2	2	0	0	1	1	2
GCF_001614395.1_ASM161439v1	YES	2	2	2	2	2	1	2	2	2	1	1	1	1	1	1	1	1	2	2	2	0	2	1	2	2	2	2	2	2	1	2	2	2	1	2	1	1	0	2	2	2	2	2	1	1	1	1	2
GCF_000167815.1_ASM16781v1	YES	2	1	2	1	1	1	2	1	1	1	1	1	1	2	2	1	1	2	1	2	1	2	2	2	2	2	1	2	1	1	1	2	1	1	2	1	1	1	1	1	1	1	1	0	0	1	1	2
GCF_000358455.2_ASM35845v2	YES	2	1	2	1	1	1	1	1	1	1	1	1	1	1	1	1	1	2	1	2	1	2	2	1	1	2	1	2	1	1	1	2	1	1	2	1	1	0	1	1	1	1	1	0	0	1	1	2
GCF_000358515.2_ASM35851v2	YES	2	1	2	1	1	1	1	1	1	1	1	1	1	1	1	1	1	1	1	2	1	1	2	1	1	2	1	2	1	1	1	2	1	1	2	1	1	0	1	1	1	1	1	0	0	1	1	2
GCF_002225815.1_ASM222581v1	YES	2	2	2	2	1	2	2	2	2	1	1	1	1	1	1	1	1	2	2	2	1	2	2	2	2	2	2	1	2	1	2	2	2	2	2	1	1	2	1	1	1	1	2	1	1	1	1	1
GCF_001520235.1_ASM152023v1	YES	1	1	2	1	2	1	1	1	1	1	1	1	1	1	2	1	1	1	1	2	1	1	1	1	1	2	2	1	0	1	1	1	1	1	2	1	1	1	1	1	1	1	1	1	1	1	1	2
GCF_000358495.2_ASM35849v2	YES	2	1	2	1	1	1	1	1	1	1	1	1	1	1	1	1	1	1	1	2	1	2	2	1	1	2	1	2	1	1	1	2	1	1	2	1	1	0	1	1	1	1	1	0	0	1	1	2
GCF_001676995.1_ASM167699v1	YES	1	1	2	1	1	1	1	1	1	1	1	1	1	1	2	0	1	1	1	1	0	1	1	1	1	2	2	1	0	1	1	1	1	1	1	1	1	1	1	1	1	1	1	1	1	1	1	1
GCF_002154925.1_ASM215492v1	YES	1	1	2	1	2	1	1	1	1	1	1	1	1	1	1	1	1	2	1	2	1	2	1	1	1	2	2	1	0	1	1	1	1	1	2	1	1	1	1	1	1	1	1	0	0	1	1	2
GCF_001886935.1_ASM188693v1	YES	2	1	2	1	1	1	2	1	1	1	1	1	1	2	2	1	1	2	1	2	1	2	2	2	1	2	2	1	1	1	1	2	1	1	2	1	1	1	1	1	1	1	1	0	0	1	1	1
GCF_001520435.1_ASM152043v1	YES	1	1	2	1	2	1	1	1	1	1	1	1	1	1	2	1	1	1	1	2	1	1	1	1	1	2	2	1	0	1	1	1	1	1	2	1	1	1	1	1	1	1	1	1	1	2	1	2
GCF_000704645.1_ASM70464v1	YES	2	1	2	2	1	1	2	2	2	1	1	1	1	2	2	1	1	2	1	2	1	1	2	2	1	2	2	2	1	1	2	2	1	1	2	1	1	0	1	2	1	2	1	0	0	1	1	2
GCF_000704265.1_ASM70426v1	YES	1	1	2	1	2	1	1	1	1	1	1	1	1	1	2	1	1	1	1	2	1	1	1	1	1	2	2	1	0	1	1	1	1	1	2	1	1	0	1	1	1	1	1	1	1	1	1	2
GCF_000935435.1_ASM93543v1	YES	2	1	2	2	1	1	1	2	2	1	1	1	1	2	2	1	1	2	1	2	1	2	2	2	1	2	2	2	1	1	2	2	2	1	2	1	1	1	2	1	1	1	0	0	0	1	1	1
GCF_000704705.1_ASM70470v1	YES	2	1	1	1	1	1	2	1	1	1	1	1	1	1	2	1	1	2	1	2	1	2	2	2	1	2	2	2	1	1	1	2	1	1	2	1	1	1	1	1	1	1	1	0	0	0	1	2
GCF_001607435.1_ASM160743v1	YES	2	1	2	2	1	1	2	1	1	1	1	1	1	1	2	1	1	2	1	2	1	2	2	2	2	2	1	2	1	1	1	2	1	1	2	1	1	1	1	1	1	1	1	1	1	1	1	1
GCF_001911145.1_ASM191114v1	YES	1	1	2	1	1	1	1	1	1	1	1	1	1	1	1	1	1	2	1	2	1	1	1	1	1	2	1	2	1	1	1	1	1	1	2	1	1	1	1	1	1	1	1	0	0	2	1	1
GCF_001891525.1_ASM189152v1	YES	2	1	2	1	1	1	2	1	1	1	1	1	1	2	2	1	1	2	1	2	1	2	2	2	1	2	2	1	1	1	1	1	1	1	2	1	1	1	1	1	1	1	1	1	1	0	1	1
GCF_001891395.1_ASM189139v1	YES	2	1	2	1	1	1	1	1	1	1	2	1	1	2	2	1	1	2	1	2	1	2	2	1	2	2	1	2	1	1	1	2	1	1	2	1	1	0	1	1	1	1	1	0	0	1	1	1
GCF_001606915.1_ASM160691v1	YES	2	1	2	1	2	1	2	1	1	1	1	1	1	1	2	1	1	2	1	2	1	2	2	2	2	2	2	2	1	1	2	2	1	1	2	1	1	0	1	1	1	1	1	0	0	1	1	2
GCF_000220005.1_ASM22000v2	NO	1	1	2	2	2	2	2	2	1	1	1	1	1	2	1	1	1	2	2	2	2	2	2	2	2	2	2	2	1	1	2	2	2	2	2	1	1	2	2	2	2	1	2	0	0	0	1	2
GCF_000176595.2_ASM17659v2	NO	1	1	1	1	1	1	1	1	1	1	1	1	1	1	2	0	1	1	1	2	1	1	1	2	1	2	1	1	0	1	1	1	1	1	1	1	1	1	1	1	1	1	1	0	0	1	1	1
GCF_000194555.1_ASM19455v2	NO	2	2	2	2	2	2	2	2	2	1	1	1	1	2	1	1	1	2	2	2	2	2	2	2	2	2	2	2	1	1	2	2	2	2	2	1	1	1	2	2	1	2	2	0	0	1	1	2
GCF_000234275.2_ASM23427v3	NO	2	1	2	2	1	1	2	1	1	1	1	1	1	1	1	1	1	1	1	2	1	1	2	2	2	2	2	1	1	1	1	1	1	1	2	1	1	0	1	1	1	1	1	0	0	1	1	2
GCF_000188875.1_ASM18887v2	NO	2	1	2	1	1	1	1	1	1	1	1	1	1	1	1	0	1	1	1	2	1	1	1	1	1	2	1	1	1	1	1	1	1	1	1	1	1	0	1	1	1	1	1	0	0	1	1	1
GCF_000194175.1_ASM19417v2	NO	2	1	2	1	1	1	1	1	1	1	1	1	1	1	1	1	1	2	1	2	1	1	1	1	1	2	1	2	1	1	1	1	1	1	2	1	1	1	1	1	1	1	1	0	0	1	1	1
GCF_000187385.1_ASM18738v2	NO	1	1	2	2	1	1	1	1	1	1	1	1	1	1	1	1	1	2	1	2	1	1	2	1	2	2	1	2	1	1	1	1	2	1	2	1	1	1	2	1	1	1	1	0	0	1	1	1
GCF_000014845.1_ASM1484v1	NO	1	1	2	1	1	1	1	1	1	1	1	1	1	1	2	0	1	1	1	2	1	1	1	2	1	2	2	1	0	1	1	1	1	1	1	1	1	1	1	1	1	1	1	0	0	1	1	1
GCF_000194215.1_ASM19421v2	NO	2	1	2	0	0	1	1	1	1	1	1	1	1	2	1	1	1	2	1	2	1	2	2	1	2	2	2	1	1	2	1	1	1	1	1	1	1	1	1	1	1	1	2	0	0	1	1	2
GCF_000194725.1_ASM19472v2	NO	2	1	2	1	2	1	2	1	1	1	1	1	1	1	1	1	1	2	1	2	1	2	2	1	1	1	2	2	1	2	1	2	1	1	2	1	1	0	1	2	1	1	1	0	0	1	1	1
GCF_000225185.2_ASM22518v3	NO	1	1	2	1	1	1	1	1	1	1	1	1	1	2	2	1	1	2	1	1	1	2	2	2	2	2	1	2	1	1	1	2	1	1	2	1	1	0	1	1	1	1	1	0	0	1	1	1
GCF_000146735.1_ASM14673v1	NO	2	2	2	2	2	2	2	2	2	1	2	2	2	2	2	2	1	2	2	2	2	2	2	2	2	2	2	2	2	2	2	2	2	2	2	1	1	2	2	2	2	2	2	0	0	2	1	2
GCF_000158395.1_ASM15839v1	NO	2	1	2	1	1	1	2	1	1	1	1	1	1	2	1	1	1	2	1	2	1	2	2	2	2	2	1	2	1	1	1	2	1	1	2	1	1	0	1	1	1	1	1	0	0	1	1	1
GCF_000167875.2_ASM16787v2	NO	2	1	2	1	1	1	2	1	1	1	2	1	1	1	1	1	1	2	1	2	1	1	2	2	1	2	1	1	1	1	1	2	1	1	2	1	1	1	1	1	1	1	1	0	0	0	1	1
GCF_000155125.1_ASM15512v1	NO	2	1	2	2	1	1	1	1	1	1	1	1	1	1	1	1	1	2	1	2	1	1	2	1	2	2	1	1	1	1	2	1	2	1	2	1	1	1	1	1	1	1	1	0	0	1	1	1
GCF_000164275.1_ASM16427v1	NO	2	2	2	2	2	1	2	2	2	1	1	1	1	2	1	2	1	2	2	2	1	2	2	2	2	2	2	2	2	1	2	2	2	2	2	1	1	1	2	2	1	2	2	0	0	0	1	2
GCF_000148365.1_ASM14836v1	NO	1	1	2	1	1	1	1	1	1	1	1	1	1	1	2	0	1	1	1	2	1	1	1	1	1	2	2	1	0	1	1	1	1	1	1	1	1	1	1	1	1	1	1	0	0	1	1	1
GCF_000176555.2_ASM17655v2	NO	1	1	2	1	1	1	1	1	1	1	1	1	1	1	2	0	1	1	1	1	1	1	1	1	1	1	2	1	0	1	1	1	1	1	1	1	1	1	1	1	1	1	1	0	0	1	1	1
GCF_000188775.1_ASM18877v2	NO	1	1	2	1	1	1	1	1	1	1	1	1	1	2	2	1	1	2	1	1	1	1	2	2	2	2	1	2	1	1	1	2	1	1	2	1	1	0	1	1	1	1	1	0	0	1	1	1
GCF_000167835.1_ASM16783v1	NO	1	1	2	1	1	1	1	1	1	1	1	1	1	1	2	0	1	1	1	2	1	1	1	1	1	2	2	1	0	1	1	1	1	1	1	1	1	1	1	1	1	1	1	0	0	1	1	1
GCF_000191015.1_ASM19101v1	NO	2	2	2	2	1	0	2	1	2	1	1	1	1	2	2	1	1	2	1	2	1	2	2	2	1	2	2	2	0	2	1	0	2	2	2	1	1	0	1	2	1	2	1	1	1	1	1	2
GCF_000225045.1_ASM22504v2	NO	1	1	2	1	2	1	1	1	1	1	1	1	1	1	2	1	1	2	1	2	1	2	1	1	1	2	2	1	1	1	1	1	1	1	2	1	1	0	1	2	1	1	1	0	0	1	1	1
GCF_000187345.1_ASM18734v2	NO	2	1	2	2	1	1	1	1	1	1	1	1	1	1	2	1	1	2	1	2	1	2	2	1	2	2	1	2	1	2	2	1	2	1	2	1	1	0	1	1	1	1	1	0	0	1	1	1
GCF_000147755.1_ASM14775v1	NO	2	1	1	1	1	1	2	1	1	1	1	2	1	2	1	1	1	2	1	2	1	2	2	2	2	2	2	2	1	1	1	2	1	1	2	1	1	1	1	1	1	1	1	0	0	1	1	2
GCF_000217695.1_ASM21769v2	NO	2	1	2	2	2	1	2	1	1	1	1	1	1	1	1	1	1	2	1	2	1	2	1	2	1	2	1	1	1	1	1	2	1	1	2	1	1	1	1	1	1	1	1	1	1	1	1	2
GCF_000235085.1_Esch_coli_11-4632_C3_V2	NO	2	1	2	2	2	1	2	1	1	1	1	1	1	1	1	1	1	2	1	2	1	2	1	2	1	2	1	1	1	1	1	2	1	1	2	1	1	1	1	1	1	1	1	1	1	1	1	2
GCF_000164535.1_ASM16453v1	NO	1	1	2	1	1	1	1	1	1	1	1	1	1	1	2	0	1	1	1	2	1	1	1	1	1	2	2	1	0	1	1	1	1	1	1	1	1	1	1	1	1	1	1	1	1	1	1	1
GCF_000026285.1_ASM2628v2	NO	1	1	2	1	1	1	1	1	1	1	1	1	1	1	2	1	1	1	1	1	1	1	1	2	1	2	2	1	0	1	1	1	1	1	1	1	1	1	1	1	1	1	1	0	0	1	1	1
GCF_000027125.1_ASM2712v1	NO	1	0	0	0	0	1	1	1	1	1	1	1	1	1	2	1	1	2	1	2	1	1	1	1	1	2	2	1	0	1	1	1	1	1	2	1	1	0	1	1	1	1	1	0	0	1	1	1
GCF_000163195.1_ASM16319v1	NO	2	1	2	1	2	1	1	1	1	1	1	1	1	1	2	1	1	2	1	2	1	1	1	2	1	2	2	2	0	1	1	1	1	1	2	1	1	0	1	1	1	1	1	0	0	1	1	1
GCF_000224395.1_ASM22439v2	NO	2	2	2	2	2	1	2	2	2	1	2	2	2	2	2	2	1	2	2	2	1	2	1	2	2	2	2	2	2	2	2	2	2	2	2	1	1	2	2	2	2	2	2	1	1	2	1	2
GCF_000179135.1_ASM17913v1	NO	2	1	2	1	1	1	2	1	1	1	1	1	1	1	1	1	1	2	1	1	1	2	2	2	1	2	2	2	1	1	2	2	2	1	1	1	1	1	1	1	1	1	1	1	1	0	1	2
GCF_000183345.1_ASM18334v1	NO	1	1	2	1	2	1	1	1	1	1	1	1	1	1	2	0	1	1	1	2	1	1	1	2	1	2	2	1	0	1	1	1	1	1	1	1	1	1	1	1	1	1	1	1	1	1	1	1
GCF_000171935.1_ASM17193v1	NO	2	1	2	2	1	1	1	1	1	1	1	1	1	1	1	1	1	2	1	1	1	1	2	1	2	2	1	1	1	1	1	1	2	1	2	1	1	1	2	1	1	1	1	0	0	1	1	1
GCF_000194495.1_ASM19449v2	NO	1	1	2	1	2	1	1	1	1	1	1	1	1	2	2	1	1	2	1	1	1	1	2	2	1	2	1	2	1	1	1	1	1	1	2	1	1	1	1	1	1	1	1	0	0	1	1	1
GCF_000172015.1_ASM17201v1	NO	2	1	2	2	1	1	1	1	1	1	1	1	1	1	1	1	1	2	1	2	1	1	2	1	2	2	1	1	1	1	2	1	2	1	2	1	1	1	1	1	1	1	1	0	0	1	1	1
GCF_000181775.1_ASM18177v1	NO	2	1	2	2	1	1	1	1	1	1	1	1	1	1	1	1	1	2	1	1	1	1	2	1	2	2	1	1	1	1	2	1	2	1	2	1	1	1	2	1	1	1	1	0	0	1	1	1
GCF_000225145.1_ASM22514v2	NO	2	2	2	2	2	1	2	2	2	1	1	1	1	2	1	1	1	2	2	2	2	2	2	2	2	2	2	2	2	2	2	2	2	2	2	1	1	1	2	2	2	1	2	0	0	1	1	1
GCF_000225225.1_ASM22522v2	NO	2	2	2	2	2	2	2	2	2	1	1	1	1	2	1	1	1	2	1	2	2	2	2	1	2	2	2	2	1	2	2	2	2	2	2	1	1	1	2	2	2	2	2	0	0	1	1	2
GCF_000227625.1_ASM22762v1	NO	2	1	1	1	2	1	2	1	1	1	1	1	1	1	1	0	1	1	1	2	1	2	1	2	1	2	1	1	1	1	1	1	1	1	2	1	1	0	1	1	1	1	1	0	0	1	1	1
GCF_000017745.1_ASM1774v1	NO	2	1	2	1	2	1	2	1	1	1	1	1	1	1	1	1	1	2	1	1	1	2	2	2	2	2	2	2	1	1	2	2	1	1	2	1	1	1	1	1	1	1	1	1	1	1	1	1
GCF_000164435.1_ASM16443v1	NO	1	1	2	1	1	1	1	1	1	1	1	1	1	1	2	0	1	1	1	2	1	1	1	1	1	2	2	1	0	1	1	1	1	1	1	1	1	1	1	1	1	1	1	0	0	1	1	1
GCF_000010765.1_ASM1076v1	NO	2	1	2	1	2	1	2	1	1	1	1	1	1	1	1	1	1	2	1	2	1	2	2	1	1	1	2	2	1	2	1	2	1	1	2	1	1	1	1	1	1	1	1	1	1	0	1	1
GCF_000026345.1_ASM2634v1	NO	2	1	1	1	2	1	2	1	1	1	1	1	1	1	1	0	1	1	1	2	1	2	1	1	1	2	1	1	1	1	1	1	1	1	2	1	1	0	1	1	1	1	2	0	0	1	1	1
GCF_000025745.1_ASM2574v1	NO	1	1	2	1	1	1	1	1	1	1	1	1	1	1	2	0	1	1	1	2	1	1	1	1	1	2	2	1	0	1	1	1	1	1	1	1	1	1	1	1	1	1	1	0	0	1	1	1
GCF_000193975.1_ASM19397v2	NO	1	1	2	1	1	1	1	1	1	1	1	1	1	1	2	0	1	1	1	2	1	1	1	1	1	2	2	2	0	1	1	1	1	1	1	1	1	1	1	1	1	1	1	0	0	1	1	1
GCF_000163235.1_ASM16323v1	NO	1	1	2	1	2	1	1	1	1	1	1	1	1	1	2	2	1	2	1	2	1	1	1	1	1	2	2	1	1	1	1	1	1	1	1	1	1	0	1	2	1	1	1	0	0	1	1	1
GCF_000163155.1_ASM16315v1	NO	2	1	2	1	1	1	2	1	1	1	1	1	1	1	2	1	1	1	1	2	1	2	2	2	2	2	1	2	1	1	1	2	1	1	2	1	1	1	1	1	1	1	1	0	0	0	1	1
GCF_000023665.1_ASM2366v1	NO	2	2	2	2	1	1	2	2	2	1	1	1	1	2	2	2	1	2	1	2	1	2	2	2	1	2	2	2	0	2	2	1	2	2	2	1	1	1	1	2	1	2	1	0	0	1	1	2
GCF_000008865.2_ASM886v2	NO	2	1	2	2	1	1	1	1	1	1	1	1	1	1	1	1	1	2	1	2	1	1	2	1	2	2	1	1	1	1	2	1	2	1	2	1	1	1	1	1	1	1	1	0	0	1	1	1
GCF_000164215.1_ASM16421v1	NO	2	1	2	1	1	1	2	1	1	1	1	1	1	1	1	1	1	2	1	2	1	2	2	2	1	2	1	2	1	1	2	2	2	1	2	1	1	1	1	1	1	1	1	1	1	0	1	2
GCF_000166615.1_ASM16661v2	NO	2	1	2	1	1	1	2	1	1	1	1	2	1	1	1	1	1	2	1	2	1	2	2	2	1	2	2	2	1	1	2	2	2	1	2	1	1	1	1	1	1	1	1	1	1	1	1	2
GCF_000223015.1_ASM22301v2	NO	2	1	2	2	2	1	2	1	1	1	1	1	1	1	1	1	1	2	1	2	1	2	1	2	1	2	1	1	1	1	1	2	1	1	2	1	1	1	1	1	1	1	1	1	1	1	1	2
GCF_000212715.2_ASM21271v2	NO	2	1	2	2	1	1	2	2	2	1	1	1	1	2	2	1	1	2	1	2	1	2	2	2	1	2	2	1	1	2	2	2	2	1	2	1	1	1	1	2	2	2	1	1	1	1	1	2
GCF_000176535.2_ASM17653v2	NO	2	2	2	2	2	1	2	2	2	1	1	1	1	2	2	1	1	2	1	2	1	2	2	2	2	2	2	2	2	1	2	2	2	2	2	1	1	1	2	2	1	2	2	0	0	0	1	2
GCF_000166575.1_ASM16657v2	NO	2	1	2	1	2	1	2	1	1	1	1	1	1	2	1	1	1	1	1	2	1	2	2	2	2	2	2	2	1	1	2	2	1	1	2	1	1	0	1	1	1	1	1	0	0	1	1	2
GCF_000167855.1_ASM16785v1	NO	1	1	2	1	1	1	1	1	1	1	1	1	1	2	2	1	1	1	1	1	1	1	2	2	2	2	1	2	1	1	1	2	1	1	2	1	1	0	1	1	1	1	1	0	0	1	1	1
GCF_000167895.3_ASM16789v3	NO	1	1	2	1	1	1	1	1	1	1	1	1	1	1	2	1	1	2	1	1	1	1	2	2	2	2	1	2	1	1	1	1	1	1	2	1	1	0	1	1	1	1	1	0	0	0	1	1
GCF_000225025.1_ASM22502v2	NO	2	1	2	1	1	1	2	1	1	1	1	1	1	1	2	1	1	2	1	2	1	2	2	2	2	2	1	2	1	1	1	2	1	1	2	1	1	1	1	1	1	1	1	0	0	1	1	1
GCF_000190855.1_ASM19085v1	NO	2	1	2	1	1	1	2	1	1	1	1	1	1	1	2	1	1	2	1	2	1	2	2	2	1	2	2	2	1	1	1	2	1	1	2	1	1	1	1	1	1	1	1	0	0	0	1	2
GCF_000164555.1_ASM16455v1	NO	2	2	2	2	2	2	2	1	2	1	1	1	1	2	2	2	1	1	1	2	2	1	2	1	2	2	2	1	2	1	1	2	2	1	2	1	1	1	2	2	1	1	2	1	1	1	1	2
GCF_000233675.1_ASM23367v2	NO	1	1	2	1	1	1	1	1	1	1	1	1	1	1	2	1	1	1	1	2	1	1	1	2	1	2	2	1	0	1	1	1	1	1	1	1	1	1	1	1	1	1	1	0	0	1	1	1
GCF_000233895.1_ASM23389v1	NO	1	1	2	1	1	1	1	1	0	1	1	1	1	1	2	0	1	1	1	2	1	1	1	1	1	2	2	1	0	1	1	1	1	1	1	1	1	1	1	1	1	1	1	0	0	1	1	1
GCF_000026325.1_ASM2632v2	NO	1	1	2	1	2	1	1	1	1	1	1	1	1	1	2	2	1	2	1	2	1	1	1	1	1	2	2	1	1	1	1	1	1	1	2	1	0	0	1	2	1	1	1	0	0	1	1	1
GCF_000190795.1_ASM19079v1	NO	2	1	2	1	1	1	2	1	1	1	1	1	1	2	1	1	1	2	1	2	1	2	2	2	2	2	2	2	1	1	1	2	1	1	2	1	1	1	1	1	1	1	1	0	0	0	1	2
GCF_000235045.1_Esch_coli_11-4632_C5_V2	NO	2	1	2	2	2	1	2	1	1	1	1	1	1	1	1	1	1	2	1	2	1	2	1	2	1	2	1	1	1	1	1	2	1	1	2	1	1	1	1	1	1	1	1	1	1	1	1	2
GCF_000234315.1_ASM23431v2	NO	1	1	2	1	2	0	1	1	1	1	1	1	1	2	2	1	1	1	1	2	1	1	2	2	1	2	2	2	1	2	2	2	2	1	2	1	1	0	1	2	1	1	1	0	0	1	1	1
GCF_000235205.1_Esch_coli_11-3677_V2	NO	2	1	2	2	2	1	2	1	1	1	1	1	1	1	1	1	1	2	1	2	1	2	1	2	1	2	1	1	1	1	1	2	1	1	2	1	1	1	1	1	1	1	1	1	1	1	1	2
GCF_000179095.1_ASM17909v1	NO	2	1	2	1	1	1	2	1	1	1	1	1	1	2	1	1	1	2	1	2	1	2	2	2	2	2	2	2	1	1	1	2	1	1	2	1	1	0	1	1	1	1	1	0	0	1	1	1
GCF_000215205.1_ASM21520v2	NO	1	1	2	1	2	1	1	1	1	1	1	1	1	2	2	1	1	2	1	1	1	1	2	2	2	2	1	2	1	1	1	2	1	1	2	1	1	0	1	1	1	1	1	0	0	1	1	1
GCF_000017985.1_ASM1798v1	NO	2	2	2	2	1	1	2	2	2	1	1	1	1	2	2	2	1	2	1	2	1	2	2	1	1	2	2	2	0	2	2	1	2	2	2	1	1	1	1	2	1	2	1	0	0	1	1	2
GCF_000194535.1_ASM19453v2	NO	1	2	2	2	2	2	2	2	1	1	1	2	1	2	1	1	1	2	2	2	2	2	2	2	2	2	2	2	1	1	2	2	2	2	2	1	1	2	2	2	2	2	2	0	0	0	1	2
GCF_000019425.1_ASM1942v1	NO	2	1	2	2	2	2	2	2	2	1	2	2	2	2	2	0	1	2	2	2	2	2	2	2	2	2	2	2	2	2	2	2	2	2	2	1	1	2	2	2	2	2	2	0	0	2	1	2
GCF_000023365.1_ASM2336v1	NO	2	1	2	2	2	2	2	2	2	1	2	2	2	2	2	2	1	2	2	2	2	2	2	2	2	2	2	2	2	2	2	2	2	2	2	1	1	0	2	1	1	2	2	0	0	2	1	2
GCF_000010745.1_ASM1074v1	NO	1	1	2	1	2	1	1	1	1	1	1	1	1	2	2	1	1	2	1	1	1	1	2	2	2	2	1	2	1	1	1	2	1	1	2	1	1	0	1	1	1	1	1	0	0	1	1	1
GCF_000190895.1_ASM19089v1	NO	1	1	2	1	1	1	1	1	1	1	1	1	1	1	2	0	1	1	1	2	1	1	1	2	1	2	2	1	0	1	1	1	1	1	1	1	1	1	1	1	1	1	1	0	0	1	1	1
GCF_000164595.1_ASM16459v1	NO	1	1	2	1	1	1	1	1	1	1	1	1	1	1	2	0	1	1	1	2	0	1	1	1	1	2	2	1	0	1	1	1	1	1	1	1	1	1	1	1	1	1	1	0	0	1	1	1
GCF_000017765.1_ASM1776v1	NO	2	1	2	2	1	1	2	2	2	1	2	1	1	2	2	1	1	2	1	2	1	2	2	2	2	2	1	1	1	1	2	2	2	2	2	1	1	1	1	1	1	1	1	0	0	0	1	2
GCF_000192665.1_ASM19266v2	NO	2	1	2	2	1	1	1	1	1	1	1	1	1	1	1	1	1	2	1	2	1	1	2	1	2	2	1	1	1	1	2	1	2	1	2	1	1	1	1	1	1	1	1	0	0	1	1	1
GCF_000234215.1_ASM23421v2	NO	2	1	2	2	1	1	1	1	1	1	1	1	1	1	1	1	1	2	1	2	1	1	2	1	2	2	1	2	1	1	2	1	2	1	2	1	1	1	2	1	1	1	1	0	0	1	1	1
GCF_000171995.1_ASM17199v1	NO	2	1	2	2	1	1	1	1	1	1	1	1	1	1	1	1	1	2	1	1	1	1	2	1	2	2	1	1	1	1	2	1	2	1	2	1	1	1	2	1	1	1	1	0	0	1	1	1
GCF_000194435.1_ASM19443v2	NO	2	1	2	1	1	1	2	1	1	1	1	1	1	1	1	1	1	2	1	1	1	1	2	2	2	2	1	2	1	1	1	2	1	1	2	1	1	1	1	1	1	1	1	0	0	1	1	1
GCF_000184765.1_ASM18476v2	NO	2	2	2	2	2	1	2	2	2	1	1	2	1	2	1	1	1	2	2	2	1	2	2	2	1	2	2	2	1	1	2	2	2	2	2	1	1	0	2	2	1	2	2	1	1	0	1	2
GCF_000157115.2_Escherichia_sp_3_2_53FAA_V2	NO	1	1	2	1	1	1	1	1	1	1	1	1	1	1	2	1	1	1	1	2	1	1	1	2	1	2	2	1	0	1	1	1	1	1	1	1	1	1	1	1	1	1	1	0	0	1	1	1
GCF_000194645.1_ASM19464v2	NO	2	1	2	2	1	2	2	2	2	1	1	1	1	1	1	1	1	2	2	2	2	2	2	2	2	2	2	2	2	2	2	2	2	2	2	1	1	0	2	2	2	1	2	0	0	1	1	2
GCF_000190995.1_ASM19099v1	NO	1	1	2	1	1	1	1	1	1	1	1	1	1	1	1	1	1	2	1	2	1	1	1	1	1	2	1	2	1	1	1	1	1	1	2	1	1	1	1	1	1	1	1	0	0	2	1	1
GCF_000164495.1_ASM16449v1	NO	1	1	2	1	1	1	1	1	1	1	1	1	1	1	2	0	1	1	1	2	1	1	1	1	1	2	2	1	0	1	1	1	1	1	1	1	1	1	1	1	1	1	1	0	0	1	1	1
GCF_000194255.1_ASM19425v1	NO	2	1	2	1	1	1	2	1	1	1	1	1	1	2	1	1	1	2	1	2	1	2	2	2	2	2	2	2	1	1	1	2	1	1	2	1	1	0	1	1	1	1	1	1	1	1	1	1
GCF_000167915.2_ASM16791v2	NO	2	1	2	2	2	1	2	2	2	1	2	1	1	2	2	1	1	2	1	2	1	2	2	2	1	2	2	1	1	1	2	2	2	2	2	1	1	0	1	1	1	2	2	0	0	1	1	2
GCF_000164315.1_ASM16431v1	NO	1	1	2	1	2	1	1	1	1	1	1	1	1	1	2	1	1	2	1	2	1	1	1	1	1	2	2	2	0	1	0	1	1	1	2	1	1	0	1	2	1	1	1	0	0	1	1	2
GCF_000171955.1_ASM17195v1	NO	2	1	2	2	1	1	1	1	1	1	1	1	1	1	1	1	1	2	1	1	1	1	2	1	2	0	1	1	1	1	2	1	2	1	2	1	1	1	2	1	1	1	1	0	0	1	1	1
GCF_000179155.1_ASM17915v1	NO	2	1	2	1	1	1	2	1	1	1	1	1	1	2	1	1	1	0	0	0	1	2	2	2	2	2	1	2	1	1	1	2	1	1	2	1	1	0	1	1	1	1	1	1	1	1	1	1
GCF_000159295.1_ASM15929v1	NO	1	1	2	1	1	1	1	1	1	1	1	1	1	1	2	0	1	1	1	2	1	1	1	1	1	2	2	1	0	1	1	1	1	1	1	1	1	1	1	1	1	1	1	0	0	1	1	1
GCF_000194685.1_ASM19468v2	NO	1	1	2	1	1	1	1	1	1	1	1	1	1	1	2	0	1	1	1	2	1	1	1	1	1	2	2	1	0	1	1	1	1	1	1	1	1	0	1	1	1	1	1	0	0	1	1	1
GCF_000190955.1_ASM19095v1	NO	2	1	2	1	1	1	1	1	1	1	1	1	1	1	1	1	1	2	1	2	1	1	1	1	1	2	1	2	1	1	1	1	1	1	2	1	1	1	1	1	1	1	1	0	0	1	1	1
GCF_000187325.2_ASM18732v3	NO	2	1	2	2	1	1	1	1	1	1	1	1	1	1	1	1	1	2	1	2	1	1	2	1	2	2	1	2	1	1	2	1	2	1	2	1	1	1	2	1	1	1	1	0	0	1	1	1
GCF_000164455.1_ASM16445v1	NO	1	1	2	1	2	1	2	1	1	1	1	1	1	2	1	1	1	1	1	1	1	2	2	2	2	2	2	2	1	1	2	2	1	1	2	1	1	0	1	1	1	1	1	0	0	1	1	1
GCF_000214765.2_ASM21476v3	NO	1	1	2	1	1	1	1	1	1	1	1	1	1	1	2	1	1	1	1	1	0	1	1	1	1	2	2	1	0	1	1	1	1	1	1	1	1	1	1	1	1	1	1	0	0	1	1	1
GCF_000192685.1_ASM19268v2	NO	2	1	2	2	1	1	1	1	1	1	1	1	1	1	1	1	1	2	1	2	1	1	2	1	2	2	1	1	1	1	1	1	2	1	2	1	1	1	2	1	1	1	1	0	0	1	1	1
GCF_000164615.1_ASM16461v1	NO	1	1	2	1	1	1	1	1	0	1	1	1	1	1	2	0	1	1	1	2	1	1	1	1	1	2	1	1	0	1	1	1	1	1	1	1	1	1	1	1	1	1	1	0	0	1	1	1
GCF_000025165.1_ASM2516v1	NO	2	1	2	1	1	1	1	1	1	1	1	1	1	1	2	1	1	2	1	2	1	2	2	1	2	2	1	2	1	2	2	1	2	1	2	1	1	1	1	1	1	1	1	0	0	1	1	1
GCF_000164575.1_ASM16457v1	NO	1	1	2	1	1	1	1	1	1	1	1	1	1	1	1	0	1	1	1	2	1	1	1	1	1	2	2	1	0	1	1	1	1	1	1	1	1	1	1	1	1	1	1	0	0	1	1	1
GCF_000235145.1_Esch_coli_11-4623_V2	NO	2	1	2	2	2	1	2	1	1	1	1	1	1	1	1	1	1	2	1	2	1	2	1	2	1	2	1	1	1	1	1	2	1	1	2	1	1	1	1	1	1	1	1	1	1	1	1	2
GCF_000178795.1_ASM17879v1	NO	2	1	2	2	1	1	1	1	1	1	1	1	1	1	1	1	1	2	1	2	1	1	2	1	2	2	1	1	1	1	2	1	2	1	2	1	1	1	2	1	1	1	1	0	0	1	1	1
GCF_000019645.1_ASM1964v1	NO	2	1	2	1	2	1	2	1	1	1	1	1	1	1	2	1	1	1	1	2	1	1	1	2	2	2	1	1	1	1	1	1	1	1	2	1	1	0	1	1	1	1	2	1	1	1	1	1
GCF_000235105.1_Esch_coli_11-4632_C2_V2	NO	2	1	2	2	2	1	2	1	1	1	1	1	1	1	1	1	1	2	1	2	1	2	1	2	1	2	1	1	1	1	1	2	1	1	2	1	1	1	1	1	1	1	1	1	1	1	1	2
GCF_000166555.1_ASM16655v2	NO	2	1	2	1	1	1	2	1	1	1	1	1	1	1	1	1	1	2	1	2	1	2	2	2	2	1	1	2	1	1	1	1	1	1	2	1	1	0	1	1	1	1	1	0	0	0	1	2
GCF_000007445.1_ASM744v1	NO	1	1	2	1	1	1	1	1	1	1	1	1	1	1	2	0	1	1	1	2	1	1	1	1	1	2	2	1	0	1	1	1	1	1	1	1	1	1	1	1	1	1	1	0	0	1	1	1
GCF_000215185.1_ASM21518v2	NO	2	1	2	1	1	1	2	1	1	1	1	1	1	1	2	1	1	2	1	2	1	2	2	2	2	2	1	2	1	1	1	2	1	1	2	1	1	1	1	1	1	1	1	0	0	1	1	1
GCF_000176675.2_ASM17667v2	NO	2	1	2	1	1	1	2	1	1	1	1	1	1	2	1	1	1	2	1	2	1	2	2	2	2	2	1	2	1	1	1	2	1	1	2	1	1	1	1	1	1	1	1	0	0	1	1	1
GCF_000179075.1_ASM17907v1	NO	2	1	2	1	1	1	2	1	1	1	1	1	1	1	1	1	1	2	1	2	1	2	2	2	1	2	2	2	1	1	2	2	2	1	1	1	1	1	1	1	1	1	1	1	1	0	1	2
GCF_000223035.1_ASM22303v2	NO	2	1	2	2	1	1	2	1	1	1	1	1	1	1	1	1	1	2	1	2	1	2	1	2	1	2	1	1	1	1	1	2	1	1	2	1	1	1	1	1	1	1	1	1	1	1	1	2
GCF_000021125.1_ASM2112v1	NO	2	1	2	2	1	1	1	1	1	1	1	1	1	1	1	1	1	2	1	1	1	1	2	1	2	2	1	1	1	1	2	1	2	1	2	1	1	1	2	1	1	1	1	0	0	1	1	1
GCF_000164235.1_ASM16423v1	NO	2	1	2	2	2	0	1	1	1	1	1	1	1	1	1	1	1	2	1	2	1	2	2	2	1	2	2	1	0	1	0	0	2	2	2	1	1	1	1	2	1	1	1	0	0	0	1	2
GCF_000219515.2_ASM21951v3	NO	1	1	2	1	1	1	1	1	1	1	1	1	1	1	2	1	1	2	1	2	1	1	1	1	1	2	1	2	0	1	1	1	1	1	2	1	1	0	1	2	1	1	1	1	1	1	1	1
GCF_000233875.1_ASM23387v1	NO	1	1	2	1	1	1	1	1	0	1	1	1	1	1	2	0	1	1	1	2	1	1	1	1	1	2	2	1	0	1	1	1	1	1	1	1	1	1	1	1	1	1	1	0	0	1	1	1
GCF_000178755.1_ASM17875v1	NO	2	1	2	2	1	1	1	1	1	1	1	1	1	1	1	1	1	2	1	1	1	1	2	1	2	2	1	1	1	1	2	1	2	1	2	1	1	1	2	1	1	1	1	0	0	1	1	1
GCF_000175755.1_ASM17575v1	NO	2	1	2	2	1	1	1	1	1	1	1	1	1	1	1	1	1	2	1	2	1	1	2	1	2	2	1	1	1	1	2	1	2	1	2	1	1	1	2	1	1	1	1	1	1	1	1	1
GCF_000194475.2_ASM19447v2	NO	1	1	2	1	1	1	1	1	1	1	1	1	1	1	2	0	1	1	1	2	1	1	1	1	1	2	2	1	0	1	1	1	1	1	1	1	1	1	1	1	1	1	1	1	1	1	1	1
GCF_000188835.1_ASM18883v2	NO	2	1	2	1	2	1	2	1	1	1	1	1	1	1	1	1	1	2	1	2	1	2	2	1	1	1	2	2	1	2	1	2	1	1	2	1	1	1	1	1	1	1	1	0	0	0	1	1
GCF_000166595.1_ASM16659v2	NO	2	1	1	1	1	1	2	1	1	1	1	1	1	1	1	1	1	2	1	2	1	2	2	2	2	2	2	2	1	1	2	1	1	1	2	1	1	0	1	1	1	1	1	1	1	1	1	2
GCF_000215225.1_ASM21522v2	NO	1	1	2	1	2	1	1	1	1	1	1	1	1	2	2	1	1	2	1	1	1	1	2	2	2	2	1	2	1	1	1	2	1	1	2	1	1	0	1	1	1	1	1	0	0	1	1	1
GCF_000215145.1_ASM21514v2	NO	2	1	2	1	1	1	2	1	1	1	1	1	1	1	1	1	1	2	1	2	1	2	2	2	2	2	2	2	1	1	1	2	1	1	2	1	1	1	1	1	1	1	1	0	0	1	1	1
GCF_000234605.1_ASM23460v2	NO	2	1	2	2	1	1	1	1	1	1	2	1	1	1	2	1	1	2	1	2	1	2	2	2	2	2	2	2	1	1	1	2	1	1	2	1	1	1	1	1	1	1	1	0	0	1	1	2
GCF_000164195.1_ASM16419v1	NO	1	1	2	1	2	1	1	1	1	1	1	1	1	2	2	2	1	2	1	1	1	1	1	1	1	2	2	1	1	1	1	1	1	1	2	1	1	0	1	2	1	1	1	1	1	1	1	1
GCF_000235185.1_Esch_coli_11-4404_V2	NO	2	1	2	2	2	1	2	1	1	1	1	1	1	1	1	1	1	2	1	2	1	2	1	2	1	2	1	1	1	1	1	2	1	1	2	1	1	1	1	1	1	1	1	1	1	1	1	2
GCF_000194665.1_ASM19466v2	NO	2	1	2	1	1	1	1	1	1	1	1	1	1	1	1	0	1	1	1	2	1	1	1	1	1	2	1	1	1	1	1	1	1	1	1	1	1	0	1	1	1	1	1	0	0	1	1	1
GCF_000194355.1_ASM19435v2	NO	2	1	2	1	2	1	1	1	1	1	1	1	1	1	1	1	1	2	1	2	1	2	2	1	1	1	2	2	1	1	1	2	1	1	2	1	1	1	1	2	1	1	1	0	0	0	1	1
GCF_000235125.1_Esch_coli_11-4632_C1_V2	NO	2	1	2	2	2	1	2	1	1	1	1	1	1	1	1	1	1	2	1	2	1	2	1	2	1	2	1	1	1	1	1	2	1	1	2	1	1	1	1	1	1	1	1	1	1	1	1	2
GCF_000026265.1_ASM2626v1	NO	2	1	2	1	1	1	2	1	1	1	1	1	1	1	1	1	1	1	1	2	1	2	2	1	2	2	2	2	1	1	1	2	1	1	2	1	1	0	1	1	1	1	1	0	0	1	1	1
GCF_000022225.1_ASM2222v1	NO	2	1	2	2	1	1	1	1	1	1	1	1	1	1	1	1	1	2	1	1	1	1	2	1	2	2	1	1	1	1	2	1	2	1	2	1	1	1	2	1	1	1	1	0	0	1	1	1
GCF_000215165.1_ASM21516v1	NO	2	1	2	2	1	1	1	1	1	1	1	1	1	1	1	1	1	2	1	2	1	1	2	1	2	2	1	1	1	1	2	1	2	1	2	1	1	1	2	1	1	1	1	0	0	1	1	1
GCF_000234235.1_ASM23423v2	NO	2	1	2	1	1	1	2	1	1	1	1	1	1	2	1	1	1	2	1	2	1	2	2	2	2	2	2	2	1	1	1	2	1	1	2	1	1	0	1	1	1	1	1	0	0	0	1	1
GCF_000148605.1_ASM14860v1	NO	1	1	2	1	1	1	1	1	1	1	1	1	1	1	2	0	1	1	1	2	1	1	1	2	1	2	2	1	0	1	1	1	1	1	1	1	1	1	1	1	1	1	1	0	0	1	1	1
GCF_000221885.1_E.coli_0104_H4_Illumina_1.0	NO	2	1	2	2	2	1	2	1	1	1	1	1	1	1	1	1	1	1	1	1	0	2	1	2	1	2	1	1	1	1	1	2	1	1	2	1	1	1	1	1	1	1	1	1	1	1	1	2
GCF_000164475.1_ASM16447v1	NO	0	1	2	2	2	2	2	2	2	1	1	1	1	2	1	1	1	2	2	1	1	2	2	2	2	2	2	2	2	2	0	1	2	2	2	1	1	0	1	2	1	2	2	0	0	0	1	2
GCF_000187305.2_ASM18730v3	NO	2	1	2	2	1	1	1	1	1	1	1	1	1	1	1	1	1	2	1	2	1	1	2	1	2	2	1	2	1	1	2	1	2	1	2	1	1	1	2	1	1	1	1	0	0	1	1	1
GCF_000235065.1_Esch_coli_11-4632_C4_V2	NO	2	1	2	2	2	1	2	1	1	1	1	1	1	1	1	1	1	2	1	2	1	2	1	2	1	2	1	1	1	1	1	2	1	1	2	1	1	1	1	1	1	1	1	1	1	1	1	2
GCF_000178695.1_ASM17869v1	NO	2	1	2	2	1	1	1	1	1	1	1	1	1	1	1	1	1	2	1	1	1	1	2	1	2	2	1	1	1	1	2	1	2	1	2	1	1	1	2	1	1	1	1	1	1	1	1	1
GCF_000013305.1_ASM1330v1	NO	1	1	2	1	1	1	1	1	1	1	1	1	1	1	2	0	1	1	1	2	1	1	1	1	1	2	2	1	0	1	1	1	1	1	1	1	1	1	1	1	1	1	1	0	0	1	1	1
GCF_000194395.1_ASM19439v2	NO	2	1	2	2	1	1	2	1	1	1	1	1	1	1	1	1	1	1	1	2	1	1	2	2	2	2	2	1	1	1	1	1	1	1	2	1	1	0	1	1	1	1	1	0	0	1	1	2
GCF_000181735.1_ASM18173v1	NO	2	1	2	2	1	1	1	1	1	1	1	1	1	1	1	1	1	2	1	1	1	1	2	1	2	2	1	1	1	1	2	1	2	1	2	1	1	1	2	1	1	1	1	0	0	1	1	1
GCF_000172055.1_ASM17205v1	NO	2	1	2	2	1	1	1	1	1	1	1	1	1	1	1	1	1	2	1	2	1	1	2	1	2	2	1	1	1	1	2	1	2	1	2	1	1	1	2	1	1	1	1	0	0	1	1	1
GCF_000179175.1_ASM17917v1	NO	2	1	2	1	1	1	2	1	1	1	1	1	1	2	1	1	1	2	1	2	1	2	2	2	2	2	2	2	1	1	1	2	1	1	2	1	1	0	1	1	1	1	1	0	0	1	1	1
GCF_000171975.1_ASM17197v1	NO	2	1	2	2	1	1	1	1	1	1	1	1	1	1	1	1	1	2	1	1	1	1	2	1	2	2	1	1	1	1	1	1	2	1	2	1	1	1	2	1	1	1	1	0	0	1	1	1
GCF_000164335.1_ASM16433v1	NO	2	1	2	1	1	1	2	1	2	1	1	1	1	2	2	1	1	2	1	2	1	2	2	2	1	2	2	2	0	2	2	1	2	2	2	0	0	1	1	2	1	2	1	0	0	1	1	1
GCF_000147855.2_ASM14785v3	NO	2	1	1	1	1	1	2	1	1	1	1	2	1	2	1	1	1	2	1	2	2	2	2	2	2	2	2	2	1	1	1	2	1	1	2	1	1	1	2	2	2	2	1	0	0	1	1	2
GCF_000179795.1_ASM17979v1	NO	1	1	2	1	1	1	1	1	1	1	1	1	1	1	2	0	1	1	1	2	1	1	1	1	1	2	2	1	0	1	1	1	1	1	1	1	1	1	1	1	1	1	1	0	0	1	1	1
GCF_000026305.1_ASM2630v1	NO	1	1	2	1	2	1	1	1	1	1	1	1	1	1	2	0	1	1	1	2	1	1	1	1	1	2	2	1	0	1	1	1	1	1	1	1	1	1	1	1	1	1	1	0	0	1	1	1
GCF_000178735.1_ASM17873v1	NO	2	1	2	2	1	1	1	1	1	1	1	1	1	1	1	1	1	2	1	1	1	1	2	1	2	2	1	1	1	1	2	1	2	1	2	1	1	1	2	1	1	1	1	0	0	1	1	1
GCF_000175735.1_ASM17573v1	NO	2	1	2	2	1	1	1	1	1	1	1	1	1	1	1	1	1	2	1	2	1	1	2	1	2	2	1	1	1	1	2	1	2	1	2	1	1	1	2	1	1	1	1	1	1	1	1	1
GCF_000194705.1_ASM19470v2	NO	2	2	2	1	1	2	1	2	2	1	1	1	1	2	2	1	1	2	2	1	2	2	2	2	2	2	2	2	2	2	2	2	2	2	2	1	1	0	1	2	1	2	2	0	0	0	1	2
GCF_000194235.1_ASM19423v2	NO	1	1	2	1	2	1	1	1	1	1	1	1	1	1	2	0	1	2	1	2	1	1	1	1	1	2	2	2	0	1	1	1	1	1	2	1	1	1	1	2	1	1	1	1	1	1	1	1
GCF_000188855.1_ASM18885v2	NO	2	1	2	1	1	1	1	1	1	1	1	1	1	2	1	1	1	2	1	2	1	2	2	2	2	2	1	2	1	1	1	2	1	2	2	1	1	1	1	1	1	1	1	0	0	1	1	2
GCF_000178315.1_ASM17831v1	NO	2	1	2	2	1	1	1	1	1	1	1	1	1	1	1	1	1	2	1	1	1	1	2	1	2	2	1	1	1	1	2	1	2	1	2	1	1	1	2	1	1	1	1	0	0	1	1	1
GCF_000234255.2_ASM23425v3	NO	2	1	2	1	1	1	2	1	1	1	1	1	1	1	2	1	1	2	1	2	1	2	2	2	2	2	1	2	1	1	1	2	1	1	2	1	1	1	1	1	1	1	1	0	0	1	1	1
GCF_000222505.1_ASM22250v2	NO	2	1	2	2	2	1	2	1	1	1	1	1	1	1	1	1	1	2	1	2	1	2	1	2	1	2	1	1	1	1	1	2	1	1	2	1	1	1	1	1	1	1	1	1	1	1	1	2
GCF_000187285.1_ASM18728v4	NO	2	1	2	2	1	1	1	1	1	1	1	1	1	1	1	1	1	2	1	2	1	1	2	1	2	2	1	2	1	1	0	0	2	1	2	1	1	0	2	1	1	1	1	0	0	1	1	1
GCF_000194575.1_ASM19457v2	NO	2	1	2	1	1	1	1	1	1	1	1	1	1	1	1	1	1	2	1	2	1	1	1	1	1	2	1	2	1	1	1	1	1	1	2	1	1	1	1	1	1	1	1	0	0	1	1	1
GCF_000022345.1_ASM2234v1	NO	2	1	2	2	2	2	2	2	2	1	2	2	2	2	2	2	1	2	2	2	2	2	2	2	2	2	2	2	2	2	2	2	2	2	2	1	1	2	2	2	2	2	2	0	0	2	1	2
GCF_000215245.1_ASM21524v2	NO	2	1	2	1	1	1	2	1	1	1	1	1	1	2	1	1	1	2	1	2	1	2	2	2	2	2	2	2	1	1	1	2	1	1	2	1	1	0	1	1	1	1	1	0	0	0	1	1
GCF_000006665.1_ASM666v1	NO	2	1	1	2	1	1	1	1	1	1	1	1	1	1	1	1	1	1	1	1	1	1	2	1	2	2	1	1	1	1	2	1	1	1	2	1	1	1	2	1	1	1	1	0	0	1	1	1
GCF_000009565.1_ASM956v1	NO	2	2	2	2	1	1	2	2	2	1	1	1	1	2	2	2	1	2	1	2	1	2	2	2	1	2	2	2	0	2	2	1	2	2	2	1	1	1	1	2	1	2	1	0	0	1	1	2
GCF_000013265.1_ASM1326v1	NO	1	1	2	1	1	1	1	1	1	1	1	1	1	1	2	0	1	1	1	2	1	1	1	2	1	2	2	1	0	1	1	1	1	1	1	1	1	1	1	1	1	1	1	0	0	1	1	1
GCF_000217975.1_ASM21797v2	NO	2	1	2	2	2	1	2	1	1	1	1	1	1	1	1	1	1	2	1	2	1	2	1	2	1	2	1	0	1	1	1	2	1	1	2	1	1	1	1	1	1	1	1	1	1	1	1	2
GCF_000164515.1_ASM16451v1	NO	2	1	2	2	2	2	2	2	2	1	1	1	1	2	2	1	1	1	2	1	1	2	2	2	2	2	2	2	2	2	2	2	2	2	2	1	1	0	1	2	1	2	2	1	1	0	1	2
GCF_000022665.1_ASM2266v1	NO	2	2	2	2	1	1	2	2	2	1	1	1	1	2	2	2	1	2	1	2	1	2	2	2	1	2	2	2	0	2	2	1	2	2	2	1	1	1	1	2	1	2	1	0	0	1	1	2
GCF_000190815.1_ASM19081v1	NO	2	1	2	1	1	1	2	2	2	1	2	1	1	2	2	1	1	2	1	2	1	2	1	2	1	2	1	2	1	2	2	2	2	2	2	1	1	1	2	2	2	2	2	0	0	1	1	2
GCF_000187365.1_ASM18736v2	NO	2	1	2	1	1	1	1	1	1	1	1	1	1	1	2	1	1	2	1	2	1	2	2	1	2	2	1	2	1	2	2	1	2	1	1	1	1	0	1	1	1	1	1	0	0	1	1	1
GCF_000010485.1_ASM1048v1	NO	1	1	2	1	1	1	1	1	1	1	1	1	1	1	2	1	1	1	1	1	0	1	1	1	1	2	2	1	0	1	1	1	1	1	1	1	1	1	1	1	1	1	1	0	0	2	1	1
GCF_000176575.2_ASM17657v2	NO	2	1	2	1	2	1	1	1	1	1	1	2	1	1	1	2	1	2	1	2	1	2	2	2	2	2	2	1	1	1	1	2	1	1	2	1	1	1	1	2	1	1	1	0	0	0	1	1
GCF_000019385.1_ASM1938v1	NO	2	2	2	2	2	1	2	2	2	1	2	2	1	2	1	1	1	2	1	2	1	2	2	2	2	2	1	2	1	2	2	2	2	1	2	1	1	0	1	2	1	2	1	0	0	1	1	2
GCF_000176615.2_ASM17661v2	NO	1	1	2	2	2	1	1	1	1	1	1	1	1	1	2	1	1	2	1	2	1	2	1	1	1	0	1	1	0	1	1	1	1	1	2	0	1	0	1	1	1	1	1	0	0	1	1	2
GCF_000164255.1_ASM16425v1	NO	2	1	2	1	2	1	2	1	1	1	1	1	1	2	1	1	1	2	1	1	1	2	2	2	2	2	2	2	1	1	2	2	1	1	2	1	1	1	1	1	1	1	1	1	1	1	1	2
GCF_000210475.1_ASM21047v1	NO	1	1	2	2	1	1	2	2	2	1	1	1	1	2	2	1	1	2	1	2	1	2	2	2	1	2	2	2	2	2	2	2	2	2	2	1	1	0	2	2	2	1	2	0	0	1	1	2
GCF_000235165.1_Esch_coli_11-4522_V2	NO	2	1	2	2	2	1	2	1	1	1	1	1	1	1	1	1	1	2	1	2	1	2	1	2	1	2	1	1	1	1	1	2	1	1	2	1	1	1	1	1	1	1	1	1	1	1	1	2
GCF_000235245.1_Esch_coli_04-8351_V2	NO	2	1	2	2	2	1	2	1	1	1	1	1	1	1	1	1	1	2	1	2	1	2	1	2	1	2	1	1	1	1	1	2	1	1	2	1	1	1	1	1	1	1	1	0	0	1	1	2
GCF_000164415.1_ASM16441v1	NO	1	1	2	1	1	1	1	1	1	1	1	1	1	1	2	1	1	1	1	2	1	1	1	2	1	2	2	1	0	1	1	1	1	1	1	1	1	1	1	1	1	1	1	0	0	1	1	1
GCF_000190915.1_ASM19091v1	NO	1	1	2	1	1	1	1	1	1	1	1	1	1	1	2	1	1	1	1	2	1	1	1	2	1	2	2	1	0	1	1	1	1	1	1	1	1	1	1	1	1	1	1	0	0	1	1	1
GCF_000194295.2_ASM19429v2	NO	2	1	2	2	1	1	2	1	1	1	1	1	1	1	1	1	1	2	1	2	1	2	2	2	2	2	2	2	1	1	1	2	1	1	2	1	1	0	1	1	1	1	1	1	1	0	1	1
GCF_000225205.1_ASM22520v2	NO	1	1	2	2	1	1	1	1	1	1	1	1	1	1	2	1	1	2	1	2	1	2	2	2	2	2	2	2	1	1	1	2	2	2	2	1	1	1	1	1	1	1	1	0	0	1	1	1
GCF_000181755.1_ASM18175v1	NO	2	1	2	2	1	1	1	1	1	1	1	1	1	1	1	1	1	2	1	1	1	1	2	1	2	2	1	1	1	1	2	1	2	1	2	1	1	1	2	1	1	1	1	0	0	1	1	1
GCF_000166535.2_ASM16653v3	NO	2	1	2	2	1	1	1	2	2	1	1	1	1	2	2	1	1	2	1	2	1	2	2	2	1	2	2	2	1	1	2	2	2	2	2	1	1	1	2	1	1	1	2	0	0	1	1	2
GCF_000172035.1_ASM17203v1	NO	2	1	2	2	1	1	1	1	1	1	1	1	1	1	1	1	1	2	1	2	1	1	2	1	2	2	1	1	1	1	2	1	2	1	2	1	1	1	2	1	1	1	1	1	1	1	1	1
GCF_000005845.2_ASM584v2	NO	2	2	2	2	2	2	2	2	2	1	2	2	2	2	2	2	1	2	2	2	2	2	2	2	2	2	2	2	2	2	2	2	2	2	2	1	1	2	2	2	2	2	2	0	0	2	1	2
GCF_000010245.2_ASM1024v1	NO	2	2	2	2	2	2	2	2	2	1	2	2	2	2	2	2	1	2	2	2	2	2	2	2	2	2	2	2	2	2	2	2	2	2	2	1	1	2	2	2	2	2	2	0	0	2	2	2
GCF_000211395.1_ASM21139v1	NO	1	1	2	1	1	1	1	1	1	1	1	1	1	1	2	0	1	1	1	1	1	1	1	1	1	2	2	1	0	1	1	1	1	1	1	1	1	1	1	0	1	1	1	0	0	1	1	1
GCF_000168095.1_ASM16809v1	NO	1	1	2	2	1	1	2	1	2	1	1	1	1	2	1	1	1	2	1	1	1	2	2	2	1	2	2	2	0	1	2	1	2	2	2	1	1	1	1	2	1	2	1	0	0	1	1	2
GCF_000183005.1_ASM18300v1	NO	1	1	2	1	2	1	1	1	1	1	1	1	1	1	2	1	1	1	1	2	1	1	1	1	1	2	2	1	0	1	1	1	1	1	1	1	1	0	1	1	1	1	1	0	0	1	1	1
GCF_000171915.1_ASM17191v1	NO	2	1	2	2	1	1	1	1	1	1	1	1	1	1	1	1	1	2	1	1	1	1	2	1	2	2	1	1	1	1	2	1	2	1	2	1	1	1	2	1	1	1	1	0	0	1	1	1
GCF_000184185.1_ASM18418v1	NO	2	1	1	1	1	1	2	1	1	1	1	2	1	2	1	1	1	2	1	2	1	2	2	2	2	2	2	2	1	1	1	2	1	1	2	1	1	1	1	1	1	1	1	0	0	1	1	2
GCF_000179115.1_ASM17911v1	NO	2	1	2	1	1	1	2	1	1	1	1	1	1	2	1	1	1	2	1	2	1	2	2	2	2	2	2	2	1	1	1	2	1	1	2	1	1	1	1	1	1	1	1	1	0	0	1	2
GCF_000164355.1_ASM16435v1	NO	1	1	1	1	2	1	1	1	1	1	1	1	1	1	1	1	1	1	1	2	1	1	1	1	2	2	2	1	1	1	1	1	1	1	2	1	0	1	1	1	1	1	2	0	0	1	1	1
GCF_000234295.1_ASM23429v2	NO	1	1	2	1	2	1	1	1	1	1	1	1	1	2	2	1	1	2	1	1	1	1	2	2	2	2	1	2	1	1	1	2	1	1	2	1	1	0	1	1	1	1	1	0	0	1	1	1
GCF_000091005.1_ASM9100v1	NO	2	1	2	1	2	1	2	1	1	1	1	1	1	1	1	1	1	2	1	2	1	2	2	1	1	1	2	2	1	2	1	2	1	1	2	1	1	0	1	2	1	1	1	0	0	1	1	1
GCF_000193995.1_ASM19399v2	NO	2	1	2	1	1	1	2	1	1	1	1	1	1	2	1	1	1	2	1	2	1	2	2	2	2	2	1	2	1	1	1	2	1	1	2	1	1	1	1	1	1	1	1	0	0	1	1	1
GCF_000026545.1_ASM2654v1	NO	1	1	2	1	2	1	1	1	1	1	2	1	1	1	2	0	1	1	1	2	1	1	1	1	1	2	2	1	0	1	1	1	1	1	1	1	1	0	1	1	1	1	1	1	1	1	1	1
GCF_000194335.1_ASM19433v2	NO	2	1	2	1	2	1	2	1	1	1	1	1	1	1	1	1	1	2	1	2	1	2	2	1	1	1	2	2	1	2	1	2	1	1	2	1	1	1	1	1	1	1	1	0	0	0	1	1
GCF_000235225.1_Esch_coli_09-7901_V2	NO	2	1	2	2	2	1	2	1	1	1	1	1	1	1	1	1	1	2	1	2	1	2	1	2	1	2	1	1	1	1	1	2	1	1	2	1	1	1	1	1	1	1	1	0	0	1	1	2
GCF_000163175.1_ASM16317v1	NO	2	1	2	1	1	1	2	1	1	1	1	1	1	1	2	1	1	1	1	2	1	2	2	2	2	2	1	2	1	1	2	2	2	1	2	1	1	1	1	1	1	1	1	0	0	1	1	1
GCF_000193955.1_ASM19395v2	NO	2	1	2	2	1	1	1	1	1	1	1	1	1	1	1	1	1	2	1	2	1	1	2	1	2	2	1	1	1	1	2	1	2	1	2	1	1	1	2	1	1	1	1	0	0	1	1	1
GCF_000163215.1_ASM16321v1	NO	1	1	2	1	2	1	1	1	1	1	1	1	1	1	2	2	1	2	1	2	1	1	1	1	1	2	2	1	1	1	1	1	1	1	2	1	1	0	1	2	1	1	1	0	0	1	1	1
[truncated: 374 more columns]

## Sheet: Salmonella enterica
Table S3 The RGI prediction results of the antimicrobial resistance genes in the genomes
S3-3 The RGI prediction results of the antimicrobial resistance genes in the genomes of S. enterica
genome	PT R-M	mdsC	mdsB	mdsA	golS	Escherichia coli ampH	acrB	Escherichia coli acrA	TEM-60	kdpE	Escherichia coli mdfA	msbA	Klebsiella pneumoniae KpnE	Klebsiella pneumoniae KpnF	marA	AAC(6')-Iaa	sdiA	mdtK	ugd	mdtB	mdtC	baeR	pmrF	Escherichia coli ampC1 beta-lactamase	acrD	emrR	emrA	emrB	bacA	CRP	cpxA	mdtM	Haemophilus influenzae PBP3 conferring resistance to beta-lactam antibiotics	Escherichia coli GlpT with mutation conferring resistance to fosfomycin	Escherichia coli EF-Tu mutants conferring resistance to Pulvomycin	Escherichia coli UhpT with mutation conferring resistance to fosfomycin	Escherichia coli acrR with mutation conferring multidrug antibiotic resistance	Escherichia coli marR mutant conferring antibiotic resistance	Escherichia coli soxS with mutation conferring antibiotic resistance	Escherichia coli soxR with mutation conferring antibiotic resistance	AAC(3)-IId	AAC(3)-IIe	AAC(3)-IV	AAC(3)-VIa	AAC(6')-Ib-cr	AAC(6')-Ib7	AAC(6')-Iy	ACC-1	ANT(2'')-Ia
GCF_000170215.1_ASM17021v1	YES	2	2	1	2	1	1	1	1	1	1	1	1	1	1	0	1	1	1	1	1	1	1	1	1	1	1	1	1	1	1	1	1	1	1	1	1	1	1	1	0	0	0	0	0	0	2	0	0
GCF_000416295.1_2012K-0273_Ver1	YES	1	1	1	1	1	1	1	1	1	1	1	1	1	1	1	1	1	1	1	1	1	1	1	1	1	1	1	1	1	1	1	1	1	1	1	1	1	1	1	0	0	0	0	0	0	0	0	0
GCF_000483975.1_ASM48397v1	YES	1	1	1	2	1	1	1	1	1	1	1	1	1	1	0	1	1	1	1	1	1	1	1	1	1	1	1	1	1	1	1	1	1	1	1	1	1	1	1	0	0	0	0	0	0	2	0	0
GCF_000486545.1_ASM48654v1	YES	1	1	1	2	1	1	1	1	1	1	1	1	1	1	0	1	1	1	1	1	1	1	1	1	1	1	1	1	1	1	1	1	1	1	1	1	1	1	1	0	0	0	0	0	0	2	0	0
GCF_000486765.2_ASM48676v2	YES	1	1	1	1	1	1	1	1	1	1	1	1	1	1	0	1	1	1	1	1	1	1	1	1	1	1	1	1	1	1	1	1	1	1	1	1	1	1	1	0	0	0	0	0	0	1	0	0
GCF_000487275.1_ASM48727v1	YES	1	1	1	2	1	1	1	1	1	1	1	1	1	1	0	1	1	1	1	1	1	1	1	1	1	1	1	1	1	1	1	1	1	1	1	1	1	1	1	0	0	0	0	0	0	1	0	0
GCF_000487455.1_ASM48745v1	YES	1	1	1	2	1	1	1	1	1	1	1	0	0	1	0	1	1	1	1	1	1	1	1	1	1	1	1	1	1	1	1	1	1	1	1	1	1	1	1	0	0	0	0	0	0	1	0	0
GCF_000487935.2_ASM48793v2	YES	1	1	1	2	0	1	1	1	1	1	1	1	1	1	0	1	1	1	1	1	1	1	1	1	1	1	1	1	1	1	1	1	1	1	1	1	1	1	1	0	0	0	0	0	0	1	0	0
GCF_000505145.1_CFSAN001587_01.0	YES	1	1	1	2	1	1	1	1	1	1	1	1	1	1	0	1	1	1	1	1	1	1	1	1	1	1	1	1	1	1	1	1	1	1	1	1	1	1	1	0	0	0	0	0	0	1	0	0
GCF_000505165.1_CFSAN001590_01.0	YES	1	1	1	2	1	1	1	1	1	1	1	1	1	1	0	1	1	1	1	1	1	1	1	1	1	1	1	1	1	1	1	1	1	1	1	1	1	1	1	0	0	0	0	0	0	1	0	0
GCF_000505185.1_CFSAN001669_01.0	YES	1	1	1	2	1	1	1	1	1	1	1	1	1	1	0	1	1	1	1	1	1	1	1	1	1	1	1	1	1	1	1	1	1	1	1	1	1	1	1	0	0	0	0	0	0	1	0	0
GCF_000505205.1_CFSAN001671_01.0	YES	1	1	1	2	1	1	1	1	1	1	1	1	1	1	0	1	1	1	1	1	1	1	1	1	1	1	1	1	1	1	1	1	1	1	1	1	1	1	1	0	0	0	0	0	0	1	0	0
GCF_000505225.1_CFSAN001673_01.0	YES	1	1	1	2	1	1	1	1	1	1	1	1	1	1	0	1	1	1	1	1	1	1	1	1	1	1	1	1	1	1	1	1	1	1	1	1	1	1	1	0	0	0	0	0	0	1	0	0
GCF_000505245.1_CFSAN001679_01.0	YES	1	1	1	2	1	1	1	1	1	1	1	1	1	1	0	1	1	1	1	1	1	1	1	1	1	1	1	1	1	1	1	1	1	1	1	1	1	1	1	0	0	0	0	0	0	1	0	0
GCF_000505265.1_CFSAN001680_01.0	YES	1	1	1	2	1	1	1	1	1	1	1	1	1	1	0	1	1	1	1	1	1	1	1	1	1	1	1	1	1	1	1	1	1	1	1	1	1	1	1	0	0	0	0	0	0	1	0	0
GCF_000505285.1_CFSAN001681_01.0	YES	1	1	1	2	1	1	1	1	1	1	1	1	1	1	0	1	1	1	1	1	1	1	1	1	1	1	1	1	1	1	1	1	1	1	1	1	1	1	1	0	0	0	0	0	0	1	0	0
GCF_000505305.1_CFSAN001690_01.0	YES	1	1	1	2	1	1	1	1	1	1	1	1	1	1	0	1	1	1	1	1	1	1	1	1	1	1	1	1	1	1	1	1	1	1	1	1	1	1	1	0	0	0	0	0	0	1	0	0
GCF_000505325.1_CFSAN001692_01.0	YES	1	1	1	2	1	1	1	1	1	1	1	1	1	1	0	1	1	1	1	1	1	1	1	1	1	1	1	1	1	1	1	1	1	1	1	1	1	1	1	0	0	0	0	0	0	1	0	0
GCF_000505345.1_CFSAN001697_01.0	YES	1	1	1	2	1	1	1	1	1	1	1	1	1	1	0	1	1	1	1	1	1	1	1	1	1	1	1	1	1	1	1	1	1	1	1	1	1	1	1	0	0	0	0	0	0	1	0	0
GCF_000505365.2_ASM50536v2	YES	1	1	1	2	1	1	1	1	1	1	1	1	1	1	0	1	1	1	1	1	1	1	1	1	1	1	1	1	1	1	1	1	1	1	1	1	1	1	1	0	0	0	0	0	0	1	0	0
GCF_000505385.1_CFSAN001589_01.0	YES	1	1	1	2	1	1	1	1	1	1	1	1	1	1	0	1	1	1	1	1	1	1	1	1	1	1	1	1	1	1	1	1	1	1	0	1	1	1	1	0	0	0	0	0	0	1	0	0
GCF_000505405.1_CFSAN001670_01.0	YES	1	1	1	2	1	1	1	1	1	1	1	1	1	1	0	1	1	1	1	1	1	1	1	1	1	1	1	1	1	1	1	1	1	1	1	1	1	1	1	0	0	0	0	0	0	1	0	0
GCF_000505425.1_CFSAN001674_01.0	YES	1	1	1	2	1	1	1	1	1	1	1	1	1	1	0	1	1	1	1	1	1	1	1	1	1	1	1	1	1	1	1	1	1	1	1	1	1	1	1	0	0	0	0	0	0	1	0	0
GCF_000505445.1_CFSAN001691_01.0	YES	1	1	1	2	1	1	1	1	1	1	1	1	1	1	0	1	1	1	1	1	1	1	1	1	1	1	1	1	1	1	1	1	1	1	1	1	1	1	1	0	0	0	0	0	0	1	0	0
GCF_000599425.1_Salmonella_enterica_enterica_Namur	YES	1	1	1	2	1	1	1	1	1	1	1	1	1	1	0	1	1	1	1	1	1	1	1	1	1	1	1	1	1	1	1	1	1	1	1	1	1	1	1	0	0	0	0	0	0	1	0	0
GCF_000698615.1_CFSAN000203_01.0	YES	1	1	1	2	1	1	1	1	1	1	1	1	1	1	0	1	1	1	1	1	1	1	1	1	1	1	1	1	1	1	1	1	1	1	1	1	1	1	1	0	0	0	0	0	0	1	0	0
GCF_000747885.1_CFSAN000184_01.0	YES	1	1	1	2	1	1	1	1	1	1	1	1	1	1	0	1	1	1	1	1	1	1	1	1	1	1	1	1	1	1	1	1	1	1	1	1	1	1	1	0	0	0	0	0	0	1	0	0
GCF_000747905.1_CFSAN000219_01.0	YES	1	1	1	2	1	1	1	1	1	1	1	1	1	1	0	1	1	1	1	1	1	1	1	1	1	1	1	1	1	1	1	1	1	1	1	1	1	1	1	0	0	0	0	0	0	1	0	0
GCF_000747945.1_CFSAN000222_01.0	YES	1	1	1	2	1	1	1	1	1	1	1	1	1	1	0	1	1	1	1	1	1	1	1	1	1	1	1	1	1	1	1	1	1	1	1	1	1	1	1	0	0	0	0	0	0	1	0	0
GCF_000747965.1_CFSAN000223_01.0	YES	1	1	1	2	1	1	1	1	1	1	1	1	1	1	0	1	1	1	1	1	1	1	1	1	1	1	1	1	1	1	1	1	1	1	1	1	1	1	1	0	0	0	0	0	0	1	0	0
GCF_000747985.1_CFSAN000224_01.0	YES	1	1	1	2	1	1	1	1	1	1	1	1	1	1	0	1	1	1	1	1	1	1	1	1	1	1	1	1	1	1	1	1	1	1	1	1	1	1	1	0	0	0	0	0	0	1	0	0
GCF_000748005.1_CFSAN000225.0	YES	1	1	1	2	1	1	1	1	1	1	1	1	1	1	0	1	1	1	1	1	1	1	1	1	1	1	1	1	1	1	1	1	1	1	1	1	1	1	1	0	0	0	0	0	0	1	0	0
GCF_000748105.1_CFSAN000194_01.0	YES	1	1	1	2	1	1	1	1	1	1	1	1	1	1	0	1	1	1	1	1	1	1	1	1	1	1	1	1	1	1	1	1	1	1	1	1	1	1	1	0	0	0	0	0	0	1	0	0
GCF_000748125.1_CFSAN000195_01.0	YES	1	1	1	2	1	0	1	1	1	1	1	1	1	1	0	1	1	1	1	1	1	1	1	1	1	1	1	1	1	1	1	1	1	0	1	1	1	1	1	0	0	0	0	0	0	1	0	0
GCF_000748145.1_CFSAN000196_01.0	YES	1	1	1	2	1	1	1	1	1	1	1	1	1	1	0	1	1	1	1	1	1	1	1	1	1	1	1	1	1	1	1	1	1	1	1	1	1	1	1	0	0	0	0	0	0	1	0	0
GCF_000748165.1_CFSAN000198_01.0	YES	1	1	1	2	1	1	1	1	1	1	1	1	1	1	0	1	1	1	1	1	1	1	1	1	1	1	1	1	1	1	1	1	1	1	1	1	1	1	1	0	0	0	0	0	0	1	0	0
GCF_000748185.1_CFSAN000199_01.0	YES	1	1	1	2	1	1	1	1	1	1	1	1	1	1	0	1	1	1	1	1	1	1	1	1	1	1	1	1	1	1	1	1	1	1	1	1	1	1	1	0	0	0	0	0	0	1	0	0
GCF_000748205.1_CFSAN000201.0	YES	1	1	1	2	1	1	1	1	1	1	1	1	1	1	0	1	1	1	1	1	1	1	1	1	1	1	1	1	1	1	1	1	1	1	1	1	1	1	1	0	0	0	0	0	0	1	0	0
GCF_000748225.1_CFSAN000202_01.0	YES	1	1	1	2	1	1	1	1	1	1	1	1	1	1	0	1	1	1	1	1	1	1	1	1	1	1	1	1	1	1	1	1	1	1	1	1	1	1	1	0	0	0	0	0	0	1	0	0
GCF_000748285.1_CFSAN000214_01.0	YES	1	1	1	2	1	1	1	1	1	1	1	1	1	1	0	1	1	1	0	1	1	1	1	1	1	1	1	1	1	1	1	1	1	1	1	1	1	1	1	0	0	0	0	0	0	1	0	0
GCF_000748325.1_CFSAN000216_01.0	YES	1	1	1	2	1	1	1	1	1	1	1	1	1	1	0	1	1	1	1	1	1	1	1	1	1	1	1	1	1	1	1	1	1	1	1	1	1	1	1	0	0	0	0	0	0	1	0	0
GCF_000748365.1_CFSAN000218_01.0	YES	1	1	1	2	1	1	1	1	1	1	1	1	1	1	0	1	1	1	1	1	1	1	1	1	1	1	1	1	1	1	1	1	1	1	1	1	1	1	1	0	0	0	0	0	0	1	0	0
GCF_000748805.1_CFSAN000204_01.0	YES	1	1	1	2	1	0	1	1	1	1	1	1	1	1	0	1	1	1	1	1	1	1	1	1	1	1	1	1	1	1	1	1	1	1	1	1	1	1	1	0	0	0	0	0	0	1	0	0
GCF_000748845.1_CFSAN000206_01.0	YES	1	1	1	2	1	1	1	1	1	1	1	1	1	1	0	1	1	1	1	1	1	1	1	1	1	1	1	1	1	1	1	1	1	1	1	1	1	1	1	0	0	0	0	0	0	1	0	0
GCF_000748885.1_CFSAN000208_01.0	YES	1	1	1	2	1	1	1	1	1	1	1	1	1	1	0	1	1	1	1	1	1	1	1	1	1	1	1	1	1	1	1	1	1	1	1	1	1	1	1	0	0	0	0	0	0	1	0	0
GCF_000748905.1_CFSAN000209_01.0	YES	1	1	1	2	1	1	1	1	1	1	1	1	1	1	0	1	1	1	1	1	1	1	1	1	1	1	1	1	1	1	1	1	1	1	1	1	1	1	1	0	0	0	0	0	0	1	0	0
GCF_000748925.1_CFSAN000210_01.0	YES	1	1	1	2	1	1	1	1	1	1	1	1	1	1	0	1	1	1	1	1	1	1	1	1	1	1	1	1	1	1	1	1	1	1	1	1	1	1	1	0	0	0	0	0	0	1	0	0
GCF_000749195.1_CFSAN000187_01.0	YES	1	1	1	2	1	1	1	1	1	1	1	1	1	1	0	1	1	1	1	1	1	1	1	1	1	1	1	1	1	1	1	1	1	1	1	1	1	1	1	0	0	0	0	0	0	1	0	0
GCF_000749255.1_CFSAN000192_01.0	YES	1	1	1	2	1	1	1	1	1	1	1	1	1	1	0	1	1	1	1	1	1	1	1	1	1	1	1	1	1	1	1	1	1	1	1	1	1	1	1	0	0	0	0	0	0	1	0	0
GCF_000757945.1_CFSAN000220.0	YES	1	1	1	2	1	1	1	1	1	1	1	1	1	1	0	1	1	1	1	1	1	1	1	1	1	1	1	1	1	1	1	1	1	1	1	1	1	1	1	0	0	0	0	0	0	1	0	0
GCF_001043095.1_ASM104309v1	YES	1	1	1	2	1	1	1	1	1	1	1	1	1	1	0	1	1	1	1	1	1	1	1	1	1	1	1	1	1	1	1	1	1	0	1	1	1	1	1	0	0	0	0	0	0	1	0	0
GCF_001240225.1_Salmonella_enterica_CVM_N43456_v1.0	YES	1	1	1	2	1	1	1	1	1	1	1	1	1	1	0	1	1	1	1	1	1	1	1	1	1	1	1	1	1	1	1	1	1	1	1	1	1	1	1	0	0	0	0	0	0	2	0	0
GCF_001240335.1_Salmonella_enterica_CVM_N43461_v1.0	YES	1	1	1	2	1	1	1	1	0	1	1	1	1	1	0	1	1	1	1	1	1	1	1	1	1	1	1	1	1	1	1	1	1	1	1	1	1	1	1	0	0	0	0	0	0	2	0	0
GCF_001241665.1_Salmonella_enterica_CVM_N45394_v1.0	YES	1	1	1	2	1	1	1	1	1	1	1	1	1	1	0	1	1	1	1	1	1	1	1	1	1	1	1	1	1	1	1	1	1	1	1	1	1	1	1	0	0	0	0	0	0	2	0	0
GCF_001242115.1_Salmonella_enterica_CVM_N45926_v1.0	YES	1	1	1	2	1	1	1	1	1	1	1	1	1	1	0	1	1	1	1	1	1	1	1	1	1	1	1	1	1	1	1	1	1	1	1	1	1	1	1	2	0	0	0	0	0	2	0	0
GCF_001242655.1_Salmonella_enterica_CVM_N45953_v1.0	YES	1	1	1	2	1	1	1	1	1	1	1	1	1	1	0	1	1	1	1	1	1	1	1	1	1	1	1	1	1	1	1	1	1	1	1	1	1	1	1	0	0	0	0	0	0	2	0	0
GCF_001242775.1_Salmonella_enterica_CVM_N45957_v1.0	YES	1	1	1	1	1	1	1	1	1	1	1	1	1	1	1	1	1	1	1	1	1	1	1	1	1	1	1	1	1	1	1	1	1	1	1	1	1	1	1	0	0	0	0	0	0	0	0	0
GCF_001243085.1_Salmonella_enterica_CVM_N46823_v1.0	YES	1	1	1	2	1	1	1	1	1	1	1	1	1	1	0	1	1	1	1	1	1	1	1	1	1	1	1	1	1	1	1	1	1	1	1	1	1	1	1	0	0	0	0	0	0	2	0	0
GCF_001243195.1_Salmonella_enterica_CVM_N46830_v1.0	YES	1	1	1	2	1	1	1	1	1	1	1	1	1	1	0	1	1	1	1	1	1	1	1	1	1	1	1	1	1	1	1	1	1	1	1	1	1	1	1	0	0	0	0	0	0	2	0	0
GCF_001243205.1_Salmonella_enterica_CVM_N46832_v1.0	YES	1	1	1	2	1	1	1	1	1	1	1	1	1	1	0	1	1	1	1	1	1	1	1	1	1	1	1	1	1	1	1	1	1	1	1	1	1	1	1	0	0	0	0	0	0	2	0	0
GCF_001243445.1_Salmonella_enterica_CVM_N46846-R_v1.0	YES	1	1	1	2	1	1	1	1	1	1	1	1	1	1	0	1	1	1	1	1	1	1	1	1	1	1	1	1	1	1	1	1	1	1	1	1	1	1	1	0	0	0	1	0	0	2	0	0
GCF_001243455.1_Salmonella_enterica_CVM_N46847-R_v1.0	YES	1	1	1	2	1	1	1	1	1	1	1	1	1	1	0	1	1	1	1	1	1	1	1	1	1	1	1	1	1	1	1	1	1	1	1	1	1	1	1	0	0	0	1	0	0	2	0	0
GCF_001243775.1_Salmonella_enterica_CVM_N47713_v1.0	YES	1	1	1	2	1	1	1	1	1	1	1	1	1	1	0	1	1	1	1	1	1	1	1	1	1	1	1	1	1	1	1	1	1	1	1	1	1	1	1	0	0	0	1	0	0	2	0	0
GCF_001243905.1_Salmonella_enterica_CVM_N47719_v1.0	YES	1	1	1	2	1	1	1	1	1	1	1	1	1	1	0	1	1	1	1	1	1	1	1	1	1	1	1	1	1	1	1	1	1	1	1	1	1	1	1	0	0	0	0	0	0	2	0	0
GCF_001244055.1_Salmonella_enterica_CVM_N47724_v1.0	YES	1	1	1	2	1	1	1	1	1	1	1	1	1	1	0	1	1	1	1	1	1	1	1	1	1	1	1	1	1	1	1	1	1	1	1	1	1	1	1	2	0	0	0	0	0	2	0	0
GCF_001244095.1_Salmonella_enterica_CVM_N47725_v1.0	YES	1	1	1	2	1	1	1	1	1	1	1	1	1	1	0	1	1	1	1	1	1	1	1	1	1	1	1	1	1	1	1	1	1	1	1	1	1	1	1	2	0	0	0	0	0	2	0	0
GCF_001244325.1_Salmonella_enterica_CVM_N48678_v1.0	YES	1	1	1	2	1	1	1	1	1	1	1	1	1	1	0	1	1	1	1	1	1	1	1	1	1	1	1	1	1	1	1	1	1	1	1	1	1	1	1	0	0	0	1	0	0	2	0	0
GCF_001244925.1_Salmonella_enterica_CVM_N48697_v1.0	YES	1	1	1	2	1	1	1	1	1	1	1	1	1	1	0	1	1	1	1	1	1	1	1	1	1	1	1	1	1	1	1	1	1	1	1	1	1	1	1	0	0	0	0	0	0	2	0	0
GCF_001244935.1_Salmonella_enterica_CVM_N48698_v1.0	YES	1	1	1	2	1	1	0	1	1	1	1	1	1	1	0	1	1	1	1	1	1	1	1	1	1	1	1	1	1	1	1	1	1	1	1	1	1	1	1	0	0	0	0	0	0	2	0	0
GCF_001245335.1_Salmonella_enterica_CVM_N50423_v1.0	YES	1	1	1	2	1	1	1	1	1	1	1	1	1	1	0	1	1	1	1	1	1	1	1	1	1	1	1	1	1	1	1	1	1	1	1	1	1	1	1	0	0	0	0	0	0	2	0	0
GCF_001245345.1_Salmonella_enterica_CVM_N50422_v1.0	YES	2	2	1	1	1	1	1	1	1	1	1	1	1	1	2	1	1	1	1	1	1	1	1	1	1	1	1	1	1	1	1	1	1	1	1	1	1	1	1	0	0	0	0	0	0	0	0	0
GCF_001246025.1_Salmonella_enterica_CVM_N51245_v1.0	YES	2	2	1	1	1	1	1	1	1	1	1	1	1	1	2	1	1	1	1	1	1	1	1	1	1	1	1	1	1	1	1	1	1	1	1	1	1	1	1	0	0	0	0	0	0	0	0	0
GCF_001247105.1_Salmonella_enterica_CVM_N51291_v1.0	YES	1	1	1	2	1	1	1	1	1	1	1	1	1	1	0	1	1	1	1	1	1	1	1	1	1	1	1	1	1	1	1	1	1	1	1	1	1	1	1	0	0	0	0	0	0	2	0	0
GCF_001247475.1_Salmonella_enterica_CVM_N51315_v1.0	YES	1	1	1	1	1	1	1	1	1	1	1	1	1	1	1	1	1	1	1	1	1	1	1	1	1	1	1	1	1	1	1	1	1	1	1	1	1	1	1	0	0	0	0	0	0	0	0	0
GCF_001448795.1_ASM144879v1	YES	1	1	1	1	1	1	1	1	1	1	1	1	1	1	0	1	1	1	1	1	1	1	1	1	1	1	1	1	1	1	1	1	0	1	1	1	1	1	1	0	0	0	0	0	0	1	0	0
GCF_001448845.1_ASM144884v1	YES	1	1	1	2	1	1	1	1	1	1	1	1	1	1	0	1	1	1	1	1	1	1	1	1	1	1	1	1	1	1	1	1	1	1	1	1	1	1	1	0	0	0	0	0	0	1	0	0
GCF_001473845.1_Salmonella_enterica_CVM_43828_v1.0	YES	2	2	1	2	1	1	1	1	1	1	1	1	1	1	0	1	1	1	1	1	1	1	1	1	1	1	1	1	1	1	1	1	1	1	1	1	1	1	1	2	0	0	0	0	0	2	0	0
GCF_001474225.1_Salmonella_enterica_CVM_43763_v1.0	YES	2	2	1	2	1	1	1	1	1	1	1	1	1	1	0	1	1	1	1	1	1	1	1	1	1	1	1	1	1	1	1	1	1	1	1	1	1	1	1	0	0	0	0	0	0	2	0	0
GCF_001474835.1_Salmonella_enterica_CVM_43813_v1.0	YES	1	1	1	2	1	1	1	1	1	1	1	1	1	1	0	1	1	1	1	1	1	1	1	1	1	1	1	1	1	1	1	1	1	1	1	1	1	1	1	0	0	0	1	0	0	2	0	0
GCF_001474925.1_Salmonella_enterica_CVM_43825_v1.0	YES	2	2	1	2	1	1	1	1	1	1	1	1	1	1	0	1	1	1	1	1	1	1	1	1	1	1	1	1	1	1	1	1	1	1	1	1	1	1	1	0	0	0	0	0	0	2	0	0
GCF_001474985.1_Salmonella_enterica_CVM_43829_v1.0	YES	1	1	1	2	1	1	1	1	1	1	1	1	1	1	0	1	1	1	1	1	1	1	1	1	1	1	1	1	1	1	1	1	1	1	1	1	1	1	1	0	0	0	1	0	0	2	0	0
GCF_001477905.1_Salmonella_enterica_CVM_N29360-SQ_v1.0	YES	1	1	1	2	1	1	1	1	1	1	1	1	1	1	0	1	1	1	1	1	1	1	1	1	1	1	1	1	1	1	1	1	1	1	1	1	1	1	1	0	0	0	0	0	0	2	0	0
GCF_001477945.1_Salmonella_enterica_CVM_N30642-R_v1.0	YES	1	1	1	2	1	1	1	1	1	1	1	1	1	1	0	1	1	1	1	1	1	1	1	1	1	1	1	1	1	1	1	1	1	1	1	1	1	1	1	0	0	0	0	0	0	2	0	0
GCF_001478155.1_Salmonella_enterica_CVM_N31414-SQ_v1.0	YES	1	1	1	2	1	1	1	1	1	1	1	1	1	1	0	1	1	1	1	1	1	1	1	1	1	1	1	1	1	1	1	1	1	1	1	1	1	1	1	0	0	0	1	0	0	2	0	0
GCF_001478225.1_Salmonella_enterica_CVM_N32750-SQ_v1.0	YES	1	1	1	2	1	1	1	1	1	1	1	1	1	1	0	1	1	1	1	1	1	1	1	1	1	1	1	1	1	1	1	1	1	1	1	1	1	1	1	0	0	0	0	0	0	2	0	0
GCF_001478245.1_Salmonella_enterica_CVM_N32763-SQ_v1.0	YES	1	1	1	2	1	1	1	1	1	1	1	1	1	1	0	1	1	1	1	1	1	1	1	1	1	1	1	1	1	1	1	1	1	1	1	1	1	1	1	0	0	0	0	0	0	2	0	0
GCF_001478685.1_Salmonella_enterica_CVM_N29357-SQ_v1.0	YES	1	1	1	2	1	1	1	1	1	1	1	0	0	1	0	1	1	1	1	1	1	1	1	1	1	1	1	1	1	1	1	1	1	1	1	1	1	1	1	0	0	0	1	0	0	2	0	0
GCF_001478745.1_Salmonella_enterica_CVM_N29369-R_v1.0	YES	1	1	1	2	1	1	1	1	1	1	1	1	1	1	0	1	1	1	1	1	1	1	1	1	1	1	1	1	1	1	1	1	1	1	1	1	1	1	1	0	0	0	0	0	0	2	0	0
GCF_001478765.1_Salmonella_enterica_CVM_N29377-SQ_v1.0	YES	1	1	1	2	1	1	1	1	1	1	1	1	1	1	0	1	1	1	1	1	1	1	1	1	1	1	1	1	1	1	1	1	1	1	1	1	1	1	1	2	0	0	0	0	0	2	0	0
GCF_001479185.1_Salmonella_enterica_CVM_N31412-SQ_v1.0	YES	1	1	1	2	1	1	1	1	1	1	1	1	1	1	0	1	1	1	1	1	1	1	1	1	1	1	1	1	1	1	1	1	1	1	1	1	1	1	1	0	0	0	0	0	0	2	0	0
GCF_001479205.1_Salmonella_enterica_CVM_N31415-SQ_v1.0	YES	1	1	1	2	1	1	1	1	1	1	1	1	1	1	0	1	1	1	1	1	1	1	1	1	1	1	1	1	1	1	1	1	1	1	1	1	1	1	1	0	0	0	0	0	0	2	0	0
GCF_001479215.1_Salmonella_enterica_CVM_N31593-SQ_v1.0	YES	1	1	1	2	1	1	1	1	1	1	1	1	1	1	0	1	1	1	1	1	1	1	1	1	1	1	1	1	1	1	1	1	1	1	1	1	1	1	1	0	0	0	0	0	0	2	0	0
GCF_001479275.1_Salmonella_enterica_CVM_N31846-SQ_v1.0	YES	1	1	1	2	1	1	1	1	1	1	1	1	1	1	0	1	1	1	1	1	1	1	1	1	1	1	1	1	1	1	1	1	1	1	1	1	1	1	1	0	0	0	1	0	0	2	0	0
GCF_001479385.1_Salmonella_enterica_CVM_N32053-SQ_v1.0	YES	1	1	1	2	1	0	1	1	1	1	1	1	1	1	0	1	1	1	1	1	1	1	1	1	1	1	1	1	1	1	1	1	1	1	1	1	1	1	1	0	0	0	1	0	0	2	0	0
GCF_001480505.1_Salmonella_enterica_CVM_N42451-SQ_v1.0	YES	1	1	1	1	1	1	1	1	1	1	1	1	1	1	1	1	1	1	1	1	1	1	1	1	1	1	1	1	1	1	1	1	1	1	1	1	1	1	1	0	0	0	0	0	0	0	0	0
GCF_001481045.1_Salmonella_enterica_CVM_N42458_v1.0	YES	1	1	1	2	1	1	1	1	1	1	1	1	1	1	0	1	1	1	1	1	1	1	1	1	1	1	1	1	1	1	1	1	1	1	1	1	1	1	1	0	0	0	0	0	0	2	0	0
GCF_001642525.1_ASM164252v1	YES	1	1	1	2	1	1	1	1	1	1	1	1	1	1	0	1	1	1	1	1	1	1	1	1	1	1	1	1	1	1	1	1	1	1	1	1	1	1	1	0	0	0	0	0	0	1	0	0
GCF_001707615.1_ASM170761v1	YES	1	1	1	2	1	1	1	1	1	1	1	1	1	1	0	1	1	1	1	1	1	1	1	1	1	1	1	1	1	1	1	1	1	1	1	1	1	1	1	0	0	0	0	0	0	2	0	0
GCF_001832725.1_ASM183272v1	YES	0	0	0	0	1	1	1	0	1	1	1	1	1	1	0	1	0	1	1	1	1	1	1	1	1	1	1	1	1	1	1	1	1	1	1	1	1	1	1	0	0	0	0	0	0	1	0	0
GCF_001941405.1_ASM194140v1	YES	1	1	1	2	1	1	1	1	1	1	1	1	1	1	0	1	1	1	1	1	1	1	1	1	1	1	1	1	1	1	1	1	1	1	1	1	1	1	1	0	0	0	0	0	0	1	0	0
GCF_001952995.1_ASM195299v1	YES	1	1	1	2	1	1	1	1	1	1	1	1	1	1	0	1	1	1	1	1	1	1	1	1	1	1	1	1	1	1	1	1	1	1	1	1	1	1	1	0	0	0	0	0	0	2	0	0
GCF_001953675.1_ASM195367v1	YES	1	1	1	2	1	1	1	1	1	1	1	1	1	1	0	1	1	1	1	1	1	1	1	1	1	1	1	1	1	1	1	1	1	1	1	1	1	1	1	0	0	0	0	0	0	2	0	0
GCF_001953695.1_ASM195369v1	YES	1	1	1	2	1	1	1	1	1	1	1	1	1	1	0	1	1	1	1	1	1	1	1	1	1	1	1	1	1	1	1	1	1	1	1	1	1	1	1	0	0	0	0	0	0	2	0	0
GCF_001975425.1_ASM197542v1	YES	1	1	1	1	1	1	1	1	1	1	1	1	1	1	0	1	1	1	1	1	1	1	1	1	1	1	1	1	1	1	1	1	1	1	1	1	1	1	1	0	0	0	0	0	0	1	0	0
GCF_002030545.1_ASM203054v1	YES	1	1	1	2	1	1	1	1	1	1	1	1	1	1	0	1	1	1	1	1	1	1	1	1	1	1	1	1	1	1	1	1	1	1	1	1	1	1	1	0	0	0	0	0	0	2	0	0
GCF_002031105.1_ASM203110v1	YES	1	1	1	2	1	1	1	1	1	1	1	1	1	1	0	1	1	1	1	1	1	1	1	1	1	1	1	1	1	1	1	1	1	1	1	1	1	1	1	2	0	0	0	0	0	2	0	0
GCF_002031275.1_ASM203127v1	YES	1	1	1	2	1	1	1	1	1	1	1	1	1	1	0	1	1	1	1	1	1	1	1	1	1	1	1	1	1	1	1	1	1	1	1	1	1	1	1	0	0	0	0	0	0	2	0	0
GCF_002031465.1_ASM203146v1	YES	1	1	1	2	1	1	1	1	1	1	1	1	1	1	0	1	1	1	1	1	1	1	1	1	1	1	1	1	1	1	1	1	1	1	1	1	1	1	1	0	0	0	0	0	0	2	0	0
GCF_002031635.1_ASM203163v1	YES	1	1	1	2	1	1	1	1	1	1	1	1	1	1	0	1	1	1	1	1	1	1	1	1	1	1	1	1	1	1	1	0	1	1	1	1	1	1	1	2	0	0	0	0	0	2	0	0
GCF_002032025.1_ASM203202v1	YES	2	2	1	1	1	1	1	1	1	1	1	1	1	1	2	1	1	1	1	1	1	1	1	1	1	1	1	1	1	1	1	1	1	1	1	1	1	1	1	0	0	0	0	0	0	0	0	0
GCF_002032645.1_ASM203264v1	YES	1	1	1	2	1	1	1	1	1	1	1	1	1	1	0	1	1	1	1	1	1	1	1	1	1	1	1	1	1	1	1	1	1	1	1	1	1	1	1	0	0	0	0	0	0	1	0	0
GCF_002032665.1_ASM203266v1	YES	1	1	1	2	1	1	1	1	1	1	1	1	1	1	0	1	1	1	1	1	1	1	1	1	1	1	1	1	1	1	1	1	1	1	1	1	1	1	1	0	0	0	0	0	0	2	0	0
GCF_002032725.1_ASM203272v1	YES	1	1	1	2	1	1	1	1	1	1	1	1	1	1	0	1	1	1	1	1	1	1	1	1	1	1	1	1	1	1	1	1	1	1	1	1	1	1	1	0	0	0	0	0	0	2	0	0
GCF_002033515.1_ASM203351v1	YES	1	1	1	2	1	1	1	1	1	1	1	1	1	1	0	1	1	1	1	1	1	1	1	1	1	1	1	1	1	1	1	1	1	1	1	1	1	1	1	0	0	0	0	0	0	1	0	0
GCF_002033645.1_ASM203364v1	YES	1	1	1	2	1	1	1	1	1	1	1	1	1	1	0	1	1	1	1	1	1	1	1	1	1	1	1	1	1	1	1	1	1	1	1	1	1	1	1	0	0	0	0	0	0	1	0	0
GCF_002034165.1_ASM203416v1	YES	2	2	1	1	1	1	1	1	1	1	1	1	1	1	2	1	1	1	1	1	1	1	1	1	1	1	1	1	1	1	1	1	1	1	1	1	1	1	1	0	0	0	0	0	0	0	0	0
GCF_002035805.1_ASM203580v1	YES	1	1	1	1	1	1	1	0	1	1	1	1	1	1	0	1	1	1	1	1	1	1	1	1	1	1	1	1	1	1	1	1	1	1	1	1	1	1	1	0	0	0	0	0	0	1	0	0
GCF_002035995.1_ASM203599v1	YES	0	0	0	0	1	1	1	0	1	1	1	1	1	1	0	1	0	1	1	1	1	1	1	1	1	1	1	1	1	1	1	1	1	1	1	1	1	1	1	0	0	0	0	0	0	1	0	0
GCF_002036945.1_ASM203694v1	YES	1	1	1	2	1	1	1	1	1	1	1	1	1	1	0	1	1	1	1	1	1	1	1	1	1	1	1	1	1	1	1	1	1	1	1	1	1	1	1	0	0	0	0	0	0	2	0	0
GCF_002036985.1_ASM203698v1	YES	2	2	1	1	1	1	1	1	1	1	1	1	1	1	2	1	1	1	1	1	1	1	1	1	1	1	1	1	1	1	1	1	1	1	1	1	1	1	1	0	0	0	0	0	0	0	0	0
GCF_002043945.1_ASM204394v1	YES	1	1	1	2	1	1	1	1	1	1	1	1	1	1	0	1	1	1	1	1	1	1	1	1	1	1	1	1	1	1	1	1	1	1	1	1	1	1	1	0	0	0	0	0	0	1	0	0
GCF_002046815.1_ASM204681v1	YES	1	1	1	2	1	1	1	1	1	1	1	1	1	1	0	1	1	1	1	1	1	1	1	1	1	1	1	1	1	1	1	1	1	1	1	1	1	1	1	0	0	0	0	0	0	1	0	0
GCF_002046975.1_ASM204697v1	YES	1	1	1	2	1	1	1	1	1	1	1	1	1	1	0	1	1	1	0	0	1	1	1	1	1	1	1	1	1	1	1	1	1	1	1	1	1	1	1	0	0	0	0	0	0	1	0	0
GCF_002047025.1_ASM204702v1	YES	1	1	1	2	1	1	1	1	1	1	1	1	1	1	0	1	1	1	1	1	1	1	1	1	1	1	1	1	1	1	1	1	1	1	1	1	1	1	1	0	0	0	0	0	0	1	0	0
GCF_002047115.1_ASM204711v1	YES	1	1	1	2	1	1	1	1	1	1	1	1	1	1	0	1	1	1	1	1	1	1	1	1	1	1	1	1	1	1	1	1	1	1	1	1	1	1	1	0	0	0	0	0	0	1	0	0
GCF_002047325.1_ASM204732v1	YES	1	1	1	2	1	1	1	1	1	1	1	1	1	1	0	1	1	1	1	1	1	1	1	1	1	1	1	1	1	1	1	1	1	1	1	1	1	1	1	0	0	0	0	0	0	1	0	0
GCF_002047405.1_ASM204740v1	YES	1	1	1	2	1	1	1	1	1	1	1	1	1	1	0	1	1	1	1	1	1	1	1	1	1	1	1	1	1	1	1	1	1	1	1	1	1	1	1	0	0	0	0	0	0	1	0	0
GCF_002053415.1_ASM205341v1	YES	1	1	1	2	1	1	1	1	1	1	1	1	1	1	0	1	1	1	1	1	1	1	1	1	1	1	1	1	1	1	1	1	1	1	1	1	1	1	1	0	0	0	0	0	0	1	0	0
GCF_002053625.1_ASM205362v1	YES	1	1	1	1	1	1	1	1	1	1	1	1	1	1	0	1	1	1	1	1	1	1	1	1	1	1	1	1	1	1	1	1	1	1	1	1	1	1	1	0	0	0	0	0	0	1	0	0
GCF_002054595.1_ASM205459v1	YES	1	1	1	2	1	1	1	1	1	1	1	1	1	1	0	1	1	1	1	1	1	1	1	1	1	1	1	1	1	1	1	1	1	1	1	1	1	1	1	0	0	0	0	0	0	1	0	0
GCF_002057195.1_ASM205719v1	YES	0	0	0	0	1	1	1	0	1	1	1	1	1	1	0	1	1	1	1	1	1	1	1	1	1	1	1	1	1	1	1	1	1	1	1	1	1	1	1	0	0	0	0	0	0	1	0	0
GCF_002059325.1_ASM205932v1	YES	0	0	0	0	1	1	1	0	1	1	1	1	1	1	0	1	1	1	0	0	1	1	1	1	1	1	1	1	1	1	1	0	1	1	1	1	1	1	1	0	0	0	0	0	0	1	0	0
GCF_002061155.1_ASM206115v1	YES	2	2	2	1	1	1	1	1	1	1	1	1	1	1	2	1	1	1	1	1	1	1	1	1	1	1	1	1	1	1	1	1	1	1	1	1	1	1	1	0	0	0	0	0	0	0	0	0
GCF_002062625.1_ASM206262v1	YES	1	1	1	1	1	1	1	1	1	1	1	1	1	1	0	1	1	1	1	1	1	1	1	1	1	1	1	1	1	1	1	1	1	1	1	1	1	1	1	0	0	1	0	0	0	1	0	0
GCF_002063005.1_ASM206300v1	YES	1	1	1	2	1	1	1	1	1	1	1	1	1	1	0	1	1	1	1	1	1	1	1	1	1	1	1	1	1	1	1	1	1	1	1	1	1	1	1	0	0	0	0	0	0	1	2	0
GCF_002063255.1_ASM206325v1	YES	1	1	1	2	1	1	1	1	1	1	1	1	1	1	0	1	1	1	1	1	1	1	1	1	1	1	1	1	1	1	1	1	1	1	1	1	1	1	1	0	0	0	0	0	0	2	0	2
GCF_002063415.1_ASM206341v1	YES	1	1	1	2	1	1	1	1	1	1	1	1	1	1	0	1	1	1	1	1	1	1	1	1	1	1	1	1	1	1	1	1	1	1	1	1	1	1	1	0	0	0	0	0	0	2	0	0
GCF_002063995.1_ASM206399v1	YES	1	0	1	1	1	1	1	1	1	1	1	1	1	1	2	1	1	1	0	0	1	1	0	1	1	1	1	1	1	1	0	1	1	1	1	1	1	1	1	0	0	0	0	0	0	0	0	0
GCF_002064045.1_ASM206404v1	YES	1	1	1	2	1	1	1	1	1	1	1	1	1	1	0	1	1	1	0	1	1	1	1	1	1	1	1	1	1	1	1	1	1	1	1	1	1	1	1	0	0	0	0	0	0	2	0	0
GCF_002064055.1_ASM206405v1	YES	1	1	1	1	1	1	0	0	1	1	1	1	0	1	0	1	1	1	0	1	1	0	1	1	1	1	1	1	1	1	1	1	0	1	1	1	0	1	1	0	0	0	0	0	0	1	0	0
GCF_002064145.1_ASM206414v1	YES	1	1	1	1	1	1	1	1	1	1	1	1	1	1	0	1	1	1	1	0	1	1	1	1	1	1	1	1	1	1	1	1	1	1	1	1	1	1	1	0	0	0	0	0	0	1	0	0
GCF_002064285.1_ASM206428v1	YES	1	1	1	1	1	1	0	1	1	1	1	1	1	1	0	1	1	1	1	0	1	1	1	1	1	1	1	1	1	1	1	0	1	1	1	1	1	1	1	0	0	0	0	0	0	1	0	0
GCF_002064455.1_ASM206445v1	YES	1	1	1	1	1	1	1	1	1	1	1	1	1	1	1	1	1	1	1	1	1	1	1	1	1	1	1	1	1	1	1	1	1	1	1	1	1	1	1	0	0	0	0	0	0	0	0	0
GCF_002065015.1_ASM206501v1	YES	2	1	2	1	1	1	1	1	1	1	1	1	1	1	2	1	1	1	1	1	1	1	1	1	1	1	1	1	1	1	1	1	1	1	1	1	1	1	1	0	0	0	0	0	0	0	0	0
GCF_002065675.1_ASM206567v1	YES	2	2	2	1	1	1	1	1	1	1	1	1	1	1	2	1	1	1	1	1	1	1	1	1	1	1	1	1	1	1	1	1	1	1	1	1	1	1	1	0	0	0	0	0	0	0	0	0
GCF_002066035.1_ASM206603v1	YES	1	1	1	2	1	1	1	1	1	1	1	1	1	1	0	1	1	1	1	1	1	1	1	1	1	1	1	1	1	1	1	1	1	1	1	1	1	1	1	0	0	0	0	0	0	1	0	0
GCF_002105795.1_ASM210579v1	YES	1	1	1	2	1	1	1	1	1	1	1	1	1	1	0	1	1	1	1	1	1	1	1	1	1	1	1	1	1	1	1	1	1	1	1	1	1	1	1	0	0	0	0	0	0	1	0	0
GCF_002105805.1_ASM210580v1	YES	1	1	1	2	1	1	1	1	0	1	1	1	1	1	0	1	1	1	1	1	1	1	1	1	1	1	1	1	1	1	1	1	1	1	1	1	1	1	1	0	0	0	0	0	0	1	0	0
GCF_002105875.1_ASM210587v1	YES	1	1	1	2	1	1	1	1	1	1	1	1	1	1	0	1	1	1	1	1	1	1	1	1	1	1	1	1	1	1	1	1	1	1	1	1	1	1	1	0	0	0	0	0	0	1	0	0
GCF_002106035.1_ASM210603v1	YES	1	1	1	2	1	1	1	1	1	1	1	1	1	1	0	1	1	1	1	1	1	1	1	1	1	1	1	1	1	1	1	1	1	1	1	1	1	1	1	0	0	0	0	0	0	1	0	0
GCF_002106055.1_ASM210605v1	YES	1	1	1	2	1	1	1	1	1	1	1	1	1	1	0	1	1	1	1	1	1	1	1	1	1	1	1	1	1	1	1	1	1	1	1	1	1	1	1	0	0	0	0	0	0	1	0	0
GCF_002106095.1_ASM210609v1	YES	1	1	1	2	1	1	1	1	1	1	1	1	1	1	0	1	1	1	1	1	1	1	1	1	1	1	1	1	1	1	1	1	1	1	1	1	1	1	1	0	0	0	0	0	0	1	0	0
GCF_002106225.1_ASM210622v1	YES	1	1	1	2	1	1	1	1	1	1	1	1	1	1	0	1	1	1	1	1	1	1	1	1	1	1	1	1	1	1	1	1	1	1	1	1	1	1	1	0	0	0	0	0	0	1	0	0
GCF_002106295.1_ASM210629v1	YES	1	1	1	2	1	1	1	1	1	1	1	1	1	1	0	1	1	1	1	1	1	1	1	1	1	1	1	1	1	1	1	1	1	1	1	1	1	1	1	0	0	0	0	0	0	1	0	0
GCF_002106315.1_ASM210631v1	YES	1	1	1	2	1	1	1	1	1	1	1	1	1	1	0	1	1	1	1	1	1	1	1	1	1	1	1	1	1	1	1	1	1	1	1	1	1	1	1	0	0	0	0	0	0	1	0	0
GCF_002106325.1_ASM210632v1	YES	1	1	1	2	1	1	1	1	1	1	1	1	1	1	0	1	1	1	1	1	1	1	1	1	1	1	1	1	1	1	1	1	1	1	1	1	1	1	1	0	0	0	0	0	0	1	0	0
GCF_002106765.1_ASM210676v1	YES	1	1	1	2	1	1	1	1	1	1	1	1	1	1	0	1	1	1	1	1	1	1	1	1	1	1	1	1	1	1	1	1	1	1	1	1	1	1	1	0	0	0	0	0	0	1	0	0
GCF_002107175.1_ASM210717v1	YES	1	1	1	2	1	1	1	1	1	1	1	1	1	1	0	1	1	1	1	1	1	1	1	1	1	1	1	1	1	1	1	1	1	1	1	1	1	1	1	0	0	0	0	0	0	1	0	0
GCF_002107455.1_ASM210745v1	YES	1	1	1	2	1	1	1	1	1	1	1	1	1	1	0	1	1	1	1	1	1	1	1	1	1	1	1	1	1	1	1	1	1	1	1	1	1	1	1	0	0	0	0	0	0	1	0	0
GCF_002234735.2_ASM223473v2	YES	1	1	1	2	1	1	1	1	1	1	1	1	1	1	0	1	1	1	1	1	1	1	1	1	1	1	1	1	1	1	1	1	1	1	1	1	1	1	1	0	0	0	0	0	0	2	0	0
GCF_002266125.1_ASM226612v1	YES	1	1	1	2	1	1	1	1	1	1	1	1	1	1	0	1	1	1	1	1	1	1	1	1	1	1	1	1	1	1	1	1	1	1	1	1	1	1	1	0	0	0	0	0	0	1	0	0
GCF_002290205.1_ASM229020v1	YES	1	1	1	2	1	1	1	1	1	1	1	1	1	1	0	1	1	1	1	1	1	1	1	1	1	1	1	1	1	1	1	1	1	1	1	1	1	1	1	0	0	2	0	0	0	2	0	0
GCF_002507655.1_ASM250765v1	YES	1	1	1	2	1	1	1	1	1	1	1	1	1	1	0	1	1	1	1	1	1	1	1	1	1	1	1	1	1	1	1	1	1	1	1	1	1	1	1	0	0	0	0	0	0	1	0	0
GCF_002879815.1_ASM287981v1	YES	1	1	1	1	1	1	1	1	1	1	1	1	1	1	1	1	1	1	1	1	1	1	1	1	1	1	1	1	1	1	1	1	1	1	1	1	1	1	1	0	0	0	0	0	0	0	0	0
GCF_002923805.1_ASM292380v1	YES	1	1	1	2	1	1	1	1	1	1	1	1	1	1	0	1	1	1	1	1	1	1	1	1	1	1	1	1	1	1	1	1	1	1	1	1	1	1	1	0	0	0	0	0	1	1	0	0
GCF_003031835.1_ASM303183v1	YES	1	1	1	2	1	1	1	1	1	1	1	1	1	1	0	1	1	1	1	1	1	1	1	1	1	1	1	1	1	1	1	1	1	1	1	1	1	1	1	0	0	0	0	0	0	2	0	0
GCF_003072785.1_ASM307278v1	YES	0	0	0	0	1	1	1	1	1	1	1	1	1	1	0	1	1	1	1	1	1	1	1	1	1	1	1	1	1	1	1	1	1	1	1	1	1	1	1	0	0	0	0	0	0	1	0	0
GCF_003072825.1_ASM307282v1	YES	0	0	0	0	1	1	1	1	1	1	1	1	1	1	0	1	1	1	1	1	1	1	1	1	1	1	1	1	1	1	1	1	1	1	1	1	1	1	1	0	0	0	0	0	0	1	0	0
GCF_003072845.1_ASM307284v1	YES	0	0	0	0	1	1	1	1	1	1	1	1	1	1	0	1	1	1	1	1	1	1	1	1	1	1	1	1	1	1	1	1	1	1	1	1	1	1	1	0	0	0	0	0	0	1	0	0
GCF_003072865.1_ASM307286v1	YES	0	0	0	0	1	1	1	1	1	1	1	1	1	1	0	1	1	1	1	1	1	1	1	1	1	1	1	1	1	1	1	1	1	1	1	1	1	1	1	0	0	0	0	0	0	1	0	0
GCF_003072885.1_ASM307288v1	YES	0	0	0	0	1	1	1	1	1	1	1	1	1	1	0	1	1	1	1	1	1	1	1	1	1	1	1	1	1	1	1	1	1	1	1	1	1	1	1	0	0	0	0	0	0	1	0	0
GCF_003072905.1_ASM307290v1	YES	0	0	0	0	1	1	1	1	1	1	1	1	1	1	0	1	1	1	1	1	1	1	1	1	1	1	1	1	1	1	1	1	1	1	1	1	1	1	1	0	0	0	0	0	0	1	0	0
GCF_003072925.1_ASM307292v1	YES	0	0	0	0	1	1	1	1	1	1	1	1	1	1	0	1	1	1	1	1	1	1	1	1	1	1	1	1	1	1	1	1	1	1	1	1	1	1	1	0	0	0	0	0	0	1	0	0
GCF_003072945.1_ASM307294v1	YES	0	0	0	0	1	1	1	1	1	1	1	1	1	1	0	1	1	1	1	1	1	1	1	1	1	1	1	1	1	1	1	1	1	1	1	1	1	1	1	0	0	0	0	0	0	1	0	0
GCF_003072965.1_ASM307296v1	YES	0	0	0	0	1	1	1	1	1	1	1	1	1	1	0	1	1	1	1	1	1	1	1	1	1	1	1	1	1	1	1	1	1	1	1	1	1	1	1	0	0	0	0	0	0	1	0	0
GCF_003118055.1_ASM311805v1	YES	1	1	1	2	1	1	1	1	1	1	1	1	1	1	0	1	1	1	1	1	1	1	1	1	1	1	1	1	1	1	1	1	1	1	1	1	1	1	1	0	0	0	0	0	0	1	0	0
GCF_003118855.1_ASM311885v1	YES	1	1	1	2	1	1	1	1	1	1	1	1	1	1	0	1	1	1	1	1	1	1	1	1	1	1	1	1	1	1	1	1	1	1	1	1	1	1	1	0	0	0	0	0	0	2	0	0
GCF_003119845.1_ASM311984v1	YES	1	1	1	2	1	1	1	1	1	1	1	1	1	1	0	1	1	1	1	1	1	1	1	1	1	1	1	1	1	1	1	1	1	1	1	1	1	1	1	0	0	0	0	0	0	2	0	0
GCF_003121195.1_ASM312119v1	YES	1	1	1	2	1	1	1	1	1	1	1	1	1	1	0	1	1	1	1	1	1	1	1	1	1	1	1	1	1	1	1	1	1	1	1	1	1	1	1	0	0	0	0	0	0	1	0	0
GCF_003121235.1_ASM312123v1	YES	1	1	1	2	1	1	1	1	1	1	1	1	1	1	0	1	1	1	1	1	1	1	1	1	1	1	1	1	1	1	1	1	1	1	1	1	1	1	1	0	0	0	0	0	0	1	0	0
GCF_003324995.1_ASM332499v1	YES	1	1	1	2	1	1	1	1	1	1	1	1	1	1	0	1	1	1	1	1	1	1	1	1	1	1	1	1	1	1	1	1	1	1	1	1	1	1	1	0	0	0	0	0	0	1	0	0
GCF_003325215.1_ASM332521v1	YES	0	0	0	0	1	1	1	0	1	1	1	1	1	1	0	1	0	1	1	1	1	1	1	1	1	1	1	1	1	1	1	1	1	1	1	1	1	1	1	0	0	0	0	0	0	1	0	0
GCF_003419335.1_ASM341933v1	YES	1	1	1	2	1	1	1	1	1	1	1	1	1	1	0	1	1	1	1	1	1	1	1	1	1	1	1	1	1	1	1	1	1	1	1	1	1	1	1	0	0	0	0	0	0	2	0	0
GCF_003430285.1_ASM343028v1	YES	1	1	1	1	1	1	1	1	1	1	1	1	1	1	1	1	1	1	1	1	1	1	1	1	1	1	1	1	1	1	1	1	1	1	1	1	1	1	1	0	0	0	0	0	0	0	0	0
GCF_003430305.1_ASM343030v1	YES	1	1	1	1	1	1	1	1	1	1	1	1	1	1	1	1	1	1	1	1	1	1	1	1	1	1	1	1	1	1	1	1	1	1	1	1	1	1	1	0	0	0	0	0	0	0	0	0
GCF_003430345.1_ASM343034v1	YES	1	1	1	1	1	1	1	1	1	1	1	1	1	1	1	1	1	1	1	1	1	1	1	1	1	1	1	1	1	1	1	1	1	1	1	1	1	1	1	0	0	0	0	0	0	0	0	0
GCF_003430365.1_ASM343036v1	YES	1	1	1	1	1	1	1	1	1	1	1	1	1	1	1	1	1	1	1	1	1	1	1	1	1	1	1	1	1	1	1	1	1	1	1	1	1	1	1	0	0	0	0	0	0	0	0	0
GCF_004025755.1_ASM402575v1	YES	1	1	1	2	1	1	1	1	1	1	1	1	1	1	0	1	1	1	1	1	1	1	1	1	1	1	1	1	1	1	1	1	1	1	1	1	1	1	1	0	0	0	0	0	0	2	0	0
GCF_004120555.1_ASM412055v1	YES	1	1	1	1	1	1	1	1	1	1	1	1	1	1	0	1	1	1	1	1	1	1	1	1	1	1	1	1	1	1	1	1	1	1	1	1	1	1	1	0	0	0	0	0	0	1	0	0
GCF_004291485.1_ASM429148v1	YES	1	1	1	2	1	1	1	1	1	1	1	1	1	1	0	1	1	1	1	1	1	1	1	1	1	1	1	1	1	1	1	1	1	1	1	1	1	1	1	0	0	0	0	0	0	2	0	0
GCF_004291495.1_ASM429149v1	YES	1	1	1	2	1	1	1	1	1	1	1	1	1	1	0	1	1	1	1	1	1	1	1	1	1	1	1	1	1	1	1	1	1	1	1	1	1	1	1	0	0	0	0	0	0	2	0	0
GCF_004291505.1_ASM429150v1	YES	1	1	1	2	1	1	1	1	1	1	1	1	1	1	0	1	1	1	1	1	1	1	1	1	1	1	1	1	1	1	1	1	1	1	1	1	1	1	1	0	0	0	0	0	0	2	0	0
GCF_004291525.1_ASM429152v1	YES	1	1	1	2	1	1	1	1	1	1	1	1	1	1	0	1	1	1	1	1	1	1	1	1	1	1	1	1	1	1	1	1	1	1	1	1	1	1	1	0	0	0	0	0	0	2	0	0
GCF_004291535.1_ASM429153v1	YES	1	1	1	2	1	1	1	1	1	1	1	1	1	1	0	1	1	1	1	1	1	1	1	1	1	1	1	1	1	1	1	1	1	1	1	1	1	1	1	0	0	1	0	0	0	2	0	0
GCF_004291585.1_ASM429158v1	YES	1	1	1	2	1	1	1	1	1	1	1	1	1	1	0	1	1	1	1	1	1	1	1	1	1	1	1	1	1	1	1	1	1	1	1	1	1	1	1	0	0	0	0	0	0	2	0	0
GCF_004291605.1_ASM429160v1	YES	1	1	1	2	1	1	1	1	1	1	1	1	1	1	0	1	1	1	1	1	1	1	1	1	1	1	1	1	1	1	1	1	1	1	1	1	1	1	1	0	0	0	0	0	0	2	0	0
GCF_004291635.1_ASM429163v1	YES	1	1	1	2	1	1	1	1	1	1	1	1	1	1	0	1	1	1	1	1	1	1	1	1	1	1	1	1	1	1	1	1	1	1	1	1	1	1	1	0	0	1	0	0	0	2	0	0
GCF_004291925.1_ASM429192v1	YES	1	1	1	2	1	1	1	1	1	1	1	1	1	1	0	1	1	1	1	1	1	1	1	1	1	1	1	1	1	1	1	1	1	1	1	1	1	1	1	0	0	0	0	0	0	2	0	0
GCF_004291935.1_ASM429193v1	YES	1	1	1	2	1	1	1	1	1	1	1	1	1	1	0	1	1	1	1	1	1	1	1	1	1	1	1	1	1	1	1	1	1	1	1	1	1	1	1	0	0	0	0	0	0	2	0	0
GCF_004291965.1_ASM429196v1	YES	1	1	1	2	1	1	1	1	1	1	1	1	1	1	0	1	1	1	1	1	1	1	1	1	1	1	1	1	1	1	1	1	1	1	1	1	1	1	1	0	0	0	0	0	0	2	0	0
GCF_004291975.1_ASM429197v1	YES	1	1	1	2	1	1	1	1	1	1	1	1	1	1	0	1	1	1	1	1	1	1	1	1	1	1	1	1	1	1	1	1	1	1	1	1	1	1	1	0	0	0	0	0	0	2	0	0
GCF_004292005.1_ASM429200v1	YES	1	1	1	2	1	1	1	1	1	1	1	1	1	1	0	1	1	1	1	1	1	1	1	1	1	1	1	1	1	1	1	1	1	1	1	1	1	1	1	0	0	0	0	0	0	2	0	0
GCF_004292025.1_ASM429202v1	YES	1	1	1	2	1	1	1	1	1	1	1	1	1	1	0	1	1	1	1	1	1	1	1	1	1	1	1	1	1	1	1	1	1	1	1	1	1	1	1	0	0	0	0	0	0	2	0	0
GCF_004292035.1_ASM429203v1	YES	1	1	1	2	1	1	1	1	1	1	1	1	1	1	0	1	1	1	1	1	1	1	1	1	1	1	1	1	1	1	1	1	1	1	1	1	1	1	1	0	0	1	0	0	0	2	0	0
GCF_004292065.1_ASM429206v1	YES	1	1	1	2	1	1	1	1	1	1	1	1	1	1	0	1	1	1	1	1	1	1	1	1	1	1	1	1	1	1	1	1	1	1	1	1	1	1	1	0	0	1	0	0	0	2	0	0
GCF_004292085.1_ASM429208v1	YES	1	1	1	2	1	1	1	1	1	1	1	1	1	1	0	1	1	1	1	1	1	1	1	1	1	1	1	1	1	1	1	1	1	1	1	1	1	1	1	0	0	1	0	0	0	2	0	0
GCF_004292095.1_ASM429209v1	YES	1	1	1	2	1	1	1	1	1	1	1	1	1	1	0	1	1	1	1	1	1	1	1	1	1	1	1	1	1	1	1	1	1	1	1	1	1	1	1	0	0	1	0	0	0	2	0	0
GCF_004337335.1_ASM433733v1	YES	1	1	1	2	1	1	1	1	1	1	1	1	1	1	0	1	1	1	1	1	1	1	1	1	1	1	1	1	1	1	1	1	1	1	1	1	1	1	1	0	0	0	0	0	0	1	0	0
GCF_004349385.1_ASM434938v1	YES	1	1	1	2	1	1	1	1	1	1	1	1	1	1	0	1	1	1	1	1	1	1	1	1	1	1	1	1	1	1	1	1	1	1	1	1	1	1	1	0	0	0	0	0	0	1	0	0
GCF_004358925.1_ASM435892v1	YES	1	1	1	2	1	1	1	1	1	1	1	1	1	1	0	1	1	1	1	1	1	1	1	1	1	1	1	1	1	1	1	1	1	1	1	1	1	1	1	2	0	0	0	0	0	1	0	0
GCF_004360265.1_ASM436026v1	YES	1	1	1	2	1	1	1	1	1	1	1	1	1	1	0	1	1	1	1	1	1	1	1	1	1	1	1	1	1	1	1	1	1	1	0	1	1	1	1	0	0	2	0	2	0	1	0	0
GCF_004360295.1_ASM436029v1	YES	1	1	1	2	1	1	1	1	1	1	1	1	1	1	0	1	1	1	1	1	1	1	1	1	1	1	1	1	1	1	1	1	1	1	0	1	1	1	1	0	0	2	0	2	0	1	0	0
GCF_004360315.1_ASM436031v1	YES	1	1	1	2	1	1	1	1	1	1	1	1	1	1	0	1	1	1	1	1	1	1	1	1	1	1	1	1	1	1	1	1	1	1	0	1	1	1	1	0	0	2	0	2	0	1	0	0
GCF_004360335.1_ASM436033v1	YES	1	1	1	2	1	1	1	1	1	1	1	1	1	1	0	1	1	1	1	1	1	1	1	1	1	1	1	1	1	1	1	1	1	1	0	1	1	1	1	0	0	2	0	2	0	1	0	0
GCF_004360345.1_ASM436034v1	YES	1	1	1	2	1	1	1	1	1	1	1	1	1	1	0	1	1	1	1	1	1	1	1	1	1	1	1	1	1	1	1	1	1	1	0	1	1	1	1	0	0	2	0	1	0	1	0	0
GCF_004360365.1_ASM436036v1	YES	1	1	1	2	1	1	1	1	1	1	1	1	1	1	0	1	1	1	1	1	1	1	1	1	1	1	1	1	1	1	1	1	1	1	0	1	1	1	1	0	0	2	0	1	0	1	0	0
GCF_004360395.1_ASM436039v1	YES	1	1	1	2	1	1	1	1	1	1	1	1	1	1	0	1	1	1	1	1	1	1	1	1	1	1	1	1	1	1	1	1	1	1	0	1	1	1	1	0	0	2	0	2	0	1	0	0
GCF_004360415.1_ASM436041v1	YES	1	1	1	2	1	1	1	1	1	1	1	1	1	1	0	1	1	1	1	1	1	1	1	1	1	1	1	1	1	1	1	1	1	1	0	1	1	1	1	0	0	2	0	2	0	1	0	0
GCF_004360425.1_ASM436042v1	YES	1	1	1	2	1	1	1	1	1	1	1	1	1	1	0	1	1	1	1	1	1	1	1	1	1	1	1	1	1	1	1	1	1	1	0	1	1	1	1	0	0	0	0	2	0	1	0	0
GCF_004360435.1_ASM436043v1	YES	1	1	1	2	1	1	1	1	1	1	1	1	1	1	0	1	1	1	1	1	1	1	1	1	1	1	1	1	1	1	1	1	1	1	0	1	1	1	1	0	0	2	0	2	0	1	0	0
GCF_004360485.1_ASM436048v1	YES	1	1	1	2	1	1	1	1	1	1	1	1	1	1	0	1	1	1	1	1	1	1	1	1	1	1	1	1	1	1	1	1	1	1	0	1	1	1	1	0	0	2	0	2	0	1	0	0
GCF_004360495.1_ASM436049v1	YES	1	1	1	2	1	1	1	1	1	1	1	1	1	1	0	1	1	1	1	1	1	1	1	1	1	1	1	1	1	1	1	1	1	1	0	1	1	1	1	0	0	2	0	2	0	1	0	0
GCF_004360525.1_ASM436052v1	YES	1	1	1	2	1	1	1	1	1	1	1	1	1	1	0	1	1	1	1	1	1	1	1	1	1	1	1	1	1	1	1	1	1	1	0	1	1	1	1	0	0	2	0	2	0	1	0	0
GCF_004360535.1_ASM436053v1	YES	1	1	1	2	1	1	1	1	1	1	1	1	1	1	0	1	1	1	1	1	1	1	1	1	1	1	1	1	1	1	1	1	1	1	0	1	1	1	1	0	0	2	0	2	0	1	0	0
GCF_004360545.1_ASM436054v1	YES	1	1	1	2	1	1	1	1	1	1	1	1	1	1	0	1	1	1	1	1	1	1	1	1	1	1	1	1	1	1	1	1	1	1	0	1	1	1	1	0	0	2	0	2	0	1	0	0
GCF_004360555.1_ASM436055v1	YES	1	1	1	2	1	1	1	1	1	1	1	1	1	1	0	1	1	1	1	1	1	1	1	1	1	1	1	1	1	1	1	1	1	1	0	1	1	1	1	0	0	2	0	2	0	1	0	0
GCF_004360605.1_ASM436060v1	YES	1	1	1	2	1	1	1	1	1	1	1	1	1	1	0	1	1	1	1	1	1	1	1	1	1	1	1	1	1	1	1	1	1	1	0	1	1	1	1	0	0	2	0	2	0	1	0	0
GCF_004360615.1_ASM436061v1	YES	1	1	1	2	1	1	1	1	1	1	1	1	1	1	0	1	1	1	1	1	1	1	1	1	1	1	1	1	1	1	1	1	1	1	0	1	1	1	1	0	0	2	0	2	0	1	0	0
GCF_004360625.1_ASM436062v1	YES	1	1	1	2	1	1	1	1	1	1	1	1	1	1	0	1	1	1	1	1	1	1	1	1	1	1	1	1	1	1	1	1	1	1	0	1	1	1	1	0	0	2	0	2	0	1	0	0
GCF_004360635.1_ASM436063v1	YES	1	1	1	2	1	1	1	1	1	1	1	1	1	1	0	1	1	1	1	1	1	1	1	1	1	1	1	1	1	1	1	1	1	1	0	1	1	1	1	0	0	2	0	1	0	1	0	0
GCF_004360685.1_ASM436068v1	YES	1	1	1	2	1	1	1	1	1	1	1	1	1	1	0	1	1	1	1	1	1	1	1	1	1	1	1	1	1	1	1	1	1	1	0	1	1	1	1	0	0	2	0	2	0	1	0	0
GCF_004360695.1_ASM436069v1	YES	1	1	1	2	1	1	1	1	1	1	1	1	1	1	0	1	1	1	1	1	1	1	1	1	1	1	1	1	1	1	1	1	1	1	0	1	1	1	1	0	0	2	0	2	0	1	0	0
GCF_004360705.1_ASM436070v1	YES	1	1	1	2	1	1	1	1	1	1	1	1	1	1	0	1	1	1	1	1	1	1	1	1	1	1	1	1	1	1	1	1	1	1	0	1	1	1	1	0	0	2	0	2	0	1	0	0
GCF_004360715.1_ASM436071v1	YES	1	1	1	2	1	1	1	1	1	1	1	1	1	1	0	1	1	1	1	1	1	1	1	1	1	1	1	1	1	1	1	1	1	1	0	1	1	1	1	0	0	2	0	2	0	1	0	0
GCF_004360765.1_ASM436076v1	YES	1	1	1	2	1	1	1	1	1	1	1	1	1	1	0	1	1	1	1	1	1	1	1	1	1	1	1	1	1	1	1	1	1	1	0	1	1	1	1	0	0	2	0	2	0	1	0	0
GCF_004360775.1_ASM436077v1	YES	1	1	1	2	1	1	1	1	1	1	1	1	1	1	0	1	1	1	1	1	1	1	1	1	1	1	1	1	1	1	1	1	1	1	0	1	1	1	1	0	0	2	0	2	0	1	0	0
GCF_004360785.1_ASM436078v1	YES	1	1	1	2	1	1	1	1	1	1	1	1	1	1	0	1	1	1	1	1	1	1	1	1	1	1	1	1	1	1	1	1	1	1	0	1	1	1	1	0	0	2	0	2	0	1	0	0
GCF_004360795.1_ASM436079v1	YES	1	1	1	2	1	1	1	1	1	1	1	1	1	1	0	1	1	1	1	1	1	1	1	1	1	1	1	1	1	1	1	1	1	1	0	1	1	1	1	0	0	2	0	2	0	1	0	0
GCF_004360845.1_ASM436084v1	YES	1	1	1	2	1	1	1	1	1	1	1	1	1	1	0	1	1	1	1	1	1	1	1	1	1	1	1	1	1	1	1	1	1	1	0	1	1	1	1	0	0	2	0	2	0	1	0	0
GCF_004360855.1_ASM436085v1	YES	1	1	1	2	1	1	1	1	1	1	1	1	1	1	0	1	1	1	1	1	1	1	1	1	1	1	1	1	1	1	1	1	1	1	0	1	1	1	1	0	0	2	0	2	0	1	0	0
GCF_004360865.1_ASM436086v1	YES	1	1	1	2	1	1	1	1	1	1	1	1	1	1	0	1	1	1	1	1	1	1	1	1	1	1	1	1	1	1	1	1	1	1	0	1	1	1	1	0	0	2	0	2	0	1	0	0
GCF_004360875.1_ASM436087v1	YES	1	1	1	2	1	1	1	1	1	1	1	1	1	1	0	1	1	1	1	1	1	1	1	1	1	1	1	1	1	1	1	1	1	1	0	1	1	1	1	0	0	2	0	2	0	1	0	0
GCF_004360925.1_ASM436092v1	YES	1	1	1	2	1	1	1	1	1	1	1	1	1	1	0	1	1	1	1	1	1	1	1	1	1	1	1	1	1	1	1	1	1	1	0	1	1	1	1	0	0	2	0	2	0	1	0	0
GCF_004360935.1_ASM436093v1	YES	1	1	1	2	1	1	1	1	1	1	1	1	1	1	0	1	1	1	1	1	1	1	1	1	1	1	1	1	1	1	1	1	1	1	0	1	1	1	1	0	0	2	0	2	0	1	0	0
GCF_004360945.1_ASM436094v1	YES	1	1	1	2	1	1	1	1	1	1	1	1	1	1	0	1	1	1	1	1	1	1	1	1	1	1	1	1	1	1	1	1	1	1	0	1	1	1	1	0	0	2	0	2	0	1	0	0
GCF_004360955.1_ASM436095v1	YES	1	1	1	2	1	1	1	1	1	1	1	1	1	1	0	1	1	1	1	1	1	1	1	1	1	1	1	1	1	1	1	1	1	1	0	1	1	1	1	0	0	2	0	2	0	1	0	0
GCF_004360995.1_ASM436099v1	YES	1	1	1	2	1	1	1	1	1	1	1	1	1	1	0	1	1	1	1	1	1	1	1	1	1	1	1	1	1	1	1	1	1	1	0	1	1	1	1	0	0	2	0	2	0	1	0	0
GCF_004361015.1_ASM436101v1	YES	1	1	1	2	1	1	1	1	1	1	1	1	1	1	0	1	1	1	1	1	1	1	1	1	1	1	1	1	1	1	1	1	1	1	0	1	1	1	1	0	0	2	0	2	0	1	0	0
GCF_004361045.1_ASM436104v1	YES	1	1	1	2	1	1	1	1	1	1	1	1	1	1	0	1	1	1	1	1	1	1	1	1	1	1	1	1	1	1	1	1	1	1	0	1	1	1	1	0	0	2	0	2	0	1	0	0
GCF_004681245.1_ASM468124v1	YES	1	1	1	2	1	1	1	1	1	1	1	1	1	1	0	1	1	1	1	1	1	1	1	1	1	1	1	1	1	1	1	1	1	1	1	1	1	1	1	0	1	0	0	0	0	1	0	0
GCF_005930995.1_ASM593099v1	YES	1	1	1	2	1	1	1	1	1	1	1	1	1	1	0	1	1	1	1	1	1	1	1	1	1	1	1	1	1	1	1	1	1	1	1	1	1	1	1	0	0	0	0	0	0	2	0	0
GCF_005938305.1_ASM593830v1	YES	1	1	1	2	1	1	1	1	1	1	1	1	1	1	0	1	1	1	1	1	1	1	1	1	1	1	1	1	1	1	1	1	1	1	0	1	1	1	1	0	0	0	0	0	0	1	0	0
GCF_006228345.1_ASM622834v1	YES	1	1	1	2	1	1	1	1	1	1	1	1	1	1	0	1	1	1	1	1	1	1	1	1	1	1	1	1	1	1	1	1	1	1	1	1	1	1	1	2	0	0	0	0	0	1	0	0
GCF_006377915.2_ASM637791v2	YES	1	1	1	2	1	1	1	1	1	1	1	1	1	1	0	1	1	1	1	1	1	1	1	1	1	1	1	1	1	1	1	1	1	1	1	1	1	1	1	0	0	0	0	0	0	1	0	0
GCF_006378085.2_ASM637808v2	YES	1	1	1	2	1	1	1	1	1	1	1	1	1	1	0	1	1	1	1	1	1	1	1	1	1	1	1	1	1	1	1	1	1	1	1	1	1	1	1	0	0	0	0	0	0	1	0	0
GCF_006378115.2_ASM637811v2	YES	1	1	1	2	1	1	1	1	1	1	1	1	1	1	0	1	1	1	1	1	1	1	1	1	1	1	1	1	1	1	1	1	1	1	1	1	1	1	1	0	0	0	0	0	0	1	0	0
GCF_006378185.2_ASM637818v2	YES	2	2	2	1	1	1	1	1	1	1	1	1	1	1	2	1	1	1	1	1	1	1	1	1	1	1	1	1	1	1	1	1	1	1	1	1	1	1	1	0	0	0	0	0	0	0	0	0
GCF_006378255.2_ASM637825v2	YES	2	2	2	1	1	1	1	1	1	1	1	1	1	1	2	1	1	1	1	1	1	1	1	1	1	1	1	1	1	1	1	1	1	1	1	1	1	1	1	0	0	0	0	0	0	0	0	0
GCF_006378315.2_ASM637831v2	YES	2	2	2	1	1	1	1	1	1	1	1	1	1	1	2	1	1	1	1	1	1	1	1	1	1	1	1	1	1	1	1	1	1	1	1	1	1	1	1	0	0	0	0	0	0	0	0	0
GCF_006378355.2_ASM637835v2	YES	2	2	2	1	1	1	1	1	1	1	1	1	1	1	2	1	1	1	1	1	1	1	1	1	1	1	1	1	1	1	1	1	1	1	1	1	1	1	1	0	0	0	0	0	0	0	0	0
GCF_006380095.2_ASM638009v2	YES	1	1	1	1	1	1	1	1	1	1	1	1	1	1	1	1	1	1	1	1	1	1	1	1	1	1	1	1	1	1	1	1	1	1	1	1	1	1	1	0	0	0	0	0	0	0	0	0
GCF_006380245.2_ASM638024v2	YES	1	1	1	1	1	1	1	1	1	1	1	1	1	1	1	1	1	1	1	1	1	1	1	1	1	1	1	1	1	1	1	1	1	1	1	1	1	1	1	0	0	0	0	0	0	0	0	0
GCF_006380275.2_ASM638027v2	YES	1	1	1	1	1	1	1	1	1	1	1	1	1	1	1	1	1	1	1	1	1	1	1	1	1	1	1	1	1	1	1	1	1	1	1	1	1	1	1	0	0	0	0	0	0	0	0	0
GCF_006380685.2_ASM638068v2	YES	1	1	1	1	1	1	1	1	1	1	1	1	1	1	1	1	1	1	1	1	1	1	1	1	1	1	1	1	1	1	1	1	1	1	1	1	1	1	1	0	0	0	0	0	0	0	0	0
GCF_006381135.2_ASM638113v2	YES	1	1	1	1	1	1	1	1	1	1	1	1	1	1	1	1	1	1	1	1	1	1	1	1	1	1	1	1	1	1	1	1	1	1	1	1	1	1	1	0	0	0	0	0	0	0	0	0
GCF_006383515.1_ASM638351v1	YES	1	1	1	2	1	1	1	1	1	1	1	1	1	1	0	1	1	1	1	1	1	1	1	1	1	1	1	1	1	1	1	1	1	1	1	1	1	1	1	2	0	0	0	0	0	1	0	0
GCF_006383525.1_ASM638352v1	YES	1	1	1	2	1	1	1	1	1	1	1	1	1	1	0	1	1	1	1	1	1	1	1	1	1	1	1	1	1	1	1	1	1	1	1	1	1	1	1	2	0	0	0	0	0	1	0	0
GCF_006383535.1_ASM638353v1	YES	1	1	1	2	1	1	1	1	1	1	1	1	1	1	0	1	1	1	1	1	1	1	1	1	1	1	1	1	1	1	1	1	1	1	1	1	1	1	1	2	0	0	0	0	0	1	0	0
GCF_006383545.1_ASM638354v1	YES	1	1	1	2	1	1	1	1	1	1	1	1	1	1	0	1	1	1	1	1	1	1	1	1	1	1	1	1	1	1	1	1	1	1	1	1	1	1	1	2	0	0	0	0	0	1	0	0
GCF_006383555.1_ASM638355v1	YES	1	1	1	2	1	1	1	1	1	1	1	1	1	1	0	1	1	1	1	1	1	1	1	1	1	1	1	1	1	1	1	1	1	1	1	1	1	1	1	2	0	0	0	0	0	1	0	0
GCF_006383615.1_ASM638361v1	YES	1	1	1	2	1	1	1	1	1	1	1	1	1	1	0	1	1	1	1	1	1	1	1	1	1	1	1	1	1	1	1	1	1	1	1	1	1	1	1	2	0	0	0	0	0	1	0	0
GCF_006383625.1_ASM638362v1	YES	1	1	1	2	1	1	1	1	1	1	1	1	1	1	0	1	1	1	1	1	1	1	1	1	1	1	1	1	1	1	1	1	1	1	1	1	1	1	1	2	0	0	0	0	0	1	0	0
GCF_006383635.1_ASM638363v1	YES	1	1	1	2	1	1	1	1	1	1	1	1	1	1	0	1	1	1	1	1	1	1	1	1	1	1	1	1	1	1	1	1	1	1	1	1	1	1	1	2	0	0	0	0	0	1	0	0
GCF_006383675.1_ASM638367v1	YES	1	1	1	2	1	1	1	1	1	1	1	1	1	1	0	1	1	1	1	1	1	1	1	1	1	1	1	1	1	1	1	1	1	1	1	1	1	1	1	2	0	0	0	0	0	1	0	0
GCF_006383685.1_ASM638368v1	YES	1	1	1	2	1	1	1	1	1	1	1	1	1	1	0	1	1	1	1	1	1	1	1	1	1	1	1	1	1	1	1	1	1	1	1	1	1	1	1	2	0	0	0	0	0	1	0	0
GCF_006383715.1_ASM638371v1	YES	1	1	1	2	1	1	1	1	1	1	1	1	1	1	0	1	1	1	1	1	1	1	1	1	1	1	1	1	1	1	1	1	1	1	1	1	1	1	1	2	0	0	0	0	0	1	0	0
GCF_006383725.1_ASM638372v1	YES	1	1	1	2	1	1	1	1	1	1	1	1	1	1	0	1	1	1	1	1	1	1	1	1	1	1	1	1	1	1	1	1	1	1	1	1	1	1	1	2	0	0	0	0	0	1	0	0
GCF_006383755.1_ASM638375v1	YES	1	1	1	2	1	1	1	1	1	1	1	1	1	1	0	1	1	1	1	1	1	1	1	1	1	1	1	1	1	1	1	1	1	1	1	1	1	1	1	2	0	0	0	0	0	1	0	0
GCF_006383765.1_ASM638376v1	YES	1	1	1	2	1	1	1	1	1	1	1	1	1	1	0	1	1	1	1	1	1	1	1	1	1	1	1	1	1	1	1	1	1	1	1	1	1	1	1	2	0	0	0	0	0	1	0	0
GCF_006383785.1_ASM638378v1	YES	1	1	1	2	1	1	1	1	1	1	1	1	1	1	0	1	1	1	1	1	1	1	1	1	1	1	1	1	1	1	1	1	1	1	1	1	1	1	1	2	0	0	0	0	0	1	0	0
GCF_006383815.1_ASM638381v1	YES	1	1	1	2	1	1	1	1	1	1	1	1	1	1	0	1	1	1	1	1	1	1	1	1	1	1	1	1	1	1	1	1	1	1	1	1	1	1	1	2	0	0	0	0	0	1	0	0
GCF_006383825.1_ASM638382v1	YES	1	1	1	2	1	1	1	1	1	1	1	1	1	1	0	1	1	1	1	1	1	1	1	1	1	1	1	1	1	1	1	1	1	1	1	1	1	1	1	2	0	0	0	0	0	1	0	0
GCF_006383845.1_ASM638384v1	YES	1	1	1	2	1	1	1	1	1	1	1	1	1	1	0	1	1	1	1	1	1	1	1	1	1	1	1	1	1	1	1	1	1	1	1	1	1	1	1	2	0	0	0	0	0	1	0	0
GCF_006383875.1_ASM638387v1	YES	1	1	1	2	1	1	1	1	1	1	1	1	1	1	0	1	1	1	1	1	1	1	1	1	1	1	1	1	1	1	1	1	1	1	1	1	1	1	1	2	0	0	0	0	0	1	0	0
GCF_006383885.1_ASM638388v1	YES	1	1	1	2	1	1	1	1	1	1	1	1	1	1	0	1	1	1	1	1	1	1	1	1	1	1	1	1	1	1	1	1	1	1	1	1	1	1	1	2	0	0	0	0	0	1	0	0
GCF_006383905.1_ASM638390v1	YES	1	1	1	2	1	1	1	1	1	1	1	1	1	1	0	1	1	1	1	1	1	1	1	1	1	1	1	1	1	1	1	1	1	1	1	1	1	1	1	2	0	0	0	0	0	1	0	0
GCF_006383925.1_ASM638392v1	YES	1	1	1	2	1	1	1	1	1	1	1	1	1	1	0	1	1	1	1	1	1	1	1	1	1	1	1	1	1	1	1	1	1	1	1	1	1	1	1	2	0	0	0	0	0	1	0	0
GCF_006383935.1_ASM638393v1	YES	1	1	1	2	1	1	1	1	1	1	1	1	1	1	0	1	1	1	1	1	1	1	1	1	1	1	1	1	1	1	1	1	1	1	1	1	1	1	1	2	0	0	0	0	0	1	0	0
GCF_006383975.1_ASM638397v1	YES	1	1	1	2	1	1	1	1	1	1	1	1	1	1	0	1	1	1	1	1	1	1	1	1	1	1	1	1	1	1	1	1	1	1	1	1	1	1	1	2	0	0	0	0	0	1	0	0
GCF_006383995.1_ASM638399v1	YES	1	1	1	2	1	1	1	1	1	1	1	1	1	1	0	1	1	1	1	1	1	1	1	1	1	1	1	1	1	1	1	1	1	1	1	1	1	1	1	2	0	0	0	0	0	1	0	0
GCF_006384005.1_ASM638400v1	YES	1	1	1	2	1	1	1	1	1	1	1	1	1	1	0	1	1	1	1	1	1	1	1	1	1	1	1	1	1	1	1	1	1	1	1	1	1	1	1	2	0	0	0	0	0	1	0	0
GCF_006384035.1_ASM638403v1	YES	1	1	1	2	1	1	1	1	1	1	1	1	1	1	0	1	1	1	1	1	1	1	1	1	1	1	1	1	1	1	1	1	1	1	1	1	1	1	1	0	0	0	0	0	0	1	0	0
GCF_006384065.1_ASM638406v1	YES	1	1	1	2	1	1	1	1	1	1	1	1	1	1	0	1	1	1	1	1	1	1	1	1	1	1	1	1	1	1	1	1	1	1	1	1	1	1	1	2	0	0	0	0	0	1	0	0
GCF_006384075.1_ASM638407v1	YES	1	1	1	2	1	1	1	1	1	1	1	1	1	1	0	1	1	1	1	1	1	1	1	1	1	1	1	1	1	1	1	1	1	1	1	1	1	1	1	2	0	0	0	0	0	1	0	0
GCF_006384085.1_ASM638408v1	YES	1	1	1	2	1	1	1	1	1	1	1	1	1	1	0	1	1	1	1	1	1	1	1	1	1	1	1	1	1	1	1	1	1	1	1	1	1	1	1	0	0	0	0	0	0	1	0	0
GCF_006384155.1_ASM638415v1	YES	1	1	1	2	1	1	1	1	1	1	1	1	1	1	0	1	1	1	1	1	1	1	1	1	1	1	1	1	1	1	1	1	1	1	1	1	1	1	1	2	0	0	0	0	0	1	0	0
GCF_006385975.1_ASM638597v1	YES	1	1	1	2	1	1	1	1	1	1	1	1	1	1	0	1	1	1	1	1	1	1	1	1	1	1	1	1	1	1	1	1	1	1	1	1	1	1	1	2	0	0	0	0	0	1	0	0
GCF_006385985.1_ASM638598v1	YES	1	1	1	2	1	1	1	1	1	1	1	1	1	1	0	1	1	1	1	1	1	1	1	1	1	1	1	1	1	1	1	1	1	1	1	1	1	1	1	0	0	0	0	0	0	1	0	0
GCF_006385995.1_ASM638599v1	YES	1	1	1	2	1	1	1	1	1	1	1	1	1	1	0	1	1	1	1	1	1	1	1	1	1	1	1	1	1	1	1	1	1	1	1	1	1	1	1	0	0	0	0	0	0	1	0	0
GCF_006386055.1_ASM638605v1	YES	1	1	1	2	1	1	1	1	1	1	1	1	1	1	0	1	1	1	1	1	1	1	1	1	1	1	1	1	1	1	1	1	1	1	1	1	1	1	1	0	1	0	0	0	0	1	0	0
GCF_006461305.1_ASM646130v1	YES	1	1	1	2	1	1	1	1	1	1	1	1	1	1	0	1	1	1	1	1	1	1	1	1	1	1	1	1	1	1	1	1	1	1	1	1	1	1	1	2	0	0	0	0	0	2	0	0
GCF_007093725.1_ASM709372v1	YES	1	1	1	1	1	1	1	1	1	1	1	1	1	1	0	1	1	1	1	1	1	1	0	1	1	1	1	1	1	1	1	1	1	1	1	1	1	1	1	0	0	0	0	0	0	1	0	0
GCF_007093735.1_ASM709373v1	YES	1	1	1	1	1	1	1	1	1	1	1	1	1	1	0	1	1	1	1	1	1	1	0	1	1	1	1	1	1	1	1	1	1	1	1	1	1	1	1	0	0	0	0	0	0	1	0	0
GCF_007093745.1_ASM709374v1	YES	1	1	1	1	1	1	1	1	1	1	1	1	1	1	0	1	1	1	1	1	1	1	0	1	1	1	1	1	1	1	1	1	1	1	1	1	1	1	1	0	0	0	0	0	0	1	0	0
GCF_007093755.1_ASM709375v1	YES	1	1	1	1	1	1	1	1	1	1	1	1	1	1	0	1	1	1	1	1	1	1	0	1	1	1	1	1	1	1	1	1	1	1	1	1	1	1	1	0	0	0	0	0	0	1	0	0
GCF_007093765.1_ASM709376v1	YES	1	1	1	1	1	1	1	1	1	1	1	1	1	1	0	1	1	1	1	1	1	1	1	1	1	1	1	1	1	1	1	1	1	1	1	1	1	1	1	0	0	0	0	0	0	1	0	0
GCF_007093825.1_ASM709382v1	YES	1	1	1	1	1	1	1	1	1	1	1	1	1	1	0	1	1	1	1	1	1	1	0	1	1	1	1	1	1	1	1	1	1	1	1	1	1	1	1	0	0	0	0	0	0	1	0	0
GCF_007093835.1_ASM709383v1	YES	1	1	1	1	1	1	1	1	1	1	1	1	1	1	0	1	1	1	1	1	1	1	0	1	1	1	1	1	1	1	1	1	1	1	1	1	1	1	1	0	0	0	0	0	0	1	0	0
GCF_007093845.1_ASM709384v1	YES	1	1	1	1	1	1	1	1	1	1	1	1	1	1	0	1	1	1	1	1	1	1	0	1	1	1	1	1	1	1	1	1	1	1	1	1	1	1	1	0	0	0	0	0	0	1	0	0
GCF_007093855.1_ASM709385v1	YES	1	1	1	1	1	1	1	1	1	1	1	1	1	1	0	1	1	1	1	1	1	1	0	1	1	1	1	1	1	1	1	1	1	1	1	1	1	1	1	0	0	0	0	0	0	1	0	0
GCF_007093895.1_ASM709389v1	YES	1	1	1	1	1	1	1	1	1	1	1	1	1	1	0	1	1	1	1	1	1	1	0	1	1	1	1	1	1	1	1	1	1	1	1	1	1	1	1	0	0	0	0	0	0	1	0	0
GCF_007093925.1_ASM709392v1	YES	1	1	1	1	1	1	1	1	1	1	1	1	1	1	0	1	1	1	1	1	1	1	0	1	1	1	1	1	1	1	1	1	1	1	1	1	1	1	1	0	0	0	0	0	0	1	0	0
GCF_007093935.1_ASM709393v1	YES	1	1	1	1	1	1	1	1	1	1	1	1	1	1	0	1	1	1	1	1	1	1	0	1	1	1	1	1	1	1	1	1	1	1	1	1	1	1	1	0	0	0	0	0	0	1	0	0
GCF_007093945.1_ASM709394v1	YES	1	1	1	1	1	1	1	1	1	1	1	1	1	1	0	1	1	1	1	1	1	1	0	1	1	1	1	1	1	1	1	1	1	1	1	1	1	1	1	0	0	0	0	0	0	1	0	0
GCF_007093965.1_ASM709396v1	YES	1	1	1	1	1	1	1	1	1	1	1	1	1	1	0	1	1	1	1	1	1	1	0	1	1	1	1	1	1	1	1	1	1	1	1	1	1	1	1	0	0	0	0	0	0	1	0	0
GCF_007093985.1_ASM709398v1	YES	1	1	1	1	1	1	1	1	1	1	1	1	1	1	0	1	1	1	1	1	1	1	0	1	1	1	1	1	1	1	1	1	1	1	1	1	1	1	1	0	0	0	0	0	0	1	0	0
GCF_007094015.1_ASM709401v1	YES	1	1	1	1	1	1	1	1	1	1	1	1	1	1	0	1	1	1	1	1	1	1	0	1	1	1	1	1	1	1	1	1	1	1	1	1	1	1	1	0	0	0	0	0	0	1	0	0
GCF_007094035.1_ASM709403v1	YES	1	1	1	1	1	1	1	1	1	1	1	1	1	1	0	1	1	1	1	1	1	1	0	1	1	1	1	1	1	1	1	1	1	1	1	1	1	1	1	0	0	0	0	0	0	1	0	0
GCF_007094065.1_ASM709406v1	YES	1	1	1	1	1	1	1	1	1	1	1	1	1	1	0	1	1	1	1	1	1	1	0	1	1	1	1	1	1	1	1	1	1	1	1	1	1	1	1	0	0	0	0	0	0	1	0	0
GCF_007094075.1_ASM709407v1	YES	1	1	1	1	1	1	1	1	1	1	1	1	1	1	0	1	1	1	1	1	1	1	0	1	1	1	1	1	1	1	1	1	1	1	1	1	1	1	1	0	0	0	0	0	0	1	0	0
GCF_007094085.1_ASM709408v1	YES	1	1	1	1	1	1	1	1	1	1	1	1	1	1	0	1	1	1	1	1	1	1	0	1	1	1	1	1	1	1	1	1	1	1	1	1	1	1	1	0	0	0	0	0	0	1	0	0
GCF_007094115.1_ASM709411v1	YES	1	1	1	1	1	1	1	1	1	1	1	1	1	1	0	1	1	1	1	1	1	1	0	1	1	1	1	1	1	1	1	1	1	1	1	1	1	1	1	0	0	0	0	0	0	1	0	0
GCF_007094135.1_ASM709413v1	YES	1	1	1	1	1	1	1	1	1	1	1	1	1	1	0	1	1	1	1	1	1	1	0	1	1	1	1	1	1	1	1	1	1	1	1	1	1	1	1	0	0	0	0	0	0	1	0	0
GCF_007094155.1_ASM709415v1	YES	1	1	1	1	1	1	1	1	1	1	1	1	1	1	0	1	1	1	1	1	1	1	0	1	1	1	1	1	1	1	1	1	1	1	1	1	1	1	1	0	0	0	0	0	0	1	0	0
GCF_007094175.1_ASM709417v1	YES	1	1	1	1	1	1	1	1	1	1	1	1	1	1	0	1	1	1	1	1	1	1	0	1	1	1	1	1	1	1	1	1	1	1	1	1	1	1	1	0	0	0	0	0	0	1	0	0
GCF_007094195.1_ASM709419v1	YES	1	1	1	1	1	1	1	1	1	1	1	1	1	1	0	1	1	1	1	1	1	1	0	1	1	1	1	1	1	1	1	1	1	1	1	1	1	1	1	0	0	0	0	0	0	1	0	0
GCF_007094225.1_ASM709422v1	YES	1	1	1	1	1	1	1	1	1	1	1	1	1	1	0	1	1	1	1	1	1	1	0	1	1	1	1	1	1	1	1	1	1	1	1	1	1	1	1	0	0	0	0	0	0	1	0	0
GCF_007094235.1_ASM709423v1	YES	1	1	1	1	1	1	1	1	1	1	1	1	1	1	0	1	1	1	1	1	1	1	0	1	1	1	1	1	1	1	1	1	1	1	1	1	1	1	1	0	0	0	0	0	0	1	0	0
GCF_007094255.1_ASM709425v1	YES	1	1	1	1	1	1	1	1	1	1	1	1	1	1	0	1	1	1	1	1	1	1	0	1	1	1	1	1	1	1	1	1	1	1	1	1	1	1	1	0	0	0	0	0	0	1	0	0
GCF_007094265.1_ASM709426v1	YES	1	1	1	1	1	1	1	1	1	1	1	1	1	1	0	1	1	1	1	1	1	1	0	1	1	1	1	1	1	1	1	1	1	1	1	1	1	1	1	0	0	0	0	0	0	1	0	0
GCF_007094285.1_ASM709428v1	YES	1	1	1	1	1	1	1	1	1	1	1	1	1	1	0	1	1	1	1	1	1	1	0	1	1	1	1	1	1	1	1	1	1	1	1	1	1	1	1	0	0	0	0	0	0	1	0	0
GCF_007094305.1_ASM709430v1	YES	1	1	1	1	1	1	1	1	1	1	1	1	1	1	0	1	1	1	1	1	1	1	0	1	1	1	1	1	1	1	1	1	1	1	1	1	1	1	1	0	0	0	0	0	0	1	0	0
GCF_007094345.1_ASM709434v1	YES	1	1	1	1	1	1	1	1	1	1	1	1	1	1	0	1	1	1	1	1	1	1	0	1	1	1	1	1	1	1	1	1	1	1	1	1	1	1	1	0	0	0	0	0	0	1	0	0
GCF_007094355.1_ASM709435v1	YES	1	1	1	1	1	1	1	1	1	1	1	1	1	1	0	1	1	1	1	1	1	1	0	1	1	1	1	1	1	1	1	1	1	1	1	1	1	1	1	0	0	0	0	0	0	1	0	0
GCF_007094365.1_ASM709436v1	YES	1	1	1	1	1	1	1	1	1	1	1	1	1	1	0	1	1	1	1	1	1	1	0	1	1	1	1	1	1	1	1	1	1	1	1	1	1	1	1	0	0	0	0	0	0	1	0	0
GCF_007094385.1_ASM709438v1	YES	1	1	1	1	1	1	1	1	1	1	1	1	1	1	0	1	1	1	1	1	1	1	0	1	1	1	1	1	1	1	1	1	1	1	1	1	1	1	1	0	0	0	0	0	0	1	0	0
GCF_007094395.1_ASM709439v1	YES	1	1	1	1	1	1	1	1	1	1	1	1	1	1	0	1	1	1	1	1	1	1	0	1	1	1	1	1	1	1	1	1	1	1	1	1	1	1	1	0	0	0	0	0	0	1	0	0
GCF_007094445.1_ASM709444v1	YES	1	1	1	1	1	1	1	1	1	1	1	1	1	1	0	1	1	1	1	1	1	1	1	1	1	1	1	1	1	1	1	1	1	1	1	1	1	1	1	0	0	0	0	0	0	1	0	0
GCF_007094455.1_ASM709445v1	YES	1	1	1	1	1	1	1	1	1	1	1	1	1	1	0	1	1	1	1	1	1	1	1	1	1	1	1	1	1	1	1	1	1	1	1	1	1	1	1	0	0	1	0	0	0	1	0	0
GCF_007094465.1_ASM709446v1	YES	1	1	1	1	1	1	1	1	1	1	1	1	1	1	0	1	1	1	1	1	1	1	1	1	1	1	1	1	1	1	1	1	1	1	1	1	1	1	1	0	0	0	0	0	0	1	0	0
GCF_007094475.1_ASM709447v1	YES	1	1	1	1	1	1	1	1	1	1	1	1	1	1	0	1	1	1	1	1	1	1	1	1	1	1	1	1	1	1	1	1	1	1	1	1	1	1	1	0	0	0	0	0	0	1	0	0
GCF_007094485.1_ASM709448v1	YES	1	1	1	1	1	1	1	1	1	1	1	1	1	1	0	1	1	1	1	1	1	1	1	1	1	1	1	1	1	1	1	1	1	1	1	1	1	1	1	0	0	1	0	0	0	1	0	0
GCF_007094545.1_ASM709454v1	YES	1	1	1	1	1	1	1	1	1	1	1	1	1	1	0	1	1	1	1	1	1	1	0	1	1	1	1	1	1	1	1	1	1	1	1	1	1	1	1	0	0	0	0	0	0	1	0	0
GCF_007094555.1_ASM709455v1	YES	1	1	1	1	1	1	1	1	1	1	1	1	1	1	0	1	1	1	1	1	1	1	1	1	1	1	1	1	1	1	1	1	1	1	1	1	1	1	1	0	0	0	0	0	0	1	0	0
GCF_007094565.1_ASM709456v1	YES	1	1	1	1	1	1	1	1	1	1	1	1	1	1	0	1	1	1	1	1	1	1	1	1	1	1	1	1	1	1	1	1	1	1	1	1	1	1	1	0	0	1	0	0	0	1	0	0
GCF_007094575.1_ASM709457v1	YES	1	1	1	1	1	1	1	1	1	1	1	1	1	1	0	1	1	1	1	1	1	1	1	1	1	1	1	1	1	1	1	1	1	1	1	1	1	1	1	0	0	1	0	0	0	1	0	0
GCF_007094605.1_ASM709460v1	YES	1	1	1	1	1	1	1	1	1	1	1	1	1	1	0	1	1	1	1	1	1	1	1	1	1	1	1	1	1	1	1	1	1	1	1	1	1	1	1	0	0	0	0	0	0	1	0	0
GCF_007094645.1_ASM709464v1	YES	1	1	1	1	1	1	1	1	1	1	1	1	1	1	0	1	1	1	1	1	1	1	1	1	1	1	1	1	1	1	1	1	1	1	1	1	1	1	1	0	0	0	0	0	0	1	0	0
GCF_007094655.1_ASM709465v1	YES	1	1	1	1	1	1	1	1	1	1	1	1	1	1	0	1	1	1	1	1	1	1	1	1	1	1	1	1	1	1	1	1	1	1	1	1	1	1	1	0	0	0	0	0	0	1	0	0
GCF_007094665.1_ASM709466v1	YES	1	1	1	1	1	1	1	1	1	1	1	1	1	1	0	1	1	1	1	1	1	1	1	1	1	1	1	1	1	1	1	1	1	1	1	1	1	1	1	0	0	0	0	0	0	1	0	0
GCF_007094685.1_ASM709468v1	YES	1	1	1	1	1	1	1	1	1	1	1	1	1	1	0	1	1	1	1	1	1	1	1	1	1	1	1	1	1	1	1	1	1	1	1	1	1	1	1	0	0	0	0	0	0	1	0	0
GCF_007094715.1_ASM709471v1	YES	1	1	1	1	1	1	1	1	1	1	1	1	1	1	0	1	1	1	1	1	1	1	0	1	1	1	1	1	1	1	1	1	1	1	1	1	1	1	1	0	0	0	0	0	0	1	0	0
GCF_007094745.1_ASM709474v1	YES	1	1	1	1	1	1	1	1	1	1	1	1	1	1	0	1	1	1	1	1	1	1	1	1	1	1	1	1	1	1	1	1	1	1	1	1	1	1	1	0	0	0	0	0	0	1	0	0
GCF_007094755.1_ASM709475v1	YES	1	1	1	1	1	1	1	1	1	1	1	1	1	1	0	1	1	1	1	1	1	1	0	1	1	1	1	1	1	1	1	1	1	1	1	1	1	1	1	0	0	0	0	0	0	1	0	0
GCF_007094765.1_ASM709476v1	YES	1	1	1	1	1	1	1	1	1	1	1	1	1	1	0	1	1	1	1	1	1	1	0	1	1	1	1	1	1	1	1	1	1	1	1	1	1	1	1	0	0	0	0	0	0	1	0	0
GCF_007094775.1_ASM709477v1	YES	1	1	1	1	1	1	1	1	1	1	1	1	1	1	0	1	1	1	1	1	1	1	0	1	1	1	1	1	1	1	1	1	1	1	1	1	1	1	1	0	0	0	0	0	0	1	0	0
GCF_007094785.1_ASM709478v1	YES	1	1	1	1	1	1	1	1	1	1	1	1	1	1	0	1	1	1	1	1	1	1	0	1	1	1	1	1	1	1	1	1	1	1	1	1	1	1	1	0	0	0	0	0	0	1	0	0
GCF_007094845.1_ASM709484v1	YES	1	1	1	1	1	1	1	1	1	1	1	1	1	1	0	1	1	1	1	1	1	1	0	1	1	1	1	1	1	1	1	1	1	1	1	1	1	1	1	0	0	0	0	0	0	1	0	0
GCF_007094855.1_ASM709485v1	YES	1	1	1	1	1	1	1	1	1	1	1	1	1	1	0	1	1	1	1	1	1	1	0	1	1	1	1	1	1	1	1	1	1	1	1	1	1	1	1	0	0	0	0	0	0	1	0	0
GCF_007094865.1_ASM709486v1	YES	1	1	1	1	1	1	1	1	1	1	1	1	1	1	0	1	1	1	1	1	1	1	0	1	1	1	1	1	1	1	1	1	1	1	1	1	1	1	1	0	0	0	0	0	0	1	0	0
GCF_007094875.1_ASM709487v1	YES	1	1	1	1	1	1	1	1	1	1	1	1	1	1	0	1	1	1	1	1	1	1	0	1	1	1	1	1	1	1	1	1	1	1	1	1	1	1	1	0	0	0	0	0	0	1	0	0
GCF_007094885.1_ASM709488v1	YES	1	1	1	1	1	1	1	1	1	1	1	1	1	1	0	1	1	1	1	1	1	1	0	1	1	1	1	1	1	1	1	1	1	1	1	1	1	1	1	0	0	0	0	0	0	1	0	0
GCF_007094945.1_ASM709494v1	YES	1	1	1	1	1	1	1	1	1	1	1	1	1	1	0	1	1	1	1	1	1	1	0	1	1	1	1	1	1	1	1	1	1	1	1	1	1	1	1	0	0	0	0	0	0	1	0	0
GCF_007094955.1_ASM709495v1	YES	1	1	1	1	1	1	1	1	1	1	1	1	1	1	0	1	1	1	1	1	1	1	0	1	1	1	1	1	1	1	1	1	1	1	1	1	1	1	1	0	0	0	0	0	0	1	0	0
GCF_007094975.1_ASM709497v1	YES	1	1	1	1	1	1	1	1	1	1	1	1	1	1	0	1	1	1	1	1	1	1	0	1	1	1	1	1	1	1	1	1	1	1	1	1	1	1	1	0	0	0	0	0	0	1	0	0
GCF_007094995.1_ASM709499v1	YES	1	1	1	1	1	1	1	1	1	1	1	1	1	1	0	1	1	1	1	1	1	1	0	1	1	1	1	1	1	1	1	1	1	1	1	1	1	1	1	0	0	0	0	0	0	1	0	0
GCF_007095005.1_ASM709500v1	YES	1	1	1	1	1	1	1	1	1	1	1	1	1	1	0	1	1	1	1	1	1	1	1	1	1	1	1	1	1	1	1	1	1	1	1	1	1	1	1	0	0	0	0	0	0	1	0	0
GCF_007095045.1_ASM709504v1	YES	1	1	1	1	1	1	1	1	1	1	1	1	1	1	0	1	1	1	1	1	1	1	0	1	1	1	1	1	1	1	1	1	1	1	1	1	1	1	1	0	0	0	0	0	0	1	0	0
GCF_007095055.1_ASM709505v1	YES	1	1	1	1	1	1	1	1	1	1	1	1	1	1	0	1	1	1	1	1	1	1	0	1	1	1	1	1	1	1	1	1	1	1	1	1	1	1	1	0	0	0	0	0	0	1	0	0
GCF_007095075.1_ASM709507v1	YES	1	1	1	1	1	1	1	1	1	1	1	1	1	1	0	1	1	1	1	1	1	1	0	1	1	1	1	1	1	1	1	1	1	1	1	1	1	1	1	0	0	0	0	0	0	1	0	0
GCF_007095085.1_ASM709508v1	YES	1	1	1	1	1	1	1	1	1	1	1	1	1	1	0	1	1	1	1	1	1	1	0	1	1	1	1	1	1	1	1	1	1	1	1	1	1	1	1	0	0	0	0	0	0	1	0	0
GCF_007095105.1_ASM709510v1	YES	1	1	1	1	1	1	1	1	1	1	1	1	1	1	0	1	1	1	1	1	1	1	0	1	1	1	1	1	1	1	1	1	1	1	1	1	1	1	1	0	0	0	0	0	0	1	0	0
GCF_007095135.1_ASM709513v1	YES	1	1	1	1	1	1	1	1	1	1	1	1	1	1	0	1	1	1	1	1	1	1	0	1	1	1	1	1	1	1	1	1	1	1	1	1	1	1	1	0	0	0	0	0	0	1	0	0
GCF_007095165.1_ASM709516v1	YES	1	1	1	1	1	1	1	1	1	1	1	1	1	1	0	1	1	1	1	1	1	1	0	1	1	1	1	1	1	1	1	1	1	1	1	1	1	1	1	0	0	0	0	0	0	1	0	0
GCF_007095175.1_ASM709517v1	YES	1	1	1	1	1	1	1	1	1	1	1	1	1	1	0	1	1	1	1	1	1	1	0	1	1	1	1	1	1	1	1	1	1	1	1	1	1	1	1	0	0	0	0	0	0	1	0	0
GCF_007095185.1_ASM709518v1	YES	1	1	1	1	1	1	1	1	0	1	1	1	1	1	0	1	1	1	1	1	1	1	1	1	1	1	1	1	1	1	1	1	1	1	1	1	1	1	1	0	0	0	0	0	0	1	0	0
GCF_007095225.1_ASM709522v1	YES	1	1	1	1	1	1	1	1	1	1	1	1	1	1	0	1	1	1	1	1	1	1	1	1	1	1	1	1	1	1	1	1	1	1	1	1	1	1	1	0	0	0	0	0	0	1	0	0
GCF_007095235.1_ASM709523v1	YES	1	1	1	1	1	1	1	1	1	1	1	1	1	1	0	1	1	1	1	1	1	1	1	1	1	1	1	1	1	1	1	1	1	1	1	1	1	1	1	0	0	0	0	0	0	1	0	0
GCF_007095265.1_ASM709526v1	YES	1	1	1	1	1	1	1	1	1	1	1	1	1	1	0	1	1	1	1	1	1	1	1	1	1	1	1	1	1	1	1	1	1	1	1	1	1	1	1	0	0	0	0	0	0	1	0	0
GCF_007095275.1_ASM709527v1	YES	1	1	1	1	1	1	1	1	1	1	1	1	1	1	0	1	1	1	1	1	1	1	1	1	1	1	1	1	1	1	1	1	1	1	1	1	1	1	1	0	0	0	0	0	0	1	0	0
GCF_007095285.1_ASM709528v1	YES	1	1	1	1	1	1	1	1	1	1	1	1	1	1	0	1	1	1	1	1	1	1	1	1	1	1	1	1	1	1	1	1	1	1	1	1	1	1	1	0	0	0	0	0	0	1	0	0
GCF_007095305.1_ASM709530v1	YES	1	1	1	1	1	1	1	1	1	1	1	1	1	1	0	1	1	1	1	1	1	1	1	1	1	1	1	1	1	1	1	1	1	1	1	0	1	1	1	0	0	1	0	0	0	1	0	0
GCF_007095335.1_ASM709533v1	YES	1	1	1	1	1	1	1	1	1	1	1	1	1	1	0	1	1	1	1	1	1	1	1	1	1	1	1	1	1	1	1	1	1	1	1	1	1	1	1	0	0	0	0	0	0	1	0	0
GCF_007095365.1_ASM709536v1	YES	1	1	1	1	1	1	1	1	1	1	1	1	1	1	0	1	1	1	1	1	1	1	1	1	1	1	1	1	1	1	1	1	1	1	1	1	1	1	1	0	0	0	0	0	0	1	0	0
GCF_007095375.1_ASM709537v1	YES	1	1	1	1	1	1	1	1	1	1	1	1	1	1	0	1	1	1	1	1	1	1	1	1	1	1	1	1	1	1	1	1	1	1	1	1	1	1	1	0	0	1	0	0	0	1	0	0
GCF_007095385.1_ASM709538v1	YES	1	1	1	1	1	1	1	1	1	1	1	1	1	1	0	1	1	1	1	1	1	1	1	1	1	1	1	1	1	1	1	1	1	1	1	0	1	1	1	0	0	1	0	0	0	1	0	0
GCF_007095425.1_ASM709542v1	YES	1	1	1	1	1	1	1	1	1	1	1	1	1	1	0	1	1	1	1	1	1	1	1	1	1	1	1	1	1	1	1	1	1	1	1	1	1	1	1	0	0	0	0	0	0	1	0	0
GCF_007096115.1_ASM709611v1	YES	1	1	1	1	1	1	1	1	1	1	1	1	1	1	0	1	1	1	1	1	1	1	1	1	1	1	1	1	1	1	1	1	1	1	1	1	1	1	1	0	0	1	0	0	0	1	0	0
GCF_007096135.1_ASM709613v1	YES	1	1	1	1	1	1	1	1	1	1	1	1	1	1	0	1	1	1	1	1	1	1	1	1	1	1	1	1	1	1	1	1	1	1	1	1	1	1	1	0	0	1	0	0	0	1	0	0
GCF_007096145.1_ASM709614v1	YES	1	1	1	1	1	1	1	1	1	1	1	1	1	1	0	1	1	1	1	1	1	1	1	1	1	1	1	1	1	1	1	1	1	1	1	1	1	1	1	0	0	0	0	0	0	1	0	0
GCF_007096155.1_ASM709615v1	YES	1	1	1	1	1	1	1	1	0	1	1	1	1	1	0	1	1	1	1	1	1	1	1	1	1	1	1	1	1	1	1	1	1	1	1	1	1	1	1	0	0	1	0	0	0	1	0	0
GCF_007096205.1_ASM709620v1	YES	1	1	1	1	1	1	1	1	1	1	1	1	1	1	0	1	1	1	1	1	1	1	0	1	1	1	1	1	1	1	1	1	1	1	1	1	1	1	1	0	0	0	0	0	0	1	0	0
GCF_007096225.1_ASM709622v1	YES	1	1	1	1	1	1	1	1	1	1	1	1	1	1	0	1	1	1	1	1	1	1	0	1	1	1	1	1	1	1	1	1	1	1	1	1	1	1	1	0	0	0	0	0	0	1	0	0
GCF_007096235.1_ASM709623v1	YES	1	1	1	1	1	1	1	1	1	1	1	1	1	1	0	1	1	1	1	1	1	1	0	1	1	1	1	1	1	1	1	1	1	1	1	1	1	1	1	0	0	0	0	0	0	1	0	0
GCF_007096245.1_ASM709624v1	YES	1	1	1	1	1	1	1	1	1	1	1	1	1	1	0	1	1	1	1	1	1	1	0	1	1	1	1	1	1	1	1	1	1	1	1	1	1	1	1	0	0	0	0	0	0	1	0	0
GCF_007096255.1_ASM709625v1	YES	1	1	1	1	1	1	1	1	1	1	1	1	1	1	0	1	1	1	1	1	1	1	0	1	1	1	1	1	1	1	1	1	1	1	1	1	1	1	1	0	0	0	0	0	0	1	0	0
GCF_007096295.1_ASM709629v1	YES	1	1	1	1	1	1	1	1	1	1	1	1	1	1	0	1	1	1	1	1	1	1	0	1	1	1	1	1	1	1	1	1	1	1	1	1	1	1	1	0	0	0	0	0	0	1	0	0
GCF_007096325.1_ASM709632v1	YES	1	1	1	1	1	1	1	1	1	1	1	1	1	1	0	1	1	1	1	1	1	1	0	1	1	1	1	1	1	1	1	1	1	1	1	1	1	1	1	0	0	0	0	0	0	1	0	0
GCF_008692785.1_ASM869278v1	YES	0	0	0	0	1	1	1	0	1	0	1	1	1	1	0	1	0	1	1	1	1	1	1	1	1	1	1	1	1	1	1	1	1	1	1	1	1	1	1	0	0	0	0	0	0	1	0	0
GCF_009208205.1_ASM920820v1	YES	2	2	1	2	1	1	1	1	1	1	1	1	1	1	0	1	1	1	1	1	1	1	1	1	1	1	1	1	1	1	1	1	1	1	1	1	1	1	1	0	0	0	0	0	0	2	0	0
GCF_009664655.1_ASM966465v1	YES	2	2	1	2	1	1	1	1	1	1	1	1	1	1	0	1	1	1	1	1	1	1	1	1	1	1	1	1	1	1	1	1	1	1	1	1	1	1	1	0	0	0	0	0	0	2	0	0
GCF_009668465.1_ASM966846v1	YES	1	1	1	2	1	1	1	1	1	1	1	1	1	1	0	1	1	1	1	1	1	1	1	1	1	1	1	1	1	1	1	1	1	1	1	1	1	1	1	0	0	0	0	0	0	1	0	0
GCF_009668475.1_ASM966847v1	YES	1	1	1	2	1	1	1	1	1	1	1	1	1	1	0	1	1	1	1	1	1	1	1	1	1	1	1	1	1	1	1	1	1	1	1	1	1	1	1	0	0	0	0	0	0	1	0	0
GCF_012912035.1_ASM1291203v1	YES	1	1	1	1	1	1	1	1	1	1	1	1	1	1	0	1	1	1	1	1	1	1	1	1	1	1	1	1	1	1	1	1	1	1	1	1	1	1	1	0	0	0	0	0	0	1	0	0
GCF_012912065.1_ASM1291206v1	YES	1	1	1	1	1	1	1	1	1	1	1	1	1	1	0	1	1	1	1	1	1	1	1	1	1	1	1	1	1	1	1	1	1	1	1	1	1	1	1	0	0	0	0	0	0	1	0	0
GCF_012912085.1_ASM1291208v1	YES	1	1	1	1	1	1	1	1	1	1	1	1	1	1	0	1	1	1	1	1	1	1	1	1	1	1	1	1	1	1	1	1	1	1	1	1	1	1	1	0	0	0	0	0	0	1	0	0
GCF_012927885.1_ASM1292788v1	YES	1	1	1	1	0	1	0	1	1	1	1	1	1	1	0	1	1	1	1	1	1	0	1	1	1	1	0	1	1	1	1	1	1	1	0	1	1	1	1	0	0	0	0	0	0	1	0	0
GCF_012927935.1_ASM1292793v1	YES	2	2	1	2	1	1	1	1	1	1	1	1	1	1	0	1	1	1	1	1	1	1	1	1	1	1	1	1	1	1	1	1	1	1	1	1	1	1	1	0	0	0	0	0	0	2	0	0
GCF_012927955.1_ASM1292795v1	YES	2	2	1	2	1	1	1	1	1	1	1	1	1	1	0	1	1	1	1	1	1	1	1	1	1	1	1	1	1	1	1	1	1	1	1	1	1	1	1	0	0	0	0	0	0	2	0	0
GCF_012928025.1_ASM1292802v1	YES	2	2	1	2	1	1	1	1	1	1	1	1	1	1	0	1	1	1	1	1	1	1	1	1	1	1	1	1	1	1	1	1	1	1	1	1	1	1	1	0	0	0	0	0	0	2	0	0
GCF_012928285.1_ASM1292828v1	YES	2	2	1	2	1	1	1	1	1	1	1	1	1	1	0	1	1	1	1	1	1	1	1	1	1	1	1	1	1	1	1	1	1	1	1	1	1	1	1	0	0	0	0	0	0	2	0	0
GCF_012928305.1_ASM1292830v1	YES	1	1	1	2	1	1	1	1	1	1	1	1	1	1	0	1	1	1	1	0	1	1	1	1	1	1	1	1	1	1	1	1	1	1	1	1	1	1	1	0	0	0	0	0	0	1	0	0
GCF_014077685.1_ASM1407768v1	YES	1	1	1	1	1	1	1	1	1	1	1	1	1	1	0	1	1	1	1	1	1	1	1	1	1	1	1	1	1	1	0	1	1	1	1	1	1	1	1	0	0	0	0	0	0	1	0	0
GCF_014217955.1_ASM1421795v1	YES	1	1	1	2	1	1	1	1	1	1	1	1	1	1	0	1	1	1	1	1	1	1	1	1	1	1	1	1	1	1	1	1	1	1	1	1	1	1	1	0	0	2	0	2	0	1	0	0
GCF_014858545.1_ASM1485854v1	YES	1	1	1	2	1	1	1	1	1	1	1	1	1	1	0	1	1	1	1	1	1	1	1	1	1	1	1	1	1	1	1	1	1	1	1	1	1	1	1	2	0	0	0	0	0	1	0	0
GCF_014858565.1_ASM1485856v1	YES	1	1	1	2	1	1	1	1	1	1	1	1	1	1	0	1	1	1	1	1	1	1	1	1	1	1	1	1	1	1	1	1	1	1	1	1	1	1	1	2	0	0	0	0	0	1	0	0
GCF_900242355.1_STY46	YES	1	1	1	2	1	1	1	1	1	1	1	1	1	1	0	1	1	1	1	1	1	1	1	1	1	1	1	1	1	1	1	1	1	1	1	1	1	1	1	0	0	0	0	0	0	1	0	0
GCF_900455805.1_46837_A02	YES	1	1	1	2	1	1	1	1	1	1	1	1	1	1	0	1	1	1	1	1	1	1	1	1	1	1	1	1	1	1	1	1	1	1	1	1	1	1	1	0	0	0	0	0	0	2	0	0
GCF_900455905.1_46801_A01	YES	1	1	1	1	1	1	1	1	1	1	1	1	1	1	0	1	1	1	1	1	1	1	1	1	1	1	1	1	1	1	1	1	1	1	1	1	1	1	1	0	0	0	0	0	0	1	0	0
GCF_900456285.1_46983_E02	YES	1	1	1	2	1	1	1	1	1	1	1	1	1	1	0	1	1	1	1	1	1	1	1	1	1	1	1	1	1	1	1	1	1	1	1	1	1	1	1	0	0	0	0	0	0	1	0	0
GCF_900456635.1_59000_D01	YES	1	1	1	1	1	1	1	1	1	1	1	1	1	1	0	1	1	1	1	1	1	1	1	1	1	1	1	1	1	1	1	1	1	1	1	1	1	1	1	0	0	0	0	0	0	1	0	0
GCF_900635695.1_32473_H01	YES	1	1	1	2	1	1	1	1	1	1	1	1	1	1	0	1	1	1	1	0	1	0	1	1	1	1	1	1	1	1	0	1	1	1	1	1	1	1	1	0	0	0	0	0	0	1	0	0
GCF_903930865.1_02958_13	YES	0	0	0	0	1	1	1	0	1	1	1	1	1	1	0	1	1	1	1	1	1	1	1	1	1	1	1	1	1	1	1	1	1	1	1	1	1	1	1	0	0	0	0	0	0	1	0	0
GCF_903930895.1_1004_07	YES	1	1	1	2	1	1	1	1	1	1	1	1	1	1	0	1	1	1	1	1	1	1	1	1	1	1	1	1	1	1	1	1	1	1	1	1	1	1	1	0	0	0	0	0	0	1	0	0
GCF_903931155.1_0664_15	YES	1	1	1	1	1	1	1	1	1	1	1	1	1	1	0	1	1	1	1	1	1	1	1	1	1	1	1	1	1	1	1	1	1	1	1	1	1	1	1	0	0	0	0	0	0	1	0	0
GCF_000006945.2_ASM694v2	NO	2	2	2	2	1	1	1	1	1	1	1	1	1	1	2	2	1	1	1	1	1	1	1	1	1	1	1	1	1	1	1	1	1	1	1	1	1	1	1	0	0	0	0	0	0	0	0	0
GCF_000007545.1_ASM754v1	NO	1	0	0	0	1	1	1	1	1	1	1	1	1	1	0	1	1	1	1	1	1	1	1	1	1	1	1	1	1	1	1	1	1	1	1	1	1	1	1	0	0	0	0	0	0	1	0	0
GCF_000008105.1_ASM810v1	NO	1	1	1	2	1	1	1	1	1	1	1	1	1	1	1	1	1	1	1	1	1	1	1	1	1	1	1	1	1	1	1	1	1	1	1	0	1	1	1	0	0	0	0	0	0	0	0	0
GCF_000009505.1_ASM950v1	NO	1	1	1	2	1	1	1	0	1	1	1	1	1	1	0	1	1	1	1	1	1	1	1	1	1	1	1	1	1	1	1	1	1	1	1	1	1	1	1	0	0	0	0	0	0	1	0	0
GCF_000009525.1_ASM952v1	NO	1	1	1	1	1	1	1	0	1	1	1	0	0	1	0	1	1	1	1	1	1	1	1	0	1	1	0	1	1	1	1	1	1	1	1	1	1	1	1	0	0	0	0	0	0	1	0	0
GCF_000011885.1_ASM1188v1	NO	1	0	0	0	1	1	1	1	1	1	1	1	0	1	0	1	1	1	1	1	1	1	1	1	1	1	1	1	1	1	0	1	1	1	0	1	1	1	1	0	0	0	0	0	0	1	0	0
GCF_000016045.1_ASM1604v1	NO	1	1	1	2	1	1	1	0	1	1	1	1	1	1	0	1	1	1	1	1	1	1	1	1	1	1	1	1	1	1	1	1	1	1	1	1	1	1	1	0	0	0	1	0	0	2	0	0
GCF_000018385.1_ASM1838v1	NO	1	1	1	2	1	1	1	1	1	1	1	1	1	1	1	1	1	1	1	1	1	1	1	1	1	1	1	1	1	1	1	1	1	1	1	1	1	1	1	0	0	0	0	0	0	0	0	0
GCF_000018625.1_ASM1862v1	NO	0	0	0	0	1	1	1	1	1	1	1	1	1	1	0	1	0	1	1	1	1	0	1	1	1	1	1	1	1	1	1	1	1	1	1	1	1	1	1	0	0	0	0	0	0	0	0	0
GCF_000018705.1_ASM1870v1	NO	1	1	1	2	1	1	1	1	1	1	1	1	1	1	0	1	1	1	1	1	1	1	1	1	1	1	1	1	1	1	1	1	1	1	1	1	1	1	1	0	0	0	0	0	0	1	0	0
GCF_000020705.1_ASM2070v1	NO	1	1	1	2	1	1	1	1	1	1	1	1	1	1	0	1	1	1	1	1	1	1	1	1	1	1	1	1	1	1	1	1	1	1	1	1	1	1	1	0	0	0	0	0	0	1	0	0
GCF_000020745.1_ASM2074v1	NO	1	1	1	2	1	1	1	1	1	1	1	1	1	1	0	1	1	1	1	1	1	1	1	1	1	1	1	1	1	1	1	1	1	1	1	1	1	1	1	0	0	0	0	0	0	1	0	0
GCF_000020885.1_ASM2088v1	NO	1	1	1	2	1	1	1	1	1	1	1	1	1	1	0	1	1	1	1	1	1	1	1	1	1	1	1	1	1	1	1	1	1	1	1	1	1	1	1	0	0	0	0	0	0	1	0	0
GCF_000020925.1_ASM2092v1	NO	1	1	1	1	1	1	1	0	1	1	1	1	1	1	0	1	1	1	1	1	1	1	1	1	1	1	1	1	1	1	1	1	1	1	1	1	1	1	1	0	0	0	0	0	0	1	0	0
GCF_000022165.1_ASM2216v1	NO	2	2	2	2	1	1	1	1	1	1	1	1	1	1	1	2	1	1	1	1	1	1	1	1	1	1	1	1	1	1	1	1	1	1	1	1	1	1	1	0	0	0	0	0	0	0	0	0
GCF_000026565.1_ASM2656v1	NO	1	0	0	0	1	1	1	1	1	1	1	1	0	1	0	1	1	1	1	1	1	1	1	1	1	1	1	1	1	1	0	1	1	1	0	1	1	1	1	0	0	0	0	0	0	1	0	0
GCF_000027025.1_ASM2702v1	NO	2	2	2	2	1	1	1	1	1	1	1	1	1	1	2	2	1	1	1	1	1	1	1	1	1	1	1	1	1	1	1	1	1	1	1	1	1	1	1	0	0	0	0	0	0	0	0	0
GCF_000170195.2_ASM17019v2	NO	1	1	1	2	1	1	1	1	1	1	1	1	1	1	0	1	1	1	1	1	1	1	1	1	1	1	1	1	1	1	1	1	1	1	1	1	1	1	1	0	0	0	0	0	0	1	0	0
GCF_000170235.1_ASM17023v1	NO	1	1	1	2	1	1	1	1	1	1	1	1	1	1	0	1	1	1	1	1	1	1	1	1	1	1	1	1	1	1	1	1	1	0	1	1	1	1	1	0	0	0	0	0	0	1	0	0
GCF_000170255.1_ASM17025v1	NO	2	2	2	2	1	1	1	1	1	1	1	1	1	1	1	2	1	1	1	1	1	1	1	1	1	1	1	1	1	1	0	1	1	0	1	1	1	1	1	0	0	0	0	0	0	0	0	0
GCF_000171255.1_ASM17125v1	NO	1	1	1	2	1	1	1	1	1	1	1	1	1	1	0	1	1	1	1	1	1	1	1	1	1	1	1	1	1	1	1	1	1	1	1	1	1	1	1	0	0	0	0	0	0	1	0	0
GCF_000171275.1_ASM17127v1	NO	1	1	1	2	1	1	1	1	1	1	1	1	1	1	0	1	1	1	1	1	1	1	1	1	1	1	1	1	1	1	1	1	1	0	1	1	1	1	1	0	0	0	0	0	0	1	0	0
GCF_000171295.1_ASM17129v1	NO	1	1	1	2	1	1	1	1	1	1	1	1	1	1	0	1	1	1	1	1	1	1	1	1	1	1	1	1	1	1	1	1	1	0	1	1	1	1	1	0	0	0	0	0	0	1	0	0
GCF_000171315.1_ASM17131v1	NO	1	1	1	2	1	1	1	1	1	1	1	1	1	1	0	1	1	1	1	1	1	1	1	1	1	1	1	1	1	1	1	1	1	0	1	1	1	1	1	0	0	0	0	0	0	1	0	0
GCF_000171415.1_ASM17141v1	NO	2	1	1	2	1	1	1	1	1	1	1	1	1	1	0	1	1	1	1	1	1	1	1	1	1	1	1	1	1	1	1	1	1	0	1	1	1	1	1	0	0	0	0	0	0	1	0	0
GCF_000171495.1_ASM17149v1	NO	1	1	1	2	1	1	1	1	1	1	1	1	1	1	0	1	1	1	1	1	1	1	1	1	1	1	1	1	1	1	1	1	1	0	1	1	1	1	1	0	0	0	0	0	0	1	0	0
GCF_000171515.1_ASM17151v1	NO	1	1	1	1	1	1	1	0	1	1	1	1	1	1	0	1	1	1	1	1	1	1	1	1	1	1	1	1	1	1	1	1	1	1	1	1	1	1	1	0	0	0	0	0	0	2	0	0
GCF_000171535.2_ASM17153v2	NO	1	1	1	2	1	1	1	1	1	1	1	1	1	1	0	1	1	1	1	1	1	1	1	1	1	1	1	1	1	1	1	1	1	1	1	1	1	1	1	2	0	0	0	0	0	1	0	0
GCF_000173695.1_ASM17369v1	NO	1	1	1	2	1	1	1	1	1	1	1	1	1	1	0	1	1	1	1	1	1	1	1	1	1	1	1	1	1	1	1	1	1	1	1	1	1	1	1	0	0	0	0	0	0	1	0	0
GCF_000187565.1_ASM18756v1	NO	1	1	1	2	1	1	1	1	1	1	1	1	1	1	1	1	1	1	1	1	1	1	1	1	1	1	1	1	1	1	1	1	1	1	1	0	1	1	1	0	0	0	0	0	0	0	0	0
GCF_000187785.1_ASM18778v2	NO	2	2	2	2	1	1	1	1	1	1	1	1	1	0	2	2	1	1	1	1	1	1	1	1	1	1	1	1	1	1	0	0	1	1	1	1	1	1	1	0	0	0	0	0	0	0	0	0
GCF_000188335.1_ASM18833v2	NO	1	1	1	2	1	1	1	1	1	1	1	1	1	1	0	1	1	1	1	1	1	1	1	1	1	1	1	1	1	1	1	1	1	1	1	1	1	1	1	0	0	0	0	0	0	1	0	0
GCF_000188355.1_ASM18835v2	NO	1	1	1	2	1	1	1	1	1	1	1	1	1	1	0	1	1	1	1	1	1	1	1	1	1	1	1	1	1	1	1	1	1	1	1	1	0	1	1	0	0	0	0	0	0	1	0	0
GCF_000188375.1_ASM18837v2	NO	1	1	1	2	1	1	1	1	1	1	1	1	1	1	0	1	1	1	1	1	1	1	1	1	1	1	1	1	1	1	1	1	1	1	1	1	1	1	1	0	0	0	0	0	0	1	0	0
GCF_000188395.1_ASM18839v2	NO	1	1	1	2	1	1	1	1	1	1	1	1	1	1	0	1	1	1	1	1	1	1	1	1	1	1	1	1	1	1	1	1	1	1	1	1	1	1	1	0	0	0	0	0	0	1	0	0
GCF_000188415.1_ASM18841v2	NO	1	1	1	2	1	1	1	1	1	1	1	1	1	1	0	1	1	1	1	1	1	1	1	1	1	1	1	1	1	1	1	1	1	1	1	1	1	1	1	0	0	0	0	0	0	1	0	0
GCF_000188435.1_ASM18843v2	NO	1	1	1	2	1	1	1	1	1	1	1	1	1	1	0	1	1	1	1	1	1	1	1	1	1	1	1	1	1	1	1	1	1	1	1	1	1	1	1	0	0	0	0	0	0	1	0	0
GCF_000188455.1_ASM18845v2	NO	1	1	1	2	1	1	1	1	1	1	1	1	1	1	0	1	1	1	1	1	1	1	1	1	1	1	1	1	1	1	1	1	1	1	1	1	1	1	1	0	0	0	0	0	0	1	0	0
GCF_000188475.1_ASM18847v2	NO	1	1	1	2	1	1	1	1	1	1	1	1	1	1	0	1	1	1	1	1	1	1	1	1	1	1	1	1	1	1	1	1	1	1	1	1	1	1	1	0	0	0	0	0	0	1	0	0
GCF_000188495.1_ASM18849v2	NO	1	1	1	2	1	1	1	1	1	1	1	1	1	1	0	1	1	1	1	1	1	1	1	1	1	1	1	1	1	1	1	1	1	1	1	1	1	1	1	0	0	0	0	0	0	1	0	0
GCF_000188515.1_ASM18851v2	NO	1	1	1	2	1	1	1	1	1	1	1	1	1	1	0	1	1	1	1	1	1	1	1	1	1	1	1	1	1	1	1	1	1	1	1	1	1	1	1	0	0	0	0	0	0	1	0	0
GCF_000188535.1_ASM18853v2	NO	1	1	1	2	1	1	1	1	1	1	1	1	1	1	0	1	1	1	1	1	1	1	1	1	1	1	1	1	1	1	1	1	1	1	1	1	1	1	1	0	0	0	0	0	0	1	0	0
GCF_000188555.1_ASM18855v2	NO	1	1	1	2	1	1	1	1	1	1	1	1	1	1	0	1	1	1	1	1	1	1	1	1	1	1	1	1	1	1	1	1	1	1	1	1	1	1	1	0	0	0	0	0	0	1	0	0
GCF_000188575.1_ASM18857v2	NO	1	1	1	2	1	1	1	1	1	1	1	1	1	1	0	1	1	1	1	1	1	1	1	1	1	1	1	1	1	1	1	1	1	1	1	1	1	1	1	0	0	0	0	0	0	1	0	0
GCF_000188595.1_ASM18859v2	NO	1	1	1	2	1	1	1	1	1	1	1	1	1	1	0	1	1	1	1	1	1	1	1	1	1	1	1	1	1	1	1	1	1	1	1	1	1	1	1	0	0	0	0	0	0	1	0	0
GCF_000188615.1_ASM18861v2	NO	1	1	1	2	1	1	1	1	1	1	1	1	1	1	0	1	1	1	1	1	1	1	1	1	1	1	1	1	1	1	1	1	1	1	1	1	1	1	1	0	0	0	0	0	0	1	0	0
GCF_000188635.1_ASM18863v2	NO	1	1	1	2	1	1	1	1	1	1	1	1	1	1	0	1	1	1	1	1	1	1	1	1	1	1	1	1	1	1	1	1	1	1	1	1	1	1	1	0	0	0	0	0	0	1	0	0
GCF_000188655.1_ASM18865v2	NO	1	1	1	2	1	1	1	1	1	1	1	1	1	1	0	1	1	1	1	1	1	1	1	1	1	1	1	1	1	1	1	1	1	1	1	1	1	1	1	0	0	0	0	0	0	1	0	0
GCF_000188735.1_ASM18873v1	NO	2	2	2	2	1	1	1	1	1	1	1	1	1	1	2	2	1	1	1	1	1	1	1	1	1	1	1	1	1	1	1	1	1	1	1	1	1	1	1	0	0	0	0	0	0	0	0	0
GCF_000188895.1_ASM18889v2	NO	1	1	1	2	1	1	1	1	1	1	1	1	1	1	0	1	1	1	1	1	1	1	1	1	1	1	1	1	1	1	1	1	1	1	1	1	1	1	1	0	0	0	0	0	0	1	0	0
GCF_000188915.1_ASM18891v2	NO	1	1	1	2	1	1	1	1	1	1	1	1	1	1	0	1	1	1	1	1	1	1	1	1	1	1	1	1	1	1	1	1	1	1	1	1	1	1	1	0	0	0	0	0	0	1	0	0
GCF_000188935.1_ASM18893v2	NO	1	1	1	2	1	1	1	1	1	1	1	1	1	1	0	1	1	1	1	1	1	1	1	1	1	1	1	1	1	1	1	1	1	1	1	1	1	1	1	0	0	0	0	0	0	1	0	0
GCF_000188955.2_ASM18895v5	NO	1	1	1	2	1	1	1	1	1	1	1	1	1	1	0	1	1	1	1	1	1	1	1	1	1	1	1	1	1	1	1	1	1	1	1	1	1	1	1	0	0	0	0	0	0	1	0	0
GCF_000188975.1_ASM18897v2	NO	1	1	1	2	1	1	1	1	1	1	1	1	1	1	0	1	1	1	1	1	1	1	1	1	1	1	1	1	1	1	1	1	1	1	1	1	1	1	1	0	0	0	0	0	0	1	0	0
GCF_000188995.1_ASM18899v2	NO	1	1	1	2	1	1	1	1	1	1	1	1	1	1	0	1	1	1	1	1	1	1	1	1	1	1	1	1	1	1	1	1	1	1	1	1	1	1	1	0	0	0	0	0	0	1	0	0
GCF_000189015.1_ASM18901v2	NO	1	1	1	2	1	1	1	0	1	1	1	1	1	1	0	1	1	1	1	0	1	1	1	1	1	1	1	1	1	1	1	1	1	1	1	1	1	1	1	0	0	0	0	0	0	1	0	0
GCF_000189035.1_ASM18903v2	NO	1	1	1	2	1	1	1	1	1	1	1	1	0	1	0	1	1	1	1	1	1	1	1	1	1	1	1	1	1	1	1	1	1	1	1	1	1	1	1	0	0	0	0	0	0	1	0	0
GCF_000189055.1_ASM18905v2	NO	1	1	1	2	1	1	1	1	1	1	1	1	1	1	0	1	1	1	1	1	1	1	1	1	1	1	1	1	1	1	1	1	1	1	1	1	1	1	1	0	0	0	0	0	0	1	0	0
GCF_000189075.1_ASM18907v2	NO	1	1	1	2	1	1	1	1	1	1	1	1	1	1	0	1	1	1	1	1	1	1	1	1	1	1	1	1	1	1	1	1	1	1	1	1	1	1	1	0	0	0	0	0	0	1	0	0
GCF_000189095.1_ASM18909v2	NO	1	1	1	2	1	1	1	1	1	1	1	1	1	1	0	1	1	1	1	1	1	1	1	1	1	1	1	1	1	1	1	1	1	1	1	1	1	1	1	0	0	0	0	0	0	1	0	0
GCF_000189115.1_ASM18911v2	NO	1	1	1	2	1	1	1	1	1	1	1	1	1	1	0	1	1	1	1	1	1	1	1	1	1	1	1	1	1	1	1	1	1	1	1	1	1	1	1	0	0	0	0	0	0	1	0	0
GCF_000189135.1_ASM18913v2	NO	1	1	1	2	1	1	1	1	1	1	1	1	1	1	0	1	1	1	1	1	1	1	1	1	1	1	1	1	1	1	1	1	1	1	1	1	1	1	1	0	0	0	0	0	0	1	0	0
GCF_000189155.1_ASM18915v2	NO	1	1	1	2	1	1	1	1	1	1	1	1	1	1	0	1	1	1	1	1	1	1	1	1	1	1	1	1	1	1	1	1	1	1	1	1	1	1	1	0	0	0	0	0	0	1	0	0
GCF_000189175.1_ASM18917v2	NO	1	1	1	2	1	1	1	1	1	1	1	1	1	1	0	1	1	1	1	1	1	1	1	1	1	1	1	1	1	1	1	1	1	1	1	1	1	1	1	0	0	0	0	0	0	1	0	0
GCF_000189195.1_ASM18919v2	NO	1	1	1	2	1	1	1	1	1	1	1	1	1	1	0	1	1	1	0	1	1	1	1	1	1	1	1	1	1	1	1	1	1	1	1	1	1	1	1	0	0	0	0	0	0	1	0	0
GCF_000189215.1_ASM18921v2	NO	1	1	1	2	1	1	1	1	1	1	1	1	1	1	0	1	1	1	1	1	1	1	1	1	1	1	1	1	1	1	1	1	1	1	1	1	1	1	1	0	0	0	0	0	0	1	0	0
GCF_000189235.1_ASM18923v2	NO	1	1	1	2	1	1	1	1	1	1	1	1	1	1	0	1	1	1	0	1	1	1	1	1	1	1	1	1	1	1	1	1	1	1	1	1	1	1	1	0	0	0	0	0	0	1	0	0
GCF_000192085.1_ASM19208v1	NO	1	1	1	1	1	1	1	0	1	1	1	1	1	1	0	1	1	1	1	1	1	1	1	1	1	1	1	1	1	1	1	1	1	1	1	1	1	1	1	0	0	0	0	0	0	1	0	0
GCF_000192125.1_ASM19212v1	NO	1	1	1	1	1	1	1	0	1	1	1	0	0	1	0	1	1	1	1	1	1	1	1	0	1	1	0	1	1	1	1	1	1	1	1	1	1	1	1	0	0	0	0	0	0	1	0	0
GCF_000195995.1_ASM19599v1	NO	1	0	0	0	1	1	1	1	1	1	1	1	1	1	0	1	1	1	1	1	1	1	1	1	1	1	1	1	1	1	1	1	1	1	1	1	1	1	1	0	0	0	0	0	0	1	0	0
GCF_000210855.2_ASM21085v2	NO	2	2	2	2	1	1	1	1	1	1	1	1	1	1	2	2	1	1	1	1	1	1	1	1	1	1	1	1	1	1	1	1	1	1	1	1	1	1	1	0	0	0	0	0	0	0	0	0
GCF_000213635.1_ASM21363v1	NO	2	2	2	2	1	1	1	1	1	1	1	1	1	1	1	2	1	1	1	1	1	1	1	1	1	1	1	1	1	1	1	1	1	1	1	1	1	1	1	0	0	0	0	0	0	0	0	0
GCF_000230875.1_Salmonella_enterica_SARB27-2.0	NO	1	1	1	2	1	1	1	1	1	1	1	1	1	1	0	1	1	1	1	1	1	1	1	1	1	1	1	1	1	1	1	1	1	1	1	1	1	1	1	0	0	0	0	0	0	1	0	0
GCF_000235545.1_ASM23554v1	NO	1	1	1	1	1	1	1	0	1	1	1	1	1	1	0	1	1	1	1	1	1	1	1	0	1	1	0	1	1	1	1	1	1	1	1	1	1	1	1	0	0	0	0	0	0	1	0	0
GCF_000238435.1_ASM23843v2	NO	1	1	1	2	1	1	1	1	1	1	1	1	1	1	0	1	1	1	1	1	1	1	1	1	1	1	1	1	1	1	1	1	1	1	1	1	1	1	1	0	0	0	0	0	0	1	0	0
GCF_000238455.2_ASM23845v3	NO	1	1	1	2	1	1	1	1	1	1	1	1	1	1	0	1	1	1	1	1	1	1	1	1	1	1	1	1	1	1	1	1	1	1	1	1	1	1	1	0	0	0	0	0	0	1	0	0
GCF_000238475.1_ASM23847v2	NO	1	1	1	1	1	1	1	1	1	1	1	1	1	1	0	1	1	1	1	1	1	1	1	1	1	1	1	1	1	1	1	1	1	1	1	1	1	1	1	0	0	0	0	0	0	1	0	0
GCF_000238495.1_ASM23849v2	NO	1	1	1	1	1	1	1	1	1	1	1	1	1	1	0	1	1	1	1	1	1	1	1	1	1	1	1	1	1	1	1	1	1	1	1	1	0	1	1	0	0	0	0	0	0	1	0	0
GCF_000238515.1_ASM23851v2	NO	1	1	1	1	1	1	1	1	1	1	1	1	1	1	0	1	1	1	1	1	1	1	1	1	1	1	1	1	1	1	1	1	1	1	1	1	1	1	1	0	0	0	0	0	0	1	0	0
GCF_000238535.1_ASM23853v2	NO	1	1	1	2	1	1	1	1	1	1	1	1	1	1	0	1	1	1	1	1	1	1	1	1	1	1	1	1	1	1	1	1	1	1	1	1	1	1	1	0	0	0	0	0	0	1	0	0
GCF_000238555.1_ASM23855v2	NO	1	1	1	2	1	1	1	1	1	1	1	1	1	1	0	1	1	1	1	1	1	1	1	1	1	1	1	1	1	1	1	1	1	1	1	1	1	1	1	0	0	0	0	0	0	1	0	0
GCF_000240785.1_ASM24078v2	NO	1	1	1	2	1	1	1	1	1	1	1	1	1	1	0	1	1	1	1	1	1	1	1	1	1	1	1	1	1	1	1	1	1	1	1	1	1	1	1	0	0	0	0	0	0	1	0	0
GCF_000240825.1_ASM24082v2	NO	1	1	1	2	1	1	1	1	1	1	1	1	1	1	0	1	1	1	1	1	1	1	1	1	1	1	1	1	1	1	1	1	1	1	1	1	1	1	1	0	0	0	0	0	0	1	0	0
GCF_000240845.1_ASM24084v2	NO	1	1	1	2	1	1	1	1	1	1	1	1	1	1	0	1	1	1	1	1	1	1	1	1	1	1	1	1	1	1	1	1	1	1	1	1	1	1	1	0	0	0	0	0	0	1	0	0
GCF_000240865.1_ASM24086v2	NO	1	1	1	2	1	1	1	1	1	1	1	1	1	1	0	1	1	1	1	1	1	1	1	1	1	1	1	1	1	1	1	1	1	1	1	1	1	1	1	0	0	0	0	0	0	1	0	0
GCF_000240885.1_ASM24088v2	NO	1	1	1	2	1	1	1	1	1	1	1	1	1	1	0	1	1	1	1	1	1	1	1	1	1	1	1	1	1	1	1	1	1	1	1	1	1	1	1	0	0	0	0	0	0	1	0	0
GCF_000240905.2_ASM24090v3	NO	1	1	1	2	1	1	1	1	1	1	1	1	1	1	0	1	1	1	1	1	1	1	1	1	1	1	1	1	1	1	1	1	1	1	1	1	1	1	1	0	0	0	0	0	0	1	0	0
GCF_000242795.1_ASM24279v2	NO	1	1	1	2	1	1	1	1	1	1	1	1	1	1	0	1	1	1	1	1	1	1	1	1	1	1	1	1	1	1	1	1	1	1	1	1	1	1	1	0	0	0	0	0	0	1	0	0
GCF_000245535.1_ASM24553v1	NO	1	0	0	0	1	1	1	1	1	1	1	1	1	1	0	1	1	1	1	1	1	1	1	1	1	1	1	1	1	1	1	1	1	1	1	1	1	1	1	0	0	0	0	0	0	1	0	0
GCF_000251025.1_Salmonella_enterica_IV_05-0642-2.0.1	NO	0	0	0	0	1	1	1	1	1	1	1	1	1	1	0	1	0	1	1	1	1	1	1	1	1	1	1	1	1	1	1	1	1	1	1	1	1	1	1	0	0	0	0	0	0	1	0	0
GCF_000252875.1_ASM25287v1	NO	2	2	2	2	1	1	1	1	1	1	1	1	1	1	2	2	1	1	1	1	1	1	1	1	1	1	1	1	1	1	1	1	1	1	1	1	1	1	1	0	0	0	0	0	0	0	0	0
GCF_000256015.1_SalTypBL196_1.0	NO	1	0	0	0	1	1	1	1	1	1	1	1	1	1	0	1	1	1	1	1	1	1	1	1	1	1	1	1	1	1	1	1	1	1	1	1	1	1	1	0	0	0	0	0	0	1	0	0
GCF_000256625.1_ASM25662v1	NO	1	1	1	2	1	1	1	1	1	1	1	1	1	1	0	1	1	1	1	1	1	1	1	1	1	1	1	1	1	1	1	1	1	1	1	1	1	1	1	2	0	0	0	0	0	1	0	0
GCF_000258365.1_ASM25836v1	NO	1	1	1	2	1	1	1	1	1	1	1	1	1	1	0	1	1	1	0	1	1	1	1	1	1	1	1	1	1	1	1	1	1	1	1	1	1	1	1	0	0	0	0	0	0	1	0	0
GCF_000261985.1_CDC_2010-1237v1.0	NO	1	1	1	2	1	1	1	0	1	1	1	1	1	1	0	1	1	1	1	1	1	1	1	1	1	1	1	1	1	1	1	1	1	0	1	1	1	1	1	0	0	0	0	0	0	1	0	0
GCF_000262615.1_SalTypUJ816A_1.0	NO	1	0	0	1	1	1	1	1	1	1	1	1	1	1	0	1	1	1	0	0	1	1	1	1	1	1	1	1	1	1	1	1	1	1	1	1	1	1	1	0	0	0	0	0	0	1	0	0
GCF_000262635.1_SalTypUJ308A_1.0	NO	1	0	0	0	1	1	1	1	0	1	1	1	1	1	0	1	1	1	0	0	1	1	1	1	1	0	1	1	1	1	1	1	1	1	1	1	1	1	1	0	0	0	0	0	0	1	0	0
GCF_000263295.1_SE-SS209	NO	1	1	1	2	1	1	1	1	1	1	1	1	1	1	0	1	1	1	1	1	1	1	1	1	1	1	1	1	1	1	1	1	1	0	1	1	1	1	1	0	0	0	0	0	0	1	0	0
GCF_000267565.1_YKP860805.1	NO	1	0	0	0	1	1	1	1	1	1	1	1	1	1	0	1	1	1	1	1	1	1	1	1	1	1	1	1	1	1	1	1	1	1	1	1	1	1	1	0	0	0	0	0	0	1	0	0
GCF_000271885.2_ASM27188v2	NO	2	1	1	2	1	1	1	1	1	1	1	1	1	1	0	1	1	1	1	1	1	1	1	1	1	1	1	1	1	1	1	1	1	1	1	1	1	1	1	0	0	0	0	0	0	1	0	0
GCF_000271905.2_ASM27190v2	NO	2	1	1	2	1	1	1	1	1	1	1	1	1	1	0	1	1	1	1	1	1	1	1	1	1	1	1	1	1	1	1	1	1	1	1	1	1	1	1	0	0	0	0	0	0	1	0	0
GCF_000272515.1_ASM27251v1	NO	2	1	1	2	1	1	1	1	1	1	1	1	1	1	0	1	1	1	1	1	1	1	1	1	1	1	1	1	1	1	1	1	1	1	1	1	1	1	1	0	0	0	0	0	0	1	0	0
GCF_000272535.1_ASM27253v1	NO	2	1	1	1	1	1	1	1	1	1	1	1	1	1	0	1	1	1	1	1	1	1	1	1	1	1	1	1	1	1	1	1	1	1	1	1	1	1	1	0	0	0	0	0	0	1	0	0
GCF_000272555.1_ASM27255v1	NO	2	1	1	2	1	1	1	1	1	1	1	1	1	1	0	1	1	1	1	1	1	1	1	1	1	1	1	1	1	1	1	1	1	1	1	1	1	1	1	0	0	0	0	0	0	1	0	0
GCF_000272575.1_ASM27257v1	NO	1	1	1	2	1	1	1	1	1	1	1	1	1	1	0	1	1	1	1	1	1	1	1	1	1	1	1	1	1	1	1	1	1	1	1	0	0	1	1	0	0	0	0	0	0	1	0	0
GCF_000272595.1_ASM27259v1	NO	1	1	1	2	1	1	1	1	1	1	1	1	1	1	0	1	1	1	1	1	1	1	1	1	1	1	1	1	1	1	1	1	1	1	1	1	1	1	1	0	0	0	0	0	0	1	0	0
GCF_000272615.1_ASM27261v1	NO	2	1	1	2	1	1	1	1	1	1	1	1	1	1	0	1	1	1	1	1	1	1	1	1	1	1	1	1	1	1	1	1	1	1	1	1	1	1	1	0	0	0	0	0	0	1	0	0
GCF_000272635.1_ASM27263v1	NO	2	1	1	2	1	1	1	1	1	1	1	1	1	1	0	1	1	1	1	1	1	1	1	1	1	1	1	1	1	1	1	1	1	1	1	1	1	1	1	0	0	0	0	0	0	1	0	0
GCF_000272655.1_ASM27265v1	NO	2	1	1	2	1	1	1	1	1	1	1	1	1	1	0	1	1	1	1	1	1	1	1	1	1	1	1	1	1	1	1	1	1	1	1	1	1	1	1	0	0	0	0	0	0	1	0	0
GCF_000272675.1_ASM27267v1	NO	2	1	1	2	1	1	1	1	1	1	1	1	1	1	0	1	1	1	1	1	1	1	1	1	1	1	1	1	1	1	1	1	1	1	1	1	1	1	1	0	0	0	0	0	0	1	0	0
GCF_000272695.1_ASM27269v1	NO	1	1	1	2	1	1	1	1	1	1	1	1	1	1	0	1	1	1	1	1	1	1	1	1	1	1	1	1	1	1	1	1	1	1	1	1	1	1	1	0	0	0	0	0	0	2	0	0
GCF_000272715.4_ASM27271v4	NO	1	1	1	2	1	1	1	0	1	1	1	1	1	1	0	1	1	1	1	1	1	1	1	1	1	1	1	1	1	1	1	1	1	1	1	1	1	1	1	0	0	0	0	0	0	2	0	0
GCF_000272735.4_ASM27273v4	NO	1	1	1	2	1	1	1	0	1	1	1	1	1	1	0	1	1	1	1	1	1	1	1	1	1	1	1	1	1	1	1	1	1	1	1	1	1	1	1	0	0	0	0	0	0	2	0	0
GCF_000272755.4_ASM27275v4	NO	1	1	1	2	1	1	1	0	1	1	1	1	1	1	0	1	1	1	1	1	1	1	1	1	1	1	1	1	1	1	1	1	1	1	1	1	1	1	1	0	0	0	0	0	0	2	0	0
GCF_000272775.4_ASM27277v4	NO	1	1	1	2	1	1	1	0	1	1	1	1	1	1	0	1	1	1	1	1	1	1	1	1	1	1	1	1	1	1	1	1	1	1	1	1	1	1	1	0	0	0	0	0	0	2	0	0
GCF_000272815.2_ASM27281v2	NO	1	1	1	1	1	1	1	0	1	1	1	1	1	1	0	1	1	1	1	1	1	1	1	1	1	1	1	1	1	1	1	1	1	1	1	1	1	1	1	0	0	0	0	0	0	2	0	0
GCF_000272835.4_ASM27283v4	NO	1	1	1	2	1	1	1	0	1	1	1	1	1	1	0	1	1	1	1	1	1	1	1	1	1	1	1	1	1	1	1	1	1	1	1	1	1	1	1	0	0	0	0	0	0	2	0	0
GCF_000272855.1_ASM27285v1	NO	1	1	1	1	1	1	1	0	1	1	1	1	1	1	0	1	1	1	1	0	1	1	1	1	1	1	1	1	1	1	1	1	1	1	1	1	1	1	1	0	0	0	0	0	0	2	0	0
GCF_000272875.1_ASM27287v1	NO	1	1	1	2	1	1	1	0	1	1	1	1	1	1	0	1	1	1	1	1	1	1	1	1	1	1	1	1	1	1	1	1	1	1	1	0	1	1	1	0	0	0	0	0	0	2	0	0
GCF_000272895.2_ASM27289v3	NO	1	1	1	2	1	1	1	0	1	1	1	1	1	1	0	1	1	1	1	1	1	1	1	1	1	1	1	1	1	1	1	1	1	1	1	1	1	1	1	0	0	0	0	0	0	2	0	0
GCF_000272915.1_ASM27291v1	NO	1	1	1	1	1	1	1	0	1	1	1	1	1	1	0	1	1	1	1	1	1	1	1	1	1	1	1	1	1	1	1	1	1	1	1	1	1	1	1	0	0	0	0	0	0	2	0	0
GCF_000272935.1_ASM27293v1	NO	1	1	1	2	0	1	1	0	1	1	1	1	1	1	0	1	1	1	1	1	1	1	1	1	1	1	1	1	1	1	1	1	1	1	1	1	1	1	1	0	0	0	0	0	0	2	0	0
GCF_000272955.1_ASM27295v1	NO	1	1	1	2	1	1	1	0	1	1	1	1	1	1	0	1	1	1	0	1	1	1	1	1	1	1	1	1	1	1	1	1	1	1	1	1	1	1	1	0	0	0	0	0	0	2	0	0
GCF_000272975.1_ASM27297v1	NO	1	1	1	1	1	1	1	0	1	1	1	1	1	1	0	1	1	1	1	1	1	1	1	1	1	1	1	1	1	1	1	1	1	1	1	1	1	1	1	0	0	0	0	0	0	2	0	0
GCF_000278465.1_CDC_2010K-2599v1.0	NO	1	1	1	2	1	1	1	0	1	1	1	1	1	1	0	1	1	1	1	1	1	1	1	1	1	1	1	1	1	1	1	1	1	0	1	1	0	1	1	0	0	0	0	0	0	1	0	0
GCF_000278485.1_CDC-2010K_0669v1.0	NO	1	1	1	2	1	1	1	0	1	1	1	1	1	1	0	1	1	1	1	1	1	1	1	1	1	1	1	1	1	1	1	1	1	0	1	1	0	1	1	0	0	0	0	0	0	1	0	0
GCF_000278505.1_08-0047v1.0	NO	1	1	1	2	1	1	1	0	1	1	1	1	1	1	0	1	1	1	1	1	1	1	1	1	1	1	1	1	1	1	1	1	1	1	1	1	1	1	1	0	0	0	0	0	0	1	0	0
GCF_000278525.1_08-0128v1.0	NO	1	1	1	2	1	1	1	0	1	1	1	1	1	1	0	1	1	1	1	1	1	1	1	1	1	1	1	1	1	1	1	1	1	1	1	1	1	1	1	0	0	0	0	0	0	1	0	0
GCF_000278545.1_08-0627v1.0	NO	1	1	1	2	1	1	1	0	1	1	1	1	1	1	0	1	1	1	1	1	1	1	1	1	1	1	1	1	1	1	1	1	1	1	1	1	1	1	1	0	0	0	0	0	0	1	0	0
GCF_000280075.1_ASM28007v1	NO	1	1	1	2	1	1	1	0	1	1	1	1	1	1	0	1	1	1	1	1	1	1	1	1	1	1	1	1	1	1	1	1	1	1	1	1	1	1	1	0	0	0	0	0	0	1	0	0
GCF_000280095.1_ASM28009v1	NO	1	1	1	2	0	1	1	0	1	1	1	1	1	1	0	1	1	1	1	1	1	1	1	1	1	1	1	1	1	1	1	1	1	1	1	1	1	1	1	0	0	0	0	0	0	1	0	0
GCF_000280115.1_ASM28011v1	NO	1	1	1	2	1	1	1	0	1	1	1	1	1	1	0	1	1	1	1	1	1	1	1	1	1	1	1	1	1	1	1	1	1	1	1	1	1	1	1	0	0	0	0	0	0	1	0	0
GCF_000280135.1_ASM28013v1	NO	1	1	1	2	1	1	1	0	1	1	1	1	1	1	0	1	1	1	1	1	1	1	1	1	1	1	1	1	1	1	1	1	1	1	1	1	1	1	1	0	0	0	0	0	0	1	0	0
GCF_000280155.1_ASM28015v1	NO	1	1	1	2	1	1	1	0	1	1	1	1	1	1	0	1	1	1	1	1	1	1	1	1	1	1	1	1	1	1	1	1	1	1	1	1	1	1	1	0	0	0	0	0	0	1	0	0
GCF_000280175.1_ASM28017v1	NO	1	1	1	2	1	1	1	0	1	1	1	1	1	1	0	1	1	1	1	1	1	1	1	1	1	1	1	1	1	1	1	1	1	1	1	1	1	1	1	0	0	0	0	0	0	1	0	0
GCF_000280195.1_ASM28019v1	NO	1	1	1	2	1	1	1	0	1	1	1	1	1	1	0	1	1	1	1	1	1	1	1	1	1	1	1	1	1	1	1	1	1	1	1	1	1	1	1	0	0	0	0	0	0	1	0	0
GCF_000280215.1_ASM28021v1	NO	1	1	1	2	0	1	1	0	1	1	1	1	1	1	0	1	1	1	1	1	1	1	1	1	1	1	1	1	1	1	1	1	1	1	1	1	1	1	1	0	0	0	0	0	0	1	0	0
GCF_000280235.1_ASM28023v1	NO	1	1	1	2	1	1	1	0	1	1	1	1	1	1	0	1	1	1	1	1	1	1	1	1	1	1	1	1	1	1	1	1	1	1	1	1	1	1	1	0	0	0	0	0	0	1	0	0
GCF_000280255.1_ASM28025v1	NO	1	1	1	2	1	1	1	0	1	1	1	1	1	1	0	1	1	1	1	1	1	1	1	1	1	1	1	1	1	1	1	1	1	1	1	1	1	1	1	0	0	0	0	0	0	1	0	0
GCF_000280275.1_ASM28027v1	NO	1	1	1	2	1	1	1	0	1	1	1	1	1	1	0	1	1	1	1	1	1	1	1	1	1	1	1	1	1	1	1	1	1	1	1	1	1	1	1	0	0	0	0	0	0	1	0	0
GCF_000280295.1_ASM28029v1	NO	1	1	1	2	1	1	1	0	1	1	1	1	1	1	0	1	1	1	1	1	1	1	1	1	1	1	1	1	1	1	1	1	1	1	1	1	1	1	1	0	0	0	0	0	0	1	0	0
GCF_000280315.2_ASM28031v2	NO	1	1	1	2	1	1	1	0	1	1	1	1	1	1	0	1	1	1	1	1	1	1	1	1	1	1	1	1	1	1	1	1	1	1	1	1	1	1	1	0	0	0	0	0	0	1	0	0
GCF_000280335.1_ASM28033v1	NO	1	1	1	2	1	1	1	0	1	1	1	1	1	1	0	1	1	1	1	1	1	1	1	1	1	1	1	1	1	1	1	1	1	1	1	1	1	1	1	0	0	0	0	0	0	1	0	0
GCF_000280355.1_ASM28035v1	NO	1	1	1	2	1	1	1	0	1	1	1	1	1	1	0	1	1	1	1	1	1	1	1	1	1	1	1	1	1	1	1	1	1	1	1	1	1	1	1	0	0	0	0	0	0	1	0	0
GCF_000280375.1_ASM28037v1	NO	1	1	1	2	1	1	1	0	1	1	1	1	1	1	0	1	1	1	1	1	1	1	1	1	1	1	1	1	1	1	1	1	1	1	1	1	1	1	1	0	0	0	0	0	0	1	0	0
GCF_000280395.1_ASM28039v1	NO	1	1	1	2	1	1	1	0	1	1	1	1	1	1	0	1	1	1	1	1	1	1	1	1	1	1	1	1	1	1	1	1	1	1	1	1	1	1	1	0	0	0	0	0	0	1	0	0
GCF_000280415.1_ASM28041v1	NO	1	1	1	2	1	1	1	0	1	1	1	1	1	1	0	1	1	1	1	1	1	1	1	1	1	1	1	1	1	1	1	1	1	1	1	1	0	1	1	0	0	0	0	0	0	1	0	0
GCF_000280435.1_ASM28043v1	NO	1	1	1	2	1	1	1	0	1	1	1	1	1	1	0	1	1	1	1	1	1	1	1	1	1	1	1	1	1	1	1	1	1	1	1	1	1	1	1	0	0	0	0	0	0	1	0	0
GCF_000280455.1_ASM28045v1	NO	1	1	1	2	1	1	1	0	1	1	1	1	1	1	0	1	1	1	1	1	1	1	1	1	1	1	1	1	1	1	1	1	1	1	1	1	1	1	1	0	0	0	0	0	0	1	0	0
GCF_000280475.1_ASM28047v1	NO	1	1	1	2	1	1	1	0	1	1	1	1	1	1	0	1	1	1	1	1	1	1	1	1	1	1	1	1	1	1	0	1	1	1	1	1	1	1	1	0	0	0	0	0	0	1	0	0
GCF_000282855.1_SalTypCR0063_1.0	NO	1	0	0	0	1	1	1	1	0	1	1	1	1	1	0	1	1	1	1	0	1	1	1	1	1	1	1	1	1	1	1	1	1	0	1	1	1	1	1	0	0	0	0	0	0	1	0	0
GCF_000282875.1_SalTypSTCR0044_1.0	NO	1	0	0	0	1	1	1	1	1	1	1	1	1	1	0	1	1	1	1	1	1	1	1	1	1	1	1	1	1	1	1	1	1	1	1	1	1	1	1	0	0	0	0	0	0	1	0	0
GCF_000283735.1_ASM28373v1	NO	2	2	2	2	1	1	1	1	1	1	1	1	1	1	2	2	1	1	1	1	1	1	1	1	1	1	1	1	1	1	1	1	1	1	1	1	1	1	1	2	0	0	0	0	0	0	0	0
GCF_000284755.1_ASM28475v1	NO	1	1	1	2	1	1	1	1	1	1	1	1	1	1	0	1	1	1	1	1	1	1	1	1	1	1	1	1	1	1	1	1	1	1	1	1	1	1	1	2	0	0	0	0	0	1	0	0
GCF_000284775.2_ASM28477v2	NO	1	1	1	2	1	1	1	1	1	1	1	0	1	1	0	1	1	1	1	1	1	1	1	1	1	1	1	1	1	1	1	1	1	1	1	1	1	1	1	2	0	0	0	0	0	1	0	0
GCF_000284795.1_ASM28479v1	NO	1	1	1	2	1	1	1	1	1	1	1	1	1	1	0	1	1	1	1	1	1	1	1	1	1	1	1	1	1	1	1	1	1	1	1	1	1	1	1	2	0	0	0	0	0	1	0	0
GCF_000284815.1_ASM28481v1	NO	1	1	1	2	1	1	1	1	1	1	1	1	1	1	0	1	1	1	1	1	1	1	1	1	1	1	1	1	1	1	1	1	1	1	1	0	1	1	1	0	0	0	0	0	0	1	0	0
GCF_000292755.1_ASM29275v1	NO	2	2	2	2	1	1	1	1	1	1	1	1	1	1	2	2	1	1	1	1	1	1	1	1	1	1	1	1	1	1	1	1	1	1	1	1	1	0	0	0	0	0	0	0	0	0	0	0
GCF_000293055.1_ASM29305v1	NO	1	1	1	1	1	1	1	1	1	1	1	1	1	1	0	1	1	1	1	1	1	1	1	1	1	1	1	1	1	1	1	1	1	1	1	1	1	1	1	0	0	0	0	0	0	1	0	0
GCF_000293075.1_ASM29307v1	NO	1	1	1	2	1	1	1	1	1	1	1	1	1	1	0	1	1	1	0	1	1	1	1	1	1	1	1	1	1	1	1	1	1	1	1	1	1	1	1	0	0	0	0	0	0	1	0	0
GCF_000293095.1_ASM29309v1	NO	1	1	1	1	1	1	1	0	1	1	1	1	1	1	0	1	1	1	1	1	1	1	1	1	1	1	1	1	1	1	1	1	1	1	1	1	1	1	1	0	0	0	0	0	0	2	0	0
GCF_000293115.1_ASM29311v1	NO	1	1	1	1	1	1	1	1	1	1	1	1	1	1	0	1	1	1	1	1	1	1	1	1	1	1	1	1	1	1	1	1	1	1	1	1	1	1	1	0	0	0	0	0	0	1	0	0
GCF_000293905.1_ASM29390v1	NO	1	1	1	2	0	1	1	1	1	1	1	1	1	1	0	1	1	1	1	1	1	1	1	1	1	1	1	1	1	1	1	1	1	1	1	1	1	1	1	0	0	0	0	0	0	1	0	0
GCF_000293925.1_ASM29392v1	NO	1	1	1	2	1	1	1	1	1	1	1	1	1	1	0	1	1	1	1	1	1	1	1	1	1	1	1	1	1	1	1	1	1	1	1	1	1	1	1	0	0	0	0	0	0	1	0	0
GCF_000293945.1_ASM29394v1	NO	1	1	1	2	1	1	1	1	1	1	1	1	1	1	0	1	1	1	1	1	1	1	1	1	1	1	1	1	1	1	1	1	1	1	1	1	1	1	1	0	0	0	0	0	0	1	0	0
GCF_000293965.1_ASM29396v1	NO	1	1	1	2	1	1	1	1	1	1	1	1	1	1	0	1	1	1	1	1	1	1	1	1	1	1	1	1	1	1	1	1	1	1	1	1	1	1	1	0	0	0	0	0	0	1	0	0
GCF_000308035.1_ASM30803v1	NO	1	1	1	1	1	1	1	0	1	1	1	1	1	1	0	1	1	1	1	1	1	1	1	1	1	1	1	1	1	1	1	1	1	0	1	1	1	1	1	0	0	0	0	0	0	1	0	0
GCF_000312745.2_STm6.2	NO	2	2	2	2	1	1	1	1	1	1	1	1	1	1	2	2	1	1	1	1	1	1	1	1	1	1	1	1	1	1	1	1	1	1	1	1	1	1	1	0	0	0	0	0	0	0	0	0
GCF_000312765.2_STm11.2	NO	2	2	2	2	1	1	1	1	1	1	1	1	1	1	2	2	1	1	1	1	1	1	1	1	1	1	1	1	1	1	1	1	1	1	1	1	1	1	1	0	0	0	0	0	0	0	0	0
GCF_000312785.2_STm12.2	NO	2	2	2	2	1	1	1	1	1	1	1	1	1	1	2	2	1	1	1	1	1	1	1	1	1	1	1	1	1	1	1	1	1	1	1	1	1	1	1	0	0	0	0	0	0	0	0	0
GCF_000312805.2_STm5.2	NO	2	2	2	2	1	1	1	1	1	1	1	1	1	1	2	2	1	1	1	0	1	1	1	1	1	1	0	1	1	1	1	1	1	1	1	1	1	1	1	0	0	0	0	0	0	0	0	0
GCF_000312825.2_STm1.2	NO	2	2	2	2	1	1	1	1	1	1	1	1	1	1	2	2	1	1	1	1	1	1	1	1	1	1	1	1	1	1	1	1	1	1	1	1	1	1	1	0	0	0	0	0	0	0	0	0
GCF_000312845.2_STm8.2	NO	2	2	2	2	1	1	1	1	1	1	1	1	1	1	2	2	1	1	1	1	1	1	1	1	1	1	1	1	1	1	1	1	1	1	1	1	1	1	1	0	0	0	0	0	0	0	0	0
GCF_000312865.2_STm3.2	NO	2	2	2	2	1	1	1	1	1	1	1	1	1	1	2	2	1	1	1	1	1	1	1	1	1	1	1	1	1	1	1	1	1	1	1	1	1	1	1	0	0	0	0	0	0	0	0	0
GCF_000312885.2_STm4.2	NO	2	2	2	2	1	1	1	1	1	1	1	1	1	1	2	2	1	1	1	1	1	1	1	1	1	1	1	1	1	1	1	1	1	1	1	1	1	1	1	0	0	0	0	0	0	0	0	0
GCF_000312905.2_STm10.2	NO	2	2	2	2	1	1	1	1	1	1	1	1	1	1	2	2	1	1	1	1	1	1	1	1	1	1	1	1	1	1	1	1	1	1	1	1	1	1	1	0	0	0	0	0	0	0	0	0
GCF_000313715.1_ASM31371v2	NO	1	1	1	2	1	1	1	0	1	1	1	1	1	1	0	1	1	1	1	1	1	1	1	1	1	1	1	1	1	1	1	1	1	0	1	1	1	1	1	0	0	0	0	0	0	1	0	0
GCF_000314915.2_ASM31491v2	NO	2	2	2	2	1	1	1	1	1	1	1	1	1	1	2	2	1	1	1	1	1	1	1	1	1	1	1	1	1	1	1	1	1	1	1	1	1	1	1	0	0	0	0	0	0	0	0	0
GCF_000315995.1_2009K-1863v1	NO	1	1	1	2	1	1	1	1	1	1	1	1	1	1	0	1	1	1	1	1	1	1	1	1	1	1	1	1	1	1	1	1	1	1	1	1	1	1	1	0	0	0	0	0	0	1	0	0
GCF_000316015.1_2009K-0807v1	NO	1	1	1	1	1	1	1	1	1	1	1	1	1	1	1	1	1	1	1	1	1	1	1	1	1	1	1	1	1	1	1	1	1	1	1	1	1	1	1	0	0	0	0	0	0	0	0	0
GCF_000319795.2_STm9.2	NO	2	2	2	2	1	1	1	1	1	1	1	1	1	1	2	2	1	1	1	1	1	1	1	1	1	1	1	1	1	1	1	1	1	1	1	1	1	1	1	0	0	0	0	0	0	0	0	0
GCF_000328985.1_ASM32898v1	NO	1	1	1	2	1	1	1	0	1	1	1	1	1	1	0	1	1	1	0	1	1	1	1	1	1	1	1	1	1	1	1	1	1	1	1	1	1	1	1	0	0	0	0	0	0	1	0	0
GCF_000329005.1_ASM32900v1	NO	1	1	1	2	1	1	1	0	1	1	1	1	1	1	0	1	1	1	0	1	1	1	1	1	1	1	1	1	1	1	1	1	1	1	1	1	1	1	1	0	0	0	0	0	0	1	0	0
GCF_000329025.1_ASM32902v1	NO	1	1	1	2	1	1	1	0	1	1	1	1	1	1	0	1	1	1	1	1	1	1	1	1	1	1	1	1	1	1	1	1	1	1	1	1	1	1	1	0	0	0	0	0	0	1	0	0
GCF_000329045.1_ASM32904v1	NO	1	1	1	2	1	1	1	0	1	1	1	1	1	1	0	1	1	1	1	1	1	1	1	1	1	1	1	1	1	1	1	1	1	1	1	1	1	1	1	0	0	0	0	0	0	1	0	0
GCF_000329065.1_ASM32906v1	NO	1	1	1	2	1	1	1	0	1	1	1	1	1	1	0	1	1	1	1	1	1	1	1	1	1	1	1	1	1	1	1	1	1	1	1	1	1	1	1	0	0	0	0	0	0	1	0	0
GCF_000329085.1_ASM32908v1	NO	1	1	1	2	1	1	1	0	1	1	1	1	1	1	0	1	1	1	1	1	1	1	1	1	1	1	1	1	1	1	1	1	1	1	1	1	1	1	1	0	0	0	0	0	0	1	0	0
GCF_000329105.1_ASM32910v1	NO	1	1	1	2	1	1	1	0	1	1	1	1	1	1	0	1	1	1	1	1	1	1	1	1	1	1	1	1	1	1	1	1	1	1	1	1	1	1	1	0	0	0	0	0	0	1	0	0
GCF_000329125.1_ASM32912v1	NO	1	1	1	2	1	1	1	0	1	1	1	1	1	1	0	1	1	1	1	1	1	1	1	1	1	1	1	1	1	1	1	1	1	1	1	1	1	1	1	0	0	0	0	0	0	1	0	0
GCF_000329145.1_ASM32914v1	NO	1	1	1	2	1	1	1	0	1	1	1	1	1	1	0	1	1	1	1	1	1	1	1	1	1	1	1	1	1	1	1	1	1	1	1	1	1	1	1	0	0	0	0	0	0	1	0	0
GCF_000329165.1_ASM32916v1	NO	1	1	1	2	1	1	1	0	1	1	1	1	1	1	0	1	1	1	1	1	1	1	1	1	1	1	1	1	1	1	1	1	1	1	1	1	1	1	1	0	0	0	0	0	0	1	0	0
GCF_000329185.1_ASM32918v1	NO	1	1	1	2	1	1	1	0	1	1	1	1	1	1	0	1	1	1	1	1	1	1	1	1	1	1	1	1	1	1	1	1	1	1	1	1	1	1	1	0	0	0	0	0	0	1	0	0
GCF_000329205.1_ASM32920v1	NO	1	1	1	2	1	1	1	0	1	1	1	1	1	1	0	1	1	1	1	1	1	1	1	1	1	1	1	1	1	1	1	1	1	1	1	1	1	1	1	0	0	0	0	0	0	1	0	0
GCF_000329225.1_ASM32922v1	NO	1	1	1	2	1	1	1	0	1	1	1	1	1	1	0	1	1	1	1	1	1	1	1	1	1	1	1	1	1	1	1	1	1	1	1	1	1	1	1	0	0	0	0	0	0	1	0	0
GCF_000329245.1_ASM32924v1	NO	1	1	1	2	1	1	1	0	1	1	1	1	1	1	0	1	1	1	1	1	1	1	1	1	1	1	1	1	1	1	1	1	1	1	1	1	1	1	1	0	0	0	0	0	0	1	0	0
GCF_000329265.1_ASM32926v1	NO	1	1	1	2	1	1	1	0	1	1	1	1	1	1	0	1	1	1	1	1	1	1	1	1	1	1	1	1	1	1	1	1	1	1	1	1	1	1	1	0	0	0	0	0	0	1	0	0
GCF_000329285.1_ASM32928v1	NO	1	1	1	2	1	1	1	0	1	1	1	1	1	1	0	1	1	1	0	1	1	1	1	1	1	1	1	1	1	1	1	1	1	1	1	1	1	1	1	0	0	0	0	0	0	1	0	0
GCF_000329305.1_ASM32930v1	NO	1	1	1	2	1	1	1	0	1	1	1	1	1	1	0	1	1	1	1	1	1	1	1	1	1	1	1	1	1	1	1	1	1	1	1	1	1	1	1	0	0	0	0	0	0	1	0	0
GCF_000329325.1_ASM32932v1	NO	1	1	1	2	1	1	1	0	1	1	1	1	1	1	0	1	1	1	1	1	1	1	1	1	1	1	1	1	1	1	1	1	1	1	1	1	1	1	1	0	0	0	0	0	0	1	0	0
GCF_000329345.1_ASM32934v1	NO	1	1	1	2	1	1	1	0	1	1	1	1	1	1	0	1	1	1	1	1	1	1	1	1	1	1	1	1	1	1	1	1	1	1	1	1	1	1	1	0	0	0	0	0	0	1	0	0
GCF_000329365.2_ASM32936v2	NO	1	1	1	2	1	1	1	0	1	1	1	1	1	1	0	1	1	1	1	1	1	1	1	1	1	1	1	1	1	1	1	1	1	1	1	1	1	1	1	0	0	0	0	0	0	1	0	0
GCF_000329385.1_ASM32938v1	NO	1	1	1	2	1	1	1	0	1	1	1	1	1	1	0	1	1	1	1	1	1	1	1	1	1	1	1	1	1	1	1	1	1	1	1	1	1	1	1	0	0	0	0	0	0	1	0	0
GCF_000329405.1_ASM32940v1	NO	1	1	1	2	0	1	1	0	1	1	1	1	1	1	0	1	1	1	1	1	1	1	1	1	1	1	1	1	1	1	1	1	1	1	1	1	1	1	1	0	0	0	0	0	0	1	0	0
GCF_000329425.1_ASM32942v1	NO	1	1	1	2	1	1	1	0	1	1	1	1	1	1	0	1	1	1	1	1	1	1	1	1	1	1	1	1	1	1	1	1	1	1	1	1	1	1	1	0	0	0	0	0	0	1	0	0
GCF_000329445.1_ASM32944v1	NO	1	1	1	2	1	1	1	0	1	1	1	1	1	1	0	1	1	1	1	1	1	1	1	1	1	1	1	1	1	1	1	1	1	1	1	1	1	1	1	0	0	0	0	0	0	1	0	0
GCF_000329465.1_ASM32946v1	NO	1	1	1	2	1	1	1	0	1	1	1	1	1	1	0	1	1	1	1	0	1	1	1	1	1	1	1	1	1	1	1	1	1	1	1	1	1	1	1	0	0	0	0	0	0	1	0	0
GCF_000329485.1_ASM32948v1	NO	1	1	1	2	1	1	1	0	1	1	1	1	1	1	0	1	1	1	1	1	1	1	1	1	1	1	1	1	1	1	1	1	1	1	1	1	1	1	1	0	0	0	0	0	0	1	0	0
GCF_000329505.1_ASM32950v1	NO	1	1	1	2	1	1	1	0	1	1	1	1	1	1	0	1	1	1	1	1	1	1	1	1	1	1	1	1	1	1	1	1	1	1	1	1	1	1	1	0	0	0	0	0	0	1	0	0
GCF_000329525.1_ASM32952v1	NO	1	1	1	2	1	1	1	0	1	1	1	1	1	1	0	1	1	1	1	1	1	1	1	1	1	1	1	1	1	1	1	1	1	1	1	1	1	1	1	0	0	0	0	0	0	1	0	0
GCF_000329545.1_ASM32954v1	NO	1	1	1	2	1	1	1	0	1	1	1	1	1	1	0	1	1	1	1	1	1	1	1	1	1	1	1	1	1	1	1	1	1	1	1	1	1	1	1	0	0	0	0	0	0	1	0	0
GCF_000329565.1_ASM32956v1	NO	1	1	1	2	1	1	1	0	1	1	1	1	1	1	0	1	1	1	1	1	1	1	1	1	1	1	1	1	1	1	1	1	1	1	1	1	1	1	1	0	0	0	0	0	0	1	0	0
GCF_000329585.1_ASM32958v1	NO	1	1	1	2	1	1	1	0	1	1	1	1	1	1	0	1	1	1	1	1	1	1	1	1	1	1	1	1	1	1	1	1	1	1	1	1	1	1	1	0	0	0	0	0	0	1	0	0
GCF_000329605.1_ASM32960v1	NO	1	1	1	2	1	1	1	0	1	1	1	1	1	1	0	1	1	1	1	1	1	1	1	1	1	1	1	1	1	1	1	1	1	1	1	1	1	1	1	0	0	0	0	0	0	1	0	0
GCF_000329625.1_ASM32962v1	NO	1	1	1	2	1	1	1	0	1	1	1	1	1	1	0	1	1	1	0	1	1	1	1	1	1	1	1	1	1	1	1	1	1	1	1	1	1	1	1	0	0	0	0	0	0	1	0	0
GCF_000329645.1_ASM32964v1	NO	1	1	1	2	1	1	1	0	1	1	1	1	1	1	0	1	1	1	1	1	1	1	1	1	1	1	1	1	1	1	1	1	1	1	1	1	1	1	1	0	0	0	0	0	0	1	0	0
GCF_000329665.1_ASM32966v1	NO	1	1	1	2	1	1	1	0	1	1	1	1	1	1	0	1	1	1	1	1	1	1	1	1	1	1	1	1	1	1	1	1	1	1	1	1	1	1	1	0	0	0	0	0	0	1	0	0
GCF_000329685.1_ASM32968v1	NO	1	1	1	2	1	1	1	0	1	1	1	1	1	1	0	1	1	1	1	1	1	1	1	1	1	1	1	1	1	1	1	1	1	1	1	1	1	1	1	0	0	0	0	0	0	1	0	0
GCF_000329705.1_ASM32970v1	NO	1	1	1	2	1	1	1	0	1	1	1	1	1	1	0	1	1	1	1	1	1	1	1	1	1	1	1	1	1	1	1	1	1	1	1	1	1	1	1	0	0	0	0	0	0	1	0	0
GCF_000329725.1_ASM32972v1	NO	1	1	1	2	1	1	1	0	1	1	1	1	1	1	0	1	1	1	1	1	1	1	1	1	1	1	1	1	1	1	1	1	1	1	1	1	1	1	1	0	0	0	0	0	0	1	0	0
GCF_000329745.1_ASM32974v1	NO	1	1	1	2	1	1	1	0	1	1	1	1	1	1	0	1	1	1	1	1	1	1	1	1	1	1	1	1	1	1	1	1	1	1	1	1	1	1	1	0	0	0	0	0	0	1	0	0
GCF_000329765.1_ASM32976v1	NO	1	1	1	2	1	1	1	0	1	1	1	1	1	1	0	1	1	1	1	1	1	1	1	1	1	1	1	1	1	1	1	1	1	1	1	1	1	1	1	0	0	0	0	0	0	1	0	0
GCF_000329785.1_ASM32978v1	NO	1	1	1	2	1	1	1	0	1	1	1	1	1	1	0	1	1	1	1	1	1	1	1	1	1	1	1	1	1	1	1	1	1	1	1	1	1	1	1	0	0	0	0	0	0	1	0	0
GCF_000329805.1_ASM32980v1	NO	1	1	1	2	1	1	1	0	1	1	1	1	1	1	0	1	1	1	1	1	1	1	1	1	1	1	1	1	1	1	1	1	1	1	1	1	1	1	1	0	0	0	0	0	0	1	0	0
GCF_000329825.1_ASM32982v1	NO	1	1	1	2	1	1	1	0	1	1	1	1	1	1	0	1	1	1	1	1	1	1	1	1	1	1	1	1	1	1	1	1	1	1	1	1	1	1	1	0	0	0	0	0	0	1	0	0
GCF_000329845.1_ASM32984v1	NO	1	1	1	2	1	1	1	0	1	1	1	1	1	1	0	1	1	1	1	1	1	1	1	1	1	1	1	1	1	1	1	1	1	1	1	1	1	1	1	0	0	0	0	0	0	1	0	0
GCF_000329865.1_ASM32986v1	NO	1	1	1	2	1	1	1	0	1	1	1	1	1	1	0	1	1	1	0	1	1	1	1	1	1	0	1	1	1	1	1	1	1	1	1	0	1	1	1	0	0	0	0	0	0	1	0	0
GCF_000329885.1_ASM32988v1	NO	1	1	1	2	1	1	1	0	1	1	1	1	1	1	0	1	1	1	1	1	1	1	1	1	1	1	1	1	1	1	1	1	1	1	1	1	1	1	1	0	0	0	0	0	0	1	0	0
GCF_000329905.1_ASM32990v1	NO	1	1	1	2	1	1	1	0	1	1	1	1	1	1	0	1	1	1	1	1	1	1	1	1	1	1	1	1	1	1	1	1	1	1	1	1	1	1	1	0	0	0	0	0	0	1	0	0
GCF_000329925.1_ASM32992v1	NO	1	1	1	2	0	1	1	0	1	1	1	1	1	1	0	1	1	1	1	1	1	1	1	1	1	1	1	1	1	1	1	1	1	1	1	1	1	1	1	0	0	0	0	0	0	1	0	0
GCF_000329945.1_ASM32994v1	NO	1	1	1	2	1	1	1	0	1	1	1	1	1	1	0	1	1	1	1	1	1	1	1	1	1	1	1	1	1	1	1	1	1	1	1	1	1	1	1	0	0	0	0	0	0	1	0	0
GCF_000329965.1_ASM32996v1	NO	1	1	1	2	1	1	1	0	1	1	1	1	1	1	0	1	1	1	1	1	1	1	1	1	1	1	1	1	1	1	1	1	1	1	1	1	0	1	1	0	0	0	0	0	0	1	0	0
GCF_000329985.1_ASM32998v1	NO	1	1	1	2	1	1	1	0	1	1	1	1	1	1	0	1	1	1	1	1	1	1	1	1	1	1	1	1	1	1	1	1	1	1	1	1	1	1	1	0	0	0	0	0	0	1	0	0
GCF_000330005.1_ASM33000v1	NO	1	1	1	2	1	1	1	0	1	1	1	1	1	1	0	1	1	1	1	1	1	1	1	1	1	1	1	1	1	1	1	1	1	1	1	1	1	1	1	0	0	0	0	0	0	1	0	0
GCF_000330045.1_ASM33004v1	NO	1	1	1	2	1	1	1	0	1	1	1	1	1	1	0	1	1	1	1	1	1	1	1	1	1	1	1	1	1	1	1	1	1	1	1	1	0	1	1	0	0	0	0	0	0	1	0	0
GCF_000330065.1_ASM33006v1	NO	1	1	1	2	0	1	1	0	1	1	1	1	1	1	0	1	1	1	1	1	1	1	1	1	1	1	1	1	1	1	1	1	1	1	1	1	0	1	1	0	0	0	0	0	0	1	0	0
GCF_000330085.1_ASM33008v1	NO	1	1	1	2	1	1	1	0	1	1	1	1	1	1	0	1	1	1	1	1	1	1	1	1	1	1	1	1	1	1	1	1	1	1	1	1	1	1	1	0	0	0	0	0	0	1	0	0
GCF_000330105.1_ASM33010v1	NO	1	1	1	2	1	1	1	0	1	1	1	1	1	1	0	1	1	1	1	1	1	1	1	1	1	1	1	1	1	1	1	1	1	1	1	1	1	1	1	0	0	0	0	0	0	1	0	0
GCF_000330125.1_ASM33012v1	NO	1	1	1	2	1	1	1	0	1	1	1	1	1	1	0	1	1	1	1	1	1	1	1	1	1	1	1	1	1	1	1	1	0	1	1	1	1	1	1	0	0	0	0	0	0	1	0	0
GCF_000330145.1_ASM33014v1	NO	1	1	1	2	1	1	1	0	1	1	1	1	1	1	0	1	1	1	1	1	1	1	1	1	1	1	1	1	1	1	1	1	1	1	1	1	0	1	1	0	0	0	0	0	0	1	0	0
GCF_000330165.1_ASM33016v1	NO	1	1	1	1	0	0	1	0	1	1	1	1	1	1	0	1	1	1	1	1	1	1	1	1	1	1	1	1	1	1	1	1	1	1	1	1	1	1	1	0	0	0	0	0	0	1	0	0
GCF_000330185.1_ASM33018v1	NO	1	1	1	2	1	1	1	0	1	1	1	1	1	1	0	1	1	1	1	0	1	1	1	1	1	1	1	1	1	1	1	1	1	1	1	1	1	1	1	0	0	0	0	0	0	1	0	0
GCF_000330205.1_ASM33020v1	NO	1	1	1	2	0	1	1	0	1	1	1	1	1	1	0	1	1	1	1	1	1	1	1	1	1	1	1	1	1	1	1	1	1	1	1	1	1	1	1	0	0	0	0	0	0	1	0	0
GCF_000330245.1_ASM33024v1	NO	1	1	1	2	1	1	1	0	1	1	1	1	1	1	0	1	1	1	1	1	1	1	1	1	1	1	1	1	1	1	1	1	1	1	1	1	0	1	1	0	0	0	0	0	0	1	0	0
GCF_000330265.1_ASM33026v1	NO	1	1	1	2	1	1	1	0	1	1	1	1	1	1	0	1	1	1	1	1	1	1	1	1	1	1	1	1	1	1	1	1	1	1	1	1	1	1	1	0	0	0	0	0	0	1	0	0
GCF_000330285.1_ASM33028v1	NO	1	1	1	2	1	1	1	0	1	1	1	1	1	1	0	1	1	1	1	1	1	1	1	1	1	1	1	1	1	1	1	1	1	1	1	1	0	1	1	0	0	0	0	0	0	1	0	0
GCF_000330305.1_ASM33030v1	NO	1	1	1	2	1	1	1	0	1	1	1	1	1	1	0	1	1	1	1	1	1	1	1	1	1	1	1	1	1	1	1	1	1	1	1	1	1	1	1	0	0	0	0	0	0	1	0	0
GCF_000330345.1_ASM33034v1	NO	1	1	1	2	1	1	1	0	1	1	1	1	1	1	0	1	1	1	1	1	1	1	1	1	1	1	1	1	1	1	1	1	1	1	1	1	1	1	1	0	0	0	0	0	0	1	0	0
GCF_000330365.1_ASM33036v1	NO	1	1	1	2	1	1	1	0	1	1	1	1	1	1	0	1	1	1	1	1	1	1	1	1	1	1	1	1	1	1	1	1	1	1	1	1	1	1	1	0	0	0	0	0	0	1	0	0
GCF_000330385.1_ASM33038v1	NO	1	1	1	2	1	1	1	0	1	1	1	1	1	1	0	1	1	1	1	1	1	1	1	1	1	1	1	1	1	1	1	1	1	1	1	1	1	1	1	0	0	0	0	0	0	1	0	0
GCF_000330425.1_ASM33042v1	NO	1	1	1	2	0	1	1	0	1	1	1	1	1	1	0	1	1	1	1	1	1	1	1	1	1	1	1	1	1	1	1	1	1	1	1	1	0	1	1	0	0	0	0	0	0	1	0	0
GCF_000330445.1_ASM33044v1	NO	1	0	1	2	1	0	1	1	1	1	1	1	1	1	0	1	1	1	1	1	1	1	1	1	1	1	1	1	1	1	1	1	1	1	1	1	1	1	1	0	0	0	0	0	0	1	0	0
GCF_000330465.1_ASM33046v1	NO	1	1	1	2	0	1	1	0	1	1	1	1	1	1	0	1	1	1	1	1	1	1	1	1	1	1	1	1	1	1	1	1	1	1	1	1	1	1	1	0	0	0	0	0	0	1	0	0
GCF_000330485.2_ASM33048v2	NO	1	1	1	1	1	1	1	0	1	1	1	1	1	1	0	1	1	1	1	1	1	1	1	0	1	1	0	1	1	1	1	1	1	1	1	1	1	1	1	0	0	0	0	0	0	1	0	0
GCF_000330525.1_ASM33052v1	NO	1	1	1	2	1	1	1	0	1	1	1	1	1	1	0	1	1	1	0	1	1	1	1	0	1	1	1	1	1	1	1	1	1	1	1	0	0	1	1	0	0	0	0	0	0	1	0	0
GCF_000330565.1_ASM33056v1	NO	1	1	1	2	1	1	1	0	1	1	1	1	1	1	0	1	1	1	1	1	1	1	1	1	1	1	1	1	1	1	1	1	1	1	1	1	1	1	1	0	0	0	0	0	0	1	0	0
GCF_000330585.1_ASM33058v1	NO	1	1	1	2	1	1	1	0	1	1	1	1	1	1	0	1	1	1	1	1	1	1	1	1	1	1	1	1	1	1	1	1	1	1	1	1	1	1	1	0	0	0	0	0	0	1	0	0
GCF_000330625.1_ASM33062v1	NO	1	1	1	2	1	1	1	1	1	1	1	1	1	1	0	1	1	1	1	1	1	1	1	1	1	1	1	1	1	1	1	1	1	1	1	1	1	1	1	0	0	0	0	0	0	1	0	0
GCF_000330645.1_ASM33064v1	NO	1	1	1	2	1	1	1	1	1	1	1	1	1	1	0	1	1	1	1	1	1	1	1	1	1	1	1	1	1	1	1	1	1	1	1	1	1	1	1	0	0	0	0	0	0	1	0	0
GCF_000330665.1_ASM33066v1	NO	1	1	1	2	1	1	1	1	1	1	1	1	1	1	0	1	1	1	1	1	1	1	1	1	1	1	1	1	1	1	1	1	1	1	1	1	1	1	1	0	0	0	0	0	0	1	0	0
GCF_000335835.1_ASM33583v1	NO	1	1	1	2	1	1	1	0	1	1	1	1	1	1	0	1	1	1	1	1	1	1	1	1	1	1	1	1	1	1	1	1	1	1	1	1	1	1	1	0	0	0	0	0	0	1	0	0
GCF_000335855.1_ASM33585v1	NO	1	1	1	2	1	1	1	0	1	1	1	1	1	1	0	1	1	1	1	1	1	1	1	1	1	1	1	1	1	1	1	1	1	1	1	1	1	1	1	0	0	0	0	0	0	1	0	0
GCF_000335875.2_ASM33587v2	NO	1	1	1	2	1	1	1	0	1	1	1	1	1	1	0	1	1	1	1	1	1	1	1	1	1	1	1	1	1	1	1	1	1	1	1	1	1	1	1	0	0	0	0	0	0	1	0	0
GCF_000335895.1_ASM33589v1	NO	1	1	1	2	1	1	1	0	1	1	1	1	1	1	0	1	1	1	1	1	1	1	1	1	1	1	1	1	1	1	1	1	1	1	1	1	1	1	1	0	0	0	0	0	0	1	0	0
GCF_000335915.1_ASM33591v1	NO	2	2	2	2	1	1	1	1	1	1	1	1	1	1	2	2	1	1	1	1	1	1	1	1	1	1	1	1	1	1	1	1	1	1	1	1	1	1	1	0	0	0	0	0	0	0	0	0
GCF_000335935.1_ASM33593v1	NO	2	2	2	2	1	1	1	1	1	1	1	1	1	1	2	2	2	1	1	1	1	1	1	1	1	1	1	1	1	1	1	1	1	1	1	1	1	1	1	0	0	0	0	0	0	0	0	0
GCF_000335955.1_ASM33595v1	NO	1	1	1	2	1	1	1	1	1	1	1	1	1	1	0	1	1	1	1	1	1	1	1	1	1	1	1	1	1	1	1	1	1	1	1	1	1	1	1	0	0	0	0	0	0	1	0	0
GCF_000335975.1_ASM33597v1	NO	1	1	1	2	1	1	1	1	1	1	1	1	1	1	0	1	1	1	1	1	1	1	1	1	1	1	1	1	1	1	1	1	1	1	1	1	1	1	1	0	0	0	0	0	0	1	0	0
GCF_000335995.2_ASM33599v2	NO	1	1	1	1	1	1	1	0	1	0	1	1	1	1	0	1	1	1	1	1	1	1	1	0	1	1	0	1	1	1	1	1	1	1	1	1	1	1	1	0	0	0	0	0	0	1	0	0
GCF_000336015.1_ASM33601v1	NO	1	1	1	1	1	1	1	0	1	1	1	1	1	1	0	1	1	1	1	1	1	1	1	1	1	1	1	1	1	1	1	1	1	1	1	1	1	1	1	0	0	0	0	0	0	1	0	0
GCF_000336035.1_ASM33603v1	NO	1	1	1	1	1	1	1	0	1	1	1	1	1	1	0	1	1	1	1	1	1	1	1	1	1	1	1	1	1	1	1	1	1	1	1	1	1	1	1	0	0	0	0	0	0	1	0	0
GCF_000336055.1_ASM33605v1	NO	1	1	1	2	1	1	1	0	1	1	1	1	1	1	0	1	1	0	1	1	1	1	1	1	1	1	1	1	1	1	1	1	1	1	1	1	1	1	1	0	0	0	0	0	0	1	0	0
GCF_000336075.1_ASM33607v1	NO	1	1	1	2	1	1	1	0	1	1	1	1	1	1	0	1	1	1	1	1	1	1	1	1	1	1	1	1	1	1	1	1	1	1	1	1	0	1	1	0	0	0	0	0	0	1	0	0
GCF_000336115.1_ASM33611v1	NO	1	1	1	2	1	1	1	0	1	1	1	1	1	1	0	1	1	1	1	1	1	1	1	1	1	1	1	1	1	1	1	1	1	1	1	1	1	1	1	0	0	0	0	0	0	1	0	0
GCF_000336135.1_ASM33613v1	NO	1	1	1	2	1	1	1	1	1	1	1	1	1	1	0	1	1	1	0	0	1	1	1	1	1	1	1	1	1	1	1	1	1	1	1	1	1	1	1	0	0	0	0	0	0	1	0	0
GCF_000336155.1_ASM33615v1	NO	2	2	2	2	1	1	1	1	1	1	1	1	1	1	1	2	1	1	1	1	1	1	1	1	1	1	1	1	1	1	1	1	1	1	1	1	1	1	1	0	0	0	0	0	0	0	0	0
GCF_000336175.1_ASM33617v1	NO	1	1	1	2	0	1	1	1	1	1	1	1	1	1	0	1	0	1	1	1	1	1	1	1	1	1	1	1	1	1	1	1	1	1	1	1	1	1	1	0	0	0	0	0	0	1	0	0
GCF_000336195.1_ASM33619v1	NO	2	2	2	2	1	1	1	1	1	1	1	1	1	1	0	2	1	1	1	1	1	1	1	1	1	1	1	1	1	1	1	1	1	1	1	1	1	1	1	0	0	0	0	0	0	0	0	0
GCF_000336215.1_ASM33621v1	NO	2	2	2	2	1	1	1	1	1	1	1	1	1	1	0	2	1	1	0	1	1	1	1	1	1	1	1	1	1	1	1	1	1	1	1	1	1	1	1	0	0	0	0	0	0	0	0	0
GCF_000341425.1_ASM34142v1	NO	1	1	1	2	1	1	1	1	1	1	1	1	1	1	0	1	1	1	1	0	1	1	1	1	1	1	1	1	1	1	1	1	1	1	1	1	1	1	1	0	0	0	0	0	0	1	0	0
GCF_000344825.1_SOAPdenovo1.05	NO	1	1	1	1	1	1	1	0	1	1	1	1	1	1	0	1	1	1	1	1	1	1	1	1	1	1	1	1	1	1	1	1	1	1	1	1	1	1	1	0	0	0	0	0	0	2	0	0
GCF_000344845.1_SOAPdenovo1.05	NO	1	1	1	1	1	1	1	0	1	1	1	1	1	1	0	1	1	1	1	1	1	1	1	1	1	1	1	1	1	1	1	1	1	1	1	1	1	1	1	0	0	0	0	0	0	2	0	0
GCF_000344865.1_SOAPdenovo1.05	NO	1	1	1	1	1	1	1	1	1	1	1	1	1	1	0	1	1	1	1	1	1	1	1	1	1	1	1	1	1	1	1	1	1	1	1	1	1	1	1	0	0	0	0	0	0	1	0	0
GCF_000344885.1_SOAPdenovo1.05	NO	1	1	1	2	1	1	1	1	1	1	1	1	1	1	0	1	1	1	1	1	1	1	1	1	1	1	1	1	1	1	1	1	1	1	1	1	1	1	1	0	0	0	0	2	0	1	0	0
GCF_000353305.2_ASM35330v2	NO	1	1	1	1	1	1	1	0	1	1	1	1	1	1	0	1	1	1	1	1	1	1	1	1	1	1	1	1	1	1	1	1	1	1	1	1	1	1	1	0	0	0	0	0	0	1	0	0
GCF_000353585.1_S._enterica_Tennessee_CDC07-0191	NO	1	1	1	2	1	1	1	1	1	1	1	1	1	1	0	1	1	1	1	1	1	1	1	1	1	1	1	1	1	1	1	1	1	1	1	1	1	1	1	0	0	0	0	0	0	1	0	0
GCF_000376525.1_W41	NO	0	0	0	0	1	1	1	1	1	1	1	1	1	1	0	1	0	1	1	1	1	1	1	1	1	1	1	1	1	1	1	1	1	0	1	1	1	1	1	0	0	0	0	0	0	1	0	0
GCF_000380325.1_ASM38032v1	NO	2	2	2	2	1	1	1	1	1	1	1	1	1	1	2	2	1	1	1	1	1	1	1	1	1	1	1	1	1	1	1	1	1	1	1	1	1	1	1	0	0	0	0	0	0	0	0	0
GCF_000385905.1_ASM38590v1	NO	1	0	0	0	1	1	1	1	1	1	1	1	1	1	0	1	1	1	1	1	1	1	1	1	1	1	1	1	1	1	1	1	1	1	1	1	1	1	1	0	0	0	0	0	0	1	0	0
GCF_000388195.1_01.O.05	NO	1	1	1	2	1	1	1	1	1	1	1	1	1	1	0	1	1	1	1	1	1	1	1	1	1	1	1	1	1	1	1	1	1	1	1	1	1	1	1	0	0	0	0	0	0	1	0	0
GCF_000388215.1_02.O.05	NO	1	1	1	2	1	1	1	1	1	1	1	1	1	1	0	1	1	1	1	0	1	1	1	1	1	1	1	1	1	1	1	0	1	1	1	1	1	1	1	0	0	0	0	0	0	1	0	0
GCF_000388235.1_03.O.05	NO	1	1	1	2	1	1	1	1	1	1	1	1	1	1	0	1	1	1	1	1	1	1	1	1	1	1	1	1	1	1	1	1	1	1	1	1	1	1	1	0	0	0	0	0	0	1	0	0
GCF_000388255.1_04.O.05	NO	1	1	1	2	1	1	1	1	1	1	1	1	1	1	0	1	1	1	1	1	1	1	1	1	1	1	1	1	1	1	1	1	1	1	1	1	1	1	1	0	0	0	0	0	0	1	0	0
GCF_000388275.1_05.O.06	NO	1	1	1	2	1	1	1	1	1	1	1	1	1	1	0	1	1	1	1	1	1	1	1	1	1	1	1	1	1	1	1	1	1	1	1	1	1	1	1	0	0	0	0	0	0	1	0	0
GCF_000388295.1_06.O.05	NO	1	1	1	2	1	1	1	1	1	1	1	1	1	1	0	1	1	1	1	1	1	1	1	1	1	1	1	1	1	1	1	1	1	1	1	1	1	1	1	0	0	0	0	0	0	1	0	0
GCF_000388315.1_07.O.05	NO	1	1	1	2	1	1	1	1	1	1	1	1	1	1	0	1	1	1	1	1	1	1	1	1	1	1	1	1	1	1	1	1	1	1	1	1	1	1	1	0	0	0	0	0	0	1	0	0
GCF_000388335.1_08.A.05	NO	1	1	1	2	1	1	1	1	1	1	1	1	1	1	0	1	1	1	1	1	1	1	1	1	1	1	1	1	1	1	1	1	1	1	1	1	1	1	1	0	0	0	0	0	0	1	0	0
GCF_000388355.1_09.F.08	NO	1	1	1	2	1	1	1	1	1	1	1	1	1	1	0	1	1	1	1	1	1	1	1	1	1	1	1	1	1	1	1	1	1	1	1	1	1	1	1	0	0	0	0	0	0	1	0	0
GCF_000388375.1_10.A.05	NO	1	1	1	2	1	1	1	1	1	1	1	1	1	1	0	1	1	1	1	1	1	1	1	1	1	1	1	1	1	1	1	1	1	1	1	1	1	1	1	0	0	0	0	0	0	1	0	0
GCF_000388395.1_11.A.05	NO	1	1	1	2	1	1	1	1	1	1	1	1	1	1	0	1	1	1	1	1	1	1	1	1	1	1	1	1	1	1	1	1	1	1	1	1	1	1	1	0	0	0	0	0	0	1	0	0
GCF_000388415.1_12.A.06	NO	1	1	1	2	1	1	1	1	1	1	1	1	1	1	0	1	1	1	1	1	1	1	1	1	1	1	1	1	1	1	1	1	1	1	1	1	1	1	1	0	0	0	0	0	0	1	0	0
GCF_000388435.1_13.E.05	NO	1	1	1	2	1	1	1	1	1	1	1	1	1	1	0	1	1	1	1	1	1	1	1	1	1	1	1	1	1	1	1	1	1	1	1	1	1	1	1	0	0	0	0	0	0	1	0	0
GCF_000388455.1_14.E.05	NO	1	1	1	2	1	1	1	1	1	1	1	1	1	1	0	1	1	1	1	1	1	1	1	1	1	1	1	1	1	1	1	1	1	1	1	1	1	1	1	0	0	0	0	0	0	1	0	0
GCF_000388475.1_15.H.03	NO	1	1	1	2	1	1	1	1	1	1	1	1	1	1	0	1	1	1	1	1	1	1	1	1	1	1	1	1	1	1	1	1	1	1	1	1	1	1	1	0	0	0	0	0	0	1	0	0
GCF_000388495.1_17.H.06	NO	1	1	1	2	1	1	1	1	1	1	1	1	1	1	0	1	1	1	1	1	1	1	1	1	1	1	1	1	1	1	1	1	1	1	1	1	1	1	1	0	0	0	0	0	0	1	0	0
GCF_000388515.1_18.H.07	NO	1	1	1	2	1	1	1	1	1	1	1	1	1	1	0	1	1	1	1	1	1	1	1	1	1	1	1	1	1	1	1	1	1	1	1	1	1	1	1	0	0	0	0	0	0	1	0	0
GCF_000388535.1_19.F.03	NO	1	1	1	2	1	1	1	1	1	1	1	1	1	1	0	1	1	1	1	1	1	1	1	1	1	1	1	1	1	1	1	1	1	1	1	1	1	1	1	0	0	0	0	0	0	1	0	0
GCF_000388555.1_20.H.06	NO	1	1	1	2	1	1	1	1	1	1	1	1	1	1	0	1	1	1	1	1	1	1	1	1	1	1	1	1	1	1	1	1	1	1	1	1	1	1	1	0	0	0	0	0	0	1	0	0
GCF_000388575.1_21.H.10	NO	1	1	1	2	1	1	1	1	1	1	1	1	1	1	0	1	1	1	1	1	1	1	1	1	1	1	1	1	1	1	1	1	1	1	1	1	1	1	1	0	0	0	0	0	0	1	0	0
GCF_000388595.1_22.H.04	NO	1	1	1	2	1	1	1	1	1	1	1	1	1	1	0	1	1	1	1	1	1	1	1	1	1	1	1	1	1	1	1	1	1	1	1	1	1	1	1	0	0	0	0	0	0	1	0	0
GCF_000388615.1_23.F.01	NO	1	1	1	2	1	1	1	1	1	1	1	1	1	1	0	1	1	1	1	1	1	1	1	1	1	1	1	1	1	1	1	1	1	1	1	1	1	1	1	0	0	0	0	0	0	1	0	0
GCF_000388635.1_24.H.04	NO	1	1	1	2	1	1	1	1	1	1	1	1	1	1	0	1	1	1	1	1	1	1	1	1	1	1	1	1	1	1	1	1	1	1	1	1	1	1	1	0	0	0	0	0	0	1	0	0
GCF_000388655.1_26.F.98	NO	1	1	1	2	1	1	1	1	1	1	1	1	1	1	0	1	1	1	1	1	1	1	1	0	1	1	1	1	1	1	1	1	1	1	1	1	1	1	1	0	0	0	0	0	0	1	0	0
GCF_000388675.1_27.O.98	NO	1	1	1	2	1	1	1	1	1	1	1	1	1	1	0	1	1	1	1	1	1	1	1	1	1	1	1	1	1	1	1	1	1	1	1	1	1	1	1	0	0	0	0	0	0	1	0	0
GCF_000388695.1_28.O.08	NO	1	1	1	2	1	1	1	1	1	1	1	1	1	1	0	1	1	1	1	1	1	1	1	1	1	1	1	1	1	1	1	1	1	1	1	1	1	1	1	0	0	0	0	0	0	1	0	0
GCF_000388715.1_29.O.08	NO	1	1	1	2	1	1	1	1	1	1	1	1	1	1	0	1	1	1	0	1	1	1	1	1	1	1	1	1	1	1	1	1	1	1	1	1	1	1	1	0	0	0	0	0	0	1	0	0
GCF_000388735.1_30.H.04	NO	1	1	1	2	1	1	1	1	1	1	1	1	1	1	0	1	1	1	1	1	1	1	1	1	1	1	1	1	1	1	1	1	1	1	1	1	1	1	1	0	0	0	0	0	0	1	0	0
GCF_000388755.1_31.H.09	NO	1	1	1	2	1	1	1	1	1	1	1	1	1	1	0	1	1	1	1	1	1	1	1	1	1	1	1	1	1	1	1	1	1	1	1	1	1	1	1	0	0	0	0	0	0	1	0	0
GCF_000388775.1_32.A.00	NO	1	1	1	2	1	1	1	1	1	1	1	1	1	1	0	1	1	1	1	1	1	1	1	1	1	1	1	1	1	1	1	1	1	1	1	1	1	1	1	0	0	0	0	0	0	1	0	0
GCF_000388795.1_33.A.05	NO	1	1	1	2	1	1	1	1	1	1	1	1	1	1	0	1	1	1	1	1	1	1	1	1	1	1	1	1	1	1	1	1	1	1	1	1	1	1	1	0	0	0	0	0	0	1	0	0
GCF_000388815.1_34.H.09	NO	1	1	1	2	1	1	1	1	1	1	1	1	1	1	0	1	1	1	1	1	1	1	1	1	1	1	1	1	1	1	1	1	1	1	1	1	1	1	1	0	0	0	0	0	0	1	0	0
GCF_000388835.1_35.H.08	NO	1	1	1	2	1	1	1	1	1	1	1	1	1	1	0	1	1	1	1	1	1	1	1	1	1	1	1	1	1	1	1	1	1	1	1	1	1	1	1	0	0	0	0	0	0	1	0	0
GCF_000388855.1_36.H.00	NO	1	1	1	2	1	1	1	1	1	1	1	1	1	1	0	1	1	1	1	1	1	1	1	1	1	1	1	1	1	1	1	1	1	1	1	1	1	1	1	0	0	0	0	0	0	1	0	0
GCF_000388875.1_37.F.02	NO	1	1	1	2	1	1	1	1	1	1	1	1	1	1	0	1	1	1	1	1	1	1	1	1	1	1	1	1	1	1	1	1	1	1	1	1	1	1	1	0	0	0	0	0	0	1	0	0
GCF_000388895.1_38.O.03	NO	1	1	1	2	1	1	1	1	1	1	1	1	1	1	0	1	1	1	1	1	1	1	1	1	1	1	1	1	1	1	1	1	1	1	1	1	1	1	1	0	0	0	0	0	0	1	0	0
GCF_000388915.1_39.O.03	NO	1	1	0	2	1	1	1	1	1	1	1	1	1	1	0	1	1	1	1	1	1	1	1	1	1	1	1	1	1	1	1	1	1	1	1	1	1	1	1	0	0	0	0	0	0	1	0	0
GCF_000388935.1_41.E.09	NO	1	1	1	2	1	1	1	1	1	1	1	1	1	1	0	1	1	1	1	1	1	1	1	1	1	1	1	1	1	1	1	1	1	1	1	1	1	1	1	0	0	0	0	0	0	1	0	0
GCF_000388955.1_40.E.08	NO	1	1	1	2	1	1	1	1	1	1	1	1	1	1	0	1	1	1	1	1	1	1	1	1	1	1	1	1	1	1	1	1	1	1	1	1	1	1	1	0	0	0	0	0	0	1	0	0
GCF_000388975.1_42.E.09	NO	1	1	1	2	1	1	1	1	1	1	1	1	1	1	0	1	1	1	1	1	1	1	1	1	1	1	1	1	1	1	1	1	1	1	1	1	1	1	1	0	0	0	0	0	0	1	0	0
GCF_000388995.1_43.E.09	NO	1	1	1	2	1	1	1	1	1	1	1	1	1	1	0	1	1	1	1	1	1	1	1	1	1	1	1	1	1	1	1	1	1	1	1	1	1	1	1	0	0	0	0	0	0	1	0	0
GCF_000389015.1_44.E.09	NO	1	1	1	2	1	1	1	1	1	1	1	1	1	1	0	1	1	1	0	1	1	1	1	1	1	1	1	1	1	1	1	1	1	1	1	1	1	1	1	0	0	0	0	0	0	1	0	0
GCF_000389035.1_45.E.09	NO	1	1	1	2	1	1	1	1	1	1	1	1	1	1	0	1	1	1	1	1	1	1	1	1	1	1	1	1	1	1	1	1	1	1	1	1	1	1	1	0	0	0	0	0	0	1	0	0
GCF_000389055.1_46.E.09	NO	1	1	1	2	1	1	1	1	1	1	1	1	1	1	0	1	1	1	1	1	1	1	1	1	1	1	1	1	1	1	1	1	1	1	1	1	1	1	1	0	0	0	0	0	0	1	0	0
GCF_000389075.1_48.E.08	NO	1	1	1	2	1	1	1	1	1	1	1	1	1	1	0	1	1	1	1	1	1	1	1	1	1	1	1	1	1	1	1	1	1	1	1	1	1	1	1	0	0	0	0	0	0	1	0	0
GCF_000389095.1_49.E.09	NO	1	1	1	2	1	1	1	1	1	1	1	1	1	1	0	1	1	1	1	1	1	1	1	1	1	1	1	1	1	1	1	1	1	1	1	1	1	1	1	0	0	0	0	0	0	1	0	0
GCF_000389115.1_50.E.08	NO	1	1	1	2	1	1	1	1	1	1	1	1	1	1	0	1	1	1	0	1	1	1	1	1	1	1	1	1	1	1	1	1	1	1	1	1	1	1	1	0	0	0	0	0	0	1	0	0
GCF_000389135.1_51.E.09	NO	1	1	1	2	1	1	1	1	1	1	1	1	1	1	0	1	1	1	1	1	1	1	1	1	1	1	1	1	1	1	1	1	1	1	1	1	1	1	1	0	0	0	0	0	0	1	0	0
GCF_000389155.1_52.F.08	NO	1	1	1	2	1	1	1	1	1	1	1	1	1	1	0	1	1	1	1	1	1	1	1	1	1	1	1	1	1	1	1	1	1	1	1	1	1	1	1	0	0	0	0	0	0	1	0	0
GCF_000389175.1_53.F.08	NO	1	1	1	2	1	1	1	1	1	1	1	1	1	1	0	1	1	1	1	1	1	1	1	1	1	1	1	1	1	1	1	1	1	1	1	1	1	1	1	0	0	0	0	0	0	1	0	0
GCF_000389195.1_54.O.08	NO	1	1	1	2	1	1	1	1	1	1	1	1	1	1	0	1	1	1	1	1	1	1	1	1	1	1	1	1	1	1	1	1	1	1	1	1	1	1	1	0	0	0	0	0	0	1	0	0
GCF_000389215.1_55.U.08	NO	1	1	1	2	1	1	1	1	1	1	1	1	1	1	0	1	1	1	1	1	1	1	1	1	1	1	1	1	1	1	1	1	1	1	1	1	1	1	1	0	0	0	0	0	0	1	0	0
GCF_000389235.1_56.O.08	NO	1	1	1	2	1	1	1	1	1	1	1	1	1	1	0	1	1	1	1	1	1	1	1	1	1	1	1	1	1	1	1	1	1	1	1	1	1	1	1	0	0	0	0	0	0	1	0	0
GCF_000389255.1_57.A.08	NO	1	1	1	2	1	1	1	1	1	1	1	1	1	1	0	1	1	1	1	1	1	1	1	1	1	0	1	1	1	1	1	1	1	0	1	1	1	1	1	0	0	0	0	0	0	1	0	0
GCF_000389275.1_58.E.08	NO	1	1	1	2	1	1	1	1	1	1	1	1	1	1	0	1	1	1	1	1	1	1	1	1	1	1	1	1	1	1	1	1	1	1	1	1	1	1	1	0	0	0	0	0	0	1	0	0
GCF_000389295.1_59.F.08	NO	1	1	1	2	1	1	1	1	1	1	1	1	1	1	0	1	1	1	1	1	1	1	1	1	1	1	1	1	1	1	1	1	1	1	1	1	1	1	1	0	0	0	0	0	0	1	0	0
GCF_000389315.1_60.O.08	NO	1	1	1	2	1	0	1	1	1	1	1	1	1	1	0	1	1	1	1	1	1	1	1	0	1	1	1	1	1	1	1	1	1	1	1	1	1	1	1	0	0	0	0	0	0	1	0	0
GCF_000389335.1_61.O.08	NO	1	1	1	2	1	1	1	1	1	1	1	1	1	1	0	1	1	1	1	1	1	1	1	0	1	1	1	1	1	1	1	1	1	1	1	1	1	1	1	0	0	0	0	0	0	1	0	0
GCF_000389355.1_62.H.72	NO	1	1	1	2	1	1	1	1	1	1	1	1	1	1	0	1	1	1	1	1	1	1	1	1	1	1	1	1	1	1	1	1	1	1	1	1	1	1	1	0	0	0	0	0	0	1	0	0
GCF_000389375.1_63.H.87	NO	1	1	1	2	1	1	1	1	1	1	1	1	1	1	0	1	1	1	1	1	1	1	1	1	1	1	1	1	1	1	1	1	1	1	1	1	1	1	1	0	0	0	0	0	0	1	0	0
GCF_000389395.1_64.H.00	NO	1	1	1	2	1	1	1	1	1	1	1	0	1	1	0	1	1	1	1	1	1	1	1	1	1	1	1	1	1	1	1	1	1	1	1	1	1	1	1	0	0	0	0	0	0	1	0	0
GCF_000389415.1_65.H.72	NO	1	1	1	2	1	1	1	1	1	1	1	1	1	1	0	1	1	1	1	1	1	1	1	1	1	1	1	1	1	1	1	1	1	1	1	1	1	1	1	0	0	0	0	0	0	1	0	0
GCF_000389435.1_66.F.99	NO	1	1	1	2	1	1	1	1	0	1	1	1	1	1	0	1	1	1	1	1	1	1	1	1	1	1	1	1	1	1	1	1	1	1	1	1	1	1	1	0	0	0	0	0	0	1	0	0
GCF_000389455.1_67.H.09	NO	1	1	1	2	1	1	1	1	1	1	1	1	1	1	0	1	1	1	1	1	1	1	1	1	1	1	1	1	1	1	1	1	1	1	1	1	1	1	1	0	0	0	0	0	0	1	0	0
GCF_000389475.1_68.U.05	NO	1	1	1	2	1	1	1	1	1	1	1	1	1	1	0	1	1	1	1	1	1	1	1	1	1	1	1	1	1	0	1	1	1	1	1	1	1	1	1	0	0	0	0	0	0	1	0	0
GCF_000389495.1_69.H.06	NO	1	1	1	2	1	1	1	1	1	1	1	1	1	1	0	1	1	1	1	1	1	1	1	1	1	1	1	1	1	1	1	1	1	1	1	1	1	1	1	0	0	0	0	0	0	1	0	0
GCF_000389515.1_70.E.05	NO	1	1	1	2	1	1	1	1	1	1	1	1	1	1	0	1	1	1	1	1	1	1	1	1	1	1	1	1	1	1	1	1	1	1	1	1	1	1	1	0	0	0	0	0	0	1	0	0
GCF_000389535.1_71.E.05	NO	1	1	1	2	1	1	1	1	1	1	1	1	1	1	0	1	1	1	1	1	1	1	1	1	1	1	1	1	1	1	1	1	1	1	1	1	1	1	1	0	0	0	0	0	0	1	0	0
GCF_000389555.1_72.A.52	NO	1	1	1	2	1	1	1	1	1	1	1	1	1	1	0	1	1	1	1	1	1	1	1	1	1	1	1	1	1	1	1	1	1	1	1	1	1	1	1	0	0	0	0	0	0	1	0	0
GCF_000389575.1_73.H.09	NO	1	1	1	2	1	1	1	1	1	1	1	1	1	1	0	1	1	1	1	1	1	1	1	1	1	1	1	1	1	1	1	1	1	1	1	1	1	1	1	0	0	0	0	0	0	1	0	0
GCF_000411795.1_ASM41179v1	NO	1	0	0	0	1	1	1	1	1	1	1	1	0	1	0	1	1	1	1	1	1	1	1	1	1	1	1	1	1	1	0	1	1	0	0	1	1	1	1	0	0	0	0	0	0	1	0	0
GCF_000411815.1_ASM41181v1	NO	1	0	0	0	1	1	1	1	1	1	1	1	0	1	0	1	1	1	1	1	1	1	1	1	1	1	1	1	1	1	0	1	1	0	0	1	1	0	1	0	0	0	0	0	0	1	0	0
GCF_000411835.1_ASM41183v1	NO	1	0	0	0	1	1	1	1	1	1	1	1	0	1	0	1	1	1	1	1	1	1	1	1	1	1	1	1	1	1	0	1	1	0	1	1	1	1	1	0	0	0	0	0	0	1	0	0
GCF_000411855.1_ASM41185v1	NO	1	0	0	0	1	1	1	1	1	1	1	1	0	1	0	1	1	1	1	1	1	1	1	1	1	1	1	1	1	1	0	1	1	0	0	1	1	1	1	0	0	0	0	0	0	1	0	0
GCF_000411875.1_ASM41187v1	NO	1	0	0	0	1	1	1	1	1	1	1	1	0	1	0	1	1	1	1	1	0	1	1	1	1	1	1	1	1	1	0	1	1	0	0	1	1	1	1	0	0	0	0	0	0	1	0	0
GCF_000412795.1_08-1125_Ver1	NO	1	1	1	1	1	1	1	1	1	1	1	1	1	1	2	1	1	1	1	1	1	1	1	1	1	1	1	1	1	1	1	1	1	1	1	1	1	1	1	0	0	0	0	0	0	0	0	0
GCF_000412815.1_2009K-0951_Ver1	NO	1	1	1	1	1	1	1	1	1	1	1	1	1	1	2	1	1	1	1	1	1	1	1	1	1	1	1	1	1	1	1	1	0	1	1	1	1	1	1	0	0	0	0	0	0	0	0	0
GCF_000412835.1_06-0538_Ver1	NO	1	1	1	2	1	1	1	1	1	1	1	1	1	1	0	1	1	1	1	1	1	1	1	1	1	1	1	1	1	1	1	1	1	1	1	1	1	1	1	0	0	0	0	0	0	1	0	0
GCF_000412855.1_2010K-2244_Ver1	NO	1	1	1	2	1	1	1	1	1	1	1	1	1	1	0	1	1	1	1	1	1	1	1	1	1	1	1	1	1	1	1	1	1	1	1	1	1	1	1	0	0	0	0	0	0	1	0	0
GCF_000412875.1_06-0532Ver1	NO	1	1	1	2	1	1	1	1	1	1	1	1	1	1	0	1	1	1	1	1	1	1	1	1	1	1	1	1	1	1	1	1	1	1	1	1	1	1	1	0	0	0	0	0	0	1	0	0
GCF_000412895.1_07-0873_Ver1	NO	1	1	1	2	1	1	1	1	1	1	1	1	1	1	0	1	1	1	1	1	1	1	1	1	1	1	1	1	1	1	1	1	1	1	1	1	1	1	1	0	0	0	0	0	0	1	0	0
GCF_000412915.1_2012K-0266_Ver1	NO	1	1	1	1	1	1	1	0	1	1	1	1	1	1	0	1	1	1	0	1	1	1	1	1	1	1	1	1	1	1	1	1	1	1	1	1	1	1	1	0	0	0	0	0	0	2	0	0
GCF_000412935.1_2012K-0273_Ver1	NO	1	1	1	1	1	1	1	1	1	1	1	1	1	1	0	1	1	1	1	1	1	1	1	1	1	1	1	1	1	1	1	1	1	1	1	1	1	1	1	0	0	0	0	0	0	1	0	0
GCF_000414745.2_ASM41474v2	NO	1	1	1	1	1	1	1	0	1	1	1	1	1	1	0	1	1	1	1	1	1	1	1	1	1	1	1	1	1	1	1	1	1	1	1	1	1	1	1	0	0	0	0	0	0	1	0	0
GCF_000414765.2_ASM41476v2	NO	1	1	1	2	1	1	1	0	1	1	1	1	1	1	0	1	1	1	1	1	1	1	1	1	1	1	1	1	1	1	1	1	1	1	1	1	1	1	1	0	0	0	0	0	0	1	0	0
GCF_000414785.2_ASM41478v2	NO	1	1	1	2	1	1	1	0	1	1	1	1	1	1	0	1	1	1	1	1	1	1	1	1	1	1	1	1	1	1	1	1	1	1	1	1	1	1	1	0	0	0	0	0	0	1	0	0
GCF_000414805.2_ASM41480v2	NO	1	1	1	2	1	1	1	0	1	1	1	1	1	1	0	1	1	1	1	1	1	1	1	1	1	1	1	1	1	1	1	1	1	1	1	1	1	1	1	0	0	0	0	0	0	1	0	0
GCF_000414825.2_ASM41482v2	NO	1	1	1	2	1	1	1	0	1	1	1	1	1	1	0	1	1	1	1	1	1	1	1	1	1	1	1	1	1	1	1	1	1	1	1	1	1	1	1	0	0	0	0	0	0	1	0	0
GCF_000414845.2_ASM41484v2	NO	1	1	1	2	1	1	1	0	1	1	1	1	1	1	0	1	1	1	1	1	1	1	1	1	1	1	1	1	1	1	1	1	1	1	1	1	1	1	1	0	0	0	0	0	0	1	0	0
GCF_000414865.2_ASM41486v2	NO	1	1	1	2	1	1	1	0	1	1	1	1	1	1	0	1	1	1	1	1	1	1	1	1	1	1	1	1	1	1	1	1	1	1	1	1	1	1	1	0	0	0	0	0	0	1	0	0
GCF_000414885.2_ASM41488v2	NO	1	1	1	2	1	1	1	0	1	1	1	1	1	1	0	1	1	1	1	1	1	1	1	1	1	1	1	1	1	1	1	1	1	1	1	1	1	1	1	0	0	0	0	0	0	1	0	0
GCF_000414905.2_ASM41490v2	NO	1	1	1	2	1	1	1	0	1	1	1	1	1	1	0	1	1	1	1	1	1	1	1	1	1	1	1	1	1	1	1	1	1	1	1	1	1	1	1	0	0	0	0	0	0	1	0	0
GCF_000414925.2_ASM41492v2	NO	1	1	1	2	1	1	1	0	1	1	1	1	1	1	0	1	1	1	1	1	1	1	1	1	1	1	1	1	1	1	1	1	1	1	1	1	1	1	1	0	0	0	0	0	0	1	0	0
GCF_000416565.1_Salmonella_enterica_subsp._salamae_strain_DMA-1	NO	1	1	1	2	1	1	1	1	1	1	1	1	1	1	0	1	1	1	1	1	1	1	1	1	1	1	1	1	1	1	1	1	1	1	1	1	1	1	1	0	0	0	0	0	0	1	0	0
GCF_000430085.2_ASM43008v2	NO	1	1	1	2	1	1	1	1	1	1	1	1	1	1	0	1	1	1	1	1	1	1	1	1	1	1	1	1	1	1	1	1	1	1	1	1	1	1	1	0	0	0	1	0	0	1	0	0
GCF_000430105.1_ASM43010v1	NO	1	1	1	2	1	1	1	1	1	1	1	1	1	1	0	1	1	1	1	1	1	1	1	1	1	1	1	1	1	1	1	1	1	1	1	1	1	1	1	2	0	0	0	0	0	1	0	0
GCF_000430125.1_ASM43012v1	NO	1	1	1	1	1	1	1	1	1	1	1	1	1	1	0	1	1	1	1	1	1	1	1	1	1	1	1	1	1	1	1	1	1	1	1	1	1	1	1	0	0	0	0	0	0	1	0	0
GCF_000430145.2_ASM43014v3	NO	2	2	2	2	1	1	1	1	1	1	1	1	1	1	2	2	1	1	1	1	1	1	1	1	1	1	1	1	1	1	1	1	1	1	1	1	1	1	1	0	0	0	0	0	0	0	0	0
GCF_000430165.1_ASM43016v1	NO	2	2	2	2	1	1	1	1	1	1	1	1	1	1	1	1	1	1	1	1	1	1	1	1	1	1	1	1	1	1	1	1	1	1	1	1	1	1	1	0	0	0	0	0	0	0	0	0
GCF_000430975.2_ASM43097v2	NO	1	1	1	2	1	1	1	1	1	1	1	1	1	1	2	1	1	1	1	1	1	1	1	1	1	1	1	1	1	1	1	1	1	1	1	1	1	1	1	0	0	0	0	0	0	0	0	0
GCF_000439415.1_ASM43941v1	NO	1	1	1	2	1	1	1	1	1	1	1	1	1	1	0	1	1	1	1	1	1	1	1	1	1	1	1	1	1	1	1	1	1	1	1	1	1	1	1	0	0	0	0	0	0	1	0	0
GCF_000442415.1_ASM44241v1	NO	1	1	1	2	1	1	1	0	1	1	1	1	1	1	0	1	1	1	1	1	1	1	1	1	1	1	1	1	1	1	1	1	1	1	1	1	1	1	1	0	0	0	0	0	0	2	0	0
GCF_000444835.2_ASM44483v2	NO	2	2	2	2	1	1	1	1	1	1	1	1	1	1	2	2	1	1	1	1	1	1	1	1	1	1	1	1	1	1	1	1	1	1	1	1	1	1	1	0	0	0	0	0	0	0	0	0
GCF_000462995.1_ASM46299v1	NO	1	1	1	1	1	1	1	0	1	1	1	1	1	1	0	1	1	1	1	1	1	1	1	0	1	1	0	1	1	1	1	1	1	1	1	1	1	1	1	0	0	0	0	0	0	1	0	0
GCF_000465195.1_ST1489_for_the_version_1_of_Salmonella_enterica_subsp._enterica_serovar_Typhimurium_ST1489	NO	2	2	2	2	1	1	1	1	1	1	1	1	1	1	2	2	1	1	1	1	1	1	1	1	1	1	1	1	1	1	1	1	1	1	1	1	1	1	1	0	0	0	0	0	0	0	0	0
GCF_000468255.1_ST4848_v1	NO	2	2	2	2	1	1	1	1	1	1	1	1	1	1	2	2	1	1	1	1	1	1	1	1	1	1	1	1	1	1	1	1	1	1	1	1	1	1	1	2	0	0	0	0	0	0	0	0
GCF_000473275.1_ASM47327v1	NO	1	1	1	2	1	1	1	1	1	1	1	1	1	1	0	1	1	1	1	1	1	1	1	1	1	1	1	1	1	1	1	1	1	1	1	1	1	1	1	0	0	0	0	0	0	1	0	0
GCF_000474295.1_CFSAN001164_01.0	NO	1	1	1	2	1	1	1	1	1	1	1	1	1	1	0	1	1	1	1	1	1	1	1	1	1	1	1	1	1	1	1	1	1	1	1	1	1	1	1	0	0	0	0	0	0	1	0	0
GCF_000474315.1_CFSAN001165_01.0	NO	1	1	1	2	1	1	1	1	1	1	1	1	1	1	0	1	1	1	1	1	1	1	1	1	1	1	1	1	1	1	1	1	1	1	1	0	1	1	1	0	0	0	0	0	0	1	0	0
GCF_000474335.1_CFSAN001183_01.0	NO	2	2	2	2	1	1	1	1	1	1	1	1	1	1	1	2	1	1	1	1	1	1	1	1	1	1	1	1	1	1	1	1	0	1	1	1	1	1	1	0	0	0	0	0	0	0	0	0
GCF_000474355.1_CFSAN001186_01.0	NO	2	2	2	2	1	1	1	1	1	1	1	1	1	1	1	2	1	1	1	1	1	1	1	1	1	1	1	1	1	1	1	1	1	1	1	1	1	1	1	0	0	0	0	0	0	0	0	0
GCF_000474375.1_CFSAN001193_01.0	NO	2	1	1	2	1	1	1	1	1	1	1	1	1	1	0	1	1	1	1	1	1	1	1	1	1	1	1	1	1	1	1	1	1	1	1	1	1	1	1	0	0	0	0	0	0	1	0	0
GCF_000474395.1_CFSAN001199_01.0	NO	1	2	2	2	1	1	1	1	1	1	1	1	1	1	2	2	1	1	1	1	1	1	1	1	1	1	1	1	1	1	1	1	1	1	1	1	1	1	1	2	0	0	0	0	0	0	0	0
GCF_000474415.1_CFSAN001162_01.0	NO	1	1	1	2	1	1	1	1	1	1	1	1	1	1	0	1	1	1	1	1	1	1	1	1	1	1	1	1	1	1	1	1	1	1	1	1	1	1	1	0	0	0	0	0	0	1	0	0
GCF_000474435.1_CFSAN001163_01.0	NO	1	1	1	2	1	1	1	1	1	1	1	1	1	1	0	1	1	1	1	1	1	1	1	1	1	1	1	1	1	1	1	1	1	1	1	1	0	1	1	0	0	0	0	0	0	1	0	0
GCF_000474455.1_CFSAN001166_01.0	NO	1	1	1	2	1	1	1	1	1	1	1	1	1	1	0	1	1	1	1	1	1	1	1	1	1	1	1	1	1	1	1	1	1	1	1	1	1	1	1	0	0	0	0	0	0	1	0	0
GCF_000474475.1_CFSAN001184_01.0	NO	2	2	2	2	1	1	1	1	1	1	1	1	1	1	1	2	1	1	1	1	1	1	1	1	1	1	1	1	1	1	1	1	1	1	1	1	1	1	1	0	0	0	0	0	0	0	0	0
GCF_000474495.1_CFSAN001187_01.0	NO	2	2	2	2	1	1	1	1	1	1	1	1	1	1	1	2	1	1	1	1	1	1	1	1	1	1	1	1	1	1	1	1	1	1	1	1	1	1	1	0	0	0	0	0	0	0	0	0
GCF_000474515.1_CFSAN001191_01.0	NO	2	1	1	2	1	1	1	1	1	1	1	1	1	1	0	1	1	1	1	1	1	1	1	1	1	1	1	1	1	1	1	1	1	1	1	1	1	1	1	0	0	0	0	0	0	1	0	0
GCF_000474535.1_CFSAN001192_01.0	NO	2	1	1	2	1	1	1	1	1	1	1	1	1	1	0	1	1	1	1	1	1	1	1	1	1	1	1	1	1	1	1	1	1	1	1	1	1	1	1	0	0	0	0	0	0	1	0	0
GCF_000474555.1_CFSAN001198_01.0	NO	1	2	2	2	1	1	1	1	1	1	1	1	1	1	2	2	1	1	1	1	1	1	1	1	1	1	1	1	1	1	1	1	1	1	1	1	1	1	1	2	0	0	0	0	0	0	0	0
GCF_000474575.1_CFSAN001200_01.0	NO	2	2	2	2	1	1	1	1	1	1	1	1	1	1	2	2	1	1	1	1	1	1	1	1	1	1	1	1	1	1	1	1	1	1	1	1	1	1	1	0	0	0	0	0	0	0	0	0
GCF_000483675.1_ASM48367v1	NO	1	1	1	2	0	1	1	0	1	1	1	1	1	1	0	1	1	1	1	1	1	1	1	1	1	1	1	1	1	1	1	1	1	1	1	0	1	1	1	0	0	0	0	0	0	2	0	0
GCF_000483715.2_ASM48371v2	NO	1	1	1	2	1	1	1	0	1	1	1	1	1	1	0	1	1	1	1	1	1	1	1	1	1	1	1	1	1	1	1	1	1	1	1	1	1	1	1	0	0	0	0	0	0	2	0	0
GCF_000483735.1_ASM48373v1	NO	1	1	1	2	1	1	1	0	1	1	1	1	1	1	0	1	1	1	1	1	1	1	1	1	1	1	1	1	1	1	1	1	1	1	1	0	1	1	1	0	0	0	0	0	0	2	0	0
GCF_000483775.1_ASM48377v1	NO	1	1	1	2	1	1	1	0	1	1	1	0	1	1	0	1	1	1	1	1	1	1	1	1	1	1	1	1	1	1	1	1	1	1	1	1	0	1	1	0	0	0	0	0	0	2	0	0
GCF_000483795.1_ASM48379v1	NO	1	1	1	2	1	1	1	1	1	1	1	1	1	1	0	1	1	1	1	0	1	1	1	1	1	1	1	1	1	1	1	1	1	1	1	1	0	1	1	0	0	0	0	0	0	1	0	0
GCF_000483815.1_ASM48381v1	NO	1	1	1	2	1	1	1	1	1	1	1	1	1	1	0	1	1	1	0	1	1	1	1	1	1	1	1	1	1	1	1	1	1	1	1	1	1	1	1	0	0	0	0	0	0	1	0	0
GCF_000483835.1_ASM48383v1	NO	1	1	1	2	1	1	1	0	1	1	1	1	1	0	0	1	1	1	1	1	1	1	1	1	1	1	1	1	1	1	1	1	1	1	1	1	1	1	1	0	0	0	0	0	0	2	0	0
GCF_000483855.1_ASM48385v1	NO	1	1	1	2	1	1	1	1	1	0	1	1	1	1	0	1	1	1	1	1	1	1	1	1	1	1	1	1	1	1	1	1	1	1	1	1	1	1	1	0	0	0	0	0	0	1	0	0
GCF_000483875.1_ASM48387v1	NO	1	1	1	2	1	1	1	1	1	1	1	1	1	1	0	1	1	1	1	1	1	1	1	1	1	1	1	1	1	1	1	1	1	1	1	1	1	1	1	0	0	0	0	0	0	1	0	0
GCF_000483895.1_ASM48389v1	NO	1	1	1	2	1	1	1	1	1	1	1	1	1	1	0	1	1	1	1	1	1	1	1	1	1	1	1	1	1	1	1	1	1	1	1	1	1	1	1	0	0	0	0	0	0	1	0	0
GCF_000483915.1_ASM48391v1	NO	1	1	1	2	0	1	1	1	1	1	1	1	1	1	0	1	1	1	0	0	1	1	1	1	1	1	1	1	1	1	1	1	1	1	1	1	1	0	1	0	0	0	0	0	0	1	0	0
GCF_000483935.1_CFSAN000506_01.0	NO	1	1	1	2	1	1	1	1	1	1	1	1	1	1	0	1	1	1	1	1	1	1	1	1	1	1	1	1	1	1	1	1	1	1	1	1	1	1	1	0	0	0	0	0	0	1	0	0
GCF_000483955.1_ASM48395v1	NO	1	1	1	2	1	1	1	0	1	1	1	1	1	1	0	1	1	1	1	1	1	1	1	1	1	1	1	1	1	1	1	1	1	1	1	1	1	1	1	0	0	0	0	0	0	2	0	0
GCF_000483995.1_ASM48399v1	NO	1	1	1	2	1	1	1	1	1	1	1	1	1	1	0	1	1	1	1	1	1	1	1	1	1	1	1	1	1	1	1	1	1	1	1	1	1	1	1	0	0	0	0	0	0	1	0	0
GCF_000484015.1_ASM48401v1	NO	1	1	1	2	1	0	1	1	1	1	1	1	1	1	0	1	1	1	1	1	1	1	1	1	1	1	1	1	1	1	1	1	1	1	1	1	1	1	1	0	0	0	0	0	0	1	0	0
GCF_000484035.1_ASM48403v1	NO	1	1	1	2	1	1	1	1	1	1	1	1	1	1	0	1	1	1	1	1	1	1	1	1	1	1	1	1	1	1	1	1	1	1	1	1	0	1	1	0	0	0	0	0	0	1	0	0
GCF_000484055.1_ASM48405v1	NO	1	1	1	2	1	1	1	1	1	1	1	1	1	1	0	1	1	1	1	1	1	1	1	1	1	1	1	1	1	1	1	1	1	1	1	1	1	1	1	0	0	0	0	0	0	1	0	0
GCF_000484075.1_ASM48407v1	NO	1	1	1	2	1	1	1	1	1	1	1	1	1	1	0	1	1	1	1	1	1	1	1	1	1	1	1	1	1	1	1	1	1	1	1	1	1	1	1	0	0	0	0	0	0	1	0	0
GCF_000484095.1_ASM48409v1	NO	1	1	1	2	1	1	1	1	1	1	1	1	1	1	0	1	1	1	1	1	1	1	1	1	1	1	1	1	1	1	1	1	1	1	1	1	1	1	1	0	0	0	0	0	0	1	0	0
GCF_000484115.1_ASM48411v1	NO	1	1	1	2	1	1	1	1	1	1	1	1	1	1	0	1	1	1	1	1	1	1	1	1	1	1	1	1	1	1	1	1	1	1	1	1	0	1	1	0	0	0	0	0	0	1	0	0
GCF_000484135.1_ASM48413v1	NO	1	1	1	2	1	1	1	1	1	1	1	1	1	1	0	1	1	1	1	1	1	1	1	1	1	1	1	1	1	1	1	1	1	1	1	1	1	1	1	0	0	0	0	0	0	1	0	0
GCF_000484155.1_ASM48415v1	NO	1	1	1	2	1	1	1	1	1	1	1	1	1	1	0	1	1	1	1	1	1	1	1	1	1	1	1	1	1	1	1	1	1	1	1	1	1	1	1	0	0	0	0	0	0	1	0	0
GCF_000484175.1_ASM48417v1	NO	1	1	1	2	1	1	1	1	1	1	1	1	1	1	0	1	1	1	1	1	1	1	1	1	1	1	1	1	1	1	1	1	1	1	1	1	1	1	1	0	0	0	0	0	0	1	0	0
GCF_000484195.3_ASM48419v3	NO	1	1	1	2	1	1	1	1	1	1	1	1	1	1	0	1	1	1	1	1	1	1	1	1	1	1	1	1	1	1	1	1	1	1	1	1	1	1	1	0	0	0	0	0	0	1	0	0
GCF_000484215.1_ASM48421v1	NO	1	1	1	2	1	1	1	0	1	1	1	1	1	1	0	1	1	1	1	1	1	1	1	1	1	1	1	1	1	1	1	1	1	1	1	1	1	1	1	0	0	0	0	0	0	2	0	0
GCF_000484235.1_ASM48423v1	NO	1	1	1	2	1	1	1	1	1	1	1	0	1	1	0	1	1	1	1	1	1	1	1	1	1	1	1	1	1	1	1	1	1	1	1	0	1	1	1	0	0	0	0	0	0	1	0	0
GCF_000484255.1_ASM48425v1	NO	1	1	1	2	1	1	1	1	1	1	1	1	1	1	0	1	1	1	1	1	1	1	1	1	1	1	1	1	1	1	1	1	1	1	1	1	1	1	1	0	0	0	0	0	0	1	0	0
GCF_000484275.1_ASM48427v1	NO	1	1	1	2	1	1	1	1	1	1	1	0	1	1	0	1	1	1	0	1	1	1	1	1	1	1	1	1	1	1	1	1	1	1	1	1	0	1	1	0	0	0	0	0	0	1	0	0
GCF_000484295.1_ASM48429v1	NO	1	1	1	1	1	1	1	0	1	1	1	1	1	1	0	1	1	1	1	1	1	1	1	0	1	1	0	1	1	1	1	1	1	1	1	0	1	1	1	0	0	0	0	0	0	1	0	0
GCF_000484315.1_ASM48431v1	NO	1	1	1	2	1	0	1	1	1	1	1	1	1	1	0	1	1	1	1	1	1	1	1	1	1	1	1	1	1	1	1	1	1	1	1	1	1	1	1	0	0	0	0	0	0	1	0	0
GCF_000484335.1_ASM48433v1	NO	1	1	1	2	1	1	1	1	1	1	1	1	1	1	0	1	1	1	1	0	1	1	1	1	1	1	1	1	1	1	1	1	1	1	1	1	1	1	1	0	0	0	0	0	0	1	0	0
GCF_000484375.1_ASM48437v1	NO	1	1	1	2	0	1	1	1	1	1	1	1	1	1	0	1	1	1	1	1	1	1	1	1	1	1	1	1	1	1	1	1	1	1	1	1	1	1	1	0	0	0	0	0	0	1	0	0
GCF_000484395.1_ASM48439v1	NO	1	1	1	2	1	1	1	1	1	1	1	1	1	1	0	1	1	1	1	1	1	1	1	1	1	1	1	1	1	1	1	1	1	1	1	1	1	1	1	0	0	0	0	0	0	1	0	0
GCF_000484415.1_ASM48441v1	NO	1	1	1	2	1	1	1	1	1	1	1	1	1	1	0	1	1	1	1	1	1	1	1	1	1	1	1	1	1	1	1	1	1	1	1	1	1	1	1	0	0	0	0	0	0	1	0	0
GCF_000484435.1_ASM48443v1	NO	1	1	1	2	1	1	1	1	1	1	1	1	1	1	0	1	1	1	1	1	1	1	1	1	1	1	1	1	1	1	1	1	1	1	1	1	1	0	1	0	0	0	0	0	0	1	0	0
GCF_000484475.1_ASM48447v1	NO	1	1	1	2	1	1	1	0	1	1	1	1	1	1	0	1	1	1	1	1	1	1	1	1	1	1	1	1	1	1	1	1	1	1	1	1	1	1	1	0	0	0	0	0	0	2	0	0
GCF_000486045.2_ASM48604v2	NO	1	1	1	2	1	1	1	1	1	1	1	1	1	1	0	1	1	1	1	1	1	1	1	1	1	1	1	1	1	1	1	1	1	1	1	1	1	1	1	0	0	0	0	0	0	1	0	0
GCF_000486065.1_ASM48606v1	NO	1	1	1	2	1	1	1	1	1	0	1	1	1	1	0	1	1	1	1	0	1	1	1	1	1	1	1	1	1	1	1	1	1	1	1	1	1	1	1	0	0	0	0	0	0	1	0	0
GCF_000486085.1_ASM48608v1	NO	1	1	1	2	1	1	1	1	1	1	1	1	1	1	0	1	1	1	1	1	1	1	1	1	1	1	1	1	1	1	1	1	1	1	1	1	1	1	1	0	0	0	1	0	0	1	0	0
GCF_000486105.1_ASM48610v1	NO	1	2	2	2	1	1	1	1	1	1	1	1	1	1	1	2	1	1	1	1	1	1	1	1	1	1	1	1	1	1	1	1	1	1	1	1	1	1	1	0	0	0	0	0	0	0	0	0
[truncated: 140 more columns]

## Sheet: Acinetobacter baumannii
Table S3 The RGI prediction results of the antimicrobial resistance genes in the genomes
S3-4 The RGI prediction results of the antimicrobial resistance genes in the genomes of Acinetobacter baumannii
gene	PT R-M	adeN	ANT(2'')-Ia	aadA2	sul1	APH(3')-VIa	ADC-25	Acinetobacter baumannii AbaF	OXA-82	Acinetobacter baumannii AbaQ	adeC	adeB	adeA	adeR	adeS	ANT(3'')-IIc	Acinetobacter baumannii AmvA	adeI	adeJ	adeK	abeM	abeS	adeL	adeG	adeF	adeH	AAC(2')-Ia	AAC(3)-IIIa	AAC(3)-IIb	AAC(3)-IIc	AAC(3)-IId	AAC(3)-IIe	AAC(3)-IV	AAC(3)-Ia	AAC(3)-Id	AAC(6')-30/AAC(6')-Ib' fusion protein	AAC(6')-31	AAC(6')-33	AAC(6')-IIa	AAC(6')-IIc	AAC(6')-Iaa	AAC(6')-Iaf	AAC(6')-Ian	AAC(6')-Ib	AAC(6')-Ib'	AAC(6')-Ib-cr	AAC(6')-Ib10	AAC(6')-Ib4	AAC(6')-Ib7
GCA_001864735.1_ASM186473v1	YES	1	0	0	0	0	1	1	0	2	0	1	1	1	1	1	1	1	1	2	1	2	2	1	1	1	0	0	0	0	0	0	0	0	0	0	0	0	0	0	0	0	0	0	0	0	0	0	0
GCA_001007705.1_ASM100770v1	YES	1	0	0	0	0	0	1	0	1	0	1	1	1	1	1	1	1	1	2	1	2	2	1	1	1	0	0	0	0	0	0	0	0	0	0	0	0	0	0	0	0	0	0	0	0	0	0	0
GCA_000368185.1_Acin_baum_NIPH_146_V1	YES	1	0	0	0	0	0	1	0	1	0	1	1	1	1	1	1	1	1	2	1	2	2	1	1	1	0	0	0	0	0	0	0	0	0	0	0	0	0	0	0	0	0	0	0	0	0	0	0
GCA_001665055.1_ASM166505v1	NO	1	2	1	2	1	1	1	2	2	2	1	2	1	1	1	1	2	1	2	1	2	2	2	1	1	0	0	0	0	0	0	0	0	0	0	0	0	0	0	0	0	0	0	0	0	0	0	0
GCA_005786585.1_ASM578658v1	NO	1	0	0	0	0	0	2	0	2	2	2	2	1	1	1	1	2	1	2	1	2	2	2	1	1	0	0	0	0	0	0	0	0	0	0	0	0	0	0	0	0	0	0	0	0	0	0	0
GCA_003948895.1_ASM394889v1	NO	1	2	1	2	0	0	2	0	2	2	1	2	1	1	1	1	2	1	2	1	2	2	1	1	1	0	0	0	0	0	0	0	0	0	0	0	0	0	0	0	0	0	0	0	0	0	0	0
GCA_900495265.1_24276_2_216	NO	0	0	0	0	0	1	1	0	1	0	1	1	1	0	0	1	1	1	1	1	1	1	1	1	1	0	0	0	0	0	0	0	0	0	0	0	0	0	0	0	0	0	0	0	0	0	0	0
GCA_003006875.1_ASM300687v1	NO	1	0	0	0	0	0	2	0	2	2	2	2	1	1	1	1	2	1	2	1	2	2	2	1	1	0	0	0	0	0	0	0	0	0	0	0	0	0	0	0	0	0	0	0	0	0	0	0
GCA_001420405.1_ASM142040v1	NO	1	0	0	1	1	0	1	0	1	0	1	1	1	1	1	1	2	1	2	1	2	2	1	1	1	0	0	0	0	0	0	0	0	0	1	1	0	0	0	0	0	0	1	0	0	0	0	0
GCA_003954795.1_ASM395479v1	NO	1	0	0	0	0	0	2	0	2	2	2	2	1	1	1	1	2	1	2	1	2	2	2	1	1	0	0	0	0	0	0	0	0	0	0	0	0	0	0	0	0	0	0	0	0	0	0	0
GCA_002138375.1_ASM213837v1	NO	1	0	0	2	1	0	2	0	2	2	2	2	1	1	1	1	1	1	2	1	2	2	2	1	1	0	0	0	0	0	0	0	0	0	0	0	0	0	0	0	0	0	0	0	0	0	0	1
GCA_000966515.1_ASM96651v1	NO	1	0	0	2	0	0	2	0	1	2	2	1	1	1	1	1	2	1	2	1	2	2	2	1	1	0	0	0	0	0	0	0	0	0	0	0	0	0	0	0	0	0	0	0	0	0	0	1
GCA_006366635.1_ASM636663v1	NO	1	0	0	2	0	0	2	0	2	2	2	2	1	1	1	1	2	1	2	1	2	2	2	1	1	0	0	0	0	0	0	0	1	0	0	0	0	0	0	0	0	0	0	0	0	0	0	0
GCA_001664905.1_ASM166490v1	NO	1	0	0	2	0	1	1	2	2	2	1	2	1	1	1	1	2	1	2	1	2	2	2	1	1	0	0	0	0	0	0	0	1	0	0	0	0	0	0	0	0	0	0	0	0	0	0	0
GCA_003941735.1_ASM394173v1	NO	1	0	0	0	0	2	1	0	2	2	2	2	1	1	1	1	2	1	2	1	2	2	2	1	1	0	0	0	0	0	0	0	1	0	0	0	0	0	0	0	0	0	0	0	0	0	0	0
GCA_001535665.1_ASM153566v1	NO	1	0	0	2	0	0	1	0	2	2	2	2	1	1	1	1	2	1	1	1	2	2	1	1	1	0	0	0	0	0	0	0	1	0	0	0	0	0	0	0	0	0	0	0	0	0	0	0
GCA_000671635.1_ASM67163v1	NO	1	0	0	2	0	1	1	0	1	1	1	1	1	1	0	1	2	1	2	1	2	1	1	1	1	0	0	0	0	0	0	0	0	0	0	0	0	0	0	0	0	0	0	0	0	0	0	0
GCA_004799205.1_ASM479920v1	NO	1	0	0	2	0	0	2	0	2	2	2	2	1	1	1	1	2	1	2	1	2	2	2	1	1	0	0	0	0	0	0	0	1	0	0	0	0	0	0	0	0	0	0	0	0	0	0	0
GCA_000516235.1_gabuh6207_v01	NO	1	0	0	2	1	0	2	2	2	2	2	2	1	1	1	1	2	1	2	1	2	2	2	1	1	0	0	0	0	0	0	0	0	0	0	0	0	0	0	0	0	0	0	0	0	0	0	1
GCA_006492405.1_ASM649240v1	NO	1	0	0	0	0	0	2	0	1	1	1	1	1	1	1	1	2	1	2	1	2	1	2	1	1	0	0	0	0	0	0	0	0	0	0	0	0	0	0	0	0	0	0	0	0	0	0	0
GCA_006494065.1_ASM649406v1	NO	1	0	0	0	0	0	2	0	2	2	2	2	1	1	1	1	2	1	2	1	2	1	2	1	1	0	0	0	0	0	0	0	0	0	0	0	0	0	0	0	0	0	0	0	0	0	0	0
GCA_001907155.1_ASM190715v1	NO	1	0	0	2	1	0	1	0	2	1	1	1	2	1	1	2	2	1	2	1	2	1	2	2	1	0	0	0	0	0	0	0	1	0	0	0	0	0	0	0	0	0	0	0	0	0	0	0
GCA_000354075.1_ABNIH16_1	NO	1	0	0	0	0	0	2	0	1	2	2	2	1	0	1	1	2	1	2	1	2	2	2	1	1	0	0	0	0	0	0	0	1	0	0	0	0	0	0	0	1	0	0	0	0	0	0	0
GCA_001414885.1_ASM141488v1	NO	1	0	0	0	0	0	1	0	2	1	1	1	1	1	1	1	2	1	2	2	2	1	1	1	1	0	0	0	0	0	1	0	0	0	0	0	0	0	0	0	0	2	0	0	0	0	0	0
GCA_000809225.3_ASM80922v3	NO	1	0	0	1	1	0	2	0	2	2	2	2	1	1	1	1	2	1	2	1	2	2	2	1	1	0	0	0	0	0	0	0	0	0	0	0	0	0	0	0	0	0	0	0	0	0	0	1
GCA_000671555.1_ASM67155v1	NO	1	0	0	1	0	1	1	2	1	2	1	2	1	1	1	1	2	1	2	1	2	2	1	1	1	0	0	0	0	0	0	0	0	0	0	0	0	0	0	0	0	0	0	0	0	0	0	0
GCA_008931365.1_ASM893136v1	NO	1	0	0	2	0	0	1	0	1	0	1	1	1	1	1	1	1	1	2	1	2	2	1	1	1	0	0	0	0	2	0	0	0	0	0	0	0	0	0	0	0	0	0	0	0	0	0	0
GCA_007999765.1_ASM799976v1	NO	1	0	0	0	0	0	2	0	2	2	2	2	1	1	1	1	2	1	2	1	2	2	2	1	1	0	0	0	0	0	0	0	0	0	0	0	0	0	0	0	0	0	0	0	0	0	0	0
GCA_002138115.1_ASM213811v1	NO	1	0	0	2	1	0	2	0	2	2	2	2	1	1	1	1	2	1	2	1	2	2	2	1	1	0	0	0	0	0	0	0	0	0	0	0	0	0	0	0	0	0	0	0	0	0	0	1
GCA_001680265.1_ASM168026v1	NO	1	0	0	2	0	0	2	0	2	2	2	2	1	1	1	1	2	1	2	1	2	2	2	1	1	0	0	0	0	0	0	0	0	0	0	0	0	0	0	0	0	0	0	0	0	0	0	1
GCA_900494515.1_24276_2_154	NO	1	0	0	0	0	0	2	0	2	2	2	2	1	1	1	1	1	1	2	1	2	2	2	1	1	0	0	0	0	0	0	0	0	0	0	0	0	0	0	0	0	0	0	0	0	0	0	0
GCA_900495865.1_24276_2_273	NO	1	0	0	0	0	0	2	0	1	0	1	1	1	1	1	1	1	1	1	1	2	1	1	1	1	0	0	0	0	0	0	0	0	0	0	0	0	0	0	0	0	0	0	0	0	0	0	0
GCA_002016655.1_ASM201665v1	NO	1	0	0	2	1	0	1	0	1	2	2	2	1	1	1	1	2	1	2	1	2	2	1	1	1	0	0	0	0	0	0	0	0	0	0	0	0	0	0	0	0	0	0	0	0	0	0	0
GCA_000186565.1_ASM18656v1	NO	1	0	0	0	0	0	0	0	1	0	1	1	1	1	1	1	2	1	1	1	1	1	1	1	1	0	0	0	0	0	0	0	0	0	0	0	0	0	0	0	0	0	0	0	0	0	0	1
GCA_003939475.1_ASM393947v1	NO	1	0	0	0	1	2	1	0	2	1	2	2	1	1	1	1	2	1	2	1	2	2	2	1	1	0	0	0	0	0	0	0	1	0	0	0	0	0	0	0	0	0	0	0	0	0	0	0
GCA_001861585.1_ASM186158v1	NO	1	0	0	0	0	0	2	0	2	2	2	2	1	1	1	1	2	1	2	1	2	2	2	1	1	0	0	0	0	0	0	0	0	0	0	0	0	0	0	0	0	0	0	0	0	0	0	0
GCA_002082885.1_ASM208288v1	NO	1	0	0	2	0	0	2	0	2	2	2	2	1	1	1	1	2	1	2	1	2	2	2	1	1	0	0	0	0	0	0	0	0	0	0	0	0	0	0	0	0	0	0	0	0	0	0	1
GCA_003596235.1_ASM359623v1	NO	1	0	0	0	0	0	1	0	1	0	1	1	1	1	1	1	1	1	2	1	2	1	1	1	1	0	0	0	0	0	1	0	0	0	0	0	0	0	0	0	0	2	0	0	0	0	0	0
GCA_000582945.1_ASM58294v1	NO	1	0	0	0	0	1	1	2	2	2	1	2	1	1	1	1	2	1	2	1	2	1	2	1	1	0	0	0	0	0	0	0	0	0	0	0	0	0	0	0	0	0	0	0	0	0	0	0
GCA_002143335.1_ASM214333v1	NO	1	0	0	0	0	0	2	0	0	2	2	2	1	1	1	1	2	1	2	1	2	2	2	1	1	0	0	0	0	0	1	0	0	0	0	0	0	0	0	0	0	0	0	0	0	0	0	0
GCA_000297935.1_Acin_baum_Ab33333_V1	NO	1	0	0	0	0	0	2	0	1	0	1	1	1	1	1	1	2	1	2	1	1	2	1	1	1	0	0	0	0	0	0	0	0	0	0	0	0	0	0	0	0	0	0	0	0	0	0	0
GCA_000583315.1_ASM58331v1	NO	1	0	0	0	0	0	1	2	1	2	2	2	1	1	1	1	2	1	2	1	2	2	2	1	1	0	0	0	0	0	0	0	0	0	0	0	0	0	0	0	1	0	0	0	0	0	0	0
GCA_000189655.2_ASM18965v2	NO	1	0	0	2	0	0	2	0	2	2	2	2	1	1	1	1	2	1	2	1	2	2	2	1	1	0	0	0	0	0	0	0	0	0	0	0	0	0	0	0	0	0	0	0	0	0	0	1
GCA_000589295.1_ASM58929v1	NO	1	0	0	1	0	1	1	2	2	2	1	2	1	1	1	1	2	1	2	1	2	2	1	1	1	0	0	0	0	0	0	0	1	0	0	0	0	0	0	0	0	0	0	0	0	0	0	0
GCA_001669575.1_ASM166957v1	NO	1	2	1	2	1	1	1	2	2	2	1	2	1	1	1	1	2	1	2	1	2	2	2	1	1	0	0	0	0	0	0	0	0	0	0	0	0	0	0	0	0	0	0	0	0	0	0	0
GCA_003948575.1_ASM394857v1	NO	1	0	0	2	1	0	1	0	1	1	1	1	1	0	0	1	1	1	2	1	2	1	1	1	1	0	0	0	0	0	0	0	0	0	0	0	0	0	0	0	1	0	0	0	0	0	0	0
GCA_000600755.1_ASM60075v1	NO	1	0	0	2	0	1	1	0	1	1	1	1	1	1	0	1	2	1	2	1	2	1	1	1	1	0	0	0	0	0	0	0	0	0	0	0	0	0	0	0	0	0	0	0	0	0	0	0
GCA_000810465.3_ASM81046v3	NO	1	0	0	1	0	0	2	2	2	2	2	2	1	1	1	1	2	1	2	1	2	2	2	1	1	0	0	0	0	0	0	0	0	0	0	0	0	0	0	0	0	0	0	0	0	0	0	1
GCA_006367285.1_ASM636728v1	NO	1	0	0	0	0	0	2	0	2	2	2	2	1	1	1	1	2	1	2	1	2	2	2	1	1	0	0	0	0	0	0	0	0	0	0	0	0	0	0	0	0	0	0	0	0	0	0	0
GCA_000939535.2_ASM93953v2	NO	1	0	0	2	0	0	2	0	2	2	2	2	1	1	1	1	2	1	2	1	2	2	2	1	1	0	0	0	0	0	0	0	0	0	0	0	0	0	0	0	0	0	0	0	0	0	0	1
GCA_002760695.1_ASM276069v1	NO	1	1	0	0	0	1	1	0	2	0	1	1	2	1	1	1	2	1	2	1	1	2	1	1	1	0	0	0	0	0	0	0	0	0	0	0	0	0	0	0	0	0	0	0	0	0	0	0
GCA_001674325.1_ASM167432v1	NO	1	0	0	0	0	1	1	2	2	2	1	1	1	1	1	1	2	1	2	1	2	2	2	1	1	0	0	0	0	0	0	0	0	0	0	0	0	0	0	0	0	0	0	0	0	0	0	0
GCA_002137555.1_ASM213755v1	NO	1	0	0	0	1	0	2	2	0	2	2	2	1	1	1	1	2	1	2	1	2	2	2	1	1	0	0	0	0	0	1	0	0	0	0	0	0	0	0	0	0	0	0	0	0	0	0	0
GCA_000515515.1_gabuh10107_v01	NO	1	0	0	2	0	0	2	0	2	2	2	2	1	1	1	1	2	1	2	1	2	2	2	1	1	0	0	0	0	0	0	0	0	0	0	0	0	0	0	0	0	0	0	0	0	0	0	1
GCA_002332605.1_ASM233260v1	NO	1	0	0	0	0	0	1	0	1	0	0	0	0	0	1	1	2	1	2	1	2	1	2	1	1	0	0	0	0	0	0	0	0	0	0	0	0	0	0	0	0	0	0	0	0	0	0	0
GCA_000876055.1_ASM87605v1	NO	1	0	0	0	0	0	0	0	2	1	1	1	1	1	1	1	2	1	2	1	2	2	1	1	1	0	0	0	0	0	0	0	0	0	0	0	0	0	0	0	0	0	0	0	0	0	0	0
GCA_001863055.1_ASM186305v1	NO	1	0	0	0	0	0	2	0	2	2	2	2	1	1	1	1	2	1	2	1	2	2	2	1	1	0	0	0	0	0	0	0	0	0	0	0	0	0	0	0	0	0	0	0	0	0	0	0
GCA_000682575.1_ASM68257v1	NO	1	0	0	1	0	1	1	2	2	2	1	2	1	1	1	1	2	1	2	1	2	2	2	1	1	0	0	0	0	0	0	0	1	0	0	0	0	0	0	0	0	0	0	0	0	0	0	0
GCA_002082705.1_ASM208270v1	NO	1	0	0	2	0	0	2	0	2	2	2	2	1	1	1	1	2	1	2	1	2	2	2	1	1	0	0	0	0	0	0	0	0	0	0	0	0	0	0	0	0	0	0	0	0	0	0	1
GCA_000770805.1_ASM77080v1	NO	0	0	0	0	0	0	0	0	2	1	1	1	1	1	1	1	2	1	2	1	2	2	1	1	1	0	0	0	0	0	0	0	0	0	0	0	0	0	0	0	0	0	0	0	0	0	0	0
GCA_900495215.1_24276_2_202	NO	1	0	0	0	0	0	2	0	2	2	2	2	1	1	1	1	2	1	2	1	2	2	2	1	1	0	0	0	0	0	0	0	0	0	0	0	0	0	0	0	0	0	0	0	0	0	0	0
GCA_000163355.2_ASM16335v2	NO	1	1	0	0	0	0	1	0	2	1	1	1	2	1	1	2	2	1	2	1	2	1	2	2	1	0	0	0	0	0	0	0	0	0	0	0	0	0	0	0	0	0	0	0	0	0	0	0
GCA_001512135.1_7468_2_79	NO	1	0	0	2	0	0	1	0	2	1	1	1	2	1	1	2	2	1	2	1	2	1	2	2	1	0	0	0	0	0	0	0	1	0	0	0	0	0	0	0	0	0	0	0	0	0	0	0
GCA_900494835.1_24276_2_181	NO	1	0	0	0	0	0	2	0	2	2	2	2	1	1	1	1	2	1	2	1	2	2	2	1	1	0	0	0	0	0	0	0	0	0	0	0	0	0	0	0	0	0	0	0	0	0	0	0
GCA_003020485.1_ASM302048v1	NO	1	0	0	0	0	0	2	0	2	2	2	2	1	1	1	1	2	1	2	1	2	2	2	1	1	0	0	0	0	0	0	0	0	0	0	0	0	0	0	0	0	0	0	0	0	0	0	0
GCA_001721425.1_ASM172142v1	NO	1	0	0	0	0	0	2	0	2	0	1	1	2	1	1	1	2	1	2	1	1	2	1	1	1	0	0	0	0	0	0	0	0	0	0	0	0	0	0	0	0	0	0	0	0	0	0	0
GCA_900494995.1_24276_2_173	NO	1	0	0	0	0	0	2	0	2	2	2	2	1	1	1	1	2	1	2	1	2	2	2	1	1	0	0	0	0	0	0	0	0	0	0	0	0	0	0	0	0	0	0	0	0	0	0	0
GCA_001414565.1_ASM141456v1	NO	1	0	0	0	0	0	1	0	2	1	1	1	1	0	1	1	2	1	2	2	2	1	1	1	1	0	0	0	0	0	1	0	0	0	0	0	0	0	0	0	0	2	0	0	0	0	0	0
GCA_000811865.3_ASM81186v3	NO	1	0	0	1	1	0	2	0	2	2	2	2	1	1	1	1	2	1	2	1	2	2	2	1	1	0	0	0	0	0	0	0	0	0	0	0	0	0	0	0	0	0	0	0	0	0	0	1
GCA_006491885.1_ASM649188v1	NO	1	0	0	0	0	0	1	0	1	0	1	1	1	1	1	1	2	1	2	1	1	2	1	1	1	0	0	0	0	0	0	0	0	0	0	0	0	0	0	0	0	0	0	0	0	0	0	0
GCA_008000275.1_ASM800027v1	NO	1	0	0	0	0	0	2	0	2	2	2	2	1	1	1	1	2	1	2	1	2	2	2	1	1	0	0	0	0	0	0	0	0	0	0	0	0	0	0	0	0	0	0	0	0	0	0	0
GCA_000301475.1_ASM30147v1	NO	1	0	0	0	0	0	2	0	2	2	1	2	1	1	1	1	2	1	2	1	2	2	2	1	1	0	0	0	0	0	0	0	0	0	0	0	0	0	0	0	0	0	0	0	0	0	0	0
GCA_000580695.1_ASM58069v1	NO	1	0	0	0	0	0	1	0	2	0	1	1	1	1	1	1	1	1	2	1	2	2	1	1	1	0	0	0	0	0	0	0	0	0	0	0	0	0	0	0	0	0	0	0	0	0	0	0
GCA_001664685.1_ASM166468v1	NO	1	2	1	2	1	0	1	0	1	2	2	2	1	1	1	1	2	1	2	1	2	2	1	1	1	0	0	0	0	0	0	0	0	0	0	0	0	0	0	0	0	0	0	0	0	0	0	0
GCA_901484905.1_aba_43acb_assembly	NO	1	0	0	2	1	0	2	0	2	2	2	2	1	1	1	1	2	1	2	1	2	2	2	1	1	0	0	0	0	0	0	0	1	0	0	0	0	0	0	0	0	0	0	0	0	0	0	0
GCA_000584295.1_ASM58429v1	NO	1	2	0	1	0	0	1	0	2	0	1	1	1	1	1	1	1	1	1	1	2	2	1	1	1	0	0	0	0	0	0	0	0	0	0	0	0	0	0	0	0	0	0	0	0	0	0	0
GCA_001861865.1_ASM186186v1	NO	1	0	0	2	0	0	2	0	2	2	2	2	1	1	1	1	2	1	2	1	2	2	2	1	1	0	0	0	0	0	0	0	0	0	0	0	0	0	0	0	0	0	0	0	0	0	0	1
GCA_001863235.1_ASM186323v1	NO	1	0	0	0	0	0	2	0	2	2	2	2	1	1	1	1	2	1	2	1	2	2	2	1	1	0	0	0	0	0	0	0	0	0	0	0	0	0	0	0	0	0	0	0	0	0	0	0
GCA_000600435.1_ASM60043v1	NO	1	0	0	1	0	1	1	1	1	2	1	2	1	1	1	1	2	1	1	1	2	1	1	1	1	0	0	0	0	0	0	0	0	0	0	0	0	0	0	0	0	0	0	0	0	0	0	0
GCA_000763365.1_ASM76336v1	NO	1	0	0	1	0	0	1	0	2	1	1	1	2	1	1	2	2	1	2	1	2	1	2	2	1	0	0	0	1	0	0	0	0	0	0	0	0	0	0	0	0	0	0	0	0	0	0	1
GCA_000804815.1_ASM80481v1	NO	1	0	0	2	0	0	2	0	2	2	2	2	1	1	1	1	2	1	2	1	2	2	2	1	1	0	0	0	0	0	0	0	1	0	0	0	0	0	0	0	0	0	0	0	0	0	0	0
GCA_003185755.1_ASM318575v1	NO	1	0	0	1	2	0	1	0	1	1	1	1	2	1	1	1	2	1	2	1	2	1	2	2	1	0	0	0	0	0	0	0	1	0	0	0	0	0	0	0	0	0	0	0	0	0	0	0
GCA_000591715.1_ASM59171v1	NO	1	0	0	2	0	1	1	2	2	2	1	2	1	1	1	1	2	1	2	1	2	2	1	1	1	0	0	0	0	0	0	0	0	0	0	0	0	0	0	0	0	0	0	0	0	0	0	0
GCA_002136825.1_ASM213682v1	NO	1	0	0	0	0	0	2	0	0	2	2	2	1	1	1	1	2	1	2	1	2	2	2	1	1	0	0	0	0	0	1	0	0	0	0	0	0	0	0	0	0	0	0	0	0	0	0	0
GCA_001441485.1_ASM144148v1	NO	1	0	0	2	0	0	1	0	2	1	1	0	0	0	1	1	2	1	2	1	2	2	1	1	1	0	0	0	0	2	0	0	0	0	0	0	0	0	0	0	0	0	0	0	0	0	0	0
GCA_001863475.1_ASM186347v1	NO	1	0	0	0	0	0	2	0	2	2	1	2	1	1	1	1	2	1	2	1	2	2	2	1	1	0	0	0	0	0	0	0	0	0	0	0	0	0	0	0	0	0	0	0	0	0	0	0
GCA_003843665.1_ASM384366v1	NO	1	0	0	2	0	0	2	0	2	2	1	2	1	1	1	1	2	1	2	1	2	2	2	1	1	0	0	0	0	0	0	0	0	0	0	0	0	0	0	0	0	0	0	0	0	0	0	1
GCA_001674705.1_ASM167470v1	NO	1	2	1	2	1	1	1	2	2	2	1	2	1	1	1	1	2	1	2	1	2	2	2	1	1	0	0	0	0	0	0	0	0	0	0	0	0	0	0	0	0	0	0	0	0	0	0	0
GCA_003356785.1_ASM335678v1	NO	1	0	0	2	0	0	2	0	2	2	2	2	1	1	1	1	2	1	2	1	2	2	2	1	1	0	0	0	0	0	0	0	0	0	0	0	0	0	0	0	0	0	0	0	0	0	0	1
GCA_000723055.1_Acinetobacter_baumannii_Genome_sequencing	NO	1	0	0	0	0	0	2	0	2	2	1	2	1	1	1	1	2	1	2	1	2	2	2	1	1	0	0	0	0	0	0	0	0	0	0	0	0	0	0	0	0	0	0	0	0	0	0	0
GCA_001512055.1_7468_2_74	NO	1	0	0	2	2	0	1	0	2	1	1	1	1	1	1	2	2	1	2	1	2	1	2	2	1	0	0	0	0	0	0	0	1	0	0	0	0	0	0	0	0	0	0	0	0	0	0	1
GCA_001541425.1_ASM154142v1	NO	1	0	0	2	0	0	2	0	2	2	1	2	1	1	1	1	2	1	2	1	2	2	2	1	1	0	0	0	0	0	0	0	1	0	0	0	0	0	0	0	0	0	0	0	0	0	0	0
GCA_000186645.2_ASM18664v2	NO	1	0	0	2	0	0	2	0	2	2	2	2	1	1	1	1	2	1	2	1	2	2	2	1	1	0	0	0	0	0	0	0	1	0	0	0	0	0	0	0	0	0	0	0	0	0	0	0
GCA_001415815.1_ASM141581v1	NO	1	0	0	2	0	0	2	0	2	2	2	2	1	1	1	1	2	1	2	1	2	2	2	1	1	0	0	0	0	0	0	0	0	0	0	0	0	0	0	0	0	0	0	0	0	0	0	1
GCA_001612115.1_ASM161211v1	NO	1	1	0	0	1	0	1	0	2	1	1	1	2	1	1	2	2	1	2	1	2	1	2	2	1	0	0	0	0	0	0	0	0	0	0	0	0	0	0	0	0	0	0	0	0	0	0	0
GCA_002182385.1_ASM218238v1	NO	1	0	0	0	1	1	2	0	0	2	2	2	1	1	1	1	2	1	2	1	2	2	2	1	1	0	0	0	0	0	1	0	0	0	0	0	0	0	0	0	0	0	0	0	0	0	0	0
GCA_003240485.1_ASM324048v1	NO	1	1	0	1	0	0	1	0	2	0	1	1	1	1	1	1	2	1	2	1	1	2	1	1	1	0	0	0	0	0	0	0	0	0	0	0	0	0	0	0	0	0	0	0	0	0	0	0
GCA_001863615.1_ASM186361v1	NO	1	0	0	2	0	0	2	0	2	2	2	2	1	1	1	1	2	1	2	1	2	2	2	1	1	0	0	0	0	0	0	0	1	0	0	0	0	0	0	0	0	0	0	0	0	0	0	1
GCA_005863535.1_ASM586353v1	NO	1	0	0	0	2	0	2	0	2	2	2	2	1	1	1	1	2	1	2	1	2	2	2	1	1	0	0	0	0	0	0	0	0	0	0	0	0	0	0	0	0	0	0	0	0	0	0	0
GCA_000592295.1_ASM59229v1	NO	1	0	0	2	2	1	1	2	2	2	1	2	1	1	1	1	2	1	1	1	2	1	2	1	1	0	0	0	0	0	0	0	1	0	0	0	0	0	0	0	0	0	0	0	0	0	0	0
GCA_005519135.1_ASM551913v1	NO	1	0	0	2	1	0	2	0	2	2	2	2	1	1	1	1	2	1	2	1	2	2	2	1	1	0	0	0	0	0	0	0	0	0	0	0	0	0	0	0	0	0	0	0	0	0	0	1
GCA_003355965.1_ASM335596v1	NO	1	0	0	0	0	0	2	0	2	2	2	2	1	1	1	1	2	1	2	1	2	2	2	1	1	0	0	0	0	0	0	0	0	0	0	0	0	0	0	0	0	0	0	0	0	0	0	0
GCA_000805125.1_ASM80512v1	NO	1	0	0	2	0	0	2	0	2	2	2	2	1	1	1	1	2	1	2	1	2	2	2	1	1	0	0	0	0	0	0	0	1	0	0	0	0	0	0	0	0	0	0	0	0	0	0	1
GCA_001680425.1_ASM168042v1	NO	1	0	0	0	0	0	2	0	2	2	2	2	1	1	1	1	2	1	2	1	2	2	2	1	1	0	0	0	0	0	0	0	0	0	0	0	0	0	0	0	0	0	0	0	0	0	0	0
GCA_000737145.1_ASM73714v1	NO	1	0	0	0	0	0	2	0	1	0	1	1	1	1	1	1	2	1	2	2	1	2	1	1	1	0	0	0	0	0	0	0	0	0	0	0	0	0	0	0	0	0	0	0	0	0	0	0
GCA_001416495.1_ASM141649v1	NO	1	0	0	0	0	0	0	0	2	0	1	1	1	1	1	1	2	1	2	1	1	2	1	1	1	0	0	0	0	0	0	0	0	0	0	0	0	0	0	0	0	0	0	0	0	0	0	0
GCA_002183555.1_ASM218355v1	NO	1	0	0	2	1	0	2	0	2	2	2	2	1	1	1	1	2	1	2	1	2	2	2	1	1	0	0	0	0	0	0	0	0	0	0	0	0	0	0	0	0	0	0	0	0	0	0	1
GCA_006493975.1_ASM649397v1	NO	1	0	0	2	2	0	0	0	1	0	0	0	0	0	1	1	1	1	1	1	1	2	1	1	1	0	0	0	0	0	1	0	0	0	0	0	0	0	0	0	0	0	0	0	0	0	0	0
GCA_000600895.1_ASM60089v1	NO	1	0	0	2	0	1	1	0	1	1	1	1	1	1	0	1	2	1	2	1	2	1	1	1	1	0	0	0	0	0	0	0	0	0	0	0	0	0	0	0	0	0	0	0	0	0	0	0
GCA_002145115.1_ASM214511v1	NO	1	0	0	0	0	0	2	0	2	2	2	2	1	1	1	1	2	1	2	1	2	2	2	1	1	0	0	0	0	0	0	0	1	0	0	0	0	0	0	0	1	0	0	0	0	0	0	0
GCA_000588235.1_ASM58823v1	NO	1	0	0	1	0	0	1	0	2	0	1	1	1	1	1	1	1	1	1	1	2	1	1	1	1	0	0	0	0	0	0	0	0	0	0	0	0	0	0	0	0	0	0	0	0	0	0	0
GCA_001573125.1_ASM157312v1	NO	1	0	0	2	0	0	2	0	2	2	2	1	0	0	1	1	2	1	2	1	2	2	2	1	1	0	0	0	0	0	0	0	1	0	0	0	0	0	0	0	0	0	0	0	0	0	0	1
GCA_000516115.1_gabuh107pb_v01	NO	1	0	0	0	0	0	2	0	0	2	2	2	1	1	1	1	2	1	2	1	2	2	2	1	1	0	0	0	0	0	1	0	0	0	0	0	0	0	0	0	0	0	0	0	0	0	0	0
GCA_002143575.1_ASM214357v1	NO	1	0	0	2	1	0	2	2	2	2	2	2	1	1	1	1	2	1	2	1	2	2	2	1	1	0	0	0	0	0	0	0	0	0	0	0	0	0	0	0	0	0	0	0	0	0	0	1
GCA_002762505.1_ASM276250v1	NO	1	0	0	2	0	0	2	0	2	2	2	2	1	1	1	1	2	1	2	1	2	2	1	1	1	0	0	0	0	0	0	0	0	0	0	0	0	0	0	0	0	0	0	0	0	0	0	1
GCA_000581555.1_ASM58155v1	NO	1	0	0	0	0	2	2	0	1	1	1	1	1	1	1	1	2	1	2	1	2	1	2	1	1	0	0	0	0	0	1	0	0	0	0	0	0	0	0	0	0	0	0	0	0	0	0	0
GCA_003941315.1_ASM394131v1	NO	1	0	0	0	1	0	2	0	2	2	2	2	1	1	1	1	2	1	2	1	2	2	2	1	1	0	0	0	0	0	0	0	0	0	0	0	0	0	0	0	0	0	0	0	0	0	0	0
GCA_006366215.1_ASM636621v1	NO	1	0	0	2	0	0	2	0	2	2	2	2	1	1	1	1	2	1	2	1	2	2	2	1	1	0	0	0	0	0	0	0	0	0	0	0	0	0	0	0	0	0	0	0	0	0	0	1
GCA_000581635.1_ASM58163v1	NO	1	0	0	1	2	1	1	2	2	1	1	2	1	1	1	1	2	1	2	1	2	2	2	1	1	0	0	0	0	0	0	0	1	0	0	0	0	0	0	0	0	0	0	0	0	0	0	0
GCA_007999345.1_ASM799934v1	NO	1	0	0	0	0	0	2	0	2	2	2	2	1	1	1	1	2	1	2	1	2	2	2	1	1	0	0	0	0	0	0	0	0	0	0	0	0	0	0	0	0	0	0	0	0	0	0	0
GCA_000588155.1_ASM58815v1	NO	1	0	0	1	0	1	1	2	2	2	1	2	1	1	1	1	2	1	2	1	2	1	2	1	1	0	0	0	0	0	1	0	1	0	0	0	0	0	0	0	0	0	0	0	0	0	0	0
GCA_004564115.1_ASM456411v1	NO	1	0	0	0	0	0	1	0	2	0	0	0	0	0	1	1	2	1	2	1	2	1	2	1	1	0	0	0	0	0	0	0	0	0	0	0	0	0	0	0	0	0	0	0	0	0	0	0
GCA_000453365.1_ASM45336v1	NO	1	0	0	1	0	0	2	0	2	2	2	2	1	1	1	1	2	1	2	1	2	2	2	1	1	0	0	0	0	0	0	0	0	0	0	0	0	0	0	0	0	0	0	0	0	0	0	1
GCA_900496385.1_24276_3_13	NO	1	0	0	0	0	0	2	0	2	2	2	2	1	1	1	1	2	1	2	1	2	1	2	1	1	0	0	0	0	0	0	0	0	0	0	0	0	0	0	0	0	0	0	0	0	0	0	0
GCA_006365375.1_ASM636537v1	NO	1	0	0	2	0	0	2	0	2	2	2	2	1	1	1	1	2	1	2	1	2	2	2	1	1	0	0	0	0	0	0	0	0	0	0	0	0	0	0	0	0	0	0	0	0	0	0	1
GCA_002183735.1_ASM218373v1	NO	1	0	0	2	0	0	2	0	2	2	2	2	1	1	1	1	2	1	2	1	2	2	2	1	1	0	0	0	0	0	0	0	0	0	0	0	0	0	0	0	0	0	0	0	0	0	0	1
GCA_000611085.1_ASM61108v1	NO	1	0	0	0	0	0	2	2	2	2	2	2	1	1	1	1	2	1	2	1	2	2	2	1	1	0	0	0	0	0	0	0	1	0	0	0	0	0	0	0	0	0	0	0	0	0	0	0
GCA_001674885.1_ASM167488v1	NO	1	2	1	2	1	1	1	2	2	2	1	2	1	1	1	1	2	1	2	1	2	2	2	1	1	0	0	0	0	0	0	0	0	0	0	0	0	0	0	0	0	0	0	0	0	0	0	0
GCA_002143715.1_ASM214371v1	NO	1	0	0	0	1	0	2	2	2	2	2	2	1	1	1	1	2	1	2	1	2	2	2	1	1	0	0	0	0	0	0	0	0	0	0	0	0	0	0	0	0	0	0	0	0	0	0	0
GCA_002145375.1_ASM214537v1	NO	1	0	0	0	0	0	2	0	2	1	1	0	0	0	1	1	2	1	2	1	2	2	1	1	1	0	0	0	0	0	0	0	0	0	0	0	0	0	0	0	0	0	0	0	0	0	0	0
GCA_000369385.1_Acin_baum_CIP_70_34T_V1	NO	1	0	0	0	0	0	2	0	1	0	1	1	1	1	1	1	2	1	2	2	1	2	1	1	1	0	0	0	0	0	0	0	0	0	0	0	0	0	0	0	0	0	0	0	0	0	0	0
GCA_006492245.1_ASM649224v1	NO	1	0	0	0	0	0	2	0	1	2	2	2	1	1	1	1	2	1	2	1	2	2	2	1	1	0	0	0	0	0	0	0	1	0	0	0	0	0	0	0	1	0	0	0	0	0	0	0
GCA_000515755.1_gabuh16208_v01	NO	1	2	0	1	0	0	1	0	2	1	1	1	1	1	1	1	2	1	2	2	2	1	1	1	1	0	0	0	0	0	1	0	0	0	0	0	0	0	0	0	0	2	0	0	0	0	0	0
GCA_001666515.1_ASM166651v1	NO	1	2	1	2	0	1	1	2	2	2	1	2	1	1	1	1	2	1	2	1	2	2	2	1	1	0	0	0	0	0	0	0	0	0	0	0	0	0	0	0	0	0	0	0	0	0	0	0
GCA_900495745.1_24276_2_261	NO	0	0	0	0	0	0	1	0	1	1	1	1	1	0	0	1	1	1	1	1	1	2	1	1	1	0	0	0	0	0	0	0	0	0	0	0	0	0	0	0	0	0	0	0	0	0	0	0
GCA_001433145.1_ASM143314v1	NO	1	2	1	2	1	0	1	0	1	1	1	0	1	1	1	1	2	1	2	1	2	2	1	1	1	0	0	0	0	0	0	0	0	0	0	0	0	0	0	0	0	0	0	0	0	0	0	0
GCA_001861665.1_ASM186166v1	NO	1	0	0	0	0	0	2	0	2	2	2	2	1	1	1	1	2	1	2	1	2	2	2	1	1	0	0	0	0	0	0	0	0	0	0	0	0	0	0	0	0	0	0	0	0	0	0	0
GCA_006492585.1_ASM649258v1	NO	1	0	0	0	0	0	2	0	0	2	1	2	1	1	1	1	1	1	2	1	2	2	2	1	1	0	0	0	0	0	0	0	0	0	0	0	0	0	0	0	0	0	0	0	0	0	0	0
GCA_900494555.1_24276_2_160	NO	1	0	0	0	0	0	2	0	2	2	2	2	1	1	1	1	2	1	2	1	2	2	2	1	1	0	0	0	0	0	0	0	0	0	0	0	0	0	0	0	0	0	0	0	0	0	0	0
GCA_003863935.1_ASM386393v1	NO	1	0	0	0	2	1	2	0	0	2	2	2	1	1	1	1	2	1	2	1	2	2	2	1	1	0	0	0	0	0	1	0	0	0	0	0	0	0	0	0	0	0	0	0	0	0	0	0
GCA_001664885.1_ASM166488v1	NO	1	2	1	2	1	1	1	2	2	2	1	2	1	1	1	1	2	1	2	1	2	2	2	1	1	0	0	0	0	0	0	0	0	0	0	0	0	0	0	0	0	0	0	0	0	0	0	0
GCA_005786405.1_ASM578640v1	NO	1	0	0	0	0	0	2	0	2	2	2	2	1	1	1	1	2	1	2	1	2	2	2	1	1	0	0	0	0	0	0	0	0	0	0	0	0	0	0	0	0	0	0	0	0	0	0	0
GCA_003615305.1_ASM361530v1	NO	1	0	0	2	1	0	1	0	0	1	1	1	2	1	1	2	2	1	2	1	2	1	2	2	1	0	0	0	0	0	0	0	1	0	0	0	0	0	0	0	0	0	0	0	0	0	0	0
GCA_003948915.1_ASM394891v1	NO	1	0	0	2	0	0	2	2	2	2	2	2	1	1	1	1	2	1	2	1	2	2	2	1	1	0	0	0	0	0	0	0	1	0	0	0	0	0	0	0	1	0	0	0	0	0	0	0
GCA_001862565.1_ASM186256v1	NO	1	0	0	0	0	0	2	0	2	2	2	2	1	1	1	1	2	1	2	1	2	2	2	1	1	0	0	0	0	0	0	0	0	0	0	0	0	0	0	0	0	0	0	0	0	0	0	0
GCA_001680185.1_ASM168018v1	NO	1	0	0	2	0	0	2	0	2	2	2	2	1	1	1	1	2	1	2	1	2	2	2	1	1	0	0	0	0	0	0	0	0	0	0	0	0	0	0	0	0	0	0	0	0	0	0	1
GCA_007999485.1_ASM799948v1	NO	1	0	0	0	0	0	2	0	2	2	2	2	1	1	1	1	2	1	2	1	2	2	2	1	1	0	0	0	0	0	0	0	0	0	0	0	0	0	0	0	0	0	0	0	0	0	0	0
GCA_002265555.1_ASM226555v1	NO	1	0	0	0	0	0	0	0	2	0	0	0	0	0	1	1	2	1	2	1	2	1	1	1	1	0	0	0	0	0	0	0	0	0	0	0	0	0	0	0	0	0	0	0	0	0	0	0
GCA_003949225.1_ASM394922v1	NO	1	0	0	1	0	0	2	0	2	2	2	2	1	1	1	1	2	1	2	1	2	2	2	1	1	0	0	0	0	0	0	0	0	0	0	0	0	0	0	0	0	0	0	0	0	0	0	1
GCA_003994455.1_ASM399445v1	NO	1	0	0	0	0	0	0	0	1	0	1	1	1	1	1	1	2	1	2	1	1	2	1	1	1	0	0	0	0	0	0	0	0	0	0	0	0	0	0	0	0	0	0	0	0	0	0	0
GCA_002760895.1_ASM276089v1	NO	1	1	0	0	0	0	1	0	2	0	1	1	2	1	1	1	1	1	2	1	1	2	1	1	1	0	0	0	0	0	0	0	0	0	0	0	0	0	0	0	0	0	0	0	0	0	0	0
GCA_001414905.1_ASM141490v1	NO	1	0	0	0	0	0	1	0	2	1	1	1	1	1	1	1	2	1	2	2	2	1	1	1	1	0	0	0	0	0	1	0	0	0	0	0	0	0	0	0	0	0	0	0	0	0	0	0
GCA_001416355.1_ASM141635v1	NO	1	0	0	0	0	0	1	0	2	1	1	1	1	1	1	1	2	1	2	2	2	1	1	1	1	0	0	0	0	0	1	0	0	0	0	0	0	0	0	0	0	2	0	0	0	0	0	0
GCA_900494975.1_24276_2_166	NO	1	0	0	0	0	0	1	0	1	0	0	0	0	0	1	1	1	1	2	1	1	1	1	1	1	0	0	0	0	0	0	0	0	0	0	0	0	0	0	0	0	0	0	0	0	0	0	0
GCA_003345965.1_ASM334596v1	NO	1	1	0	0	0	0	1	0	2	1	1	1	2	1	1	2	2	1	2	1	2	1	2	2	1	0	0	0	0	0	0	0	0	0	0	0	0	0	0	0	0	0	0	0	0	0	0	0
GCA_002148745.1_ASM214874v1	NO	1	0	0	0	0	0	1	0	2	0	1	1	1	1	0	1	1	1	2	1	2	2	1	1	1	0	0	0	0	0	0	0	0	0	0	0	0	0	0	0	0	0	0	0	0	0	0	0
GCA_000805035.1_ASM80503v1	NO	1	0	0	2	0	0	2	0	2	2	1	2	1	1	1	1	2	1	2	1	2	2	2	1	1	0	0	0	0	2	0	0	0	0	0	0	0	0	0	0	0	0	0	0	0	0	0	0
GCA_000588615.1_ASM58861v1	NO	1	2	0	1	0	0	1	0	1	0	1	1	1	1	1	1	1	1	1	1	2	2	1	1	1	0	0	0	0	0	0	0	0	0	0	0	0	0	0	0	0	0	0	0	0	0	0	0
GCA_003356225.1_ASM335622v1	NO	0	0	0	2	0	0	2	0	2	2	2	2	1	1	1	1	2	1	2	1	2	2	2	1	1	0	0	0	0	0	0	0	0	0	0	0	0	0	0	0	0	0	0	0	0	0	0	1
GCA_002017105.1_ASM201710v1	NO	1	0	0	0	0	0	2	0	0	2	2	2	1	1	1	1	2	1	2	1	2	2	2	1	1	0	0	0	0	0	1	0	0	0	0	0	0	0	0	0	0	0	0	0	0	0	0	0
GCA_002760715.1_ASM276071v1	NO	1	1	0	0	0	0	1	0	2	0	1	1	2	1	1	1	2	1	2	1	1	2	1	1	1	0	0	0	0	0	0	0	0	0	0	0	0	0	0	0	0	0	0	0	0	0	0	0
GCA_900496485.1_24276_3_43	NO	1	0	0	0	0	0	1	0	1	0	1	1	1	1	1	1	1	1	1	1	2	2	1	1	1	0	0	0	0	0	0	0	0	0	0	0	0	0	0	0	0	0	0	0	0	0	0	0
GCA_000581175.1_ASM58117v1	NO	1	0	0	1	0	1	1	0	2	2	1	2	1	1	1	1	2	1	2	1	2	2	2	1	1	0	0	0	0	0	0	0	0	0	0	0	0	0	0	0	0	0	0	0	0	0	0	0
GCA_002182445.1_ASM218244v1	NO	1	0	0	2	1	1	0	2	2	2	1	2	1	1	1	1	2	1	2	1	2	2	2	1	1	0	0	0	0	0	0	0	1	0	0	0	0	0	0	0	0	0	0	0	0	0	0	0
GCA_002184025.1_ASM218402v1	NO	1	0	0	0	1	0	2	0	0	2	2	2	1	1	1	1	2	1	2	1	2	2	2	1	1	0	0	0	0	0	1	0	0	0	0	0	0	0	0	0	0	0	0	0	0	0	0	0
GCA_001664565.1_ASM166456v1	NO	1	0	0	0	0	0	2	0	2	2	2	2	1	1	1	1	2	1	2	1	2	2	2	1	1	0	0	0	0	0	0	0	1	0	0	0	0	0	0	0	1	0	0	0	0	0	0	0
GCA_000681875.1_ASM68187v1	NO	1	0	0	0	0	1	1	2	1	2	1	2	1	1	1	1	2	1	2	1	2	2	2	1	1	0	0	0	0	0	0	0	0	0	0	0	0	0	0	0	0	0	0	0	0	0	0	0
GCA_006492865.1_ASM649286v1	NO	1	0	0	0	0	0	2	0	1	0	1	1	1	1	1	1	2	1	2	1	2	2	1	1	1	0	0	0	0	0	0	0	0	0	0	0	0	0	0	0	0	0	0	0	0	0	0	0
GCA_002082685.1_ASM208268v1	NO	1	0	0	2	0	0	2	0	2	2	2	2	1	1	1	1	2	1	2	1	2	2	2	1	1	0	0	0	0	0	0	0	0	0	0	0	0	0	0	0	0	0	0	0	0	0	0	1
GCA_000453425.1_ASM45342v1	NO	1	0	0	2	0	0	2	0	2	2	2	2	1	1	1	1	2	1	2	1	2	2	2	1	1	0	0	0	0	0	0	0	0	0	0	0	0	0	0	0	0	0	0	0	0	0	0	1
GCA_002016855.1_ASM201685v1	NO	1	0	0	0	0	0	1	0	1	1	1	1	1	1	1	1	2	1	2	1	2	2	1	1	1	0	0	0	0	0	0	0	0	0	0	0	0	0	0	0	0	0	0	0	0	0	0	0
GCA_002093815.1_ASM209381v1	NO	1	0	0	2	0	0	2	0	2	2	2	2	1	1	1	1	2	1	2	1	1	2	2	1	1	0	0	0	0	0	0	0	1	0	0	0	0	0	0	0	0	0	0	0	0	0	0	0
GCA_007999965.1_ASM799996v1	NO	1	0	0	2	0	0	2	0	2	1	2	2	1	1	1	1	2	1	2	1	2	2	2	1	1	0	0	0	0	0	0	0	0	0	0	0	0	0	0	0	0	0	0	0	0	0	0	1
GCA_003627465.1_ASM362746v1	NO	1	0	0	0	1	0	1	0	2	1	1	1	2	1	1	2	2	1	2	1	2	1	2	2	1	0	0	0	0	0	0	0	0	0	0	0	0	0	0	0	0	0	0	0	0	0	0	0
GCA_000515955.1_gabuh8707_v01	NO	1	0	0	1	0	0	2	0	2	2	2	2	1	1	1	1	2	1	2	1	2	2	2	1	1	0	0	0	0	0	0	0	0	0	0	0	0	0	0	0	0	0	0	0	0	0	0	1
GCA_000627675.1_ASM62767v1	NO	1	0	0	2	0	1	1	1	1	2	1	2	1	1	1	1	1	1	1	1	2	2	2	1	1	0	0	0	0	0	0	0	0	0	0	0	0	0	0	0	0	0	0	0	0	0	0	0
GCA_001414685.1_ASM141468v1	NO	1	0	0	0	0	0	1	0	0	0	1	1	1	1	1	1	1	1	2	1	2	2	1	1	1	0	0	0	0	0	0	0	0	0	0	0	0	0	0	0	0	0	0	0	0	0	0	0
GCA_006365955.1_ASM636595v1	NO	1	0	0	0	0	0	2	0	2	2	2	2	1	1	1	1	2	1	2	1	2	2	2	1	1	0	0	0	0	0	0	0	0	0	0	0	0	0	0	0	0	0	0	0	0	0	0	0
GCA_001862885.1_ASM186288v1	NO	1	0	0	0	0	0	2	0	2	2	2	2	1	1	1	1	2	1	2	1	2	2	2	1	1	0	0	0	0	0	0	0	0	0	0	0	0	0	0	0	0	0	0	0	0	0	0	0
GCA_000354055.1_ABNIH15_1	NO	1	0	0	0	0	0	2	0	1	2	2	2	1	1	1	1	2	1	2	1	2	2	2	1	1	0	0	0	0	0	0	0	1	0	0	0	0	0	0	0	1	0	0	0	0	0	0	0
GCA_003356045.1_ASM335604v1	NO	1	0	0	0	0	0	2	0	2	2	2	2	1	1	1	1	2	1	2	1	2	2	2	1	1	0	0	0	0	0	0	0	0	0	0	0	0	0	0	0	0	0	0	0	0	0	0	0
GCA_005785885.1_ASM578588v1	NO	1	0	0	0	0	0	2	0	2	2	2	2	1	1	1	1	2	1	2	1	2	2	2	1	1	0	0	0	0	0	0	0	0	0	0	0	0	0	0	0	0	0	0	0	0	0	0	0
GCA_000627515.1_ASM62751v1	NO	1	0	0	1	0	1	1	2	1	2	1	2	1	1	1	1	2	1	2	1	2	2	2	1	1	0	0	0	0	0	0	0	0	0	0	0	0	0	0	0	0	0	0	0	0	0	0	0
GCA_002182625.1_ASM218262v1	NO	1	0	0	0	1	0	2	0	0	2	2	2	1	1	1	1	2	1	2	1	2	2	2	1	1	0	0	0	0	0	1	0	0	0	0	0	0	0	0	0	0	0	0	0	0	0	0	0
GCA_900406735.1_De_novo_assembly_of_KCRI_isolate_RDK37_43	NO	1	1	0	0	0	0	1	0	2	0	1	1	1	1	1	1	2	1	2	1	2	2	1	1	1	0	0	0	0	0	0	0	0	0	0	0	0	0	0	0	0	0	0	0	0	0	0	0
GCA_003020505.1_ASM302050v1	NO	1	0	0	0	0	0	2	0	2	2	2	2	1	1	1	1	2	1	2	1	2	2	2	1	1	0	0	0	0	0	0	0	0	0	0	0	0	0	0	0	0	0	0	0	0	0	0	0
GCA_001874945.1_ASM187494v1	NO	1	0	0	2	0	0	1	0	2	1	1	1	2	1	1	2	2	1	2	1	2	1	2	2	1	0	0	0	0	0	0	0	1	0	0	0	0	0	0	0	0	0	0	0	0	0	0	0
GCA_002249505.1_ASM224950v1	NO	1	0	0	0	0	0	2	0	2	2	2	2	1	1	1	1	2	1	2	1	2	2	2	1	1	0	0	0	0	0	0	0	0	0	0	0	0	0	0	0	0	0	0	0	0	0	0	0
GCA_000804905.1_ASM80490v1	NO	1	0	0	2	0	0	2	0	2	2	2	2	1	1	1	1	2	1	2	1	2	2	2	1	1	0	0	0	0	0	0	0	1	0	0	0	0	0	0	0	0	0	0	0	0	0	0	0
GCA_000453745.1_ASM45374v1	NO	1	0	0	0	0	0	2	0	1	2	2	2	1	1	1	1	2	1	2	1	2	2	2	1	1	0	0	0	0	0	0	0	0	0	0	0	0	0	0	0	1	0	0	0	0	0	0	0
GCA_003948695.1_ASM394869v1	NO	1	0	0	0	0	0	1	0	2	1	1	1	1	1	1	2	2	1	2	1	2	1	2	2	1	0	0	0	0	0	0	0	0	0	0	0	0	0	0	0	0	0	0	0	0	0	0	0
GCA_001669695.1_ASM166969v1	NO	1	2	1	2	1	1	1	2	2	2	1	2	1	1	1	1	2	1	2	1	2	2	2	1	1	0	0	0	0	0	0	0	0	0	0	0	0	0	0	0	0	0	0	0	0	0	0	0
GCA_003940065.1_ASM394006v1	NO	1	0	0	0	1	0	2	0	2	2	2	2	1	1	1	1	2	1	2	1	2	1	2	1	1	0	0	0	0	0	0	0	0	0	0	0	0	0	0	0	0	0	0	0	0	0	0	0
GCA_900519095.1_24276_2_296-2	NO	0	0	0	0	0	0	0	0	0	0	0	0	0	0	0	0	0	0	0	0	0	0	0	0	0	0	0	0	0	0	0	0	0	0	0	0	0	0	0	0	0	0	0	0	0	0	0	0
GCA_002951335.1_ASM295133v1	NO	1	0	0	2	1	0	2	0	2	2	2	2	1	1	1	1	2	1	2	1	2	2	2	1	1	0	0	0	0	0	0	0	0	0	0	0	0	0	0	0	0	0	0	0	0	0	0	1
GCA_000809565.3_ASM80956v3	NO	1	0	0	1	1	0	2	0	2	2	2	2	1	1	1	1	2	1	2	1	2	2	2	1	1	0	0	0	0	0	0	0	0	0	0	0	0	0	0	0	0	0	0	0	0	0	0	1
GCA_003356605.1_ASM335660v1	NO	1	0	0	0	0	0	2	0	2	2	2	2	1	1	1	1	2	1	2	1	2	2	2	1	1	0	0	0	0	0	0	0	0	0	0	0	0	0	0	0	0	0	0	0	0	0	0	0
GCA_002017525.1_ASM201752v1	NO	1	0	0	0	1	0	2	0	2	2	2	2	1	1	1	1	2	1	2	1	2	2	2	1	1	0	0	0	0	0	0	0	0	0	0	0	0	0	0	0	0	0	0	0	0	0	0	0
GCA_001444265.1_ASM144426v1	NO	1	1	0	0	1	0	1	0	2	1	1	1	2	1	1	2	2	1	2	1	2	1	2	2	1	0	0	0	0	0	0	0	0	0	0	0	0	0	0	0	0	0	0	0	0	0	0	0
GCA_005784795.1_ASM578479v1	NO	1	0	0	0	0	0	2	0	2	2	2	2	1	1	1	1	2	1	2	1	2	2	2	1	1	0	0	0	0	0	0	0	0	0	0	0	0	0	0	0	0	0	0	0	0	0	0	0
GCA_003006035.1_ASM300603v1	NO	1	0	0	0	0	0	1	0	1	0	1	1	1	1	1	1	1	1	2	1	2	2	1	1	1	0	0	0	0	0	1	0	0	0	0	0	0	0	0	0	0	2	0	0	0	0	0	0
GCA_003020345.1_ASM302034v1	NO	1	0	0	2	0	0	1	0	2	1	1	1	2	1	1	2	2	1	2	1	2	1	2	2	1	0	0	0	0	0	0	0	1	0	0	0	0	0	0	0	0	0	0	0	0	0	0	0
GCA_007197865.1_ASM719786v1	NO	1	0	0	0	0	0	2	0	2	2	2	2	1	1	1	1	2	1	2	1	2	2	2	1	1	0	0	0	0	0	0	0	0	0	0	0	0	0	0	0	0	0	0	0	0	0	0	0
GCA_001896005.1_ASM189600v1	NO	1	0	0	0	0	0	1	0	2	1	1	1	1	1	1	1	2	1	2	2	2	1	1	1	1	0	0	0	0	0	1	0	0	0	0	0	0	0	0	0	0	2	0	0	0	0	0	0
GCA_002951155.1_ASM295115v1	NO	1	0	0	2	0	0	2	2	2	2	2	2	1	1	1	1	2	1	2	1	2	2	2	1	1	0	0	0	0	0	0	0	0	0	0	0	0	0	0	0	0	0	0	0	0	0	0	1
GCA_001612095.1_ASM161209v1	NO	1	1	0	0	1	0	1	0	1	0	1	1	1	1	1	1	1	1	2	1	2	2	1	1	1	0	0	0	0	0	0	0	0	0	0	0	0	0	0	0	0	0	0	0	0	0	0	0
GCA_002017745.1_ASM201774v1	NO	1	0	0	0	0	0	2	0	0	2	2	2	1	1	1	1	2	1	2	1	2	2	2	1	1	0	0	0	0	0	1	0	0	0	0	0	0	0	0	0	0	0	0	0	0	0	0	0
GCA_008709565.1_AB_5464	NO	1	0	0	2	2	0	2	0	2	2	2	2	1	1	1	1	2	1	2	1	2	2	2	1	1	0	0	0	0	0	0	0	0	0	0	0	0	0	0	0	0	0	0	0	0	0	0	1
GCA_002137295.1_ASM213729v1	NO	1	0	0	2	1	0	2	0	2	2	2	2	1	1	1	1	2	1	2	1	2	2	2	1	1	0	0	0	0	0	0	0	1	0	0	0	0	0	0	0	0	0	0	0	0	0	0	0
GCA_000939425.2_ASM93942v2	NO	1	0	0	2	0	0	2	0	2	2	2	2	1	1	1	1	2	1	2	1	2	2	2	1	1	0	0	0	0	0	0	0	0	0	0	0	0	0	0	0	0	0	0	0	0	0	0	1
GCA_900495465.1_24276_2_233	NO	1	0	0	0	0	0	2	0	2	2	2	2	1	1	1	1	2	1	2	1	2	2	2	1	1	0	0	0	0	0	0	0	0	0	0	0	0	0	0	0	0	0	0	0	0	0	0	0
GCA_002277365.1_ASM227736v1	NO	1	0	0	2	0	0	2	0	2	1	1	1	0	1	1	1	2	1	2	1	2	2	2	1	1	0	0	0	0	0	0	0	0	0	0	0	0	0	0	0	0	0	0	0	0	0	0	1
GCA_900496875.1_24276_3_59	NO	1	0	0	0	0	0	2	0	2	2	2	2	1	1	1	1	2	1	2	1	2	2	2	1	1	0	0	0	0	0	0	0	0	0	0	0	0	0	0	0	0	0	0	0	0	0	0	0
GCA_000809605.3_ASM80960v3	NO	1	0	0	1	0	0	2	0	2	2	2	2	1	1	1	1	2	1	2	1	2	2	2	1	1	0	0	0	0	0	0	0	0	0	0	0	0	0	0	0	0	0	0	0	0	0	0	1
GCA_003574715.1_ASM357471v1	NO	1	0	0	0	0	0	2	0	2	1	1	1	2	1	1	1	2	1	1	1	1	2	1	1	1	0	0	0	0	0	0	0	0	0	0	0	0	0	0	0	0	0	0	0	0	0	0	0
GCA_004357095.1_ASM435709v1	NO	1	0	0	0	1	2	1	0	2	2	2	2	1	1	1	1	2	1	2	1	2	2	2	1	1	0	0	0	0	0	0	0	1	0	0	0	0	0	0	0	0	0	0	0	0	0	0	0
GCA_004209005.1_ASM420900v1	NO	1	0	0	0	0	0	1	0	2	1	1	1	1	1	1	1	2	1	2	2	2	1	1	1	1	0	0	0	0	0	0	0	0	0	0	0	0	0	0	0	0	2	0	0	0	0	0	0
GCA_002014445.1_ASM201444v1	NO	1	0	0	0	0	0	2	0	2	2	2	2	1	1	1	1	2	1	2	1	2	1	2	1	1	0	0	0	0	0	0	0	0	0	0	0	0	0	0	0	0	0	0	0	0	0	0	0
GCA_004377785.1_ASM437778v1	NO	1	0	0	2	0	0	2	0	2	2	2	2	1	1	1	1	2	1	2	1	2	2	2	1	1	0	0	0	0	0	0	0	0	0	0	0	0	0	0	0	0	0	0	0	0	0	0	1
GCA_001077655.1_ASM107765v1	NO	1	0	0	2	1	0	2	0	2	0	0	0	0	1	1	1	2	1	2	1	2	1	1	1	1	0	0	0	0	0	0	0	0	0	0	0	0	0	0	0	0	0	0	0	0	0	0	0
GCA_900495505.1_24276_2_220	NO	1	0	0	2	0	0	2	0	2	2	2	2	1	1	1	1	2	1	2	1	2	2	2	1	1	0	0	0	0	0	0	0	0	0	0	0	0	0	0	0	0	0	0	0	0	0	0	1
GCA_000305295.1_gacin16v1.0	NO	1	1	0	2	2	0	2	0	1	1	1	1	1	1	1	1	2	1	2	1	2	1	2	1	1	0	0	0	0	0	0	0	0	0	0	0	0	0	0	0	0	0	0	0	0	0	0	0
GCA_002145095.1_ASM214509v1	NO	1	2	0	1	0	0	0	0	2	0	1	1	1	1	1	1	2	1	2	1	2	1	1	1	1	0	0	0	0	0	0	0	0	0	0	0	0	0	0	0	0	0	0	0	0	0	0	1
GCA_003007485.1_ASM300748v1	NO	1	0	0	0	0	0	2	0	2	2	2	2	1	1	1	1	2	1	2	1	2	2	2	1	1	0	0	0	0	0	0	0	0	0	0	0	0	0	0	0	0	0	0	0	0	0	0	0
GCA_900496065.1_24276_2_290	NO	1	1	0	1	0	0	1	0	1	2	1	1	1	1	1	1	1	1	1	1	2	1	1	1	1	0	0	0	0	0	0	0	0	0	0	0	0	0	0	0	0	0	0	0	0	0	0	0
GCA_006368105.1_ASM636810v1	NO	1	0	0	0	0	0	2	0	2	2	2	2	1	1	1	1	2	1	2	1	2	2	2	1	1	0	0	0	0	0	0	0	0	0	0	0	0	0	0	0	0	0	0	0	0	0	0	0
GCA_005785325.1_ASM578532v1	NO	1	0	0	0	0	0	2	0	2	2	2	2	1	1	1	1	2	1	2	1	2	2	2	1	1	0	0	0	0	0	0	0	0	0	0	0	0	0	0	0	0	0	0	0	0	0	0	0
GCA_001863815.1_ASM186381v1	NO	1	0	0	1	0	0	2	0	2	1	2	2	1	1	1	1	2	1	2	1	2	2	2	1	1	0	0	0	0	0	0	0	1	0	0	0	0	0	0	0	0	0	0	0	0	0	0	0
GCA_003941295.1_ASM394129v1	NO	1	0	0	2	1	0	2	0	1	0	1	1	1	1	1	1	2	1	2	2	1	2	1	1	1	0	0	0	0	0	0	0	0	0	0	0	0	0	0	0	0	0	0	0	0	1	0	0
GCA_900496035.1_24276_2_286	NO	0	0	0	0	0	0	0	0	0	0	0	0	0	0	0	0	0	0	0	0	0	0	0	0	0	0	0	0	0	0	0	0	0	0	0	0	0	0	0	0	0	0	0	0	0	0	0	0
GCA_001415615.1_ASM141561v1	NO	1	0	0	0	0	0	1	0	2	0	1	1	1	1	1	1	1	1	1	1	2	2	1	1	1	0	0	0	0	0	0	0	0	0	0	0	0	0	0	0	0	0	0	0	0	0	0	0
GCA_000516295.1_gabuh7007_v01	NO	1	0	0	1	1	1	1	2	2	2	1	2	1	1	1	1	2	1	2	1	2	2	2	1	1	0	0	0	0	0	0	0	1	0	0	0	0	0	0	0	0	0	0	0	0	0	0	0
GCA_003954235.1_ASM395423v1	NO	1	0	0	0	0	0	2	0	2	2	2	2	1	1	1	1	2	1	2	1	2	2	2	1	1	0	0	0	0	0	0	0	0	0	0	0	0	0	0	0	0	0	0	0	0	0	0	0
GCA_002245665.1_ASM224566v1	NO	1	0	0	0	0	0	1	0	2	1	1	1	1	1	1	2	2	1	2	1	2	1	1	2	1	0	0	0	0	0	0	0	0	0	0	0	0	0	0	0	0	0	0	1	0	0	0	0
GCA_003382235.1_ASM338223v1	NO	1	1	0	0	0	0	2	0	1	0	1	1	1	1	1	1	1	1	1	1	2	1	1	1	1	0	0	0	0	0	0	0	0	0	0	0	0	0	0	0	0	0	0	0	0	0	0	0
GCA_000301335.1_ASM30133v1	NO	1	2	0	2	0	0	1	0	1	0	1	1	1	1	1	1	1	1	2	1	2	2	1	1	1	0	0	0	0	0	0	0	0	0	0	0	0	0	0	0	0	0	0	0	0	0	0	0
GCA_900495705.1_24276_2_255	NO	1	0	0	0	0	0	2	0	2	2	1	2	1	1	1	1	2	1	2	1	2	1	2	1	1	0	0	0	0	0	0	0	0	0	0	0	0	0	0	0	0	0	0	0	0	0	0	0
GCA_002006655.1_ASM200665v1	NO	1	1	0	0	0	0	1	0	1	0	1	1	2	1	1	1	2	1	2	1	1	2	1	1	1	0	0	0	0	0	0	0	0	0	0	0	0	0	0	0	0	0	0	0	0	0	0	0
GCA_000600375.1_ASM60037v1	NO	1	0	0	2	0	1	1	2	1	2	1	2	1	1	1	1	2	1	2	1	2	1	2	1	1	0	0	0	0	0	0	0	0	0	0	0	0	0	0	0	0	0	0	0	0	0	0	0
GCA_001862145.1_ASM186214v1	NO	1	0	0	0	0	0	2	0	2	2	2	2	1	1	1	1	2	1	2	1	2	2	2	1	1	0	0	0	0	0	0	0	0	0	0	0	0	0	0	0	0	0	0	0	0	0	0	0
GCA_000810045.3_ASM81004v3	NO	1	0	0	0	1	0	2	0	0	2	2	2	1	1	1	1	2	1	2	1	2	2	2	1	1	0	0	0	0	0	1	0	0	0	0	0	0	0	0	0	0	0	0	0	0	0	0	0
GCA_001416515.1_ASM141651v1	NO	1	2	1	2	1	0	1	0	1	1	1	1	1	1	1	1	2	1	2	1	2	2	1	1	1	0	0	0	0	0	0	0	0	0	0	0	0	0	0	0	0	0	0	0	0	0	0	0
GCA_005819225.1_ASM581922v1	NO	1	0	0	2	1	0	2	0	2	2	2	2	1	1	1	1	2	1	2	1	2	2	2	1	1	0	0	0	0	0	0	0	1	0	0	0	0	0	0	0	0	0	0	0	0	0	0	0
GCA_000583455.1_ASM58345v1	NO	1	0	0	1	2	1	1	2	2	1	1	2	1	1	1	1	2	1	2	1	2	2	2	1	1	0	0	0	0	0	0	0	1	0	0	0	0	0	0	0	0	0	0	0	0	0	0	0
GCA_000810325.3_ASM81032v3	NO	1	0	0	0	0	0	2	0	0	2	2	2	1	1	1	1	2	1	2	1	2	2	2	1	1	0	0	0	0	0	1	0	0	0	0	0	0	0	0	0	0	0	0	0	0	0	0	0
GCA_003131095.1_ASM313109v1	NO	1	0	0	1	0	1	2	0	2	1	1	2	1	1	1	1	2	1	2	1	1	2	1	1	1	0	0	0	0	0	0	0	0	0	0	0	0	0	0	0	0	0	0	0	0	0	0	0
GCA_000682235.1_ASM68223v1	NO	1	0	0	2	0	0	2	0	2	2	2	2	1	1	1	1	2	1	2	1	2	2	2	1	1	0	0	0	0	0	0	0	1	0	0	0	0	0	0	0	1	0	0	0	0	0	0	0
GCA_004564095.1_ASM456409v1	NO	1	0	0	0	0	0	1	0	1	0	1	1	1	1	1	1	2	1	2	1	2	1	1	1	1	0	0	0	0	0	0	0	0	0	0	0	0	0	0	0	0	0	0	0	0	0	0	0
GCA_000453885.1_ASM45388v1	NO	1	0	0	2	0	0	1	0	2	1	1	1	2	1	1	2	2	1	2	1	2	1	2	2	1	0	0	0	0	0	0	0	1	0	0	0	0	0	0	0	0	0	0	0	0	0	0	0
GCA_001864745.1_ASM186474v1	NO	1	0	0	2	0	0	2	0	2	0	1	1	1	1	1	1	0	0	0	1	2	2	2	1	1	0	0	0	0	0	0	0	0	0	0	0	0	0	0	0	0	0	0	0	0	0	0	1
GCA_900496225.1_24276_2_306	NO	1	0	0	0	0	0	2	0	2	2	1	2	1	1	1	1	2	1	2	1	2	1	2	1	1	0	0	0	0	0	0	0	0	0	0	0	0	0	0	0	0	0	0	0	0	0	0	0
GCA_000810705.1_ASM81070v1	NO	1	0	0	2	1	0	2	2	2	2	2	2	1	1	1	1	2	1	2	1	2	2	2	1	1	0	0	0	0	0	0	0	0	0	0	0	0	0	0	0	0	0	0	0	0	0	0	1
GCA_003843655.1_ASM384365v1	NO	1	0	0	1	0	0	2	0	2	2	1	2	1	1	1	1	2	1	2	1	2	2	1	1	1	0	0	0	0	0	0	0	1	0	0	0	0	0	0	0	0	0	0	0	0	0	0	1
GCA_001668835.1_ASM166883v1	NO	1	2	1	2	1	1	1	2	2	2	1	2	1	1	1	1	2	1	2	1	2	2	2	1	1	0	0	0	0	0	0	0	0	0	0	0	0	0	0	0	0	0	0	0	0	0	0	0
GCA_900494805.1_24276_2_165	NO	1	0	0	0	0	0	2	0	2	2	2	2	1	1	1	1	2	1	2	1	2	2	2	1	1	0	0	0	0	0	0	0	0	0	0	0	0	0	0	0	0	0	0	0	0	0	0	0
GCA_001674735.1_ASM167473v1	NO	1	2	1	2	2	1	1	2	2	2	1	1	1	1	1	1	2	1	2	1	2	2	2	1	1	0	0	0	0	0	0	0	0	0	0	0	0	0	0	0	0	0	0	0	0	0	0	0
GCA_000591815.1_ASM59181v1	NO	1	0	0	0	0	1	1	2	2	2	1	2	1	1	1	1	2	1	2	1	2	2	1	1	1	0	0	0	0	0	0	0	0	0	0	0	0	0	0	0	0	0	0	0	0	0	0	0
GCA_000804715.1_ASM80471v1	NO	1	0	0	1	0	2	2	0	2	2	2	2	1	1	1	1	2	1	2	1	2	2	2	1	1	0	0	0	0	0	0	0	1	0	0	0	0	0	0	0	0	0	0	0	0	0	0	0
GCA_005671375.1_ASM567137v1	NO	1	0	0	0	1	0	2	0	2	2	2	2	1	1	1	1	2	1	2	1	2	2	2	1	1	0	0	0	0	0	0	0	0	0	0	0	0	0	0	0	0	0	0	0	0	0	0	2
GCA_006367695.1_ASM636769v1	NO	1	0	0	0	0	0	2	0	2	2	2	2	1	1	1	1	2	1	2	1	2	2	2	1	1	0	0	0	0	0	0	0	0	0	0	0	0	0	0	0	0	0	0	0	0	0	0	0
GCA_001649675.1_ASM164967v1	NO	1	0	0	0	1	0	1	0	2	1	1	1	1	1	1	1	2	1	2	2	2	1	1	1	1	0	0	0	0	0	0	0	0	0	0	0	0	0	0	0	0	0	0	0	0	0	0	0
GCA_008244905.1_ASM824490v1	NO	1	0	0	2	0	0	2	0	2	2	2	2	1	1	1	1	2	1	2	1	2	2	2	1	1	0	0	0	0	0	0	0	0	0	0	0	0	0	0	0	0	0	0	0	0	0	0	1
GCA_900495985.1_24276_2_271	NO	1	0	0	0	0	0	2	0	1	0	1	1	1	1	1	1	1	1	1	1	2	1	1	1	1	0	0	0	0	0	0	0	0	0	0	0	0	0	0	0	0	0	0	0	0	0	0	0
GCA_000465635.2_GS_De_Novo_Assembly	NO	1	0	0	0	0	0	2	0	2	0	1	1	1	1	1	1	2	1	2	1	2	1	1	1	1	0	0	0	0	0	0	0	0	0	0	0	0	0	0	0	0	0	0	0	0	0	0	0
GCA_000515775.1_gabuh18608_v01	NO	1	0	0	0	0	0	2	2	2	2	2	2	1	1	1	1	2	1	2	1	2	2	2	1	1	0	0	0	0	0	0	0	0	0	0	0	0	0	0	0	0	0	0	0	0	0	0	0
GCA_005784625.1_ASM578462v1	NO	1	0	0	0	0	0	2	0	2	2	2	2	1	1	1	1	2	1	2	1	2	2	2	1	1	0	0	0	0	0	0	0	0	0	0	0	0	0	0	0	0	0	0	0	0	0	0	0
GCA_002136815.1_ASM213681v1	NO	1	0	0	0	0	1	2	0	1	0	1	1	1	1	1	1	2	1	2	1	2	2	1	1	1	0	0	0	0	0	0	0	0	0	0	0	0	0	0	0	0	0	0	0	0	0	0	0
GCA_001863625.1_ASM186362v1	NO	1	0	0	0	0	0	2	0	2	2	1	2	1	1	1	1	2	1	2	1	2	2	2	1	1	0	0	0	0	0	0	0	0	0	0	0	0	0	0	0	0	0	0	0	0	0	0	0
GCA_000671595.1_ASM67159v1	NO	1	0	0	2	0	1	1	0	1	1	1	1	1	1	0	1	2	1	2	1	2	1	1	1	1	0	0	0	0	0	0	0	0	0	0	0	0	0	0	0	0	0	0	0	0	0	0	0
GCA_001674555.1_ASM167455v1	NO	1	0	0	2	0	1	1	1	2	2	1	2	1	1	1	1	2	1	2	1	2	2	2	1	1	0	0	0	0	0	0	0	1	0	0	0	0	0	0	0	0	0	0	0	0	0	0	0
GCA_001512235.1_7468_2_91	NO	1	0	0	2	0	0	1	0	2	1	1	1	2	1	1	2	2	1	2	1	2	1	2	2	1	0	0	0	0	0	0	0	1	0	0	0	0	0	0	0	0	0	0	0	0	0	0	0
GCA_005784445.1_ASM578444v1	NO	1	0	0	2	0	0	2	0	2	2	2	1	0	0	1	1	2	1	2	1	2	2	2	1	1	0	0	0	0	0	0	0	0	0	0	0	0	0	0	0	0	0	0	0	0	0	0	1
GCA_001669305.1_ASM166930v1	NO	1	2	0	2	1	1	0	2	2	2	1	2	1	1	1	1	2	1	2	1	2	2	2	1	1	0	0	0	0	0	0	0	1	0	0	0	0	0	0	0	0	0	0	0	0	0	0	0
GCA_004357125.1_ASM435712v1	NO	1	0	0	2	1	0	1	0	2	1	1	1	2	1	1	2	2	1	2	1	2	1	2	2	1	0	0	0	0	0	0	0	1	0	0	0	0	0	0	0	0	0	0	0	0	0	0	0
GCA_000580535.1_ASM58053v1	NO	1	0	0	2	2	1	1	0	1	1	1	1	1	1	0	1	2	1	2	1	2	1	1	1	1	0	0	0	0	0	0	0	0	0	0	0	0	0	0	0	0	0	0	0	0	0	0	0
GCA_900495315.1_24276_2_210	NO	1	0	0	0	0	1	1	0	2	0	1	1	1	1	0	1	2	1	2	1	2	1	1	1	1	0	0	0	0	0	0	0	0	0	0	0	0	0	0	0	0	0	0	0	0	0	0	0
GCA_002762535.1_ASM276253v1	NO	1	0	0	2	0	0	2	0	2	2	2	2	1	1	1	1	2	1	2	1	2	2	1	1	1	0	0	0	0	0	0	0	0	0	0	0	0	0	0	0	0	0	0	0	0	0	0	1
GCA_003007535.1_ASM300753v1	NO	1	0	0	0	0	0	2	0	2	2	2	2	1	1	1	1	2	1	2	1	2	2	2	1	1	0	0	0	0	0	0	0	0	0	0	0	0	0	0	0	0	0	0	0	0	0	0	0
GCA_000189695.2_ASM18969v2	NO	1	2	0	0	0	0	2	0	2	0	1	1	1	1	1	1	2	1	2	1	2	2	1	1	1	0	0	0	0	0	0	0	0	0	0	0	0	0	0	0	0	0	0	0	0	0	0	0
GCA_002145125.1_ASM214512v1	NO	1	0	0	0	1	0	1	0	1	2	2	2	1	1	1	1	2	1	2	1	2	2	1	1	1	0	0	0	0	0	0	0	0	0	0	0	0	0	0	0	0	0	0	0	0	0	0	0
GCA_000302135.1_ASM30213v1	NO	1	0	0	0	0	0	2	0	1	0	1	1	1	1	1	1	2	1	2	2	1	2	1	1	1	0	0	0	0	0	0	0	0	0	0	0	0	0	0	0	0	0	0	0	0	0	0	0
GCA_000584135.1_ASM58413v1	NO	1	0	0	1	2	1	1	2	2	1	1	2	1	1	1	1	2	1	2	1	2	1	2	1	1	0	0	0	0	0	0	0	0	0	0	0	0	0	0	0	0	0	0	0	0	0	0	0
GCA_001512155.1_7521_8_36	NO	1	0	0	2	0	0	1	0	2	1	1	1	2	1	1	2	2	1	2	1	2	1	2	1	2	0	0	0	0	0	0	0	1	0	0	0	0	0	0	0	0	0	0	0	0	0	0	0
GCA_000600795.1_ASM60079v1	NO	1	0	0	1	0	1	1	0	1	1	1	1	1	1	0	1	2	1	2	1	2	1	1	1	1	0	0	0	0	0	0	0	0	0	0	0	0	0	0	0	0	0	0	0	0	1	0	0
GCA_003941325.1_ASM394132v1	NO	1	0	0	0	1	0	2	0	2	2	2	2	1	1	1	1	2	1	2	1	2	2	2	1	1	0	0	0	0	0	0	0	0	0	0	0	0	0	0	0	0	0	0	0	0	0	0	0
GCA_000372585.2_ASM37258v2	NO	1	0	0	0	0	0	0	0	1	0	1	1	1	1	1	1	2	1	1	1	2	2	1	1	1	0	0	0	0	0	0	0	0	0	0	0	0	0	0	0	0	0	0	0	0	0	0	0
GCA_000876095.1_ASM87609v1	NO	1	1	0	0	0	0	2	0	1	0	1	1	1	1	1	1	2	1	2	2	1	1	1	1	1	0	0	0	0	0	0	0	0	0	0	0	0	0	0	0	0	0	0	0	0	0	0	0
GCA_900494825.1_24276_2_167	NO	1	0	0	0	0	0	2	0	2	2	2	2	1	1	1	1	2	1	2	1	2	1	2	1	1	0	0	0	0	0	0	0	0	0	0	0	0	0	0	0	0	0	0	0	0	0	0	0
GCA_003335945.1_ASM333594v1	NO	1	0	0	2	0	0	2	0	2	2	2	2	1	1	1	1	2	1	2	1	2	2	2	1	1	0	0	0	0	0	0	0	1	0	0	0	0	0	0	0	0	0	0	0	0	0	0	1
GCA_006493945.1_ASM649394v1	NO	1	0	0	0	0	0	0	0	2	1	1	1	1	1	1	1	2	1	2	1	2	2	1	1	1	0	0	0	0	0	0	0	0	0	0	0	0	0	0	0	0	0	0	0	0	0	0	0
GCA_003595745.1_ASM359574v1	NO	1	0	0	0	0	0	0	0	1	0	1	1	1	1	1	1	1	1	2	1	2	1	1	1	1	0	0	0	0	0	1	0	0	0	0	0	0	0	0	0	0	2	0	0	0	0	0	0
GCA_000163395.2_ASM16339v2	NO	1	0	0	2	0	0	2	0	0	2	2	2	1	1	1	1	2	1	2	1	2	2	2	1	1	0	0	0	0	0	0	0	1	0	0	0	0	0	0	0	0	0	0	0	0	0	0	0
GCA_002143725.1_ASM214372v1	NO	1	0	0	0	0	0	0	0	2	0	0	0	0	0	1	1	2	1	2	1	1	2	1	1	1	0	0	0	0	0	0	0	0	0	0	0	0	0	0	0	0	0	0	0	0	0	0	0
GCA_001700395.1_ASM170039v1	NO	1	0	0	2	0	0	2	0	2	2	2	1	1	1	1	1	2	1	2	1	2	2	2	1	1	0	0	0	0	0	0	0	0	0	0	0	0	0	0	0	0	0	0	0	0	0	0	1
GCA_003352605.1_ASM335260v1	NO	1	0	0	2	0	0	2	0	2	2	2	2	1	1	1	1	2	1	2	1	2	2	2	1	1	0	0	0	0	0	0	0	0	0	0	0	0	0	0	0	0	0	0	0	0	0	0	1
GCA_000581935.1_ASM58193v1	NO	1	0	0	2	0	1	1	2	2	2	1	2	1	1	1	1	1	1	2	1	2	2	2	1	1	0	0	0	0	0	0	0	0	0	0	0	0	0	0	0	0	0	0	0	0	0	0	0
GCA_002863545.1_ASM286354v1	NO	1	0	0	0	0	0	2	0	2	2	2	2	1	1	1	1	2	1	2	1	2	2	2	1	1	0	0	0	0	0	0	0	0	0	0	0	0	0	0	0	0	0	0	0	0	0	0	0
GCA_003941145.1_ASM394114v1	NO	1	0	0	0	1	0	2	0	2	2	2	2	1	1	1	1	2	1	2	1	2	2	2	1	1	0	0	0	0	0	0	0	0	0	0	0	0	0	0	0	0	0	0	0	0	0	0	0
GCA_900494435.1_24276_2_144	NO	1	0	0	0	0	0	0	0	1	0	1	1	1	1	1	1	2	1	2	1	2	1	1	1	1	0	0	0	0	0	0	0	0	0	0	0	0	0	0	0	0	0	0	0	0	0	0	0
GCA_006494615.1_ASM649461v1	NO	1	0	0	0	0	0	1	0	2	0	1	1	2	1	1	1	2	1	2	1	1	2	1	1	1	0	0	0	0	0	0	0	0	0	0	0	0	0	0	0	0	0	0	0	0	0	0	0
GCA_000302255.1_ASM30225v1	NO	1	1	0	2	1	0	1	0	0	0	0	0	0	1	1	1	2	1	2	2	2	2	1	1	1	0	0	0	0	0	0	0	0	0	0	0	0	0	0	0	0	0	0	0	0	0	0	0
GCA_001922755.1_ASM192275v1	NO	1	0	0	0	0	0	1	0	2	1	1	1	1	1	1	1	2	1	2	2	2	1	1	1	1	0	0	0	0	0	0	0	0	0	0	0	0	0	0	0	0	2	0	0	0	0	0	0
GCA_000580655.1_ASM58065v1	NO	0	0	0	0	0	0	0	0	0	0	0	0	0	0	1	1	0	0	0	0	0	0	0	1	0	0	0	0	0	0	0	0	0	0	0	0	0	0	0	0	0	0	0	0	0	0	0	0
GCA_007999375.1_ASM799937v1	NO	1	0	0	0	0	0	2	0	2	2	2	2	1	1	1	1	2	1	2	1	2	2	2	1	1	0	0	0	0	0	0	0	0	0	0	0	0	0	0	0	0	0	0	0	0	0	0	0
GCA_006367915.1_ASM636791v1	NO	1	0	0	0	0	0	2	0	2	2	2	2	1	1	1	1	2	1	2	1	2	2	2	1	1	0	0	0	0	0	0	0	0	0	0	0	0	0	0	0	0	0	0	0	0	0	0	0
GCA_002950455.1_ASM295045v1	NO	1	0	0	2	0	1	1	2	2	2	1	2	1	1	1	1	2	1	2	1	2	2	2	1	1	0	0	0	0	0	0	0	1	0	0	0	0	0	0	0	0	0	0	0	0	0	0	0
GCA_002183705.1_ASM218370v1	NO	1	0	0	0	1	0	2	0	0	2	2	2	1	1	1	1	2	1	2	1	2	2	2	1	1	0	0	0	0	0	1	0	0	0	0	0	0	0	0	0	0	0	0	0	0	0	0	0
GCA_001862295.1_ASM186229v1	NO	1	0	0	2	0	0	2	0	2	1	2	2	1	1	1	1	2	1	2	1	2	2	2	1	1	0	0	0	0	0	0	0	1	0	0	0	0	0	0	0	0	0	0	0	0	0	0	0
GCA_006494055.1_ASM649405v1	NO	1	0	0	0	0	0	1	0	2	0	1	1	1	1	1	1	2	1	1	1	1	2	1	1	1	0	0	0	0	0	0	0	0	0	0	0	0	0	0	0	0	0	0	0	0	0	0	0
GCA_003939625.1_ASM393962v1	NO	1	0	0	0	1	0	2	0	2	2	2	2	1	1	1	1	2	1	2	1	2	2	2	1	1	0	0	0	0	0	0	0	0	0	0	0	0	0	0	0	0	0	0	0	0	0	0	0
GCA_001666365.1_ASM166636v1	NO	1	2	1	2	1	0	1	0	1	2	2	2	1	1	1	1	2	1	2	1	2	2	1	1	1	0	0	0	0	0	0	0	0	0	0	0	0	0	0	0	0	0	0	0	0	0	0	0
GCA_001415385.1_ASM141538v1	NO	1	0	0	0	0	0	1	0	2	1	1	1	1	1	1	1	2	1	2	2	2	1	1	1	1	0	0	0	0	0	0	0	0	0	0	0	0	0	0	0	0	2	0	0	0	0	0	0
GCA_003596065.1_ASM359606v1	NO	1	0	0	0	0	0	1	0	1	0	1	1	1	1	1	1	1	1	2	1	2	1	1	1	1	0	0	0	0	0	1	0	0	0	0	0	0	0	0	0	0	2	0	0	0	0	0	0
GCA_000592135.1_ASM59213v1	NO	1	0	0	2	0	1	1	2	1	2	1	2	1	1	1	1	2	1	2	1	2	1	2	1	1	0	0	0	0	0	0	0	1	0	0	0	0	0	0	0	0	0	0	0	0	0	0	0
GCA_002762115.1_ASM276211v1	NO	1	0	0	2	0	0	2	0	2	2	2	2	1	1	1	1	2	1	2	1	2	2	2	1	1	0	0	0	0	0	0	0	1	0	0	0	0	0	0	0	0	0	0	0	0	0	0	0
GCA_003029495.1_ASM302949v1	NO	1	0	0	0	0	0	2	0	0	2	2	2	1	1	1	1	2	1	2	1	2	2	2	1	1	0	0	0	0	0	1	0	0	0	0	0	0	0	0	0	0	0	0	0	0	0	0	0
GCA_003007115.1_ASM300711v1	NO	1	0	0	0	0	0	2	0	2	2	2	2	1	1	1	1	2	1	2	1	2	2	2	1	1	0	0	0	0	0	0	0	0	0	0	0	0	0	0	0	0	0	0	0	0	0	0	0
GCA_002992865.1_ASM299286v1	NO	1	0	0	0	0	0	2	0	2	2	2	2	1	1	1	1	2	1	2	1	2	2	2	1	1	0	0	0	0	0	0	0	0	0	0	0	0	0	0	0	0	0	0	0	0	0	0	0
GCA_002902885.1_ASM290288v1	NO	1	0	0	0	0	0	0	0	1	0	1	1	1	1	1	1	1	1	2	1	2	2	1	1	1	0	0	0	0	0	0	0	0	0	0	0	0	0	0	0	0	0	0	0	0	0	0	0
GCA_001665065.1_ASM166506v1	NO	1	0	0	2	0	0	2	0	2	2	2	2	1	1	1	1	2	1	2	1	2	2	2	1	1	0	0	0	0	0	0	0	0	0	0	0	0	0	0	0	0	0	0	0	0	0	0	1
GCA_000309095.1_gacin42v1.0	NO	1	0	0	0	0	0	1	0	1	0	1	1	1	1	1	1	2	1	2	1	1	2	1	1	1	0	0	0	0	0	0	0	0	0	0	0	0	0	0	0	0	0	0	0	0	0	0	0
GCA_002138345.1_ASM213834v1	NO	1	0	0	2	0	0	2	0	2	2	2	2	1	1	1	1	2	1	2	1	2	2	2	1	1	0	0	0	0	0	0	0	0	0	0	0	0	0	0	0	0	0	0	0	0	0	0	1
GCA_003006845.1_ASM300684v1	NO	1	0	0	0	0	0	2	0	2	2	2	2	1	1	1	1	2	1	2	1	2	2	2	1	1	0	0	0	0	0	0	0	0	0	0	0	0	0	0	0	0	0	0	0	0	0	0	0
GCA_006366465.1_ASM636646v1	NO	1	0	0	2	0	0	2	0	2	2	2	2	1	1	1	1	2	1	2	1	2	2	2	1	1	0	0	0	0	0	0	0	0	0	0	0	0	0	0	0	0	0	0	0	0	0	0	1
GCA_003596205.1_ASM359620v1	NO	1	0	0	0	0	0	1	0	1	0	1	1	1	1	1	1	1	1	2	1	2	1	1	1	1	0	0	0	0	0	0	0	0	0	0	0	0	0	0	0	0	0	0	0	0	0	0	0
GCA_000369285.1_Acin_baum_NIPH_528_V1	NO	1	0	0	2	0	2	2	0	2	2	2	2	1	1	1	1	2	1	2	1	2	2	2	1	1	0	0	0	0	0	0	0	1	0	0	0	0	0	0	0	0	0	0	0	0	0	0	0
GCA_001666105.1_ASM166610v1	NO	1	2	1	2	1	1	1	2	2	2	1	2	1	1	1	1	2	1	2	1	2	2	2	1	1	0	0	0	0	0	0	0	0	0	0	0	0	0	0	0	0	0	0	0	0	0	0	0
GCA_003949395.1_ASM394939v1	NO	1	2	0	0	0	0	2	0	2	0	1	1	1	1	1	1	1	1	2	1	2	2	1	1	1	0	0	0	0	0	0	0	0	0	0	0	0	0	0	0	0	2	0	0	0	0	0	0
GCA_003039135.1_ASM303913v1	NO	1	0	0	2	1	0	2	0	2	2	1	1	1	1	1	1	2	1	2	1	2	2	2	1	1	0	0	0	0	0	0	0	1	0	0	0	0	0	0	0	0	0	0	0	0	0	0	0
GCA_003939445.1_ASM393944v1	NO	1	0	0	0	1	2	1	0	2	1	2	2	1	1	1	1	2	1	2	1	2	2	2	1	1	0	0	0	0	0	0	0	1	0	0	0	0	0	0	0	0	0	0	0	0	0	0	0
GCA_003332235.1_ASM333223v1	NO	1	0	0	0	0	0	2	0	2	2	2	2	1	1	1	1	2	1	2	1	2	2	2	1	1	0	0	0	0	0	0	0	0	0	0	0	0	0	0	0	0	0	0	0	0	0	0	0
GCA_003007375.1_ASM300737v1	NO	1	0	0	0	0	0	2	0	2	2	2	2	1	1	1	1	2	1	2	1	2	2	2	1	1	0	0	0	0	0	0	0	0	0	0	0	0	0	0	0	0	0	0	0	0	0	0	0
GCA_000509305.1_ASM50930v1	NO	1	0	0	1	0	0	2	2	2	2	2	2	1	1	1	1	2	1	2	1	2	2	2	1	1	0	0	0	0	0	0	0	0	0	0	0	0	0	0	0	0	0	0	0	0	0	0	1
GCA_900042755.1_acinetobacter_baumannii_isolate_strainG	NO	1	0	0	2	2	0	1	0	2	1	1	1	1	2	1	1	2	1	2	1	2	1	2	2	1	0	0	0	0	0	0	0	1	0	0	0	0	0	0	0	0	0	0	0	0	0	0	0
GCA_004378435.1_ASM437843v1	NO	1	0	0	0	0	0	2	0	2	2	2	2	1	1	1	1	2	1	2	1	2	2	2	1	1	0	0	0	0	0	0	0	0	0	0	0	0	0	0	0	0	0	0	0	0	0	0	0
GCA_001665205.1_ASM166520v1	NO	1	2	1	2	1	1	1	2	2	2	1	2	1	1	1	1	2	1	2	1	2	2	2	1	1	0	0	0	0	0	0	0	0	0	0	0	0	0	0	0	0	0	0	0	0	0	0	0
GCA_002183325.1_ASM218332v1	NO	1	0	0	0	0	0	2	0	2	2	2	2	1	1	1	1	1	1	2	1	2	2	2	1	1	0	0	0	0	0	0	0	0	0	0	0	0	0	0	0	0	0	0	0	0	0	0	0
GCA_002928155.1_ASM292815v1	NO	1	0	0	0	0	0	2	0	1	0	1	1	1	1	1	1	2	1	2	1	2	2	1	1	1	0	0	0	0	0	0	0	0	0	0	0	0	0	0	0	0	0	0	0	0	0	0	0
GCA_007999755.1_ASM799975v1	NO	1	0	0	1	0	0	2	0	2	2	2	2	1	1	1	1	2	1	2	1	2	2	2	1	1	0	0	0	0	0	0	0	0	0	0	0	0	0	0	0	0	0	0	0	0	0	0	0
GCA_000592255.1_ASM59225v1	NO	1	0	0	0	0	1	1	2	2	2	1	2	1	1	1	1	2	1	2	1	2	2	2	1	1	0	0	0	0	0	0	0	0	0	0	0	0	0	0	0	0	0	0	0	0	0	0	0
GCA_000307975.2_ASM30797v2	NO	1	0	0	0	0	0	2	0	2	2	2	2	1	1	1	1	2	1	2	1	2	2	2	1	1	0	0	0	0	0	0	0	0	0	0	0	0	0	0	0	0	0	0	0	0	0	0	0
GCA_002992585.1_ASM299258v1	NO	1	0	0	0	0	0	2	0	2	2	2	2	1	1	1	1	2	1	2	1	2	2	2	1	1	0	0	0	0	0	0	0	0	0	0	0	0	0	0	0	0	0	0	0	0	0	0	0
GCA_008000025.1_ASM800002v1	NO	1	0	0	0	0	0	2	0	2	2	2	2	1	1	1	1	2	1	2	1	2	2	2	1	1	0	0	0	0	0	0	0	0	0	0	0	0	0	0	0	0	0	0	0	0	0	0	0
GCA_002137565.1_ASM213756v1	NO	1	2	1	2	1	1	1	2	2	2	1	2	1	1	1	1	2	1	2	1	2	2	2	1	1	0	0	0	0	0	0	0	0	0	0	0	0	0	0	0	0	0	0	0	0	0	0	0
GCA_005863345.1_ASM586334v1	NO	1	0	0	0	2	0	2	0	2	2	2	2	1	1	1	1	2	1	2	1	2	2	2	1	1	0	0	0	0	0	0	0	0	0	0	0	0	0	0	0	0	0	0	0	0	0	0	0
GCA_001674315.1_ASM167431v1	NO	1	2	1	2	1	1	1	2	2	2	1	2	1	1	1	1	2	1	2	1	2	2	2	1	1	0	0	0	0	0	0	0	0	0	0	0	0	0	0	0	0	0	0	0	0	0	0	0
GCA_000600855.1_ASM60085v1	NO	1	0	0	2	0	1	1	0	1	1	1	1	1	1	0	1	2	1	2	1	2	1	1	1	1	0	0	0	0	0	0	0	0	0	0	0	0	0	0	0	0	0	0	0	0	0	0	0
GCA_001863065.1_ASM186306v1	NO	1	0	0	0	0	0	2	0	2	2	2	2	1	1	1	1	2	1	2	1	2	2	2	1	1	0	0	0	0	0	0	0	0	0	0	0	0	0	0	0	0	0	0	0	0	0	0	0
GCA_000581595.1_ASM58159v1	NO	1	0	0	2	0	1	1	0	1	1	1	1	1	1	0	1	2	1	2	1	2	1	1	1	1	0	0	0	0	0	0	0	0	0	0	0	0	0	0	0	0	0	0	0	0	0	0	0
GCA_000611325.1_ASM61132v1	NO	1	0	0	1	2	1	1	2	2	2	1	2	1	1	1	1	2	1	2	1	2	2	2	1	1	0	0	0	0	0	0	0	1	0	0	0	0	0	0	0	0	0	0	0	0	0	0	0
GCA_001910675.1_ASM191067v1	NO	1	0	0	0	0	0	2	0	2	2	2	2	1	1	1	1	2	1	2	1	2	2	2	1	1	0	0	0	0	0	0	0	0	0	0	0	0	0	0	0	0	0	0	0	0	0	0	0
GCA_001414735.1_ASM141473v1	NO	1	0	0	0	0	0	1	0	2	1	1	1	1	1	1	1	2	1	2	2	2	1	1	1	1	0	0	0	0	0	1	0	0	0	0	0	0	0	0	0	0	2	0	0	0	0	0	0
GCA_001432445.1_ASM143244v1	NO	1	0	0	0	0	0	2	0	2	2	2	2	1	1	1	1	1	1	2	1	2	2	2	1	1	0	0	0	0	0	0	0	1	0	0	0	0	0	0	0	0	0	0	0	0	0	0	0
GCA_000811405.3_ASM81140v3	NO	1	0	0	1	1	0	2	2	2	2	2	2	1	1	1	1	2	1	2	1	2	2	2	1	1	0	0	0	0	0	0	0	0	0	0	0	0	0	0	0	0	0	0	0	0	0	0	1
GCA_003948545.1_ASM394854v1	NO	1	1	2	2	1	0	1	0	0	1	1	1	1	0	0	1	1	1	1	1	2	1	1	1	1	0	0	0	0	0	0	0	0	0	0	0	0	0	0	0	0	0	0	0	0	0	0	0
GCA_000582015.1_ASM58201v1	NO	1	0	0	0	0	0	2	0	2	2	2	2	1	1	1	1	2	1	2	1	2	2	2	1	1	0	0	0	0	0	0	0	1	0	0	0	0	0	0	0	0	0	0	0	0	0	0	0
GCA_003584275.1_ASM358427v1	NO	1	0	0	0	0	0	1	0	1	0	1	1	1	1	1	1	1	1	2	1	2	1	1	1	1	0	0	0	0	0	1	0	0	0	0	0	0	0	0	0	0	2	0	0	0	0	0	0
GCA_002119285.1_ASM211928v1	NO	1	2	0	2	0	0	2	0	0	0	0	0	0	0	1	1	2	1	2	1	2	2	2	1	1	0	0	0	0	0	0	0	0	0	0	0	0	0	0	0	0	0	0	0	0	1	0	0
GCA_000588195.1_ASM58819v1	NO	1	0	0	0	0	0	1	0	1	0	1	1	1	1	1	1	2	1	2	1	1	2	1	1	1	0	0	0	0	0	0	0	0	0	0	0	0	0	0	0	0	0	0	0	0	0	0	0
GCA_001863205.1_ASM186320v1	NO	1	0	0	0	0	0	2	0	2	2	2	2	1	1	1	1	2	1	2	1	2	2	2	1	1	0	0	0	0	0	0	0	0	0	0	0	0	0	0	0	0	0	0	0	0	0	0	0
GCA_000811765.3_ASM81176v3	NO	1	0	0	2	1	0	2	0	2	2	2	1	1	1	1	1	2	1	2	1	2	2	2	1	1	0	0	0	0	0	0	0	0	0	0	0	0	0	0	0	0	0	0	0	0	0	0	1
GCA_001861855.1_ASM186185v1	NO	1	0	0	0	0	0	2	0	2	2	2	2	1	1	1	1	2	1	2	1	2	2	2	1	1	0	0	0	0	0	0	0	0	0	0	0	0	0	0	0	0	0	0	0	0	0	0	0
GCA_002182795.1_ASM218279v1	NO	1	0	0	0	1	0	2	0	0	2	2	2	1	1	1	1	2	1	2	1	2	2	2	1	1	0	0	0	0	0	1	0	0	0	0	0	0	0	0	0	0	0	0	0	0	0	0	0
GCA_000611045.1_ASM61104v1	NO	1	0	0	0	0	0	2	2	1	2	2	2	1	1	1	1	2	1	2	1	2	1	2	1	1	0	0	0	0	0	0	0	1	0	0	0	0	0	0	0	1	0	0	0	0	0	0	0
GCA_006366985.1_ASM636698v1	NO	1	0	0	0	0	0	2	0	2	2	2	2	1	1	1	1	2	1	2	1	2	2	2	1	1	0	0	0	0	0	0	0	0	0	0	0	0	0	0	0	0	0	0	0	0	0	0	0
GCA_002927775.1_ASM292777v1	NO	1	0	0	0	0	0	2	0	2	1	1	0	0	0	1	1	2	1	2	1	2	2	1	1	1	0	0	0	0	0	1	0	0	0	0	0	0	0	0	0	0	2	0	0	0	0	0	0
GCA_000580995.1_ASM58099v1	NO	1	0	0	0	0	0	2	0	1	1	1	0	0	0	1	1	2	1	2	1	2	1	1	1	1	0	0	0	0	0	0	0	0	0	0	0	0	0	0	0	0	0	0	0	0	0	0	0
GCA_900169915.1_ASM90016991v1	NO	1	1	0	0	0	0	1	0	2	0	1	1	2	1	1	1	2	1	2	1	1	2	1	1	1	0	0	0	0	0	0	0	0	0	0	0	0	0	0	0	0	0	0	0	0	0	0	0
GCA_001950315.1_ASM195031v1	NO	1	1	0	2	1	0	1	0	1	1	1	1	1	1	1	1	2	1	2	1	0	1	2	1	1	0	0	0	0	0	0	0	0	0	0	0	0	0	0	0	0	0	0	0	0	0	0	0
GCA_003948725.1_ASM394872v1	NO	1	0	0	0	0	0	1	0	1	0	1	1	1	1	1	1	1	1	2	1	2	2	1	1	1	0	0	0	0	0	0	0	0	0	0	0	0	0	0	0	0	0	0	0	0	0	0	0
GCA_001432625.1_ASM143262v1	NO	1	0	0	0	0	0	1	0	2	1	1	1	1	1	1	1	2	1	2	2	2	1	1	1	1	0	0	0	0	0	0	0	0	0	0	0	0	0	0	0	0	1	0	0	0	0	0	0
GCA_000515715.1_gabuh16008_v01	NO	1	0	0	2	1	0	2	0	2	2	2	1	1	1	1	1	2	1	2	1	2	2	2	1	1	0	0	0	0	0	0	0	0	0	0	0	0	0	0	0	0	0	0	0	0	0	0	1
GCA_005280695.1_ASM528069v1	NO	1	0	0	2	0	0	2	0	2	2	2	2	1	1	1	1	2	1	2	1	2	2	2	1	1	0	0	0	0	0	0	0	0	0	0	0	0	0	0	0	0	0	0	0	0	0	0	1
GCA_000368105.1_Acin_baum_NIPH_1669_V1	NO	1	1	0	2	2	0	2	0	1	1	1	1	1	1	1	1	2	1	2	1	2	1	2	1	1	0	0	0	0	0	0	0	0	0	0	0	0	0	0	0	0	0	0	0	0	0	0	0
GCA_001444255.1_ASM144425v1	NO	1	1	0	0	1	0	1	0	2	1	1	1	2	1	1	2	2	1	2	1	2	1	2	2	1	0	0	0	0	0	0	0	0	0	0	0	0	0	0	0	0	0	0	0	0	0	0	0
GCA_000811385.1_ASM81138v1	NO	1	0	0	0	1	0	2	2	0	2	2	2	1	1	1	1	2	1	2	1	2	2	2	1	1	0	0	0	0	0	1	0	0	0	0	0	0	0	0	0	0	0	0	0	0	0	0	0
GCA_002183905.1_ASM218390v1	NO	1	0	0	2	1	0	2	0	2	2	2	2	1	1	1	1	1	1	2	1	2	2	2	1	1	0	0	0	0	0	0	0	0	0	0	0	0	0	0	0	0	0	0	0	0	0	0	1
GCA_006538225.1_ASM653822v1	NO	1	0	0	2	0	0	2	0	2	2	2	2	1	1	1	1	2	1	2	1	2	2	2	1	1	0	0	0	0	0	0	0	0	0	0	0	0	0	0	0	0	0	0	0	0	0	0	0
GCA_008244885.1_ASM824488v1	NO	1	0	0	2	0	0	2	0	2	2	2	2	1	1	1	1	2	1	2	1	2	2	2	1	1	0	0	0	0	0	0	0	0	0	0	0	0	0	0	0	0	0	0	0	0	0	0	1
GCA_000810915.3_ASM81091v3	NO	1	0	0	1	0	0	2	2	2	2	2	2	1	1	1	1	2	1	2	1	2	2	2	1	1	0	0	0	0	0	0	0	0	0	0	0	0	0	0	0	0	0	0	0	0	0	0	1
GCA_900496295.1_24276_3_4	NO	1	2	0	2	1	0	1	0	1	1	1	1	1	1	1	1	2	1	2	1	1	2	1	1	1	0	0	0	0	2	0	0	0	0	0	0	0	0	0	0	0	0	0	0	0	0	0	0
GCA_005298065.1_ASM529806v1	NO	1	0	0	0	0	1	1	0	1	0	1	1	1	1	1	1	2	1	2	1	2	1	1	1	1	0	0	0	0	0	0	0	0	0	0	0	0	0	0	0	0	0	0	0	0	0	0	0
GCA_002136995.1_ASM213699v1	NO	1	0	0	0	0	0	1	0	2	0	1	1	1	1	1	1	2	1	1	1	1	2	1	1	1	0	0	0	0	0	0	0	0	0	0	0	0	0	0	0	0	0	0	0	0	0	0	0
GCA_008477565.1_ASM847756v1	NO	1	0	0	0	0	0	1	0	1	0	1	1	1	1	1	1	2	1	2	1	2	2	1	1	1	0	0	0	1	0	0	0	0	0	0	0	0	0	0	0	0	0	0	0	0	0	0	0
GCA_001855175.1_ASM185517v1	NO	1	0	0	2	0	0	2	0	2	2	2	2	1	1	1	1	2	1	2	1	2	2	2	1	1	0	0	0	0	0	0	0	0	0	0	0	0	0	0	0	0	0	0	0	0	0	0	1
GCA_000592515.1_ASM59251v1	NO	1	0	0	1	2	1	1	2	2	2	1	2	1	1	1	1	2	1	2	1	2	1	1	1	1	0	0	0	0	0	0	0	1	0	0	0	0	0	0	0	0	0	0	0	0	0	0	0
GCA_001923005.1_ASM192300v1	NO	1	0	0	0	0	0	1	0	2	1	1	1	1	1	1	1	2	1	2	2	2	1	1	1	1	0	0	0	0	0	0	0	0	0	0	0	0	0	0	0	0	2	0	0	0	0	0	0
GCA_002017515.1_ASM201751v1	NO	1	0	0	0	1	0	2	0	0	2	2	2	1	1	1	1	2	1	2	1	2	2	2	1	1	0	0	0	0	0	1	0	0	0	0	0	0	0	0	0	0	0	0	0	0	0	0	0
GCA_003356635.1_ASM335663v1	NO	1	0	0	0	0	0	2	0	2	2	2	2	1	1	1	1	2	1	2	1	2	2	2	1	1	0	0	0	0	0	0	0	0	0	0	0	0	0	0	0	0	0	0	0	0	0	0	0
GCA_002212645.1_ASM221264v1	NO	1	0	0	2	0	0	1	0	2	2	2	2	1	1	1	1	2	1	1	1	2	2	2	1	1	0	0	0	0	0	0	0	0	0	0	0	0	0	0	0	0	0	0	0	0	0	0	1
GCA_001649595.1_ASM164959v1	NO	1	1	0	0	2	0	2	0	2	0	0	0	0	0	1	1	2	1	2	1	1	1	1	1	1	0	0	0	0	0	0	0	0	0	0	0	0	0	0	0	0	0	0	0	0	0	0	0
GCA_006367575.1_ASM636757v1	NO	1	0	0	2	0	0	2	0	2	2	2	2	1	1	1	1	2	1	2	1	2	2	2	1	1	0	0	0	0	0	0	0	0	0	0	0	0	0	0	0	0	0	0	0	0	0	0	1
GCA_002277355.1_ASM227735v1	NO	1	0	0	2	0	0	2	0	2	2	2	2	1	1	1	1	2	1	2	1	2	2	2	1	1	0	0	0	0	0	0	0	0	0	0	0	0	0	0	0	0	0	0	0	0	0	0	1
GCA_900495755.1_24276_2_249	NO	1	0	0	0	0	0	2	0	2	2	1	2	1	1	1	1	2	1	2	1	2	1	2	1	1	0	0	0	0	0	0	0	0	0	0	0	0	0	0	0	0	0	0	0	0	0	0	0
GCA_001432385.1_ASM143238v1	NO	1	0	0	0	0	0	1	0	2	1	1	1	1	1	1	1	2	1	2	2	2	1	1	1	1	0	0	0	0	0	1	0	0	0	0	0	0	0	0	0	0	2	0	0	0	0	0	0
GCA_006493745.1_ASM649374v1	NO	1	0	0	0	1	2	1	0	2	2	2	2	1	1	1	1	2	1	2	1	2	2	2	1	1	0	0	0	0	0	0	0	1	0	0	0	0	0	0	0	0	0	0	0	0	0	0	0
GCA_002014475.1_ASM201447v1	NO	1	0	0	0	0	0	2	0	2	2	2	2	1	1	1	1	2	1	2	1	2	2	2	1	1	0	0	0	0	0	0	0	0	0	0	0	0	0	0	0	0	0	0	0	0	0	0	0
GCA_004209035.1_ASM420903v1	NO	1	0	0	0	0	0	1	0	2	1	1	1	1	1	1	1	2	1	2	2	2	1	1	1	1	0	0	0	0	0	0	0	0	0	0	0	0	0	0	0	0	2	0	0	0	0	0	0
GCA_002416425.1_ASM241642v1	NO	1	0	0	2	0	0	2	0	2	2	2	2	1	1	1	1	2	1	2	1	2	2	2	1	1	0	0	0	0	0	0	0	1	0	0	0	0	0	0	0	1	0	0	0	0	0	0	0
GCA_003355755.1_ASM335575v1	NO	1	0	0	2	0	0	2	0	2	2	2	2	1	1	1	1	2	1	2	1	2	2	2	1	1	0	0	0	0	0	0	0	1	0	0	0	0	0	0	0	0	0	0	0	0	0	0	1
GCA_000809005.3_Velvet_assembly_of_Acinetobacter_baumannii_ABUH304350	NO	1	0	0	2	1	0	2	0	2	2	2	2	1	1	1	1	2	1	2	1	2	2	2	1	1	0	0	0	0	0	0	0	0	0	0	0	0	0	0	0	0	0	0	0	0	0	0	1
GCA_000592675.1_ASM59267v1	NO	1	0	0	2	0	1	1	2	2	2	1	2	1	1	1	1	2	1	2	1	2	1	2	1	1	0	0	0	0	0	0	0	0	0	0	0	0	0	0	0	0	0	0	0	0	0	0	0
GCA_000809905.3_ASM80990v3	NO	1	0	0	0	0	0	1	0	2	1	1	1	1	1	1	1	2	1	2	2	2	1	1	1	1	0	0	0	0	0	1	0	0	0	0	0	0	0	0	0	0	2	0	0	0	0	0	0
GCA_003240535.1_ASM324053v1	NO	1	1	0	0	0	1	1	0	2	0	1	1	1	1	1	1	2	1	2	1	1	2	1	1	1	0	0	0	0	0	0	0	0	0	0	0	0	0	0	0	0	0	0	0	0	0	0	0
GCA_003356455.1_ASM335645v1	NO	1	0	0	2	0	0	2	0	2	2	2	2	1	1	1	1	2	1	2	1	2	2	2	1	1	0	0	0	0	0	0	0	0	0	0	0	0	0	0	0	0	0	0	0	0	0	0	1
GCA_000241685.2_ASM24168v2	NO	1	2	0	2	1	0	1	0	1	1	1	1	2	1	1	2	2	1	2	1	2	1	2	2	1	0	0	0	0	0	0	0	0	0	0	0	0	0	0	0	0	0	0	0	0	1	0	0
GCA_001077965.2_ASM107796v2	NO	1	0	0	0	0	0	1	0	1	0	0	0	0	0	1	1	2	1	2	1	2	2	1	1	1	0	0	0	0	0	0	0	0	0	0	0	0	0	0	0	0	0	0	0	0	0	0	0
GCA_008806435.1_ASM880643v1	NO	1	0	0	0	1	0	2	0	2	2	2	2	1	1	1	1	2	1	2	1	2	2	2	1	1	0	0	0	0	0	0	0	0	0	0	0	0	0	0	0	0	0	0	0	0	0	0	0
GCA_003583565.1_ASM358356v1	NO	1	0	0	0	0	0	1	0	1	0	1	1	1	1	1	1	1	1	2	1	2	1	1	1	1	0	0	0	0	0	1	0	0	0	0	0	0	0	0	0	0	2	0	0	0	0	0	0
GCA_001862175.1_ASM186217v1	NO	1	0	0	2	0	0	2	0	2	1	2	2	1	1	0	1	2	1	2	1	2	2	2	1	1	0	0	0	0	0	0	0	1	0	0	0	0	0	0	0	0	0	0	0	0	0	0	0
GCA_002006665.1_ASM200666v1	NO	1	1	0	0	0	0	1	0	1	0	1	1	2	1	1	1	2	1	2	1	1	2	1	1	1	0	0	0	0	0	0	0	0	0	0	0	0	0	0	0	0	0	0	0	0	0	0	0
GCA_005786015.1_ASM578601v1	NO	1	0	0	0	0	0	2	0	2	2	2	2	1	1	1	1	2	1	2	1	2	2	2	1	1	0	0	0	0	0	0	0	0	0	0	0	0	0	0	0	0	0	0	0	0	0	0	0
GCA_000787235.1_ASM78723v1	NO	1	0	0	2	0	0	2	0	2	2	2	2	1	1	1	1	2	1	2	1	2	2	2	1	1	0	0	0	0	0	0	0	1	0	0	0	0	0	0	0	0	0	0	0	0	0	0	0
GCA_000353895.1_ABNIH26_1	NO	1	0	0	0	0	0	2	0	1	2	2	2	1	1	1	1	2	1	2	1	2	2	2	1	1	0	0	0	0	0	0	0	1	0	0	0	0	0	0	0	1	0	0	0	0	0	0	0
GCA_001511875.1_9179_4_76	NO	1	0	0	2	0	0	1	0	2	1	1	1	2	1	1	2	2	1	2	1	2	1	2	2	1	0	0	0	0	0	0	0	1	0	0	0	0	0	0	0	0	0	0	0	0	0	0	0
GCA_000969285.1_ASM96928v1	NO	1	0	0	0	0	0	2	0	2	2	1	2	1	1	1	1	2	1	2	1	2	2	2	1	1	0	0	0	0	0	0	0	0	0	0	0	0	0	0	0	0	0	0	0	0	0	0	0
GCA_005785315.1_ASM578531v1	NO	1	0	0	0	0	0	2	0	2	2	2	2	1	1	1	1	2	1	2	1	2	2	2	1	1	0	0	0	0	0	0	0	0	0	0	0	0	0	0	0	0	0	0	0	0	0	0	0
GCA_003939385.1_ASM393938v1	NO	1	0	0	2	0	0	2	2	2	2	2	2	1	1	1	1	2	1	2	1	2	2	1	1	1	0	0	0	0	0	0	0	0	0	0	0	0	0	0	0	0	0	0	0	0	0	0	0
GCA_006492195.1_ASM649219v1	NO	1	2	2	1	0	0	1	0	2	0	0	0	0	0	1	1	2	1	2	1	2	1	2	2	1	0	0	0	0	0	0	0	0	0	0	0	0	0	0	0	0	0	0	0	0	0	0	0
GCA_002136615.1_ASM213661v1	NO	1	0	0	0	1	0	2	0	0	2	2	2	1	1	1	1	2	1	2	1	2	2	2	1	1	0	0	0	0	0	1	0	0	0	0	0	0	0	0	0	0	0	0	0	0	0	0	0
GCA_005784825.1_ASM578482v1	NO	1	0	0	0	0	0	2	0	2	2	2	2	1	1	1	1	2	1	2	1	2	2	2	1	1	0	0	0	0	0	0	0	0	0	0	0	0	0	0	0	0	0	0	0	0	0	0	0
GCA_003711985.1_ASM371198v1	NO	1	0	0	2	0	0	2	0	2	2	2	2	1	1	1	1	2	1	2	1	2	2	2	1	1	0	0	0	0	0	0	0	0	0	0	0	0	0	0	0	0	0	0	0	0	0	0	1
GCA_006367895.1_ASM636789v1	NO	1	0	0	0	0	0	2	0	2	0	0	0	0	0	1	1	2	1	2	1	2	2	2	1	1	0	0	0	0	0	0	0	0	0	0	0	0	0	0	0	0	0	0	0	0	0	0	0
GCA_001518715.1_ASM151871v1	NO	1	2	2	2	0	1	1	2	2	1	1	2	1	1	1	1	2	1	2	1	2	2	2	1	1	0	0	0	0	0	0	0	1	0	0	0	0	0	0	0	0	0	0	0	0	0	0	1
GCA_001649875.1_ASM164987v1	NO	1	0	0	0	2	0	1	0	2	1	1	1	1	1	1	1	2	1	2	2	2	1	1	1	1	0	0	0	0	0	0	0	0	0	0	0	0	0	0	0	0	0	0	0	0	0	0	0
GCA_005819215.1_ASM581921v1	NO	1	1	0	0	1	0	1	0	2	1	1	1	2	1	1	2	2	1	2	1	2	1	2	2	1	0	0	0	0	0	0	0	0	0	0	0	0	0	0	0	0	0	0	0	0	0	0	0
GCA_000760455.1_ASM76045v1	NO	1	0	0	0	0	0	0	0	2	1	1	1	1	1	1	1	2	1	2	1	2	2	1	1	1	0	0	0	0	0	0	0	0	0	0	0	0	0	0	0	0	0	0	0	0	0	0	0
GCA_000811345.3_ASM81134v3	NO	1	0	0	1	0	0	2	0	2	2	2	2	1	1	1	1	2	1	2	1	2	2	2	1	1	0	0	0	0	0	0	0	1	0	0	0	0	0	0	0	0	0	0	0	0	0	0	0
GCA_000453785.1_ASM45378v1	NO	1	0	0	1	0	1	1	2	2	2	1	2	1	1	1	1	2	1	2	1	2	2	2	1	1	0	0	0	0	0	0	0	1	0	0	0	0	0	0	0	0	0	0	0	0	0	0	0
GCA_003949635.1_ASM394963v1	NO	1	0	0	2	0	0	1	0	2	1	1	1	1	1	1	2	2	1	2	1	2	1	2	2	1	0	0	0	0	0	0	0	0	0	0	0	0	0	0	0	0	0	0	0	0	0	0	0
GCA_000611465.1_ASM61146v1	NO	1	0	0	2	0	1	1	0	1	1	1	1	1	1	0	1	2	1	2	1	2	1	1	1	1	0	0	0	0	0	0	0	0	0	0	0	0	0	0	0	0	0	0	0	0	0	0	0
GCA_001541875.1_ASM154187v1	NO	1	0	0	2	0	0	2	0	2	2	1	2	1	1	1	1	2	1	2	1	2	2	2	1	1	0	0	0	0	0	0	0	1	0	0	0	0	0	0	0	0	0	0	0	0	0	0	0
GCA_003431865.1_ASM343186v1	NO	1	1	0	0	0	0	1	0	1	0	1	1	1	1	1	1	2	1	2	1	1	2	1	1	1	0	0	0	0	0	0	0	0	0	0	0	0	0	0	0	0	0	0	0	0	0	0	0
GCA_900494385.1_24276_2_147	NO	1	0	0	0	0	0	0	0	1	0	1	1	1	1	1	1	2	1	0	1	1	1	1	1	1	0	0	0	0	0	0	0	0	0	0	0	0	0	0	0	0	0	0	0	0	0	0	0
GCA_000354095.1_ABNIH17_1	NO	1	0	0	0	0	0	2	0	1	2	2	2	1	1	1	1	2	1	2	1	2	2	2	1	1	0	0	0	0	0	0	0	1	0	0	0	0	0	0	0	1	0	0	0	0	0	0	0
GCA_001862555.1_ASM186255v1	NO	1	0	0	2	0	0	2	0	2	2	2	2	1	1	1	1	2	1	2	1	2	2	2	1	1	0	0	0	0	0	0	0	1	0	0	0	0	0	0	0	0	0	0	0	0	0	0	0
GCA_005786435.1_ASM578643v1	NO	1	0	0	0	0	0	2	0	2	2	2	2	1	1	1	1	2	1	2	1	2	2	2	1	1	0	0	0	0	0	0	0	0	0	0	0	0	0	0	0	0	0	0	0	0	0	0	0
GCA_002753915.1_ASM275391v1	NO	1	0	0	0	1	2	1	0	2	2	2	2	1	1	1	1	2	1	2	1	2	2	2	1	1	0	0	0	0	0	0	0	1	0	0	0	0	0	0	0	0	0	0	0	0	0	0	0
GCA_001432825.1_ASM143282v1	NO	1	0	0	0	0	0	1	0	1	0	1	1	1	1	1	1	2	1	2	1	1	2	1	1	1	0	0	0	0	0	0	0	0	0	0	0	0	0	0	0	0	0	0	0	0	0	0	0
GCA_001578145.1_ASM157814v1	NO	1	0	0	0	0	0	2	0	2	0	0	0	0	0	1	1	2	1	2	1	2	2	1	1	1	0	0	0	0	0	0	0	0	0	0	0	0	0	0	0	0	0	0	0	0	0	0	0
GCA_006366785.1_ASM636678v1	NO	1	0	0	2	0	0	1	0	2	2	2	2	1	1	1	1	2	1	2	1	1	2	2	1	1	0	0	0	0	0	0	0	1	0	0	0	0	0	0	0	0	0	0	0	0	0	0	1
GCA_003941685.1_ASM394168v1	NO	1	0	0	0	1	0	2	0	2	2	2	2	1	1	1	1	2	1	2	1	2	2	2	1	1	0	0	0	0	0	0	0	0	0	0	0	0	0	0	0	0	0	0	0	0	0	0	0
GCA_003949075.1_ASM394907v1	NO	1	0	0	0	0	0	2	0	2	2	1	2	1	1	1	1	2	1	2	1	2	2	2	1	1	0	0	0	0	0	0	0	0	0	0	0	0	0	0	0	0	0	0	0	0	0	0	0
GCA_001861655.1_ASM186165v1	NO	1	0	0	2	0	0	2	0	2	2	2	2	1	1	1	1	2	1	2	1	2	2	2	1	1	0	0	0	0	0	0	0	0	0	0	0	0	0	0	0	0	0	0	0	0	0	0	1
GCA_003007095.1_ASM300709v1	NO	1	0	0	0	0	0	2	0	2	2	2	2	1	1	1	1	2	1	2	1	2	2	2	1	1	0	0	0	0	0	0	0	0	0	0	0	0	0	0	0	0	0	0	0	0	0	0	0
GCA_002762095.1_ASM276209v1	NO	1	0	0	2	0	0	2	0	2	2	2	2	1	1	1	1	2	1	2	1	2	2	2	1	1	0	0	0	0	0	0	0	1	0	0	0	0	0	0	0	0	0	0	0	0	0	0	0
GCA_003345955.1_ASM334595v1	NO	1	0	0	0	1	0	1	0	2	2	2	2	1	1	1	1	2	1	2	1	2	2	2	1	1	0	0	0	0	0	0	0	0	0	0	0	0	0	0	0	0	0	0	0	0	0	0	0
GCA_001864355.1_ASM186435v1	NO	1	0	0	0	0	0	1	0	2	0	1	1	1	1	1	1	2	1	2	1	1	2	1	1	1	0	0	0	0	0	0	0	0	0	0	0	0	0	0	0	0	0	0	0	0	0	0	0
GCA_900496055.1_24276_2_287	NO	1	0	0	0	0	0	2	0	2	2	2	2	1	1	1	1	2	1	2	1	2	2	2	1	1	0	0	0	0	0	0	0	0	0	0	0	0	0	0	0	0	0	0	0	0	0	0	0
GCA_001862735.1_ASM186273v1	NO	1	0	0	2	0	0	2	0	2	2	2	2	1	1	1	1	2	1	2	1	2	2	2	1	1	0	0	0	0	0	0	0	0	0	0	0	0	0	0	0	0	0	0	0	0	0	0	1
GCA_003347305.1_ASM334730v1	NO	1	0	0	0	0	0	2	0	2	2	2	2	1	1	1	1	2	1	2	1	2	2	2	1	1	0	0	0	0	0	0	0	0	0	0	0	0	0	0	0	0	0	0	0	0	0	0	0
GCA_001028385.1_gdodcwi01_v01	NO	1	1	0	0	1	0	1	0	2	1	1	1	2	1	1	2	2	1	2	1	2	1	2	2	1	0	0	0	0	0	0	0	0	0	0	0	0	0	0	0	0	0	0	0	0	0	0	0
GCA_001414935.1_ASM141493v1	NO	1	0	0	0	0	0	1	0	2	1	1	1	1	1	1	1	2	1	2	2	2	1	1	1	1	0	0	0	0	0	1	0	0	0	0	0	0	0	0	0	0	2	0	0	0	0	0	0
GCA_000299675.1_ASM29967v1	NO	1	0	0	2	0	0	2	0	2	1	0	0	0	0	1	1	2	1	2	1	2	2	2	1	1	0	0	0	0	0	0	0	0	0	0	0	0	0	0	0	0	0	0	0	0	0	0	1
GCA_001861435.1_ASM186143v1	NO	1	0	0	2	0	0	2	0	2	2	2	2	1	1	1	1	2	1	2	1	2	2	2	1	1	0	0	0	0	0	0	0	1	0	0	0	0	0	0	0	0	0	0	0	0	0	0	0
GCA_003949295.2_ASM394929v2	NO	1	0	0	0	0	0	2	0	2	2	2	2	1	1	1	1	2	1	2	1	2	2	2	1	1	0	0	0	0	0	0	0	0	0	0	0	0	0	0	0	0	0	0	0	0	0	0	0
GCA_008830945.1_ASM883094v1	NO	1	0	0	0	0	0	2	0	2	2	2	2	1	1	1	1	2	1	2	1	2	2	2	1	1	0	0	0	0	0	0	0	0	0	0	0	0	0	0	0	0	0	0	0	0	0	0	0
GCA_005785555.1_ASM578555v1	NO	1	0	0	0	0	0	2	0	2	2	2	2	1	1	1	1	2	1	2	1	2	2	2	1	1	0	0	0	0	0	0	0	0	0	0	0	0	0	0	0	0	0	0	0	0	0	0	0
GCA_900494845.1_24276_2_169	NO	1	0	0	0	0	0	2	0	2	2	2	2	1	1	1	1	1	1	2	1	2	2	2	1	1	0	0	0	0	0	0	0	0	0	0	0	0	0	0	0	0	0	0	0	0	0	0	0
GCA_001415065.1_ASM141506v1	NO	1	0	0	0	0	0	1	0	2	0	0	0	0	0	1	1	2	1	2	1	2	1	1	1	1	0	0	0	0	0	0	0	0	0	0	0	0	0	0	0	0	0	0	0	0	0	0	0
GCA_001666085.1_ASM166608v1	NO	1	2	1	2	0	1	1	2	2	2	1	2	1	1	1	1	2	1	2	1	2	2	2	1	1	0	0	0	0	0	0	0	0	0	0	0	0	0	0	0	0	0	0	0	0	0	0	0
GCA_003953975.1_ASM395397v1	NO	1	0	0	2	0	0	2	0	2	2	2	2	1	1	1	1	2	1	2	1	2	2	2	1	1	0	0	0	0	0	0	0	0	0	0	0	0	0	0	0	0	0	0	0	0	0	0	1
GCA_005819635.1_ASM581963v1	NO	1	0	0	0	0	0	2	0	2	2	2	2	1	1	1	1	2	1	2	1	2	1	2	1	1	0	0	0	0	0	0	0	0	0	0	0	0	0	0	0	0	0	0	0	0	0	0	0
GCA_900495765.1_24276_2_254	NO	1	0	0	0	0	0	2	0	2	2	2	2	1	1	1	1	2	1	2	1	2	2	2	1	1	0	0	0	0	0	0	0	0	0	0	0	0	0	0	0	0	0	0	0	0	0	0	0
GCA_003627455.1_ASM362745v1	NO	1	0	0	1	0	0	2	0	2	2	2	2	1	1	1	1	2	1	2	1	2	2	1	1	1	0	0	0	0	0	0	0	0	0	0	0	0	0	0	0	0	0	0	0	0	0	0	1
GCA_007999955.1_ASM799995v1	NO	1	0	0	0	0	0	2	0	2	2	2	2	1	1	1	1	2	1	2	1	2	2	2	1	1	0	0	0	0	0	0	0	0	0	0	0	0	0	0	0	0	0	0	0	0	0	0	0
GCA_000588915.1_ASM58891v1	NO	1	0	0	1	0	1	1	2	2	2	1	2	1	1	1	1	2	1	2	1	2	1	1	1	1	0	0	0	0	0	0	0	1	0	0	0	0	0	0	0	0	0	0	0	0	0	0	0
GCA_002016865.1_ASM201686v1	NO	1	0	0	0	0	0	2	0	2	2	2	2	1	1	1	1	2	1	2	1	2	2	2	1	1	0	0	0	0	0	0	0	0	0	0	0	0	0	0	0	0	0	0	0	0	0	0	0
GCA_004209675.1_ASM420967v1	NO	1	0	0	0	0	0	2	0	2	2	2	2	1	1	1	1	2	1	2	1	2	2	2	1	1	0	0	0	0	0	0	0	0	0	0	0	0	0	0	0	0	0	0	0	0	0	0	0
GCA_002014235.1_ASM201423v1	NO	1	0	0	0	1	0	2	0	2	2	2	2	1	1	1	1	2	1	2	1	2	2	2	1	1	0	0	0	0	0	0	0	0	0	0	0	0	0	0	0	0	0	0	0	0	0	0	0
GCA_000682195.1_ASM68219v1	NO	1	0	0	2	2	1	1	2	2	2	1	1	1	1	1	1	2	1	2	1	2	2	2	1	1	0	0	0	0	0	0	0	0	0	0	0	0	0	0	0	0	0	0	0	0	0	0	0
GCA_900495795.1_24276_2_263	NO	1	1	0	0	0	0	2	0	1	0	1	1	1	1	1	1	1	1	1	1	2	1	1	1	1	0	0	0	0	0	0	0	0	0	0	0	0	0	0	0	0	0	0	0	0	0	0	0
GCA_000681775.1_ASM68177v1	NO	1	0	0	2	0	1	1	0	1	1	1	1	1	1	0	1	2	1	2	1	2	1	1	1	1	0	0	0	0	0	0	0	0	0	0	0	0	0	0	0	0	0	0	0	0	0	0	0
GCA_002277515.1_ASM227751v1	NO	1	0	0	2	0	0	2	0	2	2	2	2	1	1	1	1	2	1	2	1	2	2	2	1	1	0	0	0	0	0	0	0	1	0	0	0	0	0	0	0	0	0	0	0	0	0	0	1
GCA_006367335.1_ASM636733v1	NO	1	0	0	0	0	0	2	0	2	2	2	2	1	1	1	1	2	1	2	1	2	2	2	1	1	0	0	0	0	0	0	0	0	0	0	0	0	0	0	0	0	0	0	0	0	0	0	0
GCA_006365965.1_ASM636596v1	NO	1	0	0	0	0	0	2	0	2	0	0	0	0	0	1	1	2	1	2	1	2	2	2	1	1	0	0	0	0	0	0	0	0	0	0	0	0	0	0	0	0	0	0	0	0	0	0	0
GCA_001674295.1_ASM167429v1	NO	1	2	1	2	1	1	1	2	2	2	1	2	1	1	1	1	2	1	2	1	2	2	2	1	1	0	0	0	0	0	0	0	0	0	0	0	0	0	0	0	0	0	0	0	0	0	0	0
GCA_002760725.1_ASM276072v1	NO	1	1	0	0	0	1	1	0	2	0	1	1	2	1	1	1	1	1	1	1	1	2	1	1	1	0	0	0	0	0	0	0	0	0	0	0	0	0	0	0	0	0	0	0	0	0	0	0
GCA_008581715.1_ASM858171v1	NO	1	0	0	1	0	0	2	0	1	0	1	1	1	1	1	1	2	1	2	1	2	1	1	1	1	0	0	0	0	0	0	0	0	0	0	0	0	0	1	0	0	0	0	0	0	0	0	0
GCA_000589675.1_ASM58967v1	NO	1	0	0	0	0	0	2	2	2	2	2	2	1	1	1	1	2	1	2	1	2	2	2	1	1	0	0	0	0	0	0	0	0	0	0	0	0	0	0	0	1	0	0	0	0	0	0	0
GCA_002992405.1_ASM299240v1	NO	1	0	0	0	0	0	2	0	2	2	2	2	1	1	1	1	2	1	2	1	2	2	2	1	1	0	0	0	0	0	0	0	0	0	0	0	0	0	0	0	0	0	0	0	0	0	0	0
GCA_006492855.1_ASM649285v1	NO	1	0	0	0	0	0	1	0	1	0	1	1	1	1	1	1	2	1	2	1	2	2	2	1	1	0	0	0	0	0	0	0	0	0	0	0	0	0	0	0	0	0	0	0	0	0	0	0
GCA_000810085.3_ASM81008v3	NO	1	0	0	0	1	0	2	0	0	2	2	2	1	1	1	1	2	1	2	1	2	2	2	1	1	0	0	0	0	0	1	0	0	0	0	0	0	0	0	0	0	0	0	0	0	0	0	0
GCA_000515555.1_gabuh11608_v01	NO	1	0	0	2	1	0	2	2	2	2	2	2	1	1	1	1	2	1	2	1	2	2	2	1	1	0	0	0	0	0	0	0	0	0	0	0	0	0	0	0	0	0	0	0	0	0	0	1
GCA_000369365.1_Acin_baum_ANC_4097_V1	NO	1	0	0	1	0	0	1	0	2	1	1	1	2	1	1	2	2	1	2	1	2	1	2	2	1	0	0	0	0	0	0	0	1	0	0	0	0	0	0	0	0	0	0	0	0	0	0	0
GCA_001950295.1_ASM195029v1	NO	1	0	0	2	0	0	2	0	2	1	2	2	1	1	1	1	2	1	2	1	2	2	2	1	1	0	0	0	0	0	1	0	0	0	0	0	0	0	0	0	0	0	0	0	0	0	0	0
GCA_000589515.1_ASM58951v1	NO	1	0	0	2	0	1	1	0	2	2	1	2	1	1	1	1	2	1	2	1	2	2	2	1	1	0	0	0	0	0	0	0	1	0	0	0	0	0	0	0	0	0	0	0	0	0	0	0
GCA_000580275.1_ASM58027v1	NO	1	0	0	0	0	0	2	0	2	2	2	2	1	1	1	1	2	1	2	1	2	2	2	1	1	0	0	0	0	0	0	0	1	0	0	0	0	0	0	0	1	0	0	0	0	0	0	0
GCA_000583495.1_ASM58349v1	NO	1	0	0	2	0	1	1	2	2	2	1	2	1	1	1	1	2	1	2	1	2	1	2	1	1	0	0	0	0	0	0	0	1	0	0	0	0	0	0	0	0	0	0	0	0	0	0	0
GCA_001910595.1_ASM191059v1	NO	1	0	0	0	0	0	2	0	2	2	2	2	1	1	1	1	2	1	2	1	2	2	2	1	1	0	0	0	0	0	0	0	0	0	0	0	0	0	0	0	0	0	0	0	0	0	0	0
GCA_900496375.1_24276_3_14	NO	1	0	0	0	0	0	2	0	2	2	2	2	1	1	1	1	2	1	2	1	2	2	2	1	1	0	0	0	0	0	0	0	0	0	0	0	0	0	0	0	0	0	0	0	0	0	0	0
GCA_005280715.1_ASM528071v1	NO	1	0	0	2	0	0	2	0	2	2	2	2	1	1	1	1	2	1	2	1	2	2	2	1	1	0	0	0	0	0	0	0	0	0	0	0	0	0	0	0	0	0	0	0	0	0	0	1
GCA_000584675.1_ASM58467v1	NO	1	0	0	0	1	1	1	2	2	2	1	2	1	1	1	1	2	1	2	1	2	2	2	1	1	0	0	0	0	0	0	0	1	0	0	0	0	0	0	0	0	0	0	0	0	0	0	0
GCA_002992665.1_ASM299266v1	NO	1	0	0	0	0	0	2	0	2	2	2	2	1	1	1	1	2	1	2	1	2	2	2	1	1	0	0	0	0	0	0	0	0	0	0	0	0	0	0	0	0	0	0	0	0	0	0	0
GCA_002017355.1_ASM201735v1	NO	1	2	1	2	1	1	1	2	2	2	1	2	1	1	1	1	2	1	2	1	2	2	2	1	1	0	0	0	0	0	0	0	0	0	0	0	0	0	0	0	0	0	0	0	0	0	0	0
GCA_007113705.1_ASM711370v1	NO	1	0	0	2	0	0	2	0	2	2	2	2	1	1	1	1	2	1	2	1	2	2	2	1	1	0	0	0	0	0	0	0	0	0	0	0	0	0	0	0	0	0	0	0	0	0	0	1
GCA_002182615.1_ASM218261v1	NO	1	0	0	2	0	0	2	0	2	2	2	2	1	1	1	1	2	1	2	1	2	2	2	1	1	0	0	0	0	0	0	0	0	0	0	0	0	0	0	0	0	0	0	0	0	0	0	1
GCA_900495005.1_24276_2_170	NO	1	0	0	0	0	0	0	0	2	0	1	1	1	1	0	1	2	1	2	1	2	2	2	1	1	0	0	0	0	0	0	0	0	0	0	0	0	0	0	0	0	0	0	0	0	0	0	0
GCA_006366805.1_ASM636680v1	NO	1	0	0	2	0	0	2	0	2	2	2	2	1	1	1	1	2	1	2	1	2	2	2	1	1	0	0	0	0	0	0	0	0	0	0	0	0	0	0	0	0	0	0	0	0	0	0	1
GCA_001664735.1_ASM166473v1	NO	1	2	1	2	1	1	1	2	2	2	1	2	1	1	1	1	2	1	2	1	2	2	2	1	1	0	0	0	0	0	0	0	0	0	0	0	0	0	0	0	0	0	0	0	0	0	0	0
GCA_002184275.1_ASM218427v1	NO	1	0	0	0	0	0	1	0	2	1	1	1	1	1	1	1	2	1	2	2	2	1	1	1	1	0	0	0	0	0	1	0	0	0	0	0	0	0	0	0	0	2	0	0	0	0	0	0
GCA_000453845.1_ASM45384v1	NO	1	0	0	2	0	0	2	0	2	2	2	2	1	1	1	1	2	1	2	1	2	2	2	1	1	0	0	0	0	0	0	0	0	0	0	0	0	0	0	0	0	0	0	0	0	0	0	1
GCA_000516255.1_gabuh6507_v01	NO	1	0	0	0	0	0	0	0	2	0	1	1	1	1	1	1	2	1	2	1	1	2	1	1	1	0	0	0	0	0	0	0	0	0	0	0	0	0	0	0	0	0	0	0	0	0	0	0
GCA_005785505.1_ASM578550v1	NO	1	0	0	0	0	0	2	0	2	2	2	2	1	1	1	1	2	1	2	1	2	2	2	1	1	0	0	0	0	0	0	0	0	0	0	0	0	0	0	0	0	0	0	0	0	0	0	0
GCA_003939595.1_ASM393959v1	NO	1	0	0	0	0	0	0	0	1	0	0	0	0	0	1	1	1	1	1	1	2	1	2	1	1	0	0	0	0	0	0	0	0	0	0	0	0	0	0	0	0	0	0	0	0	0	0	0
GCA_001861465.1_ASM186146v1	NO	1	0	0	0	0	0	2	0	2	2	2	2	1	1	1	1	2	1	2	1	2	2	2	1	1	0	0	0	0	0	0	0	0	0	0	0	0	0	0	0	0	0	0	0	0	0	0	0
GCA_006492785.1_ASM649278v1	NO	1	0	0	0	0	0	1	0	1	0	1	1	1	1	1	1	2	1	2	1	1	2	1	1	1	0	0	0	0	0	0	0	0	0	0	0	0	0	0	0	0	0	0	0	0	0	0	0
GCA_002573805.1_ASM257380v1	NO	1	0	0	0	0	0	1	0	1	0	0	0	0	0	1	1	1	1	2	1	1	2	1	1	1	0	0	0	0	0	0	0	0	0	0	0	0	0	0	0	0	0	0	0	0	0	0	0
GCA_002803025.2_ASM280302v2	NO	1	0	0	0	0	0	1	0	2	1	1	1	1	1	1	2	2	1	2	1	2	1	2	2	1	0	0	0	0	0	0	0	0	0	0	0	0	0	0	0	0	0	0	0	0	0	0	0
GCA_002148725.1_ASM214872v1	NO	1	0	0	2	1	0	2	0	2	2	2	2	1	1	1	1	2	1	2	1	2	2	2	1	1	0	0	0	0	0	0	0	0	0	0	0	0	0	0	0	0	0	0	0	0	0	0	1
GCA_001512195.1_7468_2_95	NO	1	0	0	1	1	0	1	0	2	1	1	1	2	1	1	2	2	1	2	1	2	1	2	2	1	0	0	0	0	0	0	0	1	0	0	0	0	0	0	0	0	0	0	0	0	0	0	0
GCA_002116575.1_ASM211657v1	NO	1	0	0	0	0	0	2	0	2	2	2	2	1	1	1	1	2	1	2	1	2	2	2	1	1	0	0	0	0	0	0	0	0	0	0	0	0	0	0	0	0	0	0	0	0	0	0	0
GCA_003954415.1_ASM395441v1	NO	1	0	0	2	0	0	2	0	2	2	2	2	1	1	1	1	2	1	2	1	2	2	2	1	1	0	0	0	0	0	0	0	0	0	0	0	0	0	0	0	0	0	0	0	0	0	0	1
GCA_000591915.1_ASM59191v1	NO	1	0	0	1	0	1	1	2	1	2	1	2	1	1	1	1	2	1	2	1	2	1	1	1	1	0	0	0	0	0	0	0	1	0	0	0	0	0	0	0	0	0	0	0	0	0	0	0
GCA_900161945.1_61SM01	NO	1	2	0	0	0	0	2	0	2	0	1	1	1	1	1	1	2	1	2	1	2	2	1	1	1	0	0	0	0	0	0	0	0	0	0	0	0	0	0	0	0	2	0	0	0	0	0	0
GCA_003976955.1_ASM397695v1	NO	1	0	0	0	0	0	1	0	2	1	1	1	1	1	1	1	2	1	2	2	2	1	1	1	1	0	0	0	0	0	0	0	0	0	0	0	0	0	0	0	0	2	0	0	0	0	0	0
GCA_003347355.1_ASM334735v1	NO	1	0	0	0	0	0	2	0	2	2	2	2	1	1	1	1	2	1	2	1	2	2	2	1	1	0	0	0	0	0	0	0	0	0	0	0	0	0	0	0	0	0	0	0	0	0	0	0
GCA_001864305.1_ASM186430v1	NO	1	0	0	0	0	0	2	0	2	2	2	2	1	1	1	1	2	1	2	1	2	2	2	1	1	0	0	0	0	0	0	0	0	0	0	0	0	0	0	0	0	0	0	0	0	0	0	0
GCA_004168615.1_ASM416861v1	NO	1	0	0	0	0	0	2	0	2	2	2	2	1	1	1	1	2	1	2	1	2	2	2	1	1	0	0	0	0	0	0	0	1	0	0	0	0	0	0	0	1	0	0	0	0	0	0	0
GCA_002137955.1_ASM213795v1	NO	1	0	0	0	0	0	1	0	1	0	1	1	1	1	1	1	2	1	2	1	2	2	1	1	1	0	0	0	0	0	0	0	0	0	0	0	0	0	0	0	0	0	0	0	0	0	0	0
GCA_005819405.1_ASM581940v1	NO	1	0	0	0	0	0	2	0	2	2	2	2	1	1	1	1	2	1	2	1	2	1	1	1	1	0	0	0	0	0	0	0	0	0	0	0	0	0	0	0	0	0	0	0	0	0	0	0
GCA_001415255.1_ASM141525v1	NO	0	0	0	2	0	0	2	0	2	2	2	2	1	1	1	1	2	1	2	1	2	2	2	1	1	0	0	0	0	0	0	0	0	0	0	0	0	0	0	0	0	0	0	0	0	0	0	1
GCA_005785765.1_ASM578576v1	NO	1	0	0	0	0	0	2	0	2	2	2	2	1	1	1	1	2	1	2	1	2	2	2	1	1	0	0	0	0	0	0	0	0	0	0	0	0	0	0	0	0	0	0	0	0	0	0	0
GCA_003949025.1_ASM394902v1	NO	1	0	0	2	0	0	2	0	2	2	1	2	1	1	1	1	2	1	2	1	2	2	2	1	1	0	0	0	0	0	0	0	0	0	0	0	0	0	0	0	0	0	0	0	0	0	0	1
GCA_008709745.1_AB_16533	NO	1	0	0	2	2	0	2	0	2	2	2	2	1	1	1	1	2	1	2	1	2	2	2	1	1	0	0	0	0	0	0	0	0	0	0	0	0	0	0	0	0	0	0	0	0	0	0	1
GCA_003006995.1_ASM300699v1	NO	1	0	0	0	0	0	2	0	2	2	2	2	1	1	1	1	2	1	2	1	2	2	2	1	1	0	0	0	0	0	0	0	0	0	0	0	0	0	0	0	0	0	0	0	0	0	0	0
GCA_002138295.1_ASM213829v1	NO	1	0	0	2	1	1	0	2	2	2	1	2	1	1	1	1	2	1	2	1	2	2	2	1	1	0	0	0	0	0	0	0	1	0	0	0	0	0	0	0	0	0	0	0	0	0	0	0
GCA_001416155.1_ASM141615v1	NO	1	0	0	0	1	0	1	0	1	0	1	1	1	1	1	1	1	1	1	1	2	2	1	1	1	0	0	0	0	0	0	0	0	0	0	0	0	0	0	0	0	0	0	0	0	0	0	0
GCA_001864165.1_ASM186416v1	NO	1	0	0	0	0	0	1	0	2	0	1	1	1	1	1	1	2	1	2	1	1	2	1	1	1	0	0	0	0	0	0	0	0	0	0	0	0	0	0	0	0	0	0	0	0	0	0	0
GCA_003948975.1_ASM394897v1	NO	1	0	0	2	0	0	2	0	2	2	2	1	1	1	1	1	2	1	2	1	2	2	2	1	1	0	0	0	0	0	0	0	0	0	0	0	0	0	0	0	0	0	0	0	0	0	0	1
GCA_000671495.1_ASM67149v1	NO	1	0	0	1	0	1	1	2	1	2	1	2	1	1	1	1	2	1	2	1	2	1	2	1	1	0	0	0	0	0	0	0	0	0	0	0	0	0	0	0	0	0	0	0	0	0	0	0
GCA_001862505.1_ASM186250v1	NO	1	0	0	0	0	0	2	0	2	2	2	2	1	1	1	1	2	1	2	1	2	2	2	1	1	0	0	0	0	0	0	0	0	0	0	0	0	0	0	0	0	0	0	0	0	0	0	0
GCA_001664765.1_ASM166476v1	NO	1	0	0	0	1	0	0	0	1	1	1	1	1	1	1	1	2	1	2	1	2	2	1	1	1	0	0	0	0	0	0	0	0	0	0	0	0	0	0	0	0	0	0	0	0	0	0	0
GCA_002182645.1_ASM218264v1	NO	1	0	0	2	0	0	2	0	2	2	2	2	1	1	1	1	2	1	2	1	2	2	2	1	1	0	0	0	0	0	0	0	0	0	0	0	0	0	0	0	0	0	0	0	0	0	0	1
GCA_000809085.3_Velvet_assembly_of_Acinetobacter_baumannii_ABUH404571	NO	1	0	0	1	1	1	0	2	2	2	1	2	1	1	1	1	2	1	2	1	2	2	2	1	1	0	0	0	0	0	0	0	1	0	0	0	0	0	0	0	0	0	0	0	0	0	0	0
GCA_900162015.1_72SM01	NO	1	2	0	0	0	0	2	0	1	0	1	1	1	1	1	1	2	1	2	1	2	2	1	1	1	0	0	0	0	0	0	0	0	0	0	0	0	0	0	0	0	2	0	0	0	0	0	0
GCA_003336035.1_ASM333603v1	NO	1	0	0	2	2	0	2	0	2	2	1	2	1	1	1	1	2	1	2	1	2	1	2	1	1	0	0	0	0	0	0	0	1	0	0	0	0	0	0	0	0	0	0	0	0	0	0	0
GCA_002996805.1_ASM299680v1	NO	1	0	0	2	0	0	1	0	2	1	1	1	2	1	1	2	2	1	2	1	2	1	2	2	1	0	0	0	0	0	0	0	1	0	0	0	0	0	0	0	0	0	0	0	0	0	0	0
GCA_003356025.1_ASM335602v1	NO	1	0	0	0	0	0	0	0	1	0	0	0	0	0	1	1	1	1	2	1	1	2	1	1	1	0	0	0	0	0	0	0	0	0	0	0	0	0	0	0	0	0	0	0	0	0	0	0
GCA_002119355.1_ASM211935v1	NO	1	1	0	2	0	0	1	0	2	1	1	1	2	1	1	2	2	1	2	1	2	1	2	2	1	0	0	0	0	0	0	0	0	0	0	0	0	0	0	0	0	0	0	0	0	0	0	1
GCA_000584035.1_ASM58403v1	NO	1	0	0	1	0	1	1	2	2	2	1	2	1	1	1	1	2	1	2	1	2	2	2	1	1	0	0	0	0	0	0	0	1	0	0	0	0	0	0	0	0	0	0	0	0	0	0	0
GCA_003940005.1_ASM394000v1	NO	1	0	0	0	0	2	1	0	2	2	2	2	1	1	1	1	2	1	2	1	2	2	2	1	1	0	0	0	0	0	0	0	1	0	0	0	0	0	0	0	0	0	0	0	0	0	0	0
GCA_000600695.1_ASM60069v1	NO	1	0	0	1	0	1	1	2	1	2	1	2	1	1	1	1	2	1	2	1	2	1	1	1	1	0	0	0	0	0	0	0	0	0	0	0	0	0	0	0	0	0	0	0	0	0	0	0
GCA_006491965.1_ASM649196v1	NO	1	0	0	2	1	0	1	0	2	1	1	1	2	1	1	2	2	1	2	1	2	1	2	2	1	0	0	0	0	0	0	0	1	0	0	0	0	0	0	0	0	0	0	0	0	0	0	0
GCA_008123545.1_ASM812354v1	NO	1	0	0	0	0	0	2	0	2	1	1	0	0	0	1	1	2	1	2	1	2	2	1	1	1	0	0	0	0	0	0	0	0	0	0	0	0	0	0	0	0	0	0	0	0	0	0	0
GCA_000589355.1_ASM58935v1	NO	1	0	0	2	0	1	1	1	2	2	1	2	1	1	1	1	2	1	2	1	2	1	2	1	1	0	0	0	0	0	0	0	1	0	0	0	0	0	0	0	0	0	0	0	0	0	0	0
GCA_004152785.1_ASM415278v1	NO	1	0	0	0	0	0	2	0	2	0	1	1	1	1	1	1	1	1	2	1	2	1	1	1	1	0	0	0	0	0	0	0	0	0	0	0	0	0	0	0	0	0	0	0	0	0	0	0
GCA_003020565.1_ASM302056v1	NO	1	0	0	2	0	0	2	0	2	2	2	2	1	1	1	1	2	1	2	1	2	2	2	1	1	0	0	0	0	0	0	0	1	0	0	0	0	0	0	0	0	0	0	0	0	0	0	0
GCA_000302035.1_ASM30203v1	NO	1	1	0	0	1	0	1	0	2	1	1	1	1	1	1	2	2	1	2	1	2	1	2	2	1	0	0	0	0	0	0	0	0	0	0	0	0	0	0	0	0	0	0	0	0	0	0	0
GCA_001549575.1_ASM154957v1	NO	1	0	0	0	0	0	1	0	2	1	1	1	2	1	1	2	2	1	2	1	2	1	2	2	1	0	0	0	0	0	0	0	0	0	0	0	0	0	0	0	0	0	0	0	0	0	0	0
GCA_006492805.1_ASM649280v1	NO	1	1	0	0	1	0	1	0	1	0	1	1	1	1	1	1	1	1	2	1	2	2	1	1	1	0	0	0	0	0	0	0	0	0	0	0	0	0	0	0	0	0	0	0	0	0	0	0
GCA_002182425.1_ASM218242v1	NO	1	0	0	2	0	0	2	0	2	2	2	2	1	1	1	1	2	1	2	1	2	2	2	1	1	0	0	0	0	0	0	0	0	0	0	0	0	0	0	0	0	0	0	0	0	0	0	1
GCA_000584355.1_ASM58435v1	NO	1	0	0	0	0	0	1	0	1	0	1	1	1	1	1	1	2	1	2	1	2	2	1	1	1	0	0	0	0	0	0	0	0	0	0	0	0	0	0	0	0	0	0	0	0	0	0	0
GCA_000286615.1_gacin07v1.0	NO	1	0	0	2	0	0	1	0	2	1	1	1	2	1	1	2	2	1	2	1	2	1	2	2	1	0	0	0	0	0	0	0	1	0	0	0	0	0	0	0	0	0	0	0	0	0	0	0
GCA_000750855.1_600_CLC	NO	1	1	0	0	1	0	1	0	2	1	1	1	2	1	1	2	2	1	2	1	2	1	2	2	1	0	0	0	0	0	0	0	0	0	0	0	0	0	0	0	0	0	0	0	0	0	0	0
GCA_000589035.1_ASM58903v1	NO	1	0	0	2	0	1	1	2	1	2	1	2	1	1	1	1	2	1	2	1	2	2	2	1	1	0	0	0	0	0	0	0	0	0	0	0	0	0	0	0	0	0	0	0	0	0	0	0
GCA_002212235.1_ASM221223v1	NO	1	0	0	0	0	0	2	0	2	1	2	2	1	1	1	1	2	1	2	1	2	2	2	1	1	0	0	0	0	0	0	0	0	0	0	0	0	0	0	0	0	0	0	0	0	0	0	0
GCA_000580755.1_ASM58075v1	NO	1	2	0	1	0	0	1	0	2	0	1	1	1	1	1	1	1	1	1	1	2	2	1	1	1	0	0	0	0	0	0	0	0	0	0	0	0	0	0	0	0	0	0	0	0	0	0	0
GCA_001669495.1_ASM166949v1	NO	1	2	1	2	2	1	1	2	2	2	1	2	1	1	1	1	2	1	2	1	2	2	2	1	1	0	0	0	0	0	0	0	0	0	0	0	0	0	0	0	0	0	0	0	0	0	0	0
GCA_003948495.1_ASM394849v1	NO	1	0	0	0	0	1	1	0	1	0	0	0	0	0	1	1	2	1	1	2	1	2	1	1	1	0	0	0	0	0	0	0	0	0	0	0	0	0	0	0	0	0	0	0	0	0	0	0
GCA_001432595.1_ASM143259v1	NO	1	0	0	0	1	0	0	0	2	0	1	1	1	1	0	1	2	1	2	1	2	1	1	1	1	0	0	0	0	0	0	0	0	0	0	0	0	0	0	0	0	0	0	0	0	0	0	0
GCA_006365935.1_ASM636593v1	NO	1	0	0	0	0	0	2	0	2	2	2	2	1	1	1	1	2	1	2	1	2	2	2	1	1	0	0	0	0	0	0	0	0	0	0	0	0	0	0	0	0	0	0	0	0	0	0	0
GCA_007999905.1_ASM799990v1	NO	1	0	0	0	0	0	2	0	2	2	2	2	1	1	1	1	2	1	2	1	2	2	2	1	1	0	0	0	0	0	0	0	0	0	0	0	0	0	0	0	0	0	0	0	0	0	0	0
GCA_003627485.2_ASM362748v2	NO	1	0	0	1	0	0	2	0	2	2	2	2	1	1	1	1	2	1	2	1	2	2	2	1	1	0	0	0	0	0	0	0	0	0	0	0	0	0	0	0	0	0	0	0	0	0	0	1
GCA_003627405.1_ASM362740v1	NO	1	0	0	2	0	0	2	0	2	2	2	2	1	1	1	1	2	1	2	1	2	2	2	1	1	0	0	0	0	0	0	0	0	0	0	0	0	0	0	0	0	0	0	0	0	0	0	1
GCA_002014265.1_ASM201426v1	NO	1	0	0	0	1	0	2	0	0	2	2	2	1	1	1	1	2	1	2	1	2	2	2	1	1	0	0	0	0	0	1	0	0	0	0	0	0	0	0	0	0	0	0	0	0	0	0	0
GCA_002212475.1_ASM221247v1	NO	1	0	0	0	0	0	0	0	0	1	2	1	1	1	1	1	2	1	1	1	0	2	1	1	1	0	0	0	0	0	0	0	0	0	0	0	0	0	0	0	0	0	0	0	0	0	0	0
GCA_003356405.1_ASM335640v1	NO	1	0	0	2	0	0	2	0	2	2	2	2	1	1	1	1	2	1	2	1	2	2	2	1	1	0	0	0	0	0	0	0	0	0	0	0	0	0	0	0	0	0	0	0	0	0	0	1
GCA_001674485.1_ASM167448v1	NO	1	2	1	2	1	1	1	2	2	2	1	2	1	1	1	1	2	1	2	1	2	2	2	1	1	0	0	0	0	0	0	0	0	0	0	0	0	0	0	0	0	0	0	0	0	0	0	0
GCA_003955485.1_ASM395548v1	NO	1	0	0	2	0	0	2	0	2	2	2	2	1	1	1	1	2	1	2	1	2	2	2	1	1	0	0	0	0	0	0	0	0	0	0	0	0	0	0	0	0	0	0	0	0	0	0	1
GCA_002184605.1_ASM218460v1	NO	1	0	0	0	0	0	2	0	2	2	2	2	1	1	1	1	2	1	2	1	2	2	2	1	1	0	0	0	0	0	0	0	1	0	0	0	0	0	0	0	1	0	0	0	0	0	0	0
GCA_002951135.1_ASM295113v1	NO	1	0	0	2	0	0	2	0	2	2	2	2	1	1	1	1	2	1	2	1	2	2	2	1	1	0	0	0	0	0	0	0	0	0	0	0	0	0	0	0	0	0	0	0	0	0	0	1
GCA_000592035.1_ASM59203v1	NO	1	0	0	0	2	1	1	2	1	2	1	2	1	1	1	1	2	1	2	1	2	2	2	1	1	0	0	0	0	0	0	0	0	0	0	0	0	0	0	0	0	0	0	0	0	0	0	0
GCA_002416475.1_ASM241647v1	NO	1	1	0	1	0	0	1	0	2	1	1	1	2	1	1	2	2	1	2	1	2	1	2	2	1	0	0	0	0	0	0	0	0	0	0	0	0	0	0	0	0	0	0	0	0	0	0	0
GCA_003355705.1_ASM335570v1	NO	1	0	0	0	0	0	2	0	2	2	2	2	1	1	1	1	2	1	2	1	2	0	2	1	1	0	0	0	0	0	0	0	1	0	0	0	0	0	0	0	0	0	0	0	0	0	0	1
GCA_002143975.1_ASM214397v1	NO	1	1	0	0	0	0	1	0	1	0	1	1	1	1	1	1	1	1	2	1	2	2	1	1	1	0	0	0	0	0	0	0	0	0	0	0	0	0	0	0	0	0	0	0	0	0	0	0
GCA_000592355.1_ASM59235v1	NO	1	0	0	1	2	1	1	2	2	2	1	2	1	1	1	1	2	1	2	1	2	2	2	1	1	0	0	0	0	0	0	0	0	0	0	0	0	0	0	0	0	0	0	0	0	0	0	0
GCA_001441565.1_ASM144156v1	NO	1	1	0	0	1	0	2	0	1	1	1	1	0	0	1	1	2	1	2	1	2	2	1	1	1	0	0	0	0	0	0	0	0	0	0	0	0	0	0	0	0	0	0	0	0	0	0	0
GCA_900495055.1_24276_2_187	NO	1	0	0	0	0	0	2	0	2	2	2	2	1	1	1	1	2	1	2	1	2	1	2	1	1	0	0	0	0	0	0	0	0	0	0	0	0	0	0	0	0	0	0	0	0	0	0	0
GCA_004357295.1_ASM435729v1	NO	1	0	0	0	1	2	1	0	2	2	1	2	1	1	1	1	2	1	2	1	2	2	2	1	1	0	0	0	0	0	0	0	1	0	0	0	0	0	0	0	0	0	0	0	0	0	0	0
GCA_001721385.1_ASM172138v1	NO	1	0	0	0	0	0	2	0	2	0	1	1	2	1	1	1	2	1	2	1	1	2	1	1	1	0	0	0	0	0	0	0	0	0	0	0	0	0	0	0	0	0	0	0	0	0	0	0
GCA_003020325.1_ASM302032v1	NO	1	0	0	2	0	0	2	0	2	2	2	2	1	1	1	1	2	1	2	1	2	2	2	1	1	0	0	0	0	0	0	0	1	0	0	0	0	0	0	0	0	0	0	0	0	0	0	1
GCA_900496575.1_24276_3_35	NO	0	0	0	0	0	0	0	0	0	0	0	0	0	0	0	0	0	0	0	0	0	0	0	0	0	0	0	0	0	0	0	0	0	0	0	0	0	0	0	0	0	0	0	0	0	0	0	0
GCA_000787225.1_ASM78722v1	NO	1	0	0	2	0	0	2	0	2	2	2	2	1	1	1	1	2	1	2	1	2	2	2	1	1	0	0	0	0	0	0	0	1	0	0	0	0	0	0	0	0	0	0	0	0	0	0	0
GCA_002249325.1_ASM224932v1	NO	1	0	0	0	0	0	2	0	2	2	2	2	1	1	1	1	1	1	2	1	2	2	2	1	1	0	0	0	0	0	0	0	0	0	0	0	0	0	0	0	0	0	0	0	0	0	0	0
GCA_000775855.1_ASM77585v1	NO	1	1	0	0	0	0	2	0	1	0	1	1	1	1	1	1	2	1	2	2	1	2	1	1	1	0	0	0	0	0	0	0	0	0	0	0	0	0	0	0	0	0	0	0	0	0	0	0
GCA_004209205.1_ASM420920v1	NO	0	0	0	0	0	0	1	0	2	1	1	1	1	1	1	1	2	1	2	2	2	1	1	1	1	0	0	0	0	0	0	0	0	0	0	0	0	0	0	0	0	2	0	0	0	0	0	0
GCA_000969295.1_ASM96929v1	NO	1	0	0	2	0	0	2	0	2	2	2	2	1	1	1	1	2	1	2	0	2	2	2	1	1	0	0	0	0	0	0	0	1	0	0	0	0	0	0	0	0	0	0	0	0	0	0	0
GCA_002183955.1_ASM218395v1	NO	1	2	1	2	1	1	1	2	2	2	1	2	1	1	1	1	2	1	2	1	2	2	2	1	1	0	0	0	0	0	0	0	1	0	0	0	0	0	0	0	0	0	0	0	0	0	0	0
GCA_006367745.1_ASM636774v1	NO	1	0	0	2	0	0	2	0	2	1	2	2	1	1	1	1	2	1	2	1	2	2	2	1	1	0	0	0	0	0	0	0	1	0	0	0	0	0	0	0	0	0	0	0	0	0	0	0
GCA_005785125.1_ASM578512v1	NO	1	0	0	0	0	0	2	0	2	2	2	2	1	1	1	1	2	1	2	1	2	2	2	1	1	0	0	0	0	0	0	0	0	0	0	0	0	0	0	0	0	0	0	0	0	0	0	0
GCA_900496215.1_24276_2_303	NO	0	0	0	0	0	0	0	0	0	0	0	0	0	0	0	0	0	0	0	0	0	0	0	0	0	0	0	0	0	0	0	0	0	0	0	0	0	0	0	0	0	0	0	0	0	0	0	0
GCA_000516355.2_gabuh7807_v01	NO	1	0	0	2	1	0	2	0	2	2	2	2	1	1	1	1	2	1	2	1	2	2	2	1	1	0	0	0	0	0	0	0	0	0	0	0	0	0	0	0	0	0	0	0	0	0	0	1
GCA_000611225.1_ASM61122v1	NO	1	0	0	2	0	1	1	0	1	1	1	1	1	1	0	1	2	1	2	1	2	1	1	1	1	0	0	0	0	0	0	0	0	0	0	0	0	0	0	0	0	0	0	0	0	0	0	0
GCA_006366195.1_ASM636619v1	NO	1	0	0	2	0	0	2	0	2	1	2	2	1	1	1	1	2	1	2	1	2	2	2	1	1	0	0	0	0	0	0	0	1	0	0	0	0	0	0	0	0	0	0	0	0	0	0	0
GCA_003941095.1_ASM394109v1	NO	1	0	0	0	0	0	1	0	1	0	1	1	1	1	1	1	2	1	2	1	2	2	1	1	1	0	0	0	0	0	0	0	0	0	0	0	0	0	0	0	0	0	0	0	0	0	0	0
GCA_000811505.3_ASM81150v3	NO	1	0	0	1	1	0	2	0	2	2	2	2	1	1	1	1	2	1	2	1	2	2	2	1	1	0	0	0	0	0	0	0	0	0	0	0	0	0	0	0	0	0	0	0	0	0	0	1
GCA_900495785.1_24276_2_256	NO	1	0	0	0	0	0	2	0	2	2	1	2	1	1	1	1	2	1	2	1	2	1	2	1	1	0	0	0	0	0	0	0	0	0	0	0	0	0	0	0	0	0	0	0	0	0	0	0
GCA_000581495.1_ASM58149v1	NO	1	0	0	0	0	1	1	2	2	2	1	2	1	1	1	1	2	1	2	1	2	2	2	1	1	0	0	0	0	0	0	0	0	0	0	0	0	0	0	0	0	0	0	0	0	0	0	0
GCA_000582275.1_ASM58227v1	NO	1	0	0	0	0	0	1	0	2	0	1	1	1	1	1	1	1	1	1	1	2	2	1	1	1	0	0	0	0	0	0	0	0	0	0	0	0	0	0	0	0	0	0	0	0	0	0	0
GCA_002145295.1_ASM214529v1	NO	1	0	0	0	0	0	1	0	1	0	1	1	1	1	1	1	1	1	2	1	2	1	1	1	1	0	0	0	0	0	0	0	0	0	0	0	0	0	0	0	0	0	0	0	0	0	0	0
GCA_001862345.1_ASM186234v1	NO	1	0	0	0	0	0	2	0	2	2	2	2	1	1	1	1	2	1	2	1	2	2	2	1	1	0	0	0	0	0	0	0	0	0	0	0	0	0	0	0	0	0	0	0	0	0	0	0
GCA_005784875.1_ASM578487v1	NO	1	0	0	0	0	0	2	0	2	2	2	2	1	1	1	1	2	1	2	1	2	2	2	1	1	0	0	0	0	0	0	0	0	0	0	0	0	0	0	0	0	0	0	0	0	0	0	0
GCA_005786225.1_ASM578622v1	NO	1	0	0	0	0	0	2	0	2	2	2	2	1	1	1	1	2	1	2	1	2	2	2	1	1	0	0	0	0	0	0	0	0	0	0	0	0	0	0	0	0	0	0	0	0	0	0	0
GCA_000627395.1_ASM62739v1	NO	1	0	0	2	0	1	1	2	2	2	1	2	1	1	1	1	2	1	2	1	2	1	2	1	1	0	0	0	0	0	0	0	1	0	0	0	0	0	0	0	0	0	0	0	0	0	0	0
GCA_000587915.1_ASM58791v1	NO	1	0	0	1	2	1	1	2	2	2	1	2	1	1	1	1	2	1	2	1	2	2	2	1	1	0	0	0	0	0	0	0	0	0	0	0	0	0	0	0	0	0	0	0	0	0	0	0
GCA_001416715.1_ASM141671v1	NO	1	0	0	0	0	0	1	0	2	1	1	1	1	1	1	1	2	1	2	2	2	1	1	1	1	0	0	0	0	0	1	0	0	0	0	0	0	0	0	0	0	2	0	0	0	0	0	0
GCA_900161885.1_103SM	NO	1	2	0	0	0	0	2	0	2	0	1	1	1	1	1	1	2	1	2	1	2	2	1	1	1	0	0	0	0	0	0	0	0	0	0	0	0	0	0	0	0	0	0	0	0	0	0	0
GCA_000419425.1_ASM41942v1	NO	1	0	0	2	0	0	2	0	2	2	2	2	1	1	1	1	2	1	2	1	2	1	2	1	1	0	0	0	0	0	0	0	0	0	0	0	0	0	0	0	0	0	0	0	0	0	0	1
GCA_000301915.1_ASM30191v1	NO	1	0	0	2	2	1	1	2	2	2	1	2	1	1	1	1	2	1	2	1	2	2	2	1	1	0	0	0	0	0	0	0	0	0	0	0	0	0	0	0	0	0	0	0	0	0	0	0
GCA_001922685.1_ASM192268v1	NO	1	0	0	0	0	0	1	0	2	0	0	0	0	0	1	1	2	1	2	2	2	1	1	1	1	0	0	0	0	0	0	0	0	0	0	0	0	0	0	0	0	2	0	0	0	0	0	0
GCA_000810905.3_ASM81090v3	NO	1	0	0	1	1	0	2	2	2	2	2	2	1	1	1	1	2	1	2	1	2	2	2	1	1	0	0	0	0	0	0	0	0	0	0	0	0	0	0	0	0	0	0	0	0	0	0	1
GCA_001693105.1_ASM169310v1	NO	1	0	0	0	0	1	2	0	1	1	1	1	1	1	1	1	2	1	2	1	2	2	2	1	1	0	0	0	0	0	0	0	0	0	0	0	0	0	0	0	0	0	0	0	0	0	0	0
GCA_006368165.1_ASM636816v1	NO	1	0	0	2	0	2	2	0	2	2	1	2	1	1	1	1	2	1	2	1	2	2	2	1	1	0	0	0	0	0	0	0	0	0	0	0	0	0	0	0	0	0	0	0	0	0	0	0
GCA_003949405.1_ASM394940v1	NO	1	2	0	0	0	0	2	0	2	0	1	1	1	1	1	1	1	1	2	1	2	2	1	1	1	0	0	0	0	0	0	0	0	0	0	0	0	0	0	0	0	2	0	0	0	0	0	0
GCA_001863875.1_ASM186387v1	NO	1	0	0	2	0	0	2	0	2	2	2	2	1	1	1	1	2	1	2	1	2	2	2	1	1	0	0	0	0	0	0	0	0	0	0	0	0	0	0	0	0	0	0	0	0	0	0	1
GCA_000580895.1_ASM58089v1	NO	1	0	0	1	2	1	1	2	0	2	1	2	1	1	1	0	2	1	2	1	2	2	2	1	1	0	0	0	0	0	0	0	0	0	0	0	0	0	0	0	0	0	0	0	0	0	0	0
GCA_002143495.1_ASM214349v1	NO	1	0	0	2	1	0	2	0	2	2	2	2	1	1	1	1	2	1	2	1	2	2	2	1	1	0	0	0	0	0	0	0	0	0	0	0	0	0	0	0	0	0	0	0	0	0	0	1
GCA_000811665.3_ASM81166v3	NO	1	0	0	0	1	0	2	0	0	2	2	2	1	1	1	1	2	1	2	1	2	2	2	1	1	0	0	0	0	0	1	0	0	0	0	0	0	0	0	0	0	0	0	0	0	0	0	0
GCA_002006635.1_ASM200663v1	NO	1	1	0	0	0	0	1	0	1	0	1	1	2	1	1	1	2	1	2	1	1	2	1	1	1	0	0	0	0	0	0	0	0	0	0	0	0	0	0	0	0	0	0	0	0	0	0	0
GCA_006369835.1_ASM636983v1	NO	1	0	0	0	0	0	2	0	2	2	1	2	1	1	1	1	2	1	2	1	2	2	2	1	1	0	0	0	0	0	0	0	0	0	0	0	0	0	0	0	0	0	0	0	0	0	0	0
GCA_900496005.1_24276_2_270	NO	1	0	0	0	0	0	2	0	2	2	1	2	1	1	1	1	2	1	2	1	2	1	2	1	1	0	0	0	0	0	0	0	0	0	0	0	0	0	0	0	0	0	0	0	0	0	0	0
GCA_001511855.1_9179_4_85	NO	1	0	0	1	0	0	1	0	2	1	1	1	2	1	1	2	2	1	2	1	2	1	2	2	1	0	0	0	0	0	0	0	1	0	0	0	0	0	0	0	0	0	0	0	0	0	0	0
GCA_000369345.1_Acin_baum_NIPH_80_V1	NO	1	0	0	0	0	0	1	0	2	0	0	0	0	1	1	1	2	1	2	1	2	2	1	1	1	0	0	0	0	0	0	0	0	0	0	0	0	0	0	0	0	0	0	0	0	0	0	0
GCA_000582115.1_ASM58211v1	NO	1	0	0	0	0	0	2	0	2	2	2	2	1	1	1	1	2	1	2	1	2	2	2	1	1	0	0	0	0	0	0	0	0	0	0	0	0	0	0	0	0	0	0	0	0	0	0	0
GCA_003355885.1_ASM335588v1	NO	1	0	0	0	0	0	2	0	2	2	2	2	1	1	1	1	2	1	2	1	2	2	2	1	1	0	0	0	0	0	0	0	0	0	0	0	0	0	0	0	0	0	0	0	0	0	0	0
GCA_003583535.1_ASM358353v1	NO	1	0	0	0	0	0	1	0	1	0	1	1	1	1	1	1	1	1	2	1	2	1	1	1	1	0	0	0	0	0	1	0	0	0	0	0	0	0	0	0	0	2	0	0	0	0	0	0
GCA_000493615.1_ABIBUN_1	NO	1	0	0	0	0	0	1	0	1	0	1	1	1	1	1	1	1	1	2	1	2	2	1	1	1	0	0	0	0	0	0	0	0	0	0	0	0	0	0	0	0	0	0	0	0	0	0	0
GCA_000592415.1_ASM59241v1	NO	1	0	0	1	2	1	1	2	2	2	1	2	1	1	1	1	2	1	2	1	2	2	2	1	1	0	0	0	0	0	0	0	1	0	0	0	0	0	0	0	0	0	0	0	0	0	0	0
GCA_007999705.1_ASM799970v1	NO	1	0	0	0	0	0	2	0	2	2	2	2	1	1	1	1	2	1	2	1	2	2	2	1	1	0	0	0	0	0	0	0	0	0	0	0	0	0	0	0	0	0	0	0	0	0	0	0
GCA_002138175.1_ASM213817v1	NO	1	0	0	0	0	0	0	0	2	0	1	1	1	1	1	1	2	1	2	1	1	2	1	1	1	0	0	0	0	0	0	0	0	0	0	0	0	0	0	0	0	0	0	0	0	0	0	0
GCA_900496665.1_24276_3_26	NO	1	0	0	2	0	0	2	0	2	2	2	2	1	1	1	1	1	1	2	1	2	2	2	1	1	0	0	0	0	0	0	0	0	0	0	0	0	0	0	0	0	0	0	0	0	0	0	1
GCA_003954595.1_ASM395459v1	NO	1	0	0	2	0	0	2	0	2	2	2	2	1	1	1	1	2	1	2	1	2	2	2	1	1	0	0	0	0	0	0	0	0	0	0	0	0	0	0	0	0	0	0	0	0	0	0	1
GCA_000949115.2_ASM94911v2	NO	1	0	0	0	1	0	2	0	0	2	2	2	1	1	1	1	2	1	2	1	2	2	2	1	1	0	0	0	0	0	1	0	0	0	0	0	0	0	0	0	0	0	0	0	0	0	0	0
GCA_006365735.1_ASM636573v1	NO	1	0	0	0	0	0	2	0	2	2	2	2	1	1	1	1	2	1	2	1	2	2	2	1	1	0	0	0	0	0	0	0	0	0	0	0	0	0	0	0	0	0	0	0	0	0	0	0
GCA_001864285.1_ASM186428v1	NO	1	0	0	2	0	0	2	0	2	2	2	2	1	1	1	1	2	1	2	1	2	2	2	1	1	0	0	0	0	0	0	0	1	0	0	0	0	0	0	0	0	0	0	0	0	0	0	0
GCA_002028475.1_ASM202847v1	NO	1	0	0	2	1	0	2	0	2	2	2	1	1	1	1	1	2	1	2	1	2	2	2	1	1	0	0	0	0	0	0	0	0	0	0	0	0	0	0	0	0	0	0	0	0	0	0	1
GCA_000805295.1_ASM80529v1	NO	1	0	0	2	0	0	2	0	2	2	2	2	1	1	1	1	2	1	2	1	2	2	2	1	1	0	0	0	0	0	0	0	1	0	0	0	0	0	0	0	0	0	0	0	0	0	0	1
GCA_900496595.1_24276_3_33	NO	1	0	0	2	0	0	2	0	2	2	2	2	1	1	1	1	1	1	2	1	2	2	2	1	1	0	0	0	0	0	0	0	0	0	0	0	0	0	0	0	0	0	0	0	0	0	0	0
GCA_900161965.1_74SM01	NO	1	2	0	0	0	0	2	0	1	0	1	1	1	1	1	1	2	1	2	1	2	2	1	1	1	0	0	0	0	0	0	0	0	0	0	0	0	0	0	0	0	2	0	0	0	0	0	0
GCA_001666155.1_ASM166615v1	NO	1	2	1	2	1	1	1	2	2	2	1	2	1	1	1	1	2	1	2	1	2	2	2	1	1	0	0	0	0	0	0	0	0	0	0	0	0	0	0	0	0	0	0	0	0	0	0	0
GCA_000516275.1_gabuh6907_v01	NO	1	2	0	1	0	0	1	0	2	1	1	1	1	1	1	1	2	1	2	2	2	1	1	1	1	0	0	0	0	0	1	0	0	0	0	0	0	0	0	0	0	2	0	0	0	0	0	0
GCA_006366435.1_ASM636643v1	NO	1	0	0	0	0	0	2	0	2	2	2	2	1	1	1	1	2	1	2	1	2	2	2	1	1	0	0	0	0	0	0	0	0	0	0	0	0	0	0	0	0	0	0	0	0	0	0	0
GCA_008830895.1_ASM883089v1	NO	1	0	0	0	0	0	2	0	2	2	2	2	1	1	1	1	2	1	2	1	2	2	2	1	1	0	0	0	0	0	0	0	0	0	0	0	0	0	0	0	0	0	0	0	0	0	0	0
GCA_006494265.1_ASM649426v1	NO	1	0	0	0	0	0	1	0	1	0	1	1	1	1	1	1	2	1	2	1	2	2	1	1	1	0	0	0	0	0	0	0	0	0	0	0	0	0	0	0	0	0	0	0	0	0	0	0
GCA_003939415.1_ASM393941v1	NO	1	0	0	0	0	2	1	0	2	2	2	2	1	1	1	1	2	1	2	1	2	2	2	1	1	0	0	0	0	0	0	0	1	0	0	0	0	0	0	0	0	0	0	0	0	0	0	0
GCA_000516015.1_gabuh9707_v01	NO	1	0	0	2	1	0	2	0	2	2	2	2	1	1	1	1	2	1	2	1	2	2	2	1	1	0	0	0	0	0	0	0	0	0	0	0	0	0	0	0	0	0	0	0	0	0	0	1
GCA_002138315.1_ASM213831v1	NO	1	0	0	2	1	1	1	2	2	2	1	2	1	1	1	1	2	1	2	1	2	2	2	1	1	0	0	0	0	0	0	0	1	0	0	0	0	0	0	0	0	0	0	0	0	0	0	0
GCA_900494935.1_24276_2_172	NO	1	1	0	0	0	0	2	0	1	0	1	1	1	1	1	1	1	1	1	1	2	1	1	1	1	0	0	0	0	0	0	0	0	0	0	0	0	0	0	0	0	0	0	0	0	0	0	0
GCA_000809805.3_ASM80980v3	NO	1	0	0	2	1	0	2	2	2	2	2	2	1	1	1	1	2	1	2	1	2	2	2	1	1	0	0	0	0	0	0	0	0	0	0	0	0	0	0	0	0	0	0	0	0	0	0	1
GCA_001862485.1_ASM186248v1	NO	1	0	0	0	0	0	2	0	2	2	2	2	1	1	1	1	2	1	2	1	2	2	2	1	1	0	0	0	0	0	0	0	0	0	0	0	0	0	0	0	0	0	0	0	0	0	0	0
GCA_000734775.1_ASM73477v1	NO	1	0	0	2	0	0	2	0	2	2	2	1	0	0	1	1	2	1	2	1	2	2	2	1	1	0	0	0	0	0	0	0	1	0	0	0	0	0	0	0	0	0	0	0	0	0	0	0
GCA_006365555.1_ASM636555v1	NO	1	0	0	0	0	0	2	0	2	2	2	2	1	1	1	1	2	1	2	1	2	2	2	1	1	0	0	0	0	0	0	0	0	0	0	0	0	0	0	0	0	0	0	0	0	0	0	0
GCA_002183115.1_ASM218311v1	NO	1	0	0	2	1	1	0	2	2	2	1	2	1	1	1	1	2	1	2	1	2	2	2	1	1	0	0	0	0	0	0	0	1	0	0	0	0	0	0	0	0	0	0	0	0	0	0	0
GCA_000305275.1_gacin22v1.0	NO	1	0	0	0	0	0	2	0	1	0	1	1	1	1	1	1	2	1	2	1	2	2	1	1	1	0	0	0	0	0	0	0	0	0	0	0	0	0	0	0	0	0	0	0	0	0	0	0
GCA_005819585.1_ASM581958v1	NO	1	0	0	0	1	0	2	0	2	2	2	1	1	1	1	1	2	1	2	1	2	1	2	1	1	0	0	0	0	0	0	0	0	0	0	0	0	0	0	0	0	0	0	0	0	0	0	0
GCA_003007145.1_ASM300714v1	NO	1	0	0	0	0	0	2	0	2	2	2	2	1	1	1	1	2	1	2	1	2	2	2	1	1	0	0	0	0	0	0	0	0	0	0	0	0	0	0	0	0	0	0	0	0	0	0	0
GCA_900478145.1_34555_D01	NO	1	0	0	2	0	0	1	0	2	1	1	1	2	1	1	2	2	1	2	1	2	1	2	2	1	0	0	0	0	0	0	0	1	0	0	0	0	0	0	0	0	0	0	0	0	0	0	0
GCA_001861785.1_ASM186178v1	NO	1	0	0	2	0	0	2	0	2	2	2	2	1	1	1	1	2	1	2	1	2	2	2	1	1	0	0	0	0	0	0	0	1	0	0	0	0	0	0	0	0	0	0	0	0	0	0	0
GCA_006494005.1_ASM649400v1	NO	1	1	0	2	2	0	2	0	1	1	1	1	1	1	1	1	2	1	2	1	2	1	2	1	1	0	0	0	0	0	0	0	0	0	0	0	0	0	0	0	0	0	0	0	0	0	0	0
GCA_001664965.1_ASM166496v1	NO	1	2	1	2	1	1	1	2	2	2	1	2	1	1	1	1	2	1	2	1	2	2	2	1	1	0	0	0	0	0	0	0	0	0	0	0	0	0	0	0	0	0	0	0	0	0	0	0
GCA_003941755.1_ASM394175v1	NO	1	0	0	0	1	0	2	0	2	2	2	2	1	1	1	1	2	1	2	1	2	1	2	1	1	0	0	0	0	0	0	0	0	0	0	0	0	0	0	0	0	0	0	0	0	0	0	0
GCA_002182845.1_ASM218284v1	NO	1	0	0	0	1	0	2	0	0	2	2	2	1	1	1	1	2	1	2	1	2	2	2	1	1	0	0	0	0	0	1	0	0	0	0	0	0	0	0	0	0	0	0	0	0	0	0	0
GCA_003948775.1_ASM394877v1	NO	1	0	0	0	0	0	2	0	1	0	1	1	1	1	1	1	2	1	2	1	2	2	1	1	1	0	0	0	0	0	0	0	0	0	0	0	0	0	0	0	0	0	0	0	0	0	0	0
GCA_000969385.1_ASM96938v1	NO	1	0	0	2	1	0	1	0	2	1	1	1	2	1	1	2	2	1	2	1	2	1	2	2	1	0	0	0	0	0	0	0	1	0	0	0	0	0	0	0	0	0	0	0	0	0	0	0
GCA_006367085.1_ASM636708v1	NO	1	0	0	2	0	0	2	0	2	2	2	2	1	1	1	1	2	1	2	1	2	2	2	1	1	0	0	0	0	0	0	0	0	0	0	0	0	0	0	0	0	0	0	0	0	0	0	1
GCA_000515995.2_gabuh9007_v01	NO	1	0	0	2	1	0	2	0	2	2	2	2	1	1	1	1	2	1	2	1	2	2	2	1	1	0	0	0	0	0	0	0	0	0	0	0	0	0	0	0	0	0	0	0	0	0	0	1
GCA_000787335.1_ASM78733v1	NO	1	0	0	2	0	0	2	0	2	2	2	2	1	1	1	1	2	1	2	1	2	2	1	1	1	0	0	0	0	0	0	0	1	0	0	0	0	0	0	0	0	0	0	0	0	0	0	0
GCA_001721445.1_ASM172144v1	NO	1	0	0	0	0	0	2	0	2	0	1	1	2	1	1	1	2	1	2	1	1	2	1	1	1	0	0	0	0	0	0	0	0	0	0	0	0	0	0	0	0	0	0	0	0	0	0	0
GCA_002261505.1_ASM226150v1	NO	1	0	0	0	1	0	2	0	2	2	2	2	1	1	1	1	2	1	2	1	2	2	2	1	1	0	0	0	0	0	0	0	0	0	0	0	0	0	0	0	0	0	0	0	0	0	0	0
GCA_003325575.1_ASM332557v1	NO	1	1	0	2	1	0	1	0	2	1	1	1	2	1	1	2	2	1	2	1	2	1	1	2	1	0	0	0	0	0	0	0	1	0	0	0	0	0	0	0	0	0	0	1	0	0	0	0
GCA_005785965.1_ASM578596v1	NO	1	0	0	0	0	0	2	0	2	2	2	2	1	1	1	1	2	1	2	1	2	2	2	1	1	0	0	0	0	0	0	0	0	0	0	0	0	0	0	0	0	0	0	0	0	0	0	0
GCA_900496465.1_24276_3_24	NO	1	1	0	0	0	0	2	0	2	0	1	1	1	1	1	1	2	1	2	1	1	2	1	1	1	0	0	0	0	0	0	0	0	0	0	0	0	0	0	0	0	0	0	0	0	0	0	0
GCA_002017285.1_ASM201728v1	NO	1	0	0	0	1	0	2	0	0	2	2	2	1	1	1	1	2	1	2	1	2	2	2	1	1	0	0	0	0	0	1	0	0	0	0	0	0	0	0	0	0	0	0	0	0	0	0	0
GCA_900496585.1_24276_3_41	NO	1	0	0	0	0	0	1	0	2	0	1	1	1	0	1	1	2	1	1	1	2	1	1	1	1	0	0	0	0	0	0	0	0	0	0	0	0	0	0	0	0	0	0	0	0	0	0	0
GCA_002137755.1_ASM213775v1	NO	1	0	0	0	0	0	2	0	2	1	1	0	0	0	1	1	2	1	2	1	2	2	1	1	1	0	0	0	0	0	0	0	0	0	0	0	0	0	0	0	0	0	0	0	0	0	0	0
GCA_001414765.1_ASM141476v1	NO	1	0	0	0	0	0	1	0	2	0	1	1	1	1	1	1	2	1	1	1	1	2	1	1	1	0	0	0	0	0	0	0	0	0	0	0	0	0	0	0	0	0	0	0	0	0	0	0
GCA_000811245.3_ASM81124v3	NO	1	0	0	1	1	0	2	0	2	2	2	2	1	1	1	1	2	1	2	1	2	2	2	1	1	0	0	0	0	0	0	0	0	0	0	0	0	0	0	0	0	0	0	0	0	0	0	1
GCA_000453685.1_ASM45368v1	NO	1	0	0	0	0	2	0	0	1	1	1	0	1	1	1	1	2	1	2	1	2	2	1	1	1	0	0	0	0	0	0	0	0	0	0	0	0	0	0	0	0	0	0	0	0	0	0	0
GCA_000611565.1_ASM61156v1	NO	1	0	0	1	2	1	1	2	1	1	1	2	1	1	1	1	2	1	2	1	2	2	2	1	1	0	0	0	0	0	0	0	1	0	0	0	0	0	0	0	0	0	0	0	0	0	0	0
GCA_002072795.1_ASM207279v1	NO	1	0	0	2	0	0	2	0	2	2	2	2	1	1	1	1	2	1	2	1	2	2	2	1	1	0	0	0	0	0	0	0	0	0	0	0	0	0	0	0	0	0	0	0	0	0	0	1
GCA_003010655.1_ASM301065v1	NO	1	0	0	2	0	0	2	0	2	2	2	2	1	1	1	1	2	1	2	1	2	2	2	1	1	0	0	0	0	0	0	0	0	0	0	0	0	0	0	0	0	0	0	0	0	0	0	1
GCA_000368125.1_Acin_baum_NIPH_1362_V1	NO	1	0	0	0	0	0	2	0	2	2	2	2	1	1	1	1	2	1	2	1	2	2	2	1	1	0	0	0	0	0	0	0	0	0	0	0	0	0	0	0	0	0	0	0	0	0	0	0
GCA_900444755.1_59123_D01	NO	1	0	0	2	0	0	2	0	0	2	2	2	1	1	1	1	2	1	2	1	2	2	2	1	1	0	0	0	0	0	0	0	1	0	0	0	0	0	0	0	0	0	0	0	0	0	0	0
GCA_007999885.1_ASM799988v1	NO	1	0	0	0	0	0	2	0	2	2	2	2	1	1	1	1	2	1	2	1	2	2	2	1	1	0	0	0	0	0	0	0	0	0	0	0	0	0	0	0	0	0	0	0	0	0	0	0
GCA_001949945.1_ASM194994v1	NO	1	0	0	2	0	0	2	0	2	1	2	2	1	1	1	1	2	1	2	1	2	2	2	1	1	0	0	0	0	0	1	0	0	0	0	0	0	0	0	0	0	0	0	0	0	0	0	0
GCA_001863035.1_ASM186303v1	NO	1	0	0	2	0	0	2	0	2	1	2	2	1	1	1	1	2	1	2	1	2	2	2	1	1	0	0	0	0	0	0	0	1	0	0	0	0	0	0	0	0	0	0	0	0	0	0	0
GCA_008830715.1_ASM883071v1	NO	1	0	0	0	0	0	1	0	1	1	1	1	1	1	1	1	1	1	1	1	2	2	1	1	1	0	0	0	0	0	0	0	0	0	0	0	0	0	0	0	0	0	0	0	0	0	0	0
GCA_006492985.1_ASM649298v1	NO	1	0	0	0	0	0	1	0	1	0	1	1	1	1	1	1	1	1	2	1	2	2	1	1	1	0	0	0	0	0	0	0	0	0	0	0	0	0	0	0	0	0	0	0	0	0	0	0
GCA_008000075.1_ASM800007v1	NO	1	0	0	0	0	0	2	0	2	2	2	2	1	1	1	1	2	1	2	1	2	2	2	1	1	0	0	0	0	0	0	0	0	0	0	0	0	0	0	0	0	0	0	0	0	0	0	0
GCA_001053755.1_ASM105375v1	NO	1	0	0	0	0	0	1	0	1	0	1	1	1	1	1	1	2	1	2	1	1	2	1	1	1	0	0	0	0	0	0	0	0	0	0	0	0	0	0	0	0	0	0	0	0	0	0	0
GCA_001674345.1_ASM167434v1	NO	1	2	1	2	1	1	1	2	2	2	1	2	1	1	1	1	2	1	2	1	2	2	2	1	1	0	0	0	0	0	0	0	0	0	0	0	0	0	0	0	0	0	0	0	0	0	0	0
GCA_004357175.1_ASM435717v1	NO	1	0	0	0	1	0	1	0	2	2	2	2	1	1	1	1	2	1	2	1	2	2	2	1	1	0	0	0	0	0	0	0	0	0	0	0	0	0	0	0	0	0	0	0	0	0	0	0
GCA_000810225.1_ASM81022v1	NO	1	0	0	0	1	0	2	2	0	2	2	2	1	1	1	1	2	1	2	1	2	2	2	1	1	0	0	0	0	0	1	0	0	0	0	0	0	0	0	0	0	0	0	0	0	0	0	0
GCA_001669355.1_ASM166935v1	NO	1	0	0	2	0	0	2	0	2	2	1	2	1	1	1	1	2	1	1	1	2	2	2	1	1	0	0	0	0	0	0	0	0	0	0	0	0	0	0	0	0	0	0	0	0	0	0	1
GCA_002277285.1_ASM227728v1	NO	1	0	0	2	0	0	2	0	2	2	2	2	1	1	1	1	2	1	2	1	2	2	2	1	1	0	0	0	0	0	0	0	1	0	0	0	0	0	0	0	0	0	0	0	0	0	0	1
GCA_008709675.1_AB29282	NO	1	0	0	2	1	0	2	0	2	0	0	0	0	1	1	1	2	1	2	1	2	2	1	1	1	0	0	0	0	0	0	0	0	0	0	0	0	0	0	0	0	0	0	0	0	0	0	0
GCA_001674505.1_ASM167450v1	NO	1	2	1	2	1	1	1	2	2	2	1	2	1	1	1	1	2	1	2	1	2	2	2	1	1	0	0	0	0	0	0	0	0	0	0	0	0	0	0	0	0	0	0	0	0	0	0	0
GCA_000021245.2_ASM2124v2	NO	1	0	0	2	0	0	1	0	2	1	1	1	2	1	1	2	2	1	2	1	2	1	2	2	1	0	0	0	0	0	0	0	1	0	0	0	0	0	0	0	0	0	0	0	0	0	0	0
GCA_900494815.1_24276_2_168	NO	1	0	0	0	1	0	1	0	1	0	1	1	1	1	1	1	2	1	2	1	1	2	1	1	1	0	0	0	0	0	0	0	0	0	0	0	0	0	0	0	0	0	0	0	0	0	0	0
GCA_001415875.1_ASM141587v1	NO	1	0	0	0	0	0	1	0	2	1	1	1	1	1	1	1	2	1	2	2	2	1	1	1	1	0	0	0	0	0	1	0	0	0	0	0	0	0	0	0	0	2	0	0	0	0	0	0
GCA_001612175.1_ASM161217v1	NO	1	0	0	2	0	0	2	0	0	2	2	2	1	1	1	1	2	1	2	1	2	2	2	1	1	0	0	0	0	0	0	0	1	0	0	0	0	0	0	0	0	0	0	0	0	0	0	0
GCA_001512175.1_7468_2_75	NO	1	0	0	2	0	0	1	0	2	1	1	1	2	1	1	2	2	1	2	1	2	1	2	2	1	0	0	0	0	0	0	0	1	0	0	0	0	0	0	0	0	0	0	0	0	0	0	0
GCA_001806365.1_ASM180636v1	NO	1	0	0	2	0	0	2	0	2	2	2	2	1	1	1	1	2	1	2	1	2	2	2	1	1	0	0	0	0	0	0	0	0	0	0	0	0	0	0	0	0	0	0	0	0	0	0	1
GCA_001649625.1_ASM164962v1	NO	1	0	0	0	0	0	2	0	1	0	1	1	1	1	1	1	2	1	2	1	2	1	1	1	1	0	0	0	0	0	0	0	0	0	0	0	0	0	0	0	0	0	0	0	0	0	0	0
GCA_900240205.1_ACB5	NO	1	0	0	2	0	0	1	0	2	1	1	1	2	1	0	2	2	1	2	1	2	1	2	2	1	0	0	0	0	0	0	0	1	0	0	0	0	0	0	0	0	0	0	0	0	0	0	0
GCA_001674765.1_ASM167476v1	NO	1	2	1	2	1	1	1	2	2	2	1	2	1	1	1	1	2	1	2	1	2	2	2	1	1	0	0	0	0	0	0	0	0	0	0	0	0	0	0	0	0	0	0	0	0	0	0	0
GCA_001612315.1_ASM161231v1	NO	1	0	0	2	0	0	2	0	0	2	2	2	1	1	1	1	2	1	2	1	2	2	2	1	1	0	0	0	0	0	0	0	1	0	0	0	0	0	0	0	0	0	0	0	0	0	0	0
GCA_000309135.1_gacin43v1.0	NO	1	0	0	0	0	0	1	0	1	0	1	1	1	1	1	1	2	1	2	1	1	2	1	1	1	0	0	0	0	0	0	0	0	0	0	0	0	0	0	0	0	0	0	0	0	0	0	0
GCA_008709655.1_AB2992	NO	1	0	0	2	0	0	1	0	1	0	1	1	1	1	1	1	1	1	2	1	2	2	1	1	1	0	0	0	0	0	1	0	0	0	0	0	0	0	0	0	0	2	0	0	0	0	0	0
GCA_001863415.1_ASM186341v1	NO	1	0	0	0	0	0	1	0	2	0	1	1	1	1	1	1	2	1	2	1	1	2	1	1	1	0	0	0	0	0	0	0	0	0	0	0	0	0	0	0	0	0	0	0	0	0	0	0
GCA_001668865.1_ASM166886v1	NO	1	2	1	2	1	1	1	2	2	2	1	2	1	1	1	1	2	1	2	1	2	2	2	1	1	0	0	0	0	0	0	0	0	0	0	0	0	0	0	0	0	0	0	0	0	0	0	0
GCA_000810185.3_ASM81018v3	NO	1	0	0	1	1	0	2	0	2	2	2	2	1	1	1	1	2	1	2	1	2	2	2	1	1	0	0	0	0	0	0	0	0	0	0	0	0	0	0	0	0	0	0	0	0	0	0	1
GCA_000584415.1_ASM58441v1	NO	1	0	0	0	0	0	2	0	2	0	1	1	1	1	1	1	2	1	2	1	2	1	1	1	1	0	0	0	0	0	0	0	0	0	0	0	0	0	0	0	0	0	0	0	0	0	0	0
GCA_000808865.1_ASM80886v1	NO	1	0	0	2	1	0	2	0	2	2	2	2	1	1	1	1	2	1	2	1	2	2	2	1	1	0	0	0	0	0	0	0	0	0	0	0	0	0	0	0	0	0	0	0	0	0	0	1
GCA_003711855.1_ASM371185v1	NO	1	0	0	1	0	0	2	0	2	2	2	2	1	1	1	1	2	1	2	1	2	2	2	1	1	0	0	0	0	0	0	0	0	0	0	0	0	0	0	0	0	0	0	0	0	0	0	1
GCA_006367945.1_ASM636794v1	NO	1	0	0	0	0	0	2	0	2	2	2	2	1	1	1	1	2	1	2	1	2	2	2	1	1	0	0	0	0	0	0	0	0	0	0	0	0	0	0	0	0	0	0	0	0	0	0	0
GCA_001922705.1_ASM192270v1	NO	1	0	0	0	0	0	1	0	2	1	1	1	1	1	1	1	2	1	2	2	2	1	1	1	1	0	0	0	0	0	0	0	0	0	0	0	0	0	0	0	0	2	0	0	0	0	0	0
GCA_000589775.1_ASM58977v1	NO	1	0	0	0	0	0	1	2	1	2	2	2	1	1	1	1	2	1	2	1	2	1	1	1	1	0	0	0	0	0	0	0	0	0	0	0	0	0	0	0	0	0	0	0	0	0	0	0
GCA_000682095.1_ASM68209v1	NO	0	0	0	0	0	0	0	0	1	1	1	1	1	0	0	1	1	1	1	1	1	1	1	1	1	0	0	0	0	0	0	0	0	0	0	0	0	0	0	0	0	0	0	0	0	0	0	0
GCA_001666575.1_ASM166657v1	NO	1	2	1	2	1	1	1	2	2	2	1	2	1	1	1	1	2	1	2	1	2	2	2	1	1	0	0	0	0	0	0	0	0	0	0	0	0	0	0	0	0	0	0	0	0	0	0	0
GCA_001415595.1_ASM141559v1	NO	1	0	0	0	0	0	1	0	2	1	1	1	1	1	1	1	2	1	2	2	2	1	1	1	1	0	0	0	0	0	1	0	0	0	0	0	0	0	0	0	0	0	0	0	0	0	0	0
GCA_000681675.1_ASM68167v1	NO	1	0	0	2	0	1	1	2	2	2	1	2	1	1	1	1	2	1	2	1	2	2	2	1	1	0	0	0	0	0	0	0	1	0	0	0	0	0	0	0	0	0	0	0	0	0	0	0
GCA_003356865.1_ASM335686v1	NO	1	0	0	2	0	0	2	0	2	2	2	2	1	1	1	1	2	1	2	1	2	2	2	1	1	0	0	0	0	0	0	0	0	0	0	0	0	0	0	0	0	0	0	0	0	0	0	1
GCA_002143775.1_ASM214377v1	NO	1	0	0	2	1	0	2	0	2	2	2	2	1	1	1	1	2	1	2	1	2	2	2	1	1	0	0	0	0	0	0	0	0	0	0	0	0	0	0	0	0	0	0	0	0	0	0	1
GCA_000588815.1_ASM58881v1	NO	1	0	0	1	0	1	1	2	2	2	1	2	1	1	1	1	2	1	2	1	2	2	2	1	1	0	0	0	0	0	1	0	1	0	0	0	0	0	0	0	0	0	0	0	0	0	0	0
GCA_001077555.2_ASM107755v2	NO	1	0	0	0	0	0	2	0	1	0	1	1	1	1	1	1	1	1	2	1	1	2	1	1	1	0	0	0	0	0	0	0	0	0	0	0	0	0	0	0	0	0	0	0	0	0	0	0
GCA_006493915.1_ASM649391v1	NO	1	0	0	0	0	0	2	0	2	0	0	0	0	0	1	1	2	1	2	1	1	1	1	1	1	0	0	0	0	0	0	0	0	0	0	0	0	0	0	0	0	0	0	0	0	0	0	0
GCA_900495655.1_24276_2_246	NO	1	0	0	0	0	0	2	0	2	2	1	2	1	1	1	1	2	1	2	1	2	1	2	1	1	0	0	0	0	0	0	0	0	0	0	0	0	0	0	0	0	0	0	0	0	0	0	0
GCA_000453945.1_ASM45394v1	NO	1	0	0	2	0	0	1	0	2	1	1	1	1	1	1	2	2	1	2	1	2	1	2	2	1	0	0	0	0	0	0	0	0	0	0	0	0	0	0	0	0	0	0	0	0	0	0	0
GCA_001680445.1_ASM168044v1	NO	1	0	0	0	0	0	2	0	2	2	2	2	1	1	1	1	2	1	2	1	2	2	2	1	1	0	0	0	0	0	0	0	0	0	0	0	0	0	0	0	0	0	0	0	0	0	0	0
GCA_007999145.1_ASM799914v1	NO	1	0	0	0	0	0	2	0	2	2	2	2	1	1	1	1	2	1	2	1	2	2	2	1	1	0	0	0	0	0	0	0	0	0	0	0	0	0	0	0	0	0	0	0	0	0	0	0
GCA_000353935.1_ABNIH5_1	NO	1	0	0	2	0	1	1	2	2	2	1	2	1	1	1	1	2	1	2	1	2	2	2	1	1	0	0	0	0	0	0	0	1	0	0	0	0	0	0	0	0	0	0	0	0	0	0	0
GCA_001668585.1_ASM166858v1	NO	1	2	1	2	1	1	1	2	2	2	1	2	1	1	1	1	2	1	2	1	2	2	2	1	1	0	0	0	0	0	0	0	0	0	0	0	0	0	0	0	0	0	0	0	0	0	0	0
GCA_006366275.1_ASM636627v1	NO	1	0	0	0	0	0	2	0	2	2	2	2	1	1	1	1	2	1	2	1	2	2	2	1	1	0	0	0	0	0	0	0	0	0	0	0	0	0	0	0	0	0	0	0	0	0	0	0
GCA_000584775.1_ASM58477v1	NO	1	0	0	1	0	1	1	2	2	2	1	2	1	1	1	1	2	1	2	1	2	2	2	1	1	0	0	0	0	0	0	0	0	0	0	0	0	0	0	0	0	0	0	0	0	0	0	0
GCA_001666715.1_ASM166671v1	NO	1	2	1	2	1	1	1	2	2	2	1	2	1	1	1	1	2	1	2	1	2	2	2	1	1	0	0	0	0	0	0	0	1	0	0	0	0	0	0	0	0	0	0	0	0	0	0	0
GCA_000589415.1_ASM58941v1	NO	1	0	0	2	0	1	1	0	2	2	1	2	1	1	1	1	2	1	2	1	2	1	2	1	1	0	0	0	0	0	0	0	1	0	0	0	0	0	0	0	0	0	0	0	0	0	0	0
GCA_000301195.1_ASM30119v1	NO	1	1	0	0	1	0	1	0	1	1	1	1	1	1	0	1	2	1	1	1	2	1	1	1	1	0	0	0	0	0	0	0	0	0	0	0	0	0	0	0	0	0	0	0	0	0	0	0
GCA_002145175.1_ASM214517v1	NO	1	0	0	0	1	0	2	0	0	2	2	2	1	1	1	1	2	1	2	1	2	2	2	1	1	0	0	0	0	0	1	0	0	0	0	0	0	0	0	0	0	0	0	0	0	0	0	0
GCA_000580375.1_ASM58037v1	NO	1	0	0	2	0	0	2	0	1	2	2	2	1	1	1	1	2	1	2	1	2	2	2	1	1	0	0	0	0	0	0	0	1	0	0	0	0	0	0	0	0	0	0	0	0	0	0	0
GCA_000583595.1_ASM58359v1	NO	1	0	0	2	0	1	1	2	2	2	1	2	1	1	1	1	2	1	2	1	2	1	2	1	1	0	0	0	0	0	0	0	0	0	0	0	0	0	0	0	0	0	0	0	0	0	0	0
GCA_000931755.1_ASM93175v1	NO	1	0	0	0	0	0	2	0	1	0	1	1	1	1	1	1	2	1	2	2	1	2	1	1	1	0	0	0	0	0	0	0	0	0	0	0	0	0	0	0	0	0	0	0	0	0	0	0
GCA_002837905.2_ASM283790v2	NO	1	1	0	2	1	0	2	0	2	1	1	0	0	1	1	1	2	1	2	1	2	2	1	1	1	0	0	0	0	0	0	0	0	0	0	0	0	0	0	0	0	0	0	0	0	0	0	0
GCA_001673985.1_ASM167398v1	NO	1	2	1	2	1	1	1	2	2	1	1	2	1	1	1	1	2	1	2	1	2	2	2	1	1	0	0	0	0	0	0	0	0	0	0	0	0	0	0	0	0	0	0	0	0	0	0	0
GCA_000515635.1_gabuh12808_v01	NO	1	0	0	0	0	0	2	0	2	2	2	2	1	1	1	1	2	1	2	1	2	2	2	1	1	0	0	0	0	0	0	0	0	0	0	0	0	0	0	0	0	0	0	0	0	0	0	0
GCA_001516805.1_ASM151680v1	NO	1	0	0	0	0	0	2	0	2	1	1	1	1	1	1	1	2	1	2	1	2	1	1	1	1	0	0	0	0	0	0	0	0	0	0	0	0	0	0	0	0	0	0	0	0	0	0	0
GCA_900495185.1_24276_2_198	NO	1	0	0	0	0	0	2	0	2	2	2	2	1	1	1	1	1	1	2	1	2	2	2	1	1	0	0	0	0	0	0	0	0	0	0	0	0	0	0	0	0	0	0	0	0	0	0	0
GCA_900495565.1_24276_2_239	NO	1	0	0	0	0	0	2	0	2	1	1	0	0	1	1	1	2	1	2	1	2	2	1	1	1	0	0	0	0	0	0	0	0	0	0	0	0	0	0	0	0	0	0	0	0	0	0	0
GCA_002950855.1_ASM295085v1	NO	1	0	0	2	1	0	2	2	2	2	2	1	1	1	1	1	2	1	2	1	2	2	2	1	1	0	0	0	0	0	0	0	0	0	0	0	0	0	0	0	0	0	0	0	0	0	0	1
GCA_003595925.1_ASM359592v1	NO	1	0	0	0	0	0	1	0	1	0	1	1	1	1	1	1	1	1	2	1	2	1	1	1	1	0	0	0	0	0	1	0	0	0	0	0	0	0	0	0	0	2	0	0	0	0	0	0
GCA_005280355.1_ASM528035v1	NO	1	0	0	0	0	0	2	0	2	0	1	2	1	1	1	1	2	1	2	1	2	2	2	1	1	0	0	0	0	0	0	0	0	0	0	0	0	0	0	0	0	0	0	0	0	0	0	0
GCA_006367515.1_ASM636751v1	NO	1	0	0	0	0	0	2	0	2	2	2	2	1	1	1	1	2	1	2	1	2	2	2	1	1	0	0	0	0	0	0	0	0	0	0	0	0	0	0	0	0	0	0	0	0	0	0	0
GCA_002500525.1_ASM250052v1	NO	0	0	0	0	0	0	1	0	1	0	0	0	0	0	0	1	1	1	1	1	1	0	1	1	0	0	0	0	0	0	0	0	0	0	0	0	0	0	0	0	0	0	0	0	0	0	0	0
GCA_002212445.1_ASM221244v1	NO	1	0	0	0	0	0	2	0	1	2	2	2	1	1	1	1	2	1	2	1	2	2	2	1	1	0	0	0	0	0	0	0	0	0	0	0	0	0	0	0	0	0	0	0	0	0	0	0
GCA_002992225.1_ASM299222v1	NO	1	0	0	0	0	0	2	0	2	2	2	2	1	1	1	1	2	1	2	1	2	1	2	1	1	0	0	0	0	0	0	0	0	0	0	0	0	0	0	0	0	0	0	0	0	0	0	0
GCA_900444715.1_53990_B01	NO	1	0	0	2	0	0	2	0	2	2	1	2	1	1	1	1	2	1	2	1	2	2	2	1	1	0	0	0	0	0	0	0	1	0	0	0	0	0	0	0	0	0	0	0	0	0	0	0
GCA_003240555.1_ASM324055v1	NO	1	0	0	1	0	0	1	0	1	0	1	1	1	1	1	1	2	1	1	1	2	1	1	1	1	0	0	0	0	0	0	0	0	0	0	0	0	0	0	0	0	0	0	0	0	0	0	0
GCA_900607755.1_abaum003	NO	1	0	0	2	1	0	2	0	2	2	2	2	1	1	1	1	2	1	2	1	2	2	2	1	1	0	0	0	0	0	0	0	1	0	0	0	0	0	0	0	0	0	0	0	0	0	0	0
GCA_900496155.1_24276_3_9	NO	1	1	0	0	0	0	2	0	2	2	1	2	1	1	1	1	2	1	2	1	2	1	2	1	1	0	0	0	0	0	0	0	0	0	0	0	0	0	0	0	0	0	0	0	0	0	0	1
GCA_000515655.1_gabuh13908_v01	NO	1	0	0	2	0	0	2	2	2	2	2	2	1	1	1	1	2	1	2	1	2	2	2	1	1	0	0	0	0	0	0	0	0	0	0	0	0	0	0	0	0	0	0	0	0	0	0	1
GCA_001649795.1_ASM164979v1	NO	1	0	0	0	2	0	1	0	2	1	1	1	1	1	1	1	1	1	2	2	2	1	1	1	1	0	0	0	0	0	0	0	0	0	0	0	0	0	0	0	0	0	0	0	0	0	0	0
GCA_002212625.1_ASM221262v1	NO	1	0	0	0	1	0	2	0	2	1	2	2	1	1	0	1	2	1	2	1	2	2	2	1	1	0	0	0	0	0	0	0	0	0	0	0	0	0	0	0	0	0	0	0	0	0	0	0
GCA_001541795.1_ASM154179v1	NO	1	0	0	2	0	0	2	0	2	2	1	2	1	1	1	1	2	1	2	1	2	2	2	1	1	0	0	0	0	0	0	0	1	0	0	0	0	0	0	0	0	0	0	0	0	0	0	0
GCA_000671455.1_ASM67145v1	NO	1	0	0	0	0	0	2	0	2	2	2	2	1	1	1	1	2	1	2	1	2	2	2	1	1	0	0	0	0	0	0	0	1	0	0	0	0	0	0	0	0	0	0	0	0	0	0	0
GCA_000809325.3_ASM80932v3	NO	1	0	0	2	1	0	2	0	2	2	2	2	1	1	1	1	2	1	2	1	2	2	2	1	1	0	0	0	0	0	0	0	0	0	0	0	0	0	0	0	0	0	0	0	0	0	0	1
GCA_001441555.1_ASM144155v1	NO	1	1	0	0	0	0	2	0	1	1	1	1	0	0	1	1	2	1	2	1	2	2	1	1	1	0	0	0	0	0	0	0	0	0	0	0	0	0	0	0	0	0	0	0	0	0	0	0
GCA_000682475.1_ASM68247v1	NO	1	0	0	0	0	0	2	0	2	1	1	0	0	0	1	1	2	1	2	1	2	2	1	1	1	0	0	0	0	0	0	0	0	0	0	0	0	0	0	0	0	0	0	0	0	0	0	0
GCA_001649815.1_ASM164981v1	NO	1	1	0	0	1	0	2	0	2	0	0	0	0	0	1	1	2	1	2	1	1	1	1	1	1	0	0	0	0	0	0	0	0	0	0	0	0	0	0	0	0	0	0	0	0	0	0	0
GCA_900161925.1_96SM	NO	1	2	0	0	0	0	2	0	2	0	1	1	1	1	1	1	2	1	2	1	2	2	1	1	1	0	0	0	0	0	0	0	0	0	0	0	0	0	0	0	0	2	0	0	0	0	0	0
GCA_005786215.1_ASM578621v1	NO	1	0	0	0	0	0	2	0	2	2	2	2	1	1	1	1	2	1	2	1	2	2	2	1	1	0	0	0	0	0	0	0	0	0	0	0	0	0	0	0	0	0	0	0	0	0	0	0
GCA_001864715.1_ASM186471v1	NO	1	0	0	0	0	0	0	0	2	1	1	1	0	0	1	1	2	1	2	1	2	2	1	1	1	0	0	0	0	0	0	0	0	0	0	0	0	0	0	0	0	0	0	0	0	0	0	0
GCA_000770905.1_ASM77090v1	NO	1	0	0	0	0	0	2	2	2	2	2	2	1	1	1	1	2	1	2	1	2	2	2	1	1	0	0	0	0	0	0	0	0	0	0	0	0	0	0	0	0	0	0	0	0	0	0	0
GCA_900496535.1_24276_3_37	NO	1	0	0	0	0	0	2	0	2	2	2	2	1	1	1	1	1	1	2	1	2	2	2	1	1	0	0	0	0	0	0	0	0	0	0	0	0	0	0	0	0	0	0	0	0	0	0	0
GCA_001862375.1_ASM186237v1	NO	1	0	0	0	0	0	2	0	2	2	2	2	1	1	1	1	2	1	2	1	2	2	2	1	1	0	0	0	0	0	0	0	0	0	0	0	0	0	0	0	0	0	0	0	0	0	0	0
GCA_002136675.1_ASM213667v1	NO	1	0	0	0	0	0	2	0	2	0	1	1	1	1	1	1	2	1	2	1	2	2	1	1	1	0	0	0	0	0	0	0	0	0	0	0	0	0	0	0	0	0	0	0	0	0	0	0
GCA_003357085.1_ASM335708v1	NO	1	0	0	0	0	0	2	0	2	2	2	2	1	1	1	1	2	1	2	1	2	2	2	1	1	0	0	0	0	0	0	0	0	0	0	0	0	0	0	0	0	0	0	0	0	0	0	0
GCA_003954005.1_ASM395400v1	NO	1	0	0	2	0	0	2	0	2	2	2	2	1	1	1	1	2	1	2	1	2	2	2	1	1	0	0	0	0	0	0	0	0	0	0	0	0	0	0	0	0	0	0	0	0	0	0	1
GCA_007999295.1_ASM799929v1	NO	1	0	0	0	0	0	2	0	2	2	2	2	1	1	1	1	2	1	2	1	2	2	2	1	1	0	0	0	0	0	0	0	0	0	0	0	0	0	0	0	0	0	0	0	0	0	0	0
GCA_003931775.1_ASM393177v1	NO	1	0	0	2	0	0	0	0	2	2	2	2	1	1	1	1	2	1	2	1	2	2	2	1	1	0	0	0	0	0	0	0	0	0	0	0	0	0	0	0	0	0	0	0	0	0	0	1
GCA_000600655.1_ASM60065v1	NO	1	0	0	1	0	1	1	2	1	2	1	2	1	1	1	1	2	1	2	1	2	1	2	1	1	0	0	0	0	0	0	0	0	0	0	0	0	0	0	0	0	0	0	0	0	0	0	0
GCA_900444735.1_54669_D01	NO	1	0	0	2	2	0	2	0	2	2	2	2	1	1	1	1	2	1	2	1	2	2	2	1	1	0	0	0	0	0	1	0	0	0	0	0	0	0	0	0	0	0	0	0	0	0	0	0
GCA_001415425.1_ASM141542v1	NO	1	0	0	0	0	0	1	0	2	1	1	1	1	1	1	1	1	1	2	2	2	1	1	1	1	0	0	0	0	0	1	0	0	0	0	0	0	0	0	0	0	2	0	0	0	0	0	0
GCA_000810565.3_ASM81056v3	NO	1	0	0	2	1	0	2	0	2	2	2	2	1	1	1	1	2	1	2	1	2	2	2	1	1	0	0	0	0	0	0	0	0	0	0	0	0	0	0	0	0	0	0	0	0	0	0	1
GCA_006492395.1_ASM649239v1	NO	1	0	0	2	1	0	2	0	2	2	2	2	1	1	1	1	2	1	2	1	2	2	2	1	1	0	0	0	0	0	0	0	1	0	0	0	0	0	0	0	0	0	0	0	0	0	0	0
GCA_005785115.1_ASM578511v1	NO	1	0	0	0	0	0	2	0	2	2	2	2	1	1	1	1	2	1	2	1	2	2	2	1	1	0	0	0	0	0	0	0	0	0	0	0	0	0	0	0	0	0	0	0	0	0	0	0
GCA_003949655.1_ASM394965v1	NO	1	0	0	0	0	0	2	0	2	2	1	2	1	1	1	1	2	1	2	1	2	2	2	1	1	0	0	0	0	0	0	0	0	0	0	0	0	0	0	0	0	0	0	0	0	0	0	0
GCA_900495305.1_24276_2_212	NO	1	0	0	0	0	0	1	0	2	2	1	1	1	1	1	1	2	1	1	1	1	1	1	1	1	0	0	0	0	0	0	0	0	0	0	0	0	0	0	0	0	0	0	0	0	0	0	0
GCA_000589395.1_ASM58939v1	NO	1	0	0	0	0	1	1	2	2	2	1	2	1	1	1	1	2	1	2	1	2	2	2	1	1	0	0	0	0	0	0	0	0	0	0	0	0	0	0	0	0	0	0	0	0	0	0	0
GCA_005819275.1_ASM581927v1	NO	1	2	0	2	1	1	1	0	2	0	1	1	1	1	1	1	2	1	2	1	2	1	1	1	1	0	0	0	0	0	0	0	0	0	0	0	0	0	0	0	0	0	0	0	0	1	0	0
GCA_000301615.1_ASM30161v1	NO	1	0	0	2	0	0	2	0	2	2	2	2	1	1	1	1	2	1	2	1	2	2	2	1	1	0	0	0	0	0	0	0	0	0	0	0	0	0	0	0	0	0	0	0	0	0	0	1
GCA_006369805.1_ASM636980v1	NO	1	0	0	0	0	0	2	0	2	2	2	2	1	1	1	1	2	1	2	1	2	2	2	1	1	0	0	0	0	0	0	0	0	0	0	0	0	0	0	0	0	0	0	0	0	0	0	0
GCA_001864575.1_ASM186457v1	NO	1	0	0	0	0	0	0	0	2	1	1	1	1	1	1	1	2	1	1	1	2	1	1	1	1	0	0	0	0	0	0	0	0	0	0	0	0	0	0	0	0	0	0	0	0	0	0	0
GCA_002183485.1_ASM218348v1	NO	1	0	0	2	0	0	2	0	2	2	2	2	1	1	1	1	2	1	2	1	2	2	2	1	1	0	0	0	0	0	0	0	0	0	0	0	0	0	0	0	0	0	0	0	0	0	0	1
GCA_001617825.1_ASM161782v1	NO	1	0	0	2	0	0	2	0	2	2	2	2	1	1	1	1	2	1	2	1	2	2	2	1	1	0	0	0	0	0	0	0	1	0	0	0	0	0	0	0	0	0	0	0	0	0	0	1
GCA_000810605.3_ASM81060v3	NO	1	0	0	0	0	0	2	2	0	2	2	2	1	1	1	1	2	1	2	1	2	1	2	1	1	0	0	0	0	0	1	0	0	0	0	0	0	0	0	0	0	0	0	0	0	0	0	0
GCA_000584395.1_ASM58439v1	NO	1	0	0	1	0	1	1	2	2	2	1	2	1	1	1	1	2	1	2	1	2	2	2	1	1	0	0	0	0	0	0	0	1	0	0	0	0	0	0	0	0	0	0	0	0	0	0	0
GCA_001416545.1_ASM141654v1	NO	1	2	1	2	1	0	1	0	1	1	1	1	1	1	1	1	2	1	2	1	2	2	1	1	1	0	0	0	0	0	0	0	0	0	0	0	0	0	0	0	0	0	0	0	0	0	0	0
GCA_000600535.1_ASM60053v1	NO	1	0	0	0	0	1	1	2	2	2	1	2	1	1	1	1	2	1	1	1	2	1	1	1	1	0	0	0	0	0	0	0	0	0	0	0	0	0	0	0	0	0	0	0	0	0	0	0
GCA_000301575.1_ASM30157v1	NO	1	0	0	2	0	0	2	0	2	2	2	2	1	1	1	1	2	1	2	1	2	2	2	1	1	0	0	0	0	0	0	0	0	0	0	0	0	0	0	0	0	0	0	0	0	0	0	1
GCA_901485025.1_aba_m_10639_assembly	NO	1	0	0	0	0	0	1	0	2	2	2	2	1	1	1	1	2	1	2	1	2	2	2	1	1	0	0	0	0	0	0	0	0	0	0	0	0	0	0	0	0	0	0	0	0	0	0	0
GCA_001675265.1_ASM167526v1	NO	1	2	0	0	0	0	2	0	2	0	1	1	1	1	1	1	2	1	2	1	2	1	1	1	1	0	0	0	0	0	0	0	0	0	0	0	0	0	0	0	0	0	0	0	0	0	0	0
GCA_000580795.1_ASM58079v1	NO	0	0	0	0	0	0	0	0	0	0	0	0	0	0	0	0	0	0	0	0	0	0	0	1	0	0	0	0	0	0	0	0	0	0	0	0	0	0	0	0	0	0	0	0	0	0	0	0
GCA_001052675.1_ASM105267v1	NO	1	0	0	2	0	0	2	0	2	2	2	2	1	1	1	1	2	1	2	1	2	2	2	1	1	0	0	0	0	0	0	0	0	0	0	0	0	0	0	0	0	0	0	0	0	0	0	1
GCA_002144995.1_ASM214499v1	NO	1	0	0	0	0	0	2	0	2	0	1	1	1	1	1	1	2	1	2	1	2	2	1	1	1	0	0	0	0	0	0	0	0	0	0	0	0	0	0	0	0	0	0	0	0	0	0	0
GCA_003949435.1_ASM394943v1	NO	1	0	0	0	0	0	2	0	2	0	1	1	1	1	1	1	1	1	2	1	2	2	1	1	1	0	0	0	0	0	0	0	0	0	0	0	0	0	0	0	0	0	0	0	0	0	0	0
GCA_006368155.1_ASM636815v1	NO	1	0	0	0	0	0	2	0	2	2	2	2	1	1	1	1	2	1	2	1	2	2	2	1	1	0	0	0	0	0	0	0	0	0	0	0	0	0	0	0	0	0	0	0	0	0	0	0
GCA_001415645.1_ASM141564v1	NO	1	0	0	2	0	0	2	0	0	0	0	0	0	0	1	1	2	1	2	1	2	2	2	1	1	0	0	0	0	0	0	0	0	0	0	0	0	0	0	0	0	0	0	0	0	0	0	1
GCA_002803655.2_ASM280365v2	NO	1	0	0	2	0	0	2	0	2	2	2	2	1	1	1	1	2	1	2	1	2	2	2	1	1	0	0	0	0	0	0	0	0	0	0	0	0	0	0	0	0	0	0	0	0	0	0	1
GCA_004378395.1_ASM437839v1	NO	1	0	0	2	0	0	0	0	2	2	2	2	1	1	1	1	2	1	2	1	2	2	2	1	1	0	0	0	0	0	0	0	1	0	0	0	0	0	0	0	0	0	0	0	0	0	0	1
GCA_002238075.1_ASM223807v1	NO	1	0	0	2	1	0	2	0	2	2	2	2	1	1	1	1	2	1	2	1	2	2	2	1	1	0	0	0	0	2	0	0	1	0	0	0	0	0	0	0	0	0	0	0	0	0	0	0
GCA_002016785.1_ASM201678v1	NO	1	0	0	0	0	0	1	0	2	1	1	1	1	1	1	1	2	1	2	2	0	1	1	1	1	0	0	0	0	0	0	0	0	0	0	0	0	0	0	0	0	2	0	0	0	0	0	0
GCA_001416305.1_ASM141630v1	NO	1	2	0	2	1	0	1	0	2	0	1	1	1	1	1	1	1	1	1	1	2	2	1	1	1	0	0	0	0	0	0	0	0	0	0	0	0	0	0	0	0	0	0	0	0	0	0	0
GCA_006365685.1_ASM636568v1	NO	1	0	0	0	0	0	2	0	2	2	2	2	1	1	1	1	2	1	2	1	2	2	2	1	1	0	0	0	0	0	0	0	0	0	0	0	0	0	0	0	0	0	0	0	0	0	0	0
GCA_001758065.1_ASM175806v1	NO	1	0	0	1	0	0	1	0	1	0	1	1	1	1	1	1	2	1	2	1	1	2	1	1	1	0	0	0	0	0	0	0	0	0	0	2	0	0	0	0	0	0	0	2	0	0	0	0
GCA_000591615.1_ASM59161v1	NO	1	0	0	2	0	1	1	2	1	2	1	2	1	1	1	1	2	1	2	1	2	2	2	1	1	0	0	0	0	0	0	0	1	0	0	0	0	0	0	0	0	0	0	0	0	0	0	0
GCA_003941485.1_ASM394148v1	NO	1	0	0	0	0	2	1	0	2	2	2	2	1	1	1	1	2	1	2	1	2	2	2	1	1	0	0	0	0	0	0	0	1	0	0	0	0	0	0	0	0	0	0	0	0	0	0	0
GCA_006366585.1_ASM636658v1	NO	1	0	0	2	0	0	2	0	2	2	2	2	1	1	1	1	2	1	2	1	2	2	2	1	1	0	0	0	0	0	0	0	0	0	0	0	0	0	0	0	0	0	0	0	0	0	0	1
GCA_001861455.1_ASM186145v1	NO	1	0	0	2	0	2	2	0	2	2	1	2	1	1	1	1	2	1	2	1	2	2	2	1	1	0	0	0	0	0	0	0	0	0	0	0	0	0	0	0	0	0	0	0	0	0	0	0
GCA_003949275.1_ASM394927v1	NO	1	0	0	0	0	0	2	0	2	2	1	2	1	1	1	1	2	1	2	1	2	2	2	1	1	0	0	0	0	0	0	0	0	0	0	0	0	0	0	0	0	0	0	0	0	0	0	0
GCA_000592395.1_ASM59239v1	NO	1	0	0	1	2	1	1	2	2	2	1	2	1	1	1	1	2	1	2	1	2	1	2	1	1	0	0	0	0	0	0	0	1	0	0	0	0	0	0	0	0	0	0	0	0	0	0	0
GCA_003522845.1_ASM352284v1	NO	1	0	0	0	2	0	1	0	2	1	1	1	0	0	1	2	2	1	2	1	2	1	2	2	1	0	0	0	0	0	0	0	0	0	0	0	0	0	0	0	0	0	0	0	0	0	0	0
GCA_000591575.1_ASM59157v1	NO	1	0	0	2	0	1	1	2	2	2	1	2	1	1	1	1	2	1	2	1	2	1	2	1	1	0	0	0	0	0	0	0	1	0	0	0	0	0	0	0	0	0	0	0	0	0	0	0
GCA_900406745.1_De_novo_assembly_of_KCRI_isolate_RDK06_423	NO	1	0	0	1	0	0	1	0	2	1	1	1	2	1	1	2	2	1	2	1	2	1	2	2	1	0	0	0	0	0	0	0	1	0	0	0	0	0	0	0	0	0	0	0	0	0	0	0
GCA_001862535.1_ASM186253v1	NO	1	0	0	2	0	0	2	0	2	2	2	2	1	1	1	1	2	1	2	1	2	2	2	1	1	0	0	0	0	0	0	0	1	0	0	0	0	0	0	0	0	0	0	0	0	0	0	0
GCA_001864155.1_ASM186415v1	NO	1	0	0	0	0	0	1	0	2	0	1	1	1	1	1	1	2	1	2	1	1	2	1	1	1	0	0	0	0	0	0	0	0	0	0	0	0	0	0	0	0	0	0	0	0	0	0	0
GCA_005786455.1_ASM578645v1	NO	1	0	0	0	0	0	2	0	2	2	2	2	1	1	1	1	2	1	2	1	2	2	2	1	1	0	0	0	0	0	0	0	0	0	0	0	0	0	0	0	0	0	0	0	0	0	0	0
GCA_001432845.1_ASM143284v1	NO	1	0	0	0	0	0	2	0	2	0	1	1	1	1	1	1	2	1	2	1	2	2	1	1	1	0	0	0	0	0	0	0	0	0	0	0	0	0	0	0	0	0	0	0	0	0	0	0
GCA_001416165.1_ASM141616v1	NO	1	0	0	0	1	0	1	0	1	0	1	1	1	1	1	1	1	1	1	1	2	2	1	1	1	0	0	0	0	0	0	0	0	0	0	0	0	0	0	0	0	0	0	0	0	0	0	0
GCA_900496935.1_24276_3_64	NO	1	0	0	2	0	0	2	0	2	2	2	2	1	1	1	1	1	1	2	1	2	2	2	1	1	0	0	0	0	0	0	0	1	0	0	0	0	0	0	0	0	0	0	0	0	0	0	1
GCA_000177735.1_ASM17773v1	NO	1	0	0	2	2	0	1	0	2	1	1	1	2	1	1	2	2	1	2	1	2	1	2	1	1	0	0	0	0	0	0	0	1	0	0	0	0	0	0	0	0	0	0	0	0	0	0	0
GCA_000805515.1_ASM80551v1	NO	1	0	0	2	0	0	2	0	2	2	2	2	1	1	1	1	1	1	2	1	2	2	2	1	1	0	0	0	0	0	0	0	1	0	0	0	0	0	0	0	0	0	0	0	0	0	0	0
GCA_003949015.1_ASM394901v1	NO	1	0	0	2	0	0	1	0	2	1	1	1	1	1	1	1	2	1	2	2	2	1	1	1	1	0	0	0	0	0	0	0	0	0	0	0	0	1	0	0	0	0	0	0	0	0	0	0
GCA_002927915.1_ASM292791v1	NO	1	0	0	0	0	0	1	0	2	1	1	1	1	1	1	1	2	1	2	2	2	1	1	1	1	0	0	0	0	0	0	0	0	0	0	0	0	0	0	0	0	2	0	0	0	0	0	0
GCA_002277715.1_ASM227771v1	NO	1	0	0	2	0	0	2	0	2	1	0	0	0	0	1	1	2	1	2	1	2	2	2	1	1	0	0	0	0	0	0	0	0	0	0	0	0	0	0	0	0	0	0	0	0	0	0	1
GCA_006491955.1_ASM649195v1	NO	1	0	0	0	0	0	0	0	1	0	1	1	1	1	1	1	2	1	1	1	2	2	1	1	1	0	0	0	0	0	0	0	0	0	0	0	0	0	0	0	0	0	0	0	0	0	0	0
GCA_900495035.1_24276_2_186	NO	1	0	0	0	0	0	2	0	2	2	1	2	1	1	1	1	2	1	2	1	2	2	2	1	1	0	0	0	0	0	0	0	0	0	0	0	0	0	0	0	0	0	0	0	0	0	0	0
GCA_004347325.1_ASM434732v1	NO	1	0	0	0	2	0	1	0	2	1	1	1	1	1	1	1	2	1	2	2	2	1	1	1	1	0	0	0	0	0	0	0	0	0	0	0	0	0	0	0	0	0	0	0	0	0	0	0
GCA_900175175.1_AE27M	NO	1	1	0	0	0	0	1	0	2	0	1	1	2	1	1	1	2	1	2	1	1	2	1	1	1	0	0	0	0	0	0	0	0	0	0	0	0	0	0	0	0	0	0	0	0	0	0	0
GCA_000453105.1_ASM45310v1	NO	1	0	0	0	0	0	1	0	2	1	1	1	1	1	1	2	2	1	2	1	2	1	2	2	1	0	0	0	0	0	0	0	0	0	0	0	0	0	0	0	0	0	0	0	0	0	0	0
GCA_006367135.1_ASM636713v1	NO	1	0	0	2	0	0	2	0	2	2	2	2	1	1	1	1	2	1	2	1	2	2	2	1	1	0	0	0	0	0	0	0	0	0	0	0	0	0	0	0	0	0	0	0	0	0	0	1
GCA_001874915.1_ASM187491v1	NO	1	0	0	0	0	0	2	0	2	2	2	2	1	1	1	1	2	1	2	1	2	1	2	1	1	0	0	0	0	0	0	0	0	0	0	0	0	0	0	0	0	0	0	0	0	0	0	0
GCA_000581455.1_ASM58145v1	NO	1	0	0	1	2	1	1	2	2	2	1	2	1	1	1	1	2	1	2	1	2	2	2	1	1	0	0	0	0	0	0	0	1	0	0	0	0	0	0	0	0	0	0	0	0	0	0	0
GCA_003336005.1_ASM333600v1	NO	1	0	0	0	0	0	2	0	2	2	2	2	1	1	1	1	2	1	2	1	2	1	2	1	1	0	0	0	0	0	0	0	0	0	0	0	0	0	0	0	0	0	0	0	0	0	0	0
GCA_000627355.1_ASM62735v1	NO	1	0	0	1	0	1	1	2	1	2	1	2	1	1	1	1	2	1	2	1	2	1	1	1	1	0	0	0	0	0	0	0	1	0	0	0	0	0	0	0	0	0	0	0	0	0	0	0
GCA_001664755.1_ASM166475v1	NO	1	2	1	2	1	1	1	2	2	2	1	2	1	1	1	1	2	1	2	1	2	2	2	1	1	0	0	0	0	0	0	0	0	0	0	0	0	0	0	0	0	0	0	0	0	0	0	0
GCA_007113765.1_ASM711376v1	NO	1	0	0	0	0	0	2	0	2	2	2	2	1	1	1	1	2	1	2	1	2	2	2	1	1	0	0	0	0	0	0	0	0	0	0	0	0	0	0	0	0	0	0	0	0	0	0	0
GCA_002992605.1_ASM299260v1	NO	1	0	0	0	0	2	1	0	2	2	2	2	1	1	1	1	2	1	2	1	2	2	2	1	1	0	0	0	0	0	0	0	0	0	0	0	0	0	0	0	0	0	0	0	0	0	0	0
GCA_002017335.1_ASM201733v1	NO	1	0	0	0	1	0	2	0	0	2	2	2	1	1	1	1	2	1	2	1	2	2	2	1	1	0	0	0	0	0	1	0	0	0	0	0	0	0	0	0	0	0	0	0	0	0	0	0
GCA_002277575.1_ASM227757v1	NO	1	0	0	2	0	0	2	0	2	2	2	2	1	1	1	1	2	1	2	1	2	2	2	1	1	0	0	0	0	0	0	0	1	0	1	0	0	0	0	0	0	0	0	0	0	0	0	0
GCA_001950095.1_ASM195009v1	NO	1	1	0	2	2	0	2	0	1	1	1	1	1	1	1	1	2	1	2	1	2	1	1	1	1	0	0	0	0	0	0	0	0	0	0	0	0	0	0	0	0	0	0	0	0	0	0	0
GCA_900495225.1_24276_2_208	NO	1	0	0	0	0	0	2	0	2	2	1	2	1	1	1	1	2	1	2	1	2	2	2	1	1	0	0	0	0	0	0	0	0	0	0	0	0	0	0	0	0	0	0	0	0	0	0	0
GCA_900117945.1_7468_2_77	NO	1	0	0	2	0	0	2	0	2	2	2	2	1	1	1	1	2	1	2	1	2	2	2	1	1	0	0	0	0	0	0	0	1	0	0	0	0	0	0	0	0	0	0	0	0	0	0	0
GCA_000248255.2_ASM24825v2	NO	1	0	0	1	0	0	1	0	1	1	1	1	1	1	1	1	2	1	2	1	1	2	2	1	1	0	0	0	0	0	0	0	0	0	0	0	0	0	0	0	0	0	0	0	0	0	0	1
GCA_000453265.1_ASM45326v1	NO	1	0	1	1	0	1	1	0	1	1	1	1	1	1	1	1	2	1	2	1	2	2	1	1	1	0	0	0	0	0	0	0	0	0	0	0	0	0	0	0	0	0	0	0	0	0	0	0
GCA_900406685.1_De_novo_assembly_of_KCRI_isolate_RDK36_28	NO	1	0	0	2	0	0	2	0	2	2	2	2	1	1	1	1	2	1	2	1	2	2	2	1	1	0	0	0	0	0	0	0	1	0	0	0	0	0	0	0	0	0	0	0	0	0	0	0
GCA_000611185.1_ASM61118v1	NO	1	0	0	0	0	0	2	2	2	2	2	2	1	1	1	1	2	1	2	1	2	1	2	1	1	0	0	0	0	0	0	0	1	0	0	0	0	0	0	0	1	0	0	0	0	0	0	0
GCA_000581735.1_ASM58173v1	NO	1	0	0	0	0	0	2	0	2	2	2	2	1	1	1	1	2	1	2	1	2	2	2	1	1	0	0	0	0	0	0	0	0	0	0	0	0	0	0	0	0	0	0	0	0	0	0	0
GCA_002992465.1_ASM299246v1	NO	1	0	0	0	0	0	1	0	1	2	2	2	1	1	1	1	2	1	2	1	2	2	1	1	1	0	0	0	0	0	0	0	0	0	0	0	0	0	0	0	0	0	0	0	0	0	0	0
GCA_002212205.1_ASM221220v1	NO	1	0	0	0	0	0	2	0	0	1	1	0	0	1	1	1	1	1	2	1	2	2	1	1	1	0	0	0	0	0	0	0	0	0	0	0	0	0	0	0	0	0	0	0	0	0	0	0
GCA_001007815.1_ASM100781v1	NO	1	1	0	0	1	0	1	0	1	0	1	1	1	1	1	1	1	1	2	1	2	1	1	1	1	0	0	0	0	0	0	0	0	0	0	0	0	0	0	0	0	0	0	0	0	0	0	0
GCA_000588055.1_ASM58805v1	NO	1	0	0	0	0	0	2	2	2	2	2	2	1	1	1	1	2	1	2	1	2	2	2	1	1	0	0	0	0	0	0	0	0	0	0	0	0	0	0	0	1	0	0	0	0	0	0	0
GCA_002137345.1_ASM213734v1	NO	1	0	0	2	0	0	2	0	2	2	2	2	1	1	1	1	2	1	2	1	2	2	2	1	1	0	0	0	0	0	0	0	0	0	0	0	0	0	0	0	0	0	0	0	0	0	0	1
GCA_900494425.1_24276_2_143	NO	1	0	0	0	0	0	2	0	2	2	1	2	1	1	1	1	2	1	2	1	2	2	2	1	1	0	0	0	0	0	0	0	0	0	0	0	0	0	0	0	0	0	0	0	0	0	0	0
GCA_002239725.1_ASM223972v1	NO	1	0	0	0	0	0	1	0	1	0	1	1	1	1	1	1	2	1	2	1	1	2	1	1	1	0	0	0	0	0	0	0	0	0	0	0	0	0	0	0	0	0	0	0	0	0	0	0
GCA_002144795.1_ASM214479v1	NO	1	0	0	0	0	0	2	0	1	1	1	1	1	1	1	1	2	1	2	1	2	1	2	1	1	0	0	0	0	0	0	0	0	0	0	0	0	0	0	0	0	0	0	0	0	0	0	0
GCA_001673805.1_ASM167380v1	NO	1	2	1	2	1	1	1	2	2	2	1	2	1	1	1	1	2	1	2	1	2	2	2	1	1	0	0	0	0	0	0	0	0	0	0	0	0	0	0	0	0	0	0	0	0	0	0	0
GCA_000722965.1_Acinetobacter_baumannii_Genome_sequencing	NO	1	0	0	0	0	0	0	0	2	1	0	0	0	0	1	1	2	1	2	1	2	2	1	1	1	0	0	0	0	0	0	0	0	0	0	0	0	0	0	0	0	0	0	0	0	0	0	0
GCA_001669365.1_ASM166936v1	NO	1	0	0	2	1	1	0	2	2	2	1	2	1	1	1	1	2	1	2	1	2	2	2	1	1	0	0	0	0	0	0	0	0	0	0	0	0	0	0	0	0	0	0	0	0	0	0	0
GCA_001432265.1_ASM143226v1	NO	1	0	0	0	0	0	1	0	2	0	1	1	2	1	1	1	2	1	2	1	1	2	1	1	1	0	0	0	0	0	0	0	0	0	0	0	0	0	0	0	0	0	0	0	0	0	0	0
GCA_001028325.1_gdodcwi02_v01	NO	1	1	0	0	1	0	1	0	2	1	1	1	2	1	1	2	2	1	2	1	2	1	2	2	1	0	0	0	0	0	0	0	0	0	0	0	0	0	0	0	0	0	0	0	0	0	0	0
GCA_001674755.1_ASM167475v1	NO	1	2	1	2	1	1	1	2	2	2	1	2	1	1	1	1	2	1	2	1	2	2	2	1	1	0	0	0	0	0	0	0	0	0	0	0	0	0	0	0	0	0	0	0	0	0	0	0
GCA_000808985.3_Velvet_assembly_of_Acinetobacter_baumannii_ABUH463346	NO	1	0	0	0	1	0	2	2	2	2	2	2	1	1	1	1	2	1	2	1	2	2	2	1	1	0	0	0	0	0	0	0	0	0	0	0	0	0	0	0	0	0	0	0	0	0	0	0
GCA_003584455.1_ASM358445v1	NO	1	0	0	0	0	0	1	0	1	0	1	1	1	1	1	1	1	1	2	1	2	1	1	1	1	0	0	0	0	0	0	0	0	0	0	0	0	0	0	0	0	0	0	0	0	0	0	0
GCA_000805135.1_ASM80513v1	NO	1	0	0	0	0	0	1	0	1	1	1	1	1	1	1	1	2	1	2	1	2	2	1	1	1	0	0	0	0	0	0	0	0	0	0	0	0	0	0	0	0	0	0	0	0	0	0	0
GCA_001668855.1_ASM166885v1	NO	1	2	1	2	1	1	1	2	2	2	1	2	1	1	1	1	2	1	2	1	2	2	2	1	1	0	0	0	0	0	0	0	0	0	0	0	0	0	0	0	0	0	0	0	0	0	0	0
GCA_900495365.1_24276_2_224	NO	0	0	0	0	0	0	1	0	1	1	1	1	1	0	0	1	1	1	1	1	1	2	1	1	1	0	0	0	0	0	0	0	0	0	0	0	0	0	0	0	0	0	0	0	0	0	0	0
GCA_005784645.1_ASM578464v1	NO	1	0	0	0	0	0	2	0	2	2	2	2	1	1	1	1	2	1	2	1	2	2	2	1	1	0	0	0	0	0	0	0	0	0	0	0	0	0	0	0	0	0	0	0	0	0	0	0
GCA_003012895.2_ASM301289v2	NO	1	0	0	0	0	0	0	0	0	0	0	0	0	0	1	1	2	1	1	1	2	1	1	1	1	0	0	0	0	0	0	0	0	0	0	0	0	0	0	0	0	0	0	0	0	0	0	0
GCA_001669105.1_ASM166910v1	NO	1	0	0	0	1	1	1	1	2	2	1	2	1	1	1	1	2	1	2	1	2	2	2	1	1	0	0	0	0	0	0	0	0	0	0	0	0	0	0	0	0	0	0	0	0	0	0	0
GCA_001649615.1_ASM164961v1	NO	1	0	0	0	0	0	2	0	1	0	1	1	1	1	1	1	2	1	2	1	0	0	0	1	1	0	0	0	0	0	0	0	0	0	0	0	0	0	0	0	0	0	0	0	0	0	0	0
GCA_000627775.1_ASM62777v1	NO	1	0	0	2	0	1	1	0	1	1	1	1	1	1	0	1	2	1	2	1	2	1	1	1	1	0	0	0	0	0	0	0	0	0	0	0	0	0	0	0	0	0	0	0	0	0	0	0
GCA_006492215.1_ASM649221v1	NO	1	0	0	0	0	0	0	0	2	0	1	1	1	1	0	1	1	1	2	1	2	2	1	1	1	0	0	0	0	2	0	0	0	0	0	0	0	0	0	0	0	0	0	0	0	0	0	0
GCA_005785095.1_ASM578509v1	NO	1	0	0	2	0	0	2	0	2	2	2	1	0	0	1	1	2	1	2	1	2	2	2	1	1	0	0	0	0	0	0	0	0	0	0	0	0	0	0	0	0	0	0	0	0	0	0	1
GCA_003941125.1_ASM394112v1	NO	1	0	0	0	0	0	2	0	2	2	2	2	1	1	1	1	2	1	2	1	2	2	2	1	1	0	0	0	0	0	0	0	0	0	0	0	0	0	0	0	0	0	0	0	0	0	0	0
GCA_001666545.1_ASM166654v1	NO	1	2	1	2	1	1	1	2	2	2	1	2	1	1	1	1	2	1	2	1	2	2	2	1	1	0	0	0	0	0	0	0	0	0	0	0	0	0	0	0	0	0	0	0	0	0	0	0
GCA_001077565.2_ASM107756v2	NO	1	0	0	2	1	0	1	0	2	0	1	1	1	1	1	1	2	1	2	1	1	2	1	1	1	0	0	0	0	0	0	0	0	0	0	0	0	0	0	0	0	0	0	0	0	0	0	0
GCA_000304675.1_GACIN20v1.0	NO	1	0	0	0	0	0	0	0	2	0	0	0	0	0	1	1	2	1	2	1	2	2	1	1	1	0	0	0	0	0	0	0	0	0	0	0	0	0	0	0	0	0	0	0	0	0	0	0
GCA_003352665.1_ASM335266v1	NO	1	0	0	2	0	0	2	0	2	2	2	2	1	1	1	1	2	1	2	1	2	2	2	1	1	0	0	0	0	0	0	0	0	0	0	0	0	0	0	0	0	0	0	0	0	0	0	1
GCA_003940875.1_ASM394087v1	NO	1	0	0	0	1	0	2	0	2	2	2	2	1	1	1	1	2	1	2	1	2	2	2	1	1	0	0	0	0	0	0	0	0	0	0	0	0	0	0	0	0	0	0	0	0	0	0	0
GCA_000453525.1_ASM45352v1	NO	1	0	0	1	0	0	2	0	2	2	2	2	1	1	1	1	2	1	2	1	2	2	2	1	1	0	0	0	0	0	0	0	0	0	0	0	0	0	0	0	0	0	0	0	0	0	0	1
GCA_002950435.1_ASM295043v1	NO	1	0	0	0	0	0	1	0	2	0	1	1	1	1	1	1	2	1	2	1	1	2	1	1	1	0	0	0	0	0	0	0	0	0	0	0	0	0	0	0	0	0	0	0	0	0	0	0
GCA_000681975.1_ASM68197v1	NO	1	0	0	0	2	1	1	2	2	2	1	2	1	1	1	1	2	1	2	1	2	2	2	1	1	0	0	0	0	0	0	0	0	0	0	0	0	0	0	0	0	0	0	0	0	0	0	0
GCA_002183765.1_ASM218376v1	NO	1	0	0	2	1	0	2	0	2	2	2	2	1	1	1	1	2	1	2	1	2	2	2	1	1	0	0	0	0	0	0	0	0	0	0	0	0	0	0	0	0	0	0	0	0	0	0	1
GCA_007197635.1_ASM719763v1	NO	1	1	0	0	0	0	0	0	2	0	0	0	0	0	1	1	2	1	2	1	2	1	1	1	1	0	0	0	0	0	0	0	0	0	0	0	0	0	0	0	0	0	0	0	0	0	0	0
GCA_000581075.1_ASM58107v1	NO	1	0	0	2	0	1	0	0	1	0	1	1	1	1	1	1	2	1	2	1	2	1	1	1	1	0	0	0	0	0	0	0	0	0	0	0	0	0	0	0	0	0	0	0	0	0	0	0
GCA_000453645.1_ASM45364v1	NO	1	0	0	0	0	0	2	0	1	2	2	2	1	1	1	1	2	1	2	1	2	2	2	1	1	0	0	0	0	0	0	0	1	0	0	0	0	0	0	0	1	0	0	0	0	0	0	0
GCA_000811285.3_ASM81128v3	NO	1	0	0	0	0	0	2	2	2	2	2	2	1	1	1	1	2	1	2	1	2	2	2	1	1	0	0	0	0	0	0	0	0	0	0	0	0	0	0	0	0	0	0	0	0	0	0	0
GCA_006366245.1_ASM636624v1	NO	1	0	0	0	0	0	2	0	2	2	2	2	1	1	1	1	2	1	2	1	2	2	2	1	1	0	0	0	0	0	0	0	0	0	0	0	0	0	0	0	0	0	0	0	0	0	0	0
GCA_003264275.1_ASM326427v1	NO	1	0	0	2	0	0	2	0	2	2	2	2	1	1	1	1	2	1	2	1	2	2	2	1	1	0	0	0	0	0	0	0	0	0	0	0	0	0	0	0	0	0	0	0	0	0	0	1
GCA_006492075.1_ASM649207v1	NO	1	0	0	2	1	0	2	0	2	2	2	2	1	1	1	1	2	1	2	1	2	2	2	1	1	0	0	0	0	0	0	0	1	0	0	0	0	0	0	0	0	0	0	0	0	0	0	0
GCA_001861395.1_ASM186139v1	NO	1	0	0	0	0	0	1	0	2	0	1	1	1	1	1	1	2	1	2	0	1	2	1	1	1	0	0	0	0	0	0	0	0	0	0	0	0	0	0	0	0	0	0	0	0	0	0	0
GCA_002411775.1_ASM241177v1	NO	1	1	0	0	0	0	2	0	1	0	1	1	1	1	1	1	1	1	1	1	2	1	1	1	1	0	0	0	0	0	0	0	0	0	0	0	0	0	0	0	0	0	0	0	0	0	0	0
GCA_000581315.1_ASM58131v1	NO	1	0	0	1	0	0	1	0	1	0	1	1	1	1	1	1	2	1	2	1	1	2	1	1	1	0	0	0	0	0	0	0	1	0	0	0	0	0	0	0	0	0	0	0	0	0	0	0
GCA_000588475.1_ASM58847v1	NO	1	0	0	0	0	0	1	0	2	0	1	1	1	1	1	1	2	1	1	1	1	2	1	1	1	0	0	0	0	0	0	0	0	0	0	0	0	0	0	0	0	0	0	0	0	0	0	0
GCA_000804805.1_ASM80480v1	NO	1	0	0	2	0	0	2	0	2	2	2	2	1	1	1	1	2	1	2	1	2	2	2	1	1	0	0	0	0	0	0	0	0	0	0	0	0	0	0	0	0	0	0	0	0	0	0	1
GCA_004123315.1_ASM412331v1	NO	1	1	0	0	0	0	1	0	2	0	1	1	2	1	1	1	2	1	2	1	1	2	1	1	1	0	0	0	0	0	0	0	0	0	0	0	0	0	0	0	0	0	0	0	0	0	0	0
GCA_002183505.1_ASM218350v1	NO	1	2	0	1	0	0	1	0	2	1	1	1	1	1	1	1	2	1	2	2	2	1	1	1	1	0	0	0	0	0	1	0	0	0	0	0	0	0	0	0	0	2	0	0	0	0	0	0
GCA_002950655.1_ASM295065v1	NO	1	0	0	2	1	0	2	0	2	2	2	2	1	1	1	1	2	1	2	1	2	2	2	1	1	0	0	0	0	0	0	0	0	0	0	0	0	0	0	0	0	0	0	0	0	0	0	1
GCA_000584875.1_ASM58487v1	NO	1	0	0	0	0	0	2	0	1	1	2	2	1	1	1	1	2	1	2	1	2	2	2	1	1	0	0	0	0	0	0	0	1	0	0	0	0	0	0	0	1	0	0	0	0	0	0	0
GCA_003335925.1_ASM333592v1	NO	1	0	0	0	0	0	2	0	2	2	2	2	1	1	1	1	2	1	2	1	2	2	2	1	1	0	0	0	0	0	0	0	0	0	0	0	0	0	0	0	0	0	0	0	1	0	0	0
GCA_000627415.1_ASM62741v1	NO	1	0	0	2	0	1	1	2	2	2	1	2	1	1	1	1	1	1	2	1	2	1	2	1	1	0	0	0	0	0	0	0	1	0	0	0	0	0	0	0	0	0	0	0	0	0	0	0
GCA_006493925.1_ASM649392v1	NO	1	0	0	2	0	0	2	0	0	2	2	2	1	1	1	1	1	1	2	1	2	2	2	1	1	0	0	0	0	0	0	0	1	0	0	0	0	0	0	0	0	0	0	0	0	0	0	0
GCA_001576615.1_ASM157661v1	NO	1	0	0	2	0	0	2	0	0	2	2	2	1	1	1	1	2	1	2	1	2	2	2	1	1	0	0	0	0	0	0	0	1	0	0	0	0	0	0	0	0	0	0	0	0	0	0	0
GCA_002136595.1_ASM213659v1	NO	1	0	0	0	0	0	0	0	1	0	1	1	1	1	1	1	2	1	2	1	1	2	1	1	1	0	0	0	0	0	0	0	0	0	0	0	0	0	0	0	0	0	0	0	0	0	0	0
GCA_900496735.1_24276_3_49	NO	1	0	0	0	0	0	1	0	2	0	1	1	1	0	1	1	2	1	1	1	2	1	1	1	1	0	0	0	0	0	0	0	0	0	0	0	0	0	0	0	0	0	0	0	0	0	0	0
GCA_007999175.1_ASM799917v1	NO	1	0	0	0	0	0	2	0	2	2	2	2	1	1	1	1	2	1	2	1	2	2	2	1	1	0	0	0	0	0	0	0	0	0	0	0	0	0	0	0	0	0	0	0	0	0	0	0
GCA_001680475.1_ASM168047v1	NO	1	0	0	0	0	0	2	0	2	2	2	2	1	1	1	1	2	1	2	1	2	2	2	1	1	0	0	0	0	0	0	0	0	0	0	0	0	0	0	0	0	0	0	0	0	0	0	0
GCA_900496145.1_24276_3_7	NO	1	0	0	0	0	0	2	0	1	0	1	1	1	1	1	1	1	1	1	1	2	1	1	1	1	0	0	0	0	0	0	0	0	0	0	0	0	0	0	0	0	0	0	0	0	0	0	0
GCA_008629945.1_ASM862994v1	NO	1	0	0	0	0	0	2	0	2	2	2	2	1	1	1	1	2	1	2	1	2	2	2	1	1	0	0	0	0	0	0	0	0	0	0	0	0	0	0	0	0	0	0	0	0	0	0	0
GCA_000342065.1_454	NO	1	0	0	2	0	2	2	0	2	2	2	2	1	1	1	1	2	1	2	1	2	2	2	1	1	0	0	0	0	0	0	0	1	0	0	0	0	0	0	0	0	0	0	0	0	0	0	0
GCA_003007315.1_ASM300731v1	NO	1	0	0	0	0	0	2	0	2	2	2	2	1	1	1	1	2	1	2	1	2	2	2	1	1	0	0	0	0	0	0	0	0	0	0	0	0	0	0	0	0	0	0	0	0	0	0	0
GCA_006492635.1_ASM649263v1	NO	1	1	0	0	0	0	1	0	1	0	1	1	1	1	1	1	1	1	2	1	2	2	1	1	1	0	0	0	0	0	0	0	0	0	0	0	0	0	0	0	0	0	0	0	0	0	0	0
GCA_003039155.1_ASM303915v1	NO	1	0	0	2	1	0	2	0	2	2	1	1	1	1	1	1	2	1	2	1	2	2	2	1	1	0	0	0	0	0	0	0	1	0	0	0	0	0	0	0	0	0	0	0	0	0	0	0
GCA_006494255.1_ASM649425v1	NO	1	0	0	0	0	0	1	0	2	1	1	1	1	1	1	1	2	1	2	2	2	1	1	1	1	0	0	0	0	0	1	0	0	0	0	0	0	0	0	0	0	2	0	0	0	0	0	0
GCA_003941505.1_ASM394150v1	NO	1	0	0	0	1	0	2	0	2	2	1	2	1	1	1	1	2	1	2	1	2	2	2	1	1	0	0	0	0	0	0	0	0	0	0	0	0	0	0	0	0	0	0	0	0	0	0	0
GCA_006366405.1_ASM636640v1	NO	1	0	0	0	0	0	2	0	2	2	2	2	1	1	1	1	2	1	2	1	2	2	2	1	1	0	0	0	0	0	0	0	0	0	0	0	0	0	0	0	0	0	0	0	0	0	0	0
GCA_003596265.1_ASM359626v1	NO	1	0	0	0	0	0	1	0	1	0	1	1	1	1	1	1	1	1	2	1	2	1	1	1	1	0	0	0	1	0	0	0	0	0	0	0	0	0	0	0	0	2	0	0	0	0	0	0
GCA_900495965.1_24276_2_279	NO	1	0	0	0	0	1	2	0	1	0	1	1	1	1	1	1	2	1	2	1	2	2	1	1	1	0	0	0	0	0	0	0	0	0	0	0	0	0	0	0	0	0	0	0	0	0	0	0
GCA_900495405.1_24276_2_217	NO	1	0	0	0	0	0	1	0	0	0	0	0	0	1	1	1	1	1	2	1	2	2	1	1	1	0	0	0	0	0	0	0	0	0	0	0	0	0	0	0	0	0	0	0	0	0	0	0
GCA_002928135.1_ASM292813v1	NO	1	0	0	0	0	0	1	0	2	1	1	1	1	1	1	1	2	1	2	2	2	1	1	1	1	0	0	0	0	0	0	0	0	0	0	0	0	0	0	0	0	2	0	0	0	0	0	0
GCA_002028445.1_ASM202844v1	NO	1	0	0	2	1	0	2	0	2	2	2	2	1	1	1	1	1	1	2	1	2	2	2	1	1	0	0	0	0	0	0	0	0	0	0	0	0	0	0	0	0	0	0	0	0	0	0	1
GCA_000809465.3_ASM80946v3	NO	1	0	0	1	1	0	2	0	2	2	2	2	1	1	1	1	2	1	2	1	2	2	2	1	1	0	0	0	0	0	0	0	0	0	0	0	0	0	0	0	0	0	0	0	0	0	0	1
GCA_000368225.1_Acin_baum_NIPH_2061_V1	NO	1	0	0	0	2	0	2	0	2	2	2	2	1	1	1	1	2	1	2	1	2	2	2	1	1	0	0	0	0	0	0	0	0	0	0	0	0	0	0	0	0	0	0	0	0	0	0	0
GCA_002183345.1_ASM218334v1	NO	1	0	0	0	0	0	2	0	2	2	2	2	1	1	1	1	2	1	2	1	2	2	2	1	1	0	0	0	0	0	0	0	1	0	0	0	0	0	0	0	1	0	0	0	0	0	0	0
GCA_002143105.1_ASM214310v1	NO	1	0	0	0	1	0	2	0	0	2	2	2	1	1	1	1	2	1	2	1	2	2	2	1	1	0	0	0	0	0	1	0	0	0	0	0	0	0	0	0	0	0	0	0	0	0	0	0
GCA_002992805.1_ASM299280v1	NO	1	0	0	0	0	0	2	0	1	2	2	2	1	1	1	1	2	1	2	1	2	2	2	1	1	0	0	0	0	0	0	0	0	0	0	0	0	0	0	0	0	0	0	0	0	0	0	0
GCA_002182875.1_ASM218287v1	NO	1	0	0	2	1	0	2	0	2	2	2	2	1	1	1	1	2	1	2	1	2	2	2	1	1	0	0	0	0	0	0	0	0	0	0	0	0	0	0	0	0	0	0	0	0	0	0	1
GCA_001666305.1_ASM166630v1	NO	1	2	1	2	1	1	1	2	2	2	1	2	1	1	1	1	2	1	2	1	2	2	2	1	1	0	0	0	0	0	0	0	0	0	0	0	0	0	0	0	0	0	0	0	0	0	0	0
GCA_006366665.1_ASM636666v1	NO	1	0	0	0	0	0	2	0	2	2	2	2	1	1	1	1	2	1	2	1	2	2	2	1	1	0	0	0	0	0	0	0	0	0	0	0	0	0	0	0	0	0	0	0	0	0	0	0
GCA_002927895.1_ASM292789v1	NO	1	0	0	2	2	0	0	0	0	1	1	1	2	1	1	2	2	1	2	1	2	1	2	2	1	0	0	0	0	0	0	0	1	0	0	0	0	0	0	0	0	0	0	0	0	0	0	0
GCA_003939645.1_ASM393964v1	NO	1	0	0	2	1	0	2	0	2	2	2	2	1	1	1	1	2	1	2	1	2	2	2	1	1	0	0	0	0	0	0	0	0	0	0	0	0	0	0	0	0	0	0	0	0	0	0	1
GCA_003039335.1_ASM303933v1	NO	1	0	0	2	1	0	2	0	2	2	1	1	1	1	1	1	2	1	2	1	2	2	2	1	1	0	0	0	0	0	0	0	1	0	0	0	0	0	0	0	0	0	0	0	0	0	0	0
GCA_003949195.1_ASM394919v1	NO	1	0	0	2	0	1	1	0	1	1	1	1	1	1	0	1	1	1	2	1	2	1	1	1	1	0	0	0	0	0	0	0	0	0	0	0	0	0	0	0	0	0	0	0	0	0	0	0
GCA_003949115.2_ASM394911v2	NO	1	2	0	0	0	0	2	0	2	0	1	1	1	1	1	1	1	1	2	1	2	2	1	1	1	0	0	0	0	0	0	0	0	0	0	0	0	0	0	0	0	2	0	0	0	0	0	0
GCA_000809705.3_ASM80970v3	NO	1	0	0	1	0	0	2	0	2	2	2	2	1	1	1	1	2	1	2	1	2	2	2	1	1	0	0	0	0	0	0	0	0	0	0	0	0	0	0	0	0	0	0	0	0	0	0	1
GCA_001640075.1_ASM164007v1	NO	1	0	0	2	0	0	1	0	2	2	2	2	1	1	1	1	2	1	2	1	2	2	2	1	1	0	0	0	0	0	0	0	0	0	0	0	0	0	0	0	0	0	0	0	0	0	0	1
GCA_000222225.2_ASM22222v2	NO	1	0	0	2	0	1	1	2	2	2	1	2	1	1	1	1	2	1	2	1	2	2	2	1	1	0	0	0	0	0	0	0	1	0	0	0	0	0	0	0	0	0	0	0	0	0	0	0
GCA_900406775.1_De_novo_assembly_of_KCRI_isolate_RDK39_49	NO	1	0	0	0	0	0	2	0	2	0	1	1	2	1	1	1	2	1	2	1	1	2	1	1	1	0	0	0	0	0	0	0	0	0	0	0	0	0	0	0	0	0	0	0	0	0	0	0
GCA_007999555.1_ASM799955v1	NO	1	0	0	0	0	0	2	0	2	2	2	2	1	1	1	1	2	1	2	1	2	2	2	1	1	0	0	0	0	0	0	0	0	0	0	0	0	0	0	0	0	0	0	0	0	0	0	0
GCA_006365565.1_ASM636556v1	NO	1	0	0	2	0	0	1	0	2	2	2	2	1	1	1	1	2	1	2	1	1	2	2	1	1	0	0	0	0	0	0	0	0	0	0	0	0	0	0	0	0	0	0	0	0	0	0	1
GCA_002183125.1_ASM218312v1	NO	1	0	0	0	0	0	0	0	2	0	1	1	1	1	1	1	2	1	2	1	2	1	1	1	1	0	0	0	0	0	0	0	0	0	0	0	0	0	0	0	0	0	0	0	0	0	0	0
GCA_000516315.1_gabuh7607_v01	NO	1	0	0	0	0	0	1	0	2	1	1	1	1	1	1	1	2	1	2	2	2	1	1	1	1	0	0	0	0	0	1	0	0	0	0	0	0	0	0	0	0	2	0	0	0	0	0	0
GCA_000770815.1_ASM77081v1	NO	1	0	0	0	0	0	2	0	0	2	2	2	1	1	1	1	2	1	2	1	2	2	2	1	1	0	0	0	0	0	0	0	0	0	0	0	0	0	0	0	0	0	0	0	0	0	0	0
GCA_900495485.1_24276_2_234	NO	1	0	0	0	0	0	2	0	2	2	2	2	1	1	1	1	2	1	2	1	2	2	2	1	1	0	0	0	0	0	0	0	0	0	0	0	0	0	0	0	0	0	0	0	0	0	0	0
GCA_001665005.1_ASM166500v1	NO	1	0	0	0	0	0	1	0	2	0	1	1	1	1	1	1	1	1	1	1	2	1	1	1	1	0	0	0	0	0	0	0	0	0	0	0	0	0	0	0	0	2	0	0	0	0	0	0
GCA_900495825.1_24276_2_268	NO	1	0	0	0	0	0	2	0	2	2	1	2	1	1	1	1	2	1	2	1	2	1	2	1	1	0	0	0	0	0	0	0	0	0	0	0	0	0	0	0	0	0	0	0	0	0	0	0
GCA_000809235.3_ASM80923v3	NO	1	0	0	0	1	0	2	2	0	2	2	2	1	1	1	1	2	1	2	1	2	2	2	1	1	0	0	0	0	0	1	0	0	0	0	0	0	0	0	0	0	0	0	0	0	0	0	0
GCA_000810145.3_ASM81014v3	NO	1	0	0	2	1	0	2	0	2	2	2	2	1	1	1	1	2	1	2	1	2	2	2	1	1	0	0	0	0	0	0	0	0	0	0	0	0	0	0	0	0	0	0	0	0	0	0	1
GCA_900496745.1_24276_3_50	NO	1	0	0	0	0	0	1	0	1	0	1	1	1	1	1	1	1	1	2	1	2	2	1	1	1	0	0	0	0	2	1	0	0	0	0	0	0	0	0	0	0	2	0	0	0	0	0	0
GCA_001861835.1_ASM186183v1	NO	1	0	0	0	0	0	2	0	2	2	2	2	1	1	1	1	2	1	2	1	2	2	2	1	1	0	0	0	0	0	0	0	0	0	0	0	0	0	0	0	0	0	0	0	0	0	0	0
GCA_000304655.1_gacin18v1.0	NO	1	2	0	2	1	0	1	0	1	1	1	1	2	1	1	2	2	1	2	1	2	1	2	2	1	0	0	0	0	0	0	0	0	0	0	0	0	0	0	0	0	0	0	0	0	1	0	0
GCA_008000225.1_ASM800022v1	NO	1	0	0	0	0	0	2	0	2	2	2	2	1	1	1	1	2	1	2	1	2	2	2	1	1	0	0	0	0	0	0	0	0	0	0	0	0	0	0	0	0	0	0	0	0	0	0	0
GCA_000301235.1_ASM30123v1	NO	1	0	0	0	0	0	1	0	1	0	1	1	1	1	1	1	2	1	2	1	2	2	1	1	1	0	0	0	0	0	0	0	0	0	0	0	0	0	0	0	0	0	0	0	0	0	0	0
GCA_002019025.1_ASM201902v1	NO	1	0	0	0	2	0	1	0	1	1	1	1	1	1	1	1	2	1	2	2	2	1	1	1	1	0	0	0	0	0	0	0	0	0	0	0	0	0	0	0	0	0	0	0	0	0	0	0
GCA_001674115.1_ASM167411v1	NO	1	2	1	2	1	1	1	2	2	2	1	2	1	1	1	1	2	1	2	1	2	2	2	1	1	0	0	0	0	0	0	0	0	0	0	0	0	0	0	0	0	0	0	0	0	0	0	0
GCA_000682055.1_ASM68205v1	NO	1	0	0	2	0	1	1	0	1	1	1	1	1	1	0	1	2	1	2	1	2	1	1	1	1	0	0	0	0	0	0	0	0	0	0	0	0	0	0	0	0	0	0	0	0	0	0	0
GCA_003948745.1_ASM394874v1	NO	1	0	0	0	0	0	2	0	2	2	1	2	1	1	1	1	2	1	2	1	2	1	2	1	1	0	0	0	0	0	0	0	0	0	0	0	0	0	0	0	0	0	0	0	0	0	0	0
GCA_900494895.1_24276_2_179	NO	1	0	0	0	0	0	2	0	2	2	2	2	1	1	1	1	2	1	2	1	2	2	2	1	1	0	0	0	0	0	0	0	0	0	0	0	0	0	0	0	0	0	0	0	0	0	0	0
GCA_002261535.1_ASM226153v1	NO	1	0	0	0	1	0	1	0	1	0	1	1	1	1	1	1	1	1	2	1	2	2	1	1	1	0	0	0	0	0	0	0	0	0	0	0	0	0	0	0	0	0	0	0	0	0	0	0
GCA_002116925.1_ASM211692v1	NO	1	0	0	0	0	0	2	0	1	0	1	1	1	1	1	1	2	1	2	2	1	2	1	1	1	0	0	0	0	0	0	0	0	0	0	0	0	0	0	0	0	0	0	0	0	0	0	0
GCA_001721475.1_ASM172147v1	NO	1	0	0	0	0	0	2	0	2	0	1	1	2	1	1	1	2	1	2	1	1	2	1	1	1	0	0	0	0	0	0	0	0	0	0	0	0	0	0	0	0	0	0	0	0	0	0	0
GCA_003978795.1_ASM397879v1	NO	0	0	0	0	0	0	1	0	0	0	0	0	0	0	1	1	0	0	0	0	0	0	0	1	0	0	0	0	0	0	0	0	0	0	0	0	0	0	0	0	0	0	0	0	0	0	0	0
GCA_003954845.1_ASM395484v1	NO	1	0	0	2	0	0	2	0	2	2	2	2	1	1	1	1	2	1	2	1	2	2	2	1	1	0	0	0	0	0	0	0	0	0	0	0	0	0	0	0	0	0	0	0	0	0	0	1
GCA_000682335.1_ASM68233v1	NO	0	0	0	0	0	0	0	0	1	1	1	1	1	0	0	1	1	1	1	1	1	1	1	1	1	0	0	0	0	0	0	0	0	0	0	0	0	0	0	0	0	0	0	0	0	0	0	0
GCA_000453985.1_ASM45398v1	NO	1	2	0	0	0	0	2	0	2	0	1	1	1	1	1	1	1	1	2	1	2	2	1	1	1	0	0	0	0	0	0	0	0	0	0	0	0	0	0	0	0	2	0	0	0	0	0	0
GCA_000966505.1_ASM96650v1	NO	1	0	0	0	1	0	1	0	1	0	1	1	1	1	1	1	2	1	2	1	1	2	1	1	1	0	0	0	0	0	0	0	0	0	0	0	0	0	0	0	0	0	0	0	0	0	0	0
GCA_008000045.1_ASM800004v1	NO	1	0	0	0	0	0	2	0	2	2	1	1	1	1	1	1	2	1	2	1	2	2	2	1	1	0	0	0	0	0	0	0	0	0	0	0	0	0	0	0	0	0	0	0	0	0	0	0
GCA_002212385.1_ASM221238v1	NO	1	0	0	0	0	0	2	0	2	1	2	2	1	1	1	1	1	1	2	1	2	2	2	1	1	0	0	0	0	0	0	0	0	0	0	0	0	0	0	0	0	0	0	0	0	0	0	0
GCA_001432425.1_ASM143242v1	NO	1	0	0	0	0	1	0	0	1	0	1	1	1	1	1	1	2	1	1	1	2	2	1	1	1	0	0	0	0	0	0	0	0	0	0	0	0	0	0	0	0	0	0	0	0	0	0	0
GCA_001862955.1_ASM186295v1	NO	1	0	0	0	0	0	2	0	2	2	2	2	1	1	1	1	2	1	2	1	2	2	2	1	1	0	0	0	0	0	0	0	0	0	0	0	0	0	0	0	0	0	0	0	0	0	0	0
GCA_001669525.1_ASM166952v1	NO	1	2	0	1	1	1	0	2	2	2	1	2	1	1	1	1	2	1	2	1	2	2	2	1	1	0	0	0	0	0	0	0	1	0	0	0	0	0	0	0	0	0	0	0	0	0	0	0
GCA_001910615.1_ASM191061v1	NO	1	0	0	0	0	0	2	0	2	2	2	2	1	1	1	1	2	1	2	1	2	2	2	1	1	0	0	0	0	0	0	0	0	0	0	0	0	0	0	0	0	0	0	0	0	0	0	0
GCA_006365885.1_ASM636588v1	NO	1	0	0	2	0	0	1	0	2	2	2	2	1	1	1	1	2	1	2	1	1	2	2	1	1	0	0	0	0	0	0	0	1	0	0	0	0	0	0	0	0	0	0	0	0	0	0	1
GCA_003056505.1_ASM305650v1	NO	1	0	0	0	0	0	2	0	2	0	2	2	1	1	1	1	2	1	2	1	2	1	2	1	1	0	0	0	0	0	0	0	0	0	0	0	0	0	0	0	0	0	0	0	0	0	0	0
GCA_000583555.1_ASM58355v1	NO	1	0	0	2	0	1	1	2	1	2	1	2	1	1	1	1	2	1	2	1	2	1	2	1	1	0	0	0	0	0	0	0	1	0	0	0	0	0	0	0	0	0	0	0	0	0	0	0
GCA_002016985.1_ASM201698v1	NO	1	0	0	0	0	0	1	0	2	1	1	1	1	1	1	1	2	1	2	2	2	1	1	1	1	0	0	0	0	0	0	0	0	0	0	0	0	0	0	0	0	2	0	0	0	0	0	0
GCA_001862035.1_ASM186203v1	NO	1	0	0	0	0	0	2	0	2	2	2	2	1	1	1	1	2	1	2	1	2	2	2	1	1	0	0	0	0	0	0	0	0	0	0	0	0	0	0	0	0	0	0	0	0	0	0	0
GCA_001864455.1_ASM186445v1	NO	1	0	0	0	0	0	2	0	2	2	2	2	1	1	1	1	1	1	2	1	2	2	2	1	1	0	0	0	0	0	0	0	0	0	0	0	0	0	0	0	0	0	0	0	0	0	0	0
GCA_000309175.1_gacin34v1.0	NO	1	0	0	0	0	1	1	2	2	2	2	2	1	1	1	1	2	1	2	1	2	2	2	1	1	0	0	0	0	0	0	0	0	0	0	0	0	0	0	0	0	0	0	0	0	0	0	0
GCA_001416465.1_ASM141646v1	NO	1	0	0	2	0	0	2	0	2	2	2	2	1	1	1	1	2	1	2	1	2	2	2	1	1	0	0	0	0	0	0	0	0	0	0	0	0	0	0	0	0	0	0	0	0	0	0	1
GCA_002367895.1_ASM236789v1	NO	1	0	0	0	0	1	0	0	1	0	1	1	1	1	1	1	2	1	2	1	2	2	1	1	1	0	0	0	0	0	0	0	0	0	0	0	0	0	0	0	0	0	0	0	0	0	0	0
GCA_000671695.1_ASM67169v1	NO	1	0	0	1	2	1	1	2	2	2	1	2	1	1	1	1	2	1	2	1	2	2	2	1	1	0	0	0	0	0	0	0	1	0	0	0	0	0	0	0	0	0	0	0	0	0	0	0
GCA_003355995.1_ASM335599v1	NO	1	0	0	0	0	0	2	0	2	2	2	2	1	1	1	1	2	1	2	1	2	2	2	1	1	0	0	0	0	0	0	0	0	0	0	0	0	0	0	0	0	0	0	0	0	0	0	0
GCA_001863965.1_ASM186396v1	NO	1	0	0	2	0	0	2	0	2	1	2	2	1	1	1	1	2	1	2	1	2	2	2	1	1	0	0	0	0	0	0	0	1	0	0	0	0	0	0	0	0	0	0	0	0	0	0	0
GCA_001668515.1_ASM166851v1	NO	1	2	1	2	0	1	1	2	2	2	1	2	1	1	1	1	2	1	2	1	2	2	2	1	1	0	0	0	0	0	0	0	0	0	0	0	0	0	0	0	0	0	0	0	0	0	0	0
GCA_003949595.2_ASM394959v2	NO	0	0	0	2	0	2	2	0	2	2	2	2	1	1	1	1	2	1	2	1	2	2	2	1	1	0	0	0	0	0	0	0	0	0	0	0	0	0	0	0	0	0	0	0	0	0	0	0
GCA_000591875.1_ASM59187v1	NO	1	0	0	1	0	1	1	2	1	2	1	2	1	1	1	1	2	1	2	1	2	1	1	1	1	0	0	0	0	0	0	0	0	0	0	0	0	0	0	0	0	0	0	0	0	0	0	0
GCA_901669915.1_abaGIM_assembly	NO	1	0	0	2	1	0	1	0	1	1	1	1	2	1	0	1	2	1	2	1	2	1	1	2	1	0	0	0	0	0	0	0	1	0	0	0	0	0	0	0	0	0	0	0	0	0	2	0
GCA_900608255.1_abaum008	NO	1	1	0	1	1	0	2	1	2	1	2	2	1	1	1	1	2	1	2	1	2	2	2	1	1	0	0	0	0	0	0	0	0	0	0	0	0	0	0	0	0	0	0	0	0	0	0	0
GCA_001415765.1_ASM141576v1	NO	1	0	0	2	0	0	2	0	2	2	2	2	1	1	1	1	2	1	2	1	2	2	2	1	1	0	0	0	0	0	0	0	0	0	0	0	0	0	0	0	0	0	0	0	0	0	0	1
GCA_005819135.1_ASM581913v1	NO	1	0	0	0	1	0	2	0	2	2	2	1	1	1	1	1	2	1	2	1	2	1	2	1	1	0	0	0	0	0	0	0	0	0	0	0	0	0	0	0	0	0	0	0	0	0	0	0
GCA_006365385.1_ASM636538v1	NO	1	0	0	2	0	0	2	0	2	2	2	2	1	1	1	1	2	1	2	1	2	2	2	1	1	0	0	0	0	0	0	0	0	0	0	0	0	0	0	0	0	0	0	0	0	0	0	1
GCA_001864635.1_ASM186463v1	NO	1	0	0	2	0	0	2	0	2	2	2	2	1	1	1	1	2	1	2	1	2	2	2	1	1	0	0	0	0	0	0	0	1	0	0	0	0	0	0	0	0	0	0	0	0	0	0	1
GCA_005786335.1_ASM578633v1	NO	1	0	0	0	0	0	2	0	2	2	2	2	1	1	1	1	2	1	2	1	2	2	2	1	1	0	0	0	0	0	0	0	0	0	0	0	0	0	0	0	0	0	0	0	0	0	0	0
GCA_005784965.1_ASM578496v1	NO	1	0	0	0	0	0	2	0	2	2	2	2	1	1	1	1	2	1	2	1	2	2	2	1	1	0	0	0	0	0	0	0	0	0	0	0	0	0	0	0	0	0	0	0	0	0	0	0
GCA_900495695.1_24276_2_247	NO	1	0	0	0	0	0	2	0	2	2	2	2	1	1	1	1	1	1	2	1	2	2	2	1	1	0	0	0	0	0	0	0	0	0	0	0	0	0	0	0	0	0	0	0	0	0	0	0
GCA_000333735.1_ASM33373v1	NO	1	2	2	2	1	1	1	2	2	2	1	2	1	1	1	1	2	1	2	1	2	1	2	1	1	0	0	0	0	0	0	0	0	0	0	0	0	0	0	0	0	0	0	0	0	0	0	0
GCA_003941185.1_ASM394118v1	NO	1	0	0	0	1	0	2	0	2	2	2	2	1	1	1	1	2	1	2	1	2	2	2	1	1	0	0	0	0	0	0	0	0	0	0	0	0	0	0	0	0	0	0	0	0	0	0	0
GCA_006366085.1_ASM636608v1	NO	1	0	0	0	0	0	2	0	2	2	2	2	1	1	1	1	2	1	2	1	2	2	2	1	1	0	0	0	0	0	0	0	0	0	0	0	0	0	0	0	0	0	0	0	0	0	0	0
GCA_001415505.1_ASM141550v1	NO	1	0	0	0	0	0	1	0	2	0	1	1	1	1	1	1	1	1	1	1	2	2	1	1	1	0	0	0	0	0	0	0	0	0	0	0	0	0	0	0	0	0	0	0	0	0	0	0
GCA_000335595.1_gacin50v1.0	NO	1	0	0	0	0	1	2	0	1	0	1	1	1	1	1	1	1	1	2	1	1	2	1	1	1	0	0	0	0	0	0	0	0	0	0	0	0	0	0	0	0	0	0	0	0	0	0	0
GCA_001433675.1_ASM143367v1	NO	1	0	0	0	0	2	1	0	2	2	2	2	1	1	1	1	2	1	2	1	2	2	2	1	1	0	0	0	0	0	0	0	1	0	0	0	0	0	0	0	0	0	0	0	0	0	0	0
GCA_001668775.1_ASM166877v1	NO	1	2	1	2	1	1	1	2	2	2	1	2	1	1	1	1	2	1	2	1	2	2	2	1	1	0	0	0	0	0	0	0	0	0	0	0	0	0	0	0	0	0	0	0	0	0	0	0
GCA_000809285.3_ASM80928v3	NO	1	0	0	1	1	0	2	2	2	2	2	2	1	1	1	1	2	1	2	1	2	2	2	1	1	0	0	0	0	0	0	0	0	0	0	0	0	0	0	0	0	0	0	0	0	0	0	1
GCA_002183845.1_ASM218384v1	NO	1	0	0	0	0	0	2	0	2	2	2	2	1	1	1	1	2	1	2	1	2	2	2	1	1	0	0	0	0	0	0	0	0	0	0	0	0	0	0	0	0	0	0	0	0	0	0	0
GCA_002137185.1_ASM213718v1	NO	1	0	0	0	0	0	2	0	1	0	1	1	1	1	1	1	2	1	2	1	2	1	1	1	1	0	0	0	0	0	0	0	0	0	0	0	0	0	0	0	0	0	0	0	0	0	0	0
GCA_002212705.1_ASM221270v1	NO	1	0	0	2	0	0	2	0	2	2	2	2	1	1	1	1	2	1	2	1	2	2	2	1	1	0	0	0	0	0	0	0	0	0	0	0	0	0	0	0	0	0	0	0	0	0	0	1
GCA_000584155.1_ASM58415v1	NO	1	0	0	1	0	1	1	2	2	2	1	2	1	1	1	1	2	1	2	1	2	2	2	1	1	0	0	0	0	0	0	0	1	0	0	0	0	0	0	0	0	0	0	0	0	0	0	0
GCA_000302155.1_ASM30215v1	NO	1	2	0	1	1	0	1	0	1	1	1	1	1	1	0	1	2	1	2	1	2	1	1	1	1	0	0	0	0	0	0	0	0	0	0	0	0	0	0	0	0	0	0	0	0	0	0	0
GCA_000580555.1_ASM58055v1	NO	1	0	0	1	0	1	1	2	2	2	1	2	1	1	1	1	2	1	2	1	2	2	2	1	1	0	0	0	0	0	0	0	1	0	0	0	0	0	0	0	0	0	0	0	0	0	0	0
GCA_001441475.1_ASM144147v1	NO	1	0	0	2	0	0	1	0	2	1	1	0	0	0	1	1	2	1	2	1	2	2	1	1	1	0	0	0	0	2	0	0	0	0	0	0	0	0	0	0	0	0	0	0	0	0	0	0
GCA_001863485.1_ASM186348v1	NO	1	0	0	0	0	0	1	0	2	1	1	1	1	1	1	1	2	1	2	1	1	2	1	1	1	0	0	0	0	0	0	0	0	0	0	0	0	0	0	0	0	0	0	0	0	0	0	0
GCA_000600495.1_ASM60049v1	NO	1	0	0	2	0	1	1	2	2	2	1	2	1	1	1	1	2	1	2	1	2	2	2	1	1	0	0	0	0	0	0	0	0	0	0	0	0	0	0	0	0	0	0	0	0	0	0	0
GCA_000584235.1_ASM58423v1	NO	1	0	0	2	0	1	1	2	2	2	1	2	1	1	1	1	2	1	2	1	2	2	2	1	1	0	0	0	0	0	0	0	0	0	0	0	0	0	0	0	0	0	0	0	0	0	0	0
GCA_002277215.1_ASM227721v1	NO	1	0	0	2	0	0	2	0	2	2	2	2	1	1	1	1	2	1	2	1	2	2	2	1	1	0	0	0	0	0	0	0	0	0	0	0	0	0	0	0	0	0	0	0	0	0	0	1
GCA_001514375.1_ASM151437v1	NO	1	0	0	2	0	0	2	0	2	2	2	2	1	1	1	1	2	1	2	1	2	2	2	1	1	0	0	0	0	0	0	0	1	0	0	0	0	0	0	0	0	0	0	0	0	0	0	1
GCA_002950975.1_ASM295097v1	NO	1	0	0	2	1	0	2	0	2	2	2	2	1	1	1	1	2	1	2	1	2	2	2	1	1	0	0	0	0	0	0	0	0	0	0	0	0	0	0	0	0	0	0	0	0	0	0	1
GCA_003595805.1_ASM359580v1	NO	1	0	0	0	0	0	0	0	1	0	1	1	1	1	1	1	1	1	2	1	2	1	1	1	1	0	0	0	0	0	1	0	0	0	0	0	0	0	0	0	0	2	0	0	0	0	0	0
GCA_000302235.1_ASM30223v1	NO	1	0	0	0	0	0	2	0	1	0	1	1	1	1	1	1	2	1	2	1	2	1	1	1	1	0	0	0	0	0	0	0	0	0	0	0	0	0	0	0	0	0	0	0	0	0	0	0
GCA_006367435.1_ASM636743v1	NO	1	0	0	0	0	0	2	0	2	2	2	2	1	1	1	1	2	1	2	1	2	2	2	1	1	0	0	0	0	0	0	0	0	0	0	0	0	0	0	0	0	0	0	0	0	0	0	0
GCA_000297535.1_gacin24v1.0	NO	1	0	0	0	0	0	1	0	2	0	1	1	1	1	1	1	2	1	2	1	2	2	1	1	1	0	0	0	0	0	0	0	0	0	0	0	0	0	0	0	0	0	0	0	0	0	0	0
GCA_002212565.1_ASM221256v1	NO	1	0	0	0	0	0	2	0	2	2	2	2	1	1	1	1	2	1	2	1	2	2	2	1	1	0	0	0	0	0	0	0	0	0	0	0	0	0	0	0	0	0	0	0	0	0	0	0
GCA_000369305.1_Acin_baum_NIPH_70_V1	NO	1	0	0	0	0	0	2	0	2	0	1	1	2	1	1	1	2	1	1	1	1	2	1	1	1	0	0	0	0	0	0	0	0	0	0	0	0	0	0	0	0	0	0	0	0	0	0	0
GCA_002992305.1_ASM299230v1	NO	1	0	0	0	0	0	2	0	2	2	2	2	1	1	1	1	2	1	1	1	2	2	2	1	1	0	0	0	0	0	0	0	0	0	0	0	0	0	0	0	0	0	0	0	0	0	0	0
GCA_000581955.1_ASM58195v1	NO	1	0	0	0	0	0	1	0	1	0	1	1	1	1	1	1	2	1	2	1	1	2	1	1	1	0	0	0	0	0	0	0	0	0	0	0	0	0	0	0	0	0	0	0	0	0	0	0
GCA_005280435.1_ASM528043v1	NO	1	0	0	2	1	0	1	0	2	0	1	1	1	1	1	1	2	1	2	1	1	1	1	1	1	0	0	0	0	0	0	0	0	0	0	0	0	0	0	0	0	0	0	0	0	0	0	0
GCA_006367275.1_ASM636727v1	NO	1	0	0	0	0	0	2	0	2	2	2	2	1	1	1	1	2	1	2	1	2	2	2	1	1	0	0	0	0	0	0	0	0	0	0	0	0	0	0	0	0	0	0	0	0	0	0	0
GCA_006493045.1_ASM649304v1	NO	1	0	0	0	0	0	0	0	2	0	0	0	0	0	1	1	2	1	2	1	1	2	1	1	1	0	0	0	0	0	0	0	0	0	0	0	0	0	0	0	0	0	0	0	0	0	0	0
GCA_000516135.1_gabuh5107_v01	NO	1	2	1	2	0	0	1	0	1	1	1	1	1	1	1	1	2	1	2	1	2	2	1	1	1	0	0	0	0	0	0	0	0	0	0	0	0	0	0	0	0	0	0	0	0	0	0	0
GCA_003345795.1_ASM334579v1	NO	1	0	0	0	1	0	2	0	2	2	2	2	1	1	1	1	2	1	2	1	2	2	2	1	1	0	0	0	0	0	0	0	0	0	0	0	0	0	0	0	0	0	0	0	0	0	0	0
GCA_003948585.1_ASM394858v1	NO	1	0	0	2	0	0	2	0	2	2	2	2	1	1	1	1	2	1	2	1	2	2	2	1	1	0	0	0	0	0	0	0	0	0	0	0	0	0	0	0	0	0	0	0	0	0	0	1
GCA_002277455.1_ASM227745v1	NO	1	0	0	2	0	0	2	0	2	0	0	0	0	0	1	1	2	1	2	1	2	2	2	1	1	0	0	0	0	0	0	0	0	0	0	0	0	0	0	0	0	0	0	0	0	0	0	1
GCA_002416325.1_ASM241632v1	NO	1	1	0	2	1	0	2	0	1	1	1	1	1	1	1	1	2	1	2	1	2	1	2	1	1	0	0	0	0	0	0	0	0	0	0	0	0	0	0	0	0	0	0	0	0	1	0	0
GCA_003627515.1_ASM362751v1	NO	1	0	0	2	0	0	2	0	2	2	1	2	1	1	1	1	2	1	2	1	2	2	2	1	1	0	0	0	0	0	0	0	0	0	0	0	0	0	0	0	0	0	0	0	0	0	0	1
GCA_900495915.1_24276_2_274	NO	1	0	0	0	0	0	2	0	2	2	2	2	1	1	1	1	1	1	2	1	2	2	2	1	1	0	0	0	0	0	0	0	0	0	0	0	0	0	0	0	0	0	0	0	0	0	0	0
GCA_007999815.1_ASM799981v1	NO	1	0	0	0	0	0	2	0	2	2	2	2	1	1	1	1	2	1	2	1	2	2	2	1	1	0	0	0	0	0	0	0	0	0	0	0	0	0	0	0	0	0	0	0	0	0	0	0
GCA_000592155.1_ASM59215v1	NO	1	0	0	0	1	1	1	2	2	2	1	2	1	1	1	1	2	1	2	1	2	2	2	1	1	0	0	0	0	0	0	0	0	0	0	0	0	0	0	0	0	0	0	0	0	0	0	0
GCA_008830785.1_ASM883078v1	NO	1	0	0	0	0	0	2	0	2	2	2	2	1	1	1	1	2	1	2	1	2	2	2	1	1	0	0	0	0	0	0	0	0	0	0	0	0	0	0	0	0	0	0	0	0	0	0	0
GCA_002992545.1_ASM299254v1	NO	1	0	0	0	0	0	2	0	2	2	2	2	1	1	1	1	2	1	2	1	2	2	2	1	1	0	0	0	0	0	0	0	0	0	0	0	0	0	0	0	0	0	0	0	0	0	0	0
GCA_005863385.1_ASM586338v1	NO	1	0	0	0	2	0	2	0	2	2	2	2	1	1	1	1	2	1	2	1	2	2	2	1	1	0	0	0	0	0	0	0	0	0	0	0	0	0	0	0	0	0	0	0	0	0	0	0
GCA_002212325.1_ASM221232v1	NO	1	0	0	1	0	0	1	0	2	1	2	2	1	1	1	1	2	1	2	1	2	2	2	1	1	0	0	0	0	0	0	0	0	0	0	0	0	0	0	0	0	0	0	0	0	0	0	1
GCA_900494965.1_24276_2_177	NO	1	0	0	0	0	0	2	0	2	2	2	2	1	1	1	1	2	1	2	1	2	2	2	1	1	0	0	0	0	0	0	0	0	0	0	0	0	0	0	0	0	0	0	0	0	0	0	0
GCA_006491875.1_ASM649187v1	NO	1	0	0	0	0	0	0	0	2	0	1	1	1	1	1	1	2	1	2	1	1	2	1	1	1	0	0	0	0	0	0	0	0	0	0	0	0	0	0	0	0	0	0	0	0	0	0	0
GCA_002277635.1_ASM227763v1	NO	1	0	0	2	0	0	2	0	2	2	2	2	1	1	1	1	2	1	2	1	2	2	2	1	1	0	0	0	0	1	0	0	0	0	0	0	0	0	0	0	0	0	0	0	0	0	0	1
GCA_000592235.1_ASM59223v1	NO	1	0	0	1	2	1	1	2	2	2	1	2	1	1	1	1	2	1	2	1	2	2	2	1	1	0	0	0	0	0	0	0	1	0	0	0	0	0	0	0	0	0	0	0	0	0	0	0
GCA_006367015.1_ASM636701v1	NO	1	0	0	0	0	0	2	0	2	2	2	2	1	1	1	1	2	1	2	1	2	2	2	1	1	0	0	0	0	0	0	0	0	0	0	0	0	0	0	0	0	0	0	0	0	0	0	0
GCA_008632635.1_ASM863263v1	NO	1	0	0	0	0	0	2	0	2	0	1	1	1	1	1	1	2	1	2	1	1	2	1	1	1	0	0	0	0	0	0	0	0	0	0	0	0	0	0	0	0	0	0	0	0	0	0	0
GCA_900495375.1_24276_2_222	NO	1	0	0	2	0	0	2	0	2	2	2	2	1	1	1	1	2	1	2	1	2	2	2	1	1	0	0	0	0	0	0	0	1	0	0	0	0	0	0	0	0	0	0	0	0	0	0	0
GCA_000515915.1_gabuh8107_v01	NO	1	0	0	2	1	0	2	0	2	2	2	1	1	1	1	1	2	1	2	1	2	2	2	1	1	0	0	0	0	0	0	0	0	0	0	0	0	0	0	0	0	0	0	0	0	0	0	1
GCA_002249475.1_ASM224947v1	NO	1	0	0	0	0	0	2	0	2	2	2	2	0	0	1	1	2	1	2	1	2	2	2	1	1	0	0	0	0	0	0	0	0	0	0	0	0	0	0	0	0	0	0	0	0	0	0	0
GCA_000314655.1_gacin32v1.0	NO	1	0	0	2	0	0	2	0	2	2	2	2	1	1	1	1	2	1	2	1	2	2	2	1	1	0	0	0	0	0	0	0	0	0	0	0	0	0	0	0	1	0	0	0	0	0	0	0
GCA_003336125.1_ASM333612v1	NO	1	0	0	2	0	0	2	0	2	0	0	0	0	0	1	1	2	1	2	1	2	2	2	1	1	0	0	0	0	0	0	0	0	0	0	0	0	0	0	0	0	0	0	0	0	0	0	0
GCA_001861895.1_ASM186189v1	NO	1	0	0	0	0	0	0	0	2	2	2	2	1	1	1	1	2	1	2	1	2	2	2	1	1	0	0	0	0	0	0	0	0	0	0	0	0	0	0	0	0	0	0	0	0	0	0	0
GCA_000177695.1_ASM17769v1	NO	1	0	0	2	0	0	1	0	2	1	1	1	2	1	1	2	2	1	2	1	2	1	2	1	1	0	0	0	0	0	0	0	1	0	0	0	0	0	0	0	0	0	0	0	0	0	0	0
GCA_002184335.1_ASM218433v1	NO	1	2	1	2	0	0	1	0	1	1	1	1	1	1	1	1	2	1	2	1	2	2	1	1	1	0	0	0	0	0	0	0	0	0	0	0	0	0	0	0	0	0	0	0	0	0	0	0
GCA_000820665.1_CLCgenomics	NO	1	0	0	0	0	0	2	0	2	2	2	2	1	1	1	1	2	1	2	1	2	2	2	1	1	0	0	0	0	0	0	0	0	0	0	0	0	0	0	0	0	0	0	0	0	0	0	0
GCA_007113645.1_ASM711364v1	NO	1	0	0	0	0	0	2	0	2	2	2	2	1	1	1	1	2	1	2	1	2	2	2	1	1	0	0	0	0	0	0	0	0	0	0	0	0	0	0	0	0	0	0	0	0	0	0	0
GCA_002212145.1_ASM221214v1	NO	1	0	0	0	0	0	2	0	2	2	2	2	1	1	1	1	2	1	2	1	2	2	2	1	1	0	0	0	0	0	0	0	0	0	0	0	0	0	0	0	1	0	0	0	0	0	0	0
GCA_003006885.1_ASM300688v1	NO	1	0	0	0	0	0	2	0	2	2	2	2	1	1	1	1	2	1	2	1	2	2	2	1	1	0	0	0	0	0	0	0	0	0	0	0	0	0	0	0	0	0	0	0	0	0	0	0
GCA_900496545.1_24276_3_32	NO	1	2	0	2	1	0	1	0	1	0	1	1	1	1	1	1	2	1	2	1	1	2	1	1	1	0	0	0	0	2	0	0	0	0	0	0	0	0	0	0	0	0	0	0	0	0	0	0
GCA_900019975.1_acinetobacter_baumannii_isolate_strainE	NO	1	0	0	2	0	0	1	0	2	1	1	1	2	2	1	2	2	1	1	1	2	1	2	2	1	0	0	0	0	0	0	0	1	0	0	0	0	0	0	0	0	0	0	0	0	0	0	0
GCA_000611345.1_ASM61134v1	NO	1	0	0	1	2	1	1	2	2	2	1	2	1	1	1	1	2	1	2	1	2	2	2	1	1	0	0	0	0	0	0	0	1	0	0	0	0	0	0	0	0	0	0	0	0	0	0	0
GCA_001512095.1_7521_8_38	NO	1	0	0	2	0	0	1	0	2	1	1	1	2	1	1	2	2	1	2	1	2	1	2	2	1	0	0	0	0	0	0	0	1	0	0	0	0	0	0	0	0	0	0	0	0	0	0	0
GCA_001432965.1_ASM143296v1	NO	1	0	0	0	0	0	1	0	2	1	1	1	1	1	1	1	2	1	2	2	2	1	1	1	1	0	0	0	0	0	1	0	0	0	0	0	0	0	0	0	0	1	0	0	0	0	0	0
GCA_002183185.1_ASM218318v1	NO	1	0	0	0	0	0	2	0	2	2	2	2	1	1	1	1	2	1	2	1	2	2	2	1	1	0	0	0	0	0	0	0	0	0	0	0	0	0	0	0	0	0	0	0	0	0	0	0
GCA_000588295.1_ASM58829v1	NO	1	0	0	0	0	1	1	2	2	2	1	2	1	1	1	1	2	1	2	1	2	2	2	1	1	0	0	0	0	0	0	0	1	0	0	0	0	0	0	0	0	0	0	0	0	0	0	0
GCA_000587875.1_ASM58787v1	NO	1	0	0	0	0	0	2	2	2	2	2	2	1	1	1	1	2	1	2	1	2	2	2	1	1	0	0	0	0	0	0	0	0	0	0	0	0	0	0	0	0	0	0	0	0	0	0	0
GCA_000353995.1_ABNIH10_1	NO	1	0	0	2	1	0	1	0	2	1	1	1	1	1	1	1	2	1	2	1	2	1	2	1	1	0	0	0	0	0	0	0	1	0	0	0	0	0	0	0	0	0	0	0	0	0	0	0
GCA_005819515.1_ASM581951v1	NO	1	0	0	2	1	0	2	0	2	2	2	2	1	1	1	1	2	1	2	1	2	2	2	1	1	0	0	0	0	0	0	0	0	0	0	0	0	0	0	0	0	0	0	0	0	0	0	1
GCA_000600835.1_ASM60083v1	NO	1	0	0	2	0	1	1	0	1	1	1	1	1	1	0	1	2	1	2	1	2	1	1	1	1	0	0	0	0	0	0	0	0	0	0	0	0	0	0	0	0	0	0	0	0	0	0	0
GCA_000354155.1_ABNIH24_1	NO	1	0	0	0	0	0	2	0	1	2	2	2	1	1	1	1	2	1	2	1	2	2	2	1	1	0	0	0	0	0	0	0	1	0	0	0	0	0	0	0	1	0	0	0	0	0	0	0
GCA_900119395.1_ASM90011939v1	NO	1	0	0	2	1	0	2	0	2	2	2	2	1	1	1	1	2	1	2	1	2	2	2	1	1	0	0	0	0	0	0	0	0	0	0	0	0	0	0	0	0	0	0	0	0	0	0	1
GCA_003039395.1_ASM303939v1	NO	1	0	0	2	1	0	2	0	2	2	1	1	1	1	1	1	2	1	2	1	2	2	2	1	1	0	0	0	0	0	0	0	1	0	0	0	0	0	0	0	0	0	0	0	0	0	0	0
GCA_005785675.1_ASM578567v1	NO	1	0	0	0	0	0	2	0	2	2	2	2	1	1	1	1	2	1	2	1	2	2	2	1	1	0	0	0	0	0	0	0	0	0	0	0	0	0	0	0	0	0	0	0	0	0	0	0
GCA_001415345.1_ASM141534v1	NO	1	0	0	0	1	0	1	0	2	1	1	1	1	1	1	1	2	1	2	2	2	1	1	1	1	0	0	0	0	0	1	0	0	0	0	0	0	0	0	0	0	2	0	0	0	0	0	0
GCA_000301875.1_ASM30187v1	NO	1	0	0	0	0	0	1	0	1	0	1	1	1	1	1	1	1	1	2	1	2	2	1	1	1	0	0	0	0	0	0	0	0	0	0	0	0	0	0	0	0	0	0	0	0	0	0	0
GCA_900496635.1_24276_3_36	NO	1	0	0	0	0	0	2	0	2	2	2	2	1	1	1	1	2	1	2	1	2	2	2	1	1	0	0	0	0	0	0	0	0	0	0	0	0	0	0	0	0	0	0	0	0	0	0	0
GCA_000810865.3_ASM81086v3	NO	1	0	0	2	1	0	2	0	2	2	2	2	1	1	1	1	2	1	2	1	2	2	2	1	1	0	0	0	0	0	0	0	0	0	0	0	0	0	0	0	0	0	0	0	0	0	0	1
GCA_001680295.1_ASM168029v1	NO	1	0	0	2	0	0	2	0	2	2	2	2	1	1	1	1	2	1	2	1	2	2	2	1	1	0	0	0	0	0	0	0	0	0	0	0	0	0	0	0	0	0	0	0	0	0	0	1
GCA_001416225.1_ASM141622v1	NO	1	0	0	0	0	0	2	0	1	2	2	2	1	1	1	1	2	1	2	1	2	2	2	1	1	0	0	0	0	0	0	0	0	0	0	0	0	0	0	0	0	0	0	0	0	0	0	0
GCA_000292545.1_ASM29254v1	NO	1	0	0	0	0	0	0	0	1	0	1	1	1	1	1	1	2	1	2	1	2	2	1	1	1	0	0	0	0	2	0	0	0	0	0	0	0	0	0	0	0	0	0	0	0	0	0	0
GCA_900608095.1_abaum007	NO	1	2	0	0	0	0	2	0	2	0	1	1	1	1	1	1	2	1	1	1	2	2	1	1	1	0	0	0	0	0	0	0	0	0	0	0	0	0	0	0	0	2	0	0	0	0	0	0
GCA_002928195.1_ASM292819v1	NO	1	0	0	0	0	1	1	0	2	0	1	1	1	1	1	1	1	1	2	1	2	2	1	1	1	0	0	0	0	0	0	0	0	0	0	0	0	0	0	0	0	0	0	0	0	0	0	0
GCA_000949165.2_ASM94916v2	NO	1	2	0	1	0	0	0	0	2	0	1	1	1	1	1	1	2	1	2	1	2	1	1	1	1	0	0	0	0	0	0	0	0	0	0	0	0	0	0	0	0	0	0	0	0	0	0	1
GCA_000811705.3_ASM81170v3	NO	1	0	0	0	1	0	2	0	0	2	2	2	1	1	1	1	2	1	2	1	2	2	2	1	1	0	0	0	0	0	1	0	0	0	0	0	0	0	0	0	0	0	0	0	0	0	0	0
GCA_002573915.1_ASM257391v1	NO	1	0	0	0	0	0	2	0	2	0	1	1	1	0	1	1	2	1	2	1	2	1	1	1	1	0	0	0	0	0	0	0	0	0	0	0	0	0	0	0	0	0	0	0	0	0	0	0
GCA_008830805.1_ASM883080v1	NO	1	0	0	0	0	0	2	0	2	2	2	2	1	1	1	1	2	1	2	1	2	2	2	1	1	0	0	0	0	0	0	0	0	0	0	0	0	0	0	0	0	0	0	0	0	0	0	0
GCA_005785415.1_ASM578541v1	NO	1	0	0	0	0	0	2	0	2	2	2	2	1	1	1	1	2	1	2	1	2	2	2	1	1	0	0	0	0	0	0	0	0	0	0	0	0	0	0	0	0	0	0	0	0	0	0	0
GCA_000581695.1_ASM58169v1	NO	1	0	0	0	0	0	2	0	2	2	2	2	1	1	1	1	2	1	2	1	2	2	2	1	1	0	0	0	0	0	0	0	1	0	0	0	0	0	0	0	0	0	0	0	0	0	0	0
GCA_001693195.1_ASM169319v1	NO	1	0	0	0	0	0	2	0	2	0	1	1	1	1	1	1	2	1	2	1	2	2	1	1	1	0	0	0	0	0	0	0	0	0	0	0	0	0	0	0	0	0	0	0	0	0	0	0
GCA_006366365.1_ASM636636v1	NO	1	0	0	0	0	0	2	0	2	2	2	2	1	1	1	1	2	1	2	1	2	2	2	1	1	0	0	0	0	0	0	0	0	0	0	0	0	0	0	0	0	0	0	0	0	0	0	0
GCA_001941765.1_ASM194176v1	NO	1	0	0	0	0	0	2	0	2	0	1	1	2	1	1	1	2	1	2	1	1	2	1	1	1	0	0	0	0	0	0	0	0	0	0	0	0	0	0	0	0	0	0	0	0	0	0	0
GCA_000592575.1_ASM59257v1	NO	1	0	0	1	2	1	1	2	2	2	1	2	1	1	1	1	2	1	2	1	2	2	2	1	1	0	0	0	0	0	0	0	1	0	0	0	0	0	0	0	0	0	0	0	0	0	0	0
GCA_006492155.1_ASM649215v1	NO	1	0	0	2	1	0	2	0	2	2	2	2	1	1	1	1	2	1	2	1	2	2	2	1	1	0	0	0	0	0	0	0	1	0	0	0	0	0	0	0	0	0	0	0	0	0	0	0
GCA_003352525.1_ASM335252v1	NO	1	0	0	2	0	0	2	0	2	2	2	2	1	1	1	1	2	1	2	1	2	2	2	1	1	0	0	0	0	0	0	0	0	0	0	0	0	0	0	0	0	0	0	0	0	0	0	1
GCA_002143405.1_ASM214340v1	NO	1	0	0	0	0	0	2	0	0	2	2	2	1	1	1	1	2	1	2	1	2	2	2	1	1	0	0	0	0	0	1	0	0	0	0	0	0	0	0	0	0	0	0	0	0	0	0	0
GCA_003007475.1_ASM300747v1	NO	1	0	0	0	0	0	2	0	2	2	2	2	1	1	1	1	2	1	2	1	2	2	2	1	1	0	0	0	0	0	0	0	0	0	0	0	0	0	0	0	0	0	0	0	0	0	0	0
GCA_002145065.1_ASM214506v1	NO	1	0	0	0	0	0	2	0	2	2	2	2	1	1	1	1	1	1	2	1	2	2	2	1	1	0	0	0	0	0	0	0	0	0	0	0	0	0	0	0	0	0	0	0	0	0	0	0
GCA_001617885.1_ASM161788v1	NO	1	0	0	2	0	0	2	0	2	2	2	2	1	1	1	1	2	1	2	1	2	2	2	1	1	0	0	0	0	0	0	0	1	0	0	0	0	0	0	0	0	0	0	0	0	0	0	1
GCA_002183425.1_ASM218342v1	NO	1	2	0	1	0	0	0	0	2	0	1	1	1	1	1	1	2	1	2	1	2	1	1	1	1	0	0	0	0	0	0	0	0	0	0	0	0	0	0	0	0	0	0	0	0	0	0	1
GCA_000516635.2_ASM51663v2	NO	1	1	0	0	0	0	1	0	1	0	1	1	1	1	1	1	1	1	2	1	2	2	1	1	1	0	0	0	0	0	0	0	0	0	0	0	0	0	0	0	0	0	0	0	0	0	0	0
GCA_900494495.1_24276_2_159	NO	1	0	0	0	0	0	2	0	2	2	2	2	1	1	1	1	2	1	2	1	2	2	2	1	1	0	0	0	0	0	0	0	0	0	0	0	0	0	0	0	0	0	0	0	0	0	0	0
GCA_003355815.1_ASM335581v1	NO	1	0	0	0	0	0	2	0	2	2	2	2	1	1	1	1	2	1	2	1	2	2	2	1	1	0	0	0	0	0	0	0	0	0	0	0	0	0	0	0	0	0	0	0	0	0	0	0
GCA_900496025.1_24276_2_292	NO	1	0	0	0	0	0	2	0	2	2	2	2	1	1	1	1	1	1	2	1	2	2	2	1	1	0	0	0	0	0	0	0	0	0	0	0	0	0	0	0	0	0	0	0	0	0	0	0
GCA_007999055.1_ASM799905v1	NO	1	0	0	1	0	0	2	0	2	2	2	2	1	1	1	1	2	1	2	1	2	2	2	1	1	0	0	0	0	0	0	0	0	0	0	0	0	0	0	0	0	0	0	0	0	0	0	1
GCA_000516075.1_gabuh2707_v01	NO	1	0	0	0	1	0	2	2	0	2	2	2	1	1	1	1	2	1	2	1	2	2	2	1	1	0	0	0	0	0	1	0	0	0	0	0	0	0	0	0	0	0	0	0	0	0	0	0
GCA_006492335.1_ASM649233v1	NO	1	2	0	0	0	0	1	0	1	0	0	0	0	0	1	1	1	1	2	1	1	2	1	1	1	0	0	0	0	0	0	0	0	0	0	0	0	0	0	0	0	0	0	0	0	0	0	0
GCA_000522525.1_AB-MDR-MMC4	NO	1	2	0	1	1	1	2	0	1	2	1	2	1	1	1	1	2	1	2	1	2	1	2	1	1	0	0	0	0	0	0	0	0	0	0	0	0	0	0	0	0	0	0	0	0	0	0	0
GCA_001618125.1_ASM161812v1	NO	1	0	0	2	0	0	2	0	2	2	2	2	1	1	1	1	2	1	2	1	2	2	2	1	1	0	0	0	0	0	0	0	0	0	0	0	0	0	0	0	0	0	0	0	0	0	0	1
GCA_001666465.1_ASM166646v1	NO	1	2	1	2	1	1	1	2	2	2	1	2	1	1	1	1	2	1	2	1	2	2	2	1	1	0	0	0	0	0	0	0	0	0	0	0	0	0	0	0	0	0	0	0	0	0	0	0
GCA_000809965.3_ASM80996v3	NO	1	1	1	1	1	0	1	0	0	0	0	0	0	1	1	1	2	1	2	1	2	2	1	1	1	0	0	0	0	0	0	0	0	0	0	0	0	0	0	0	0	0	0	0	0	0	0	0
GCA_003007615.1_ASM300761v1	NO	1	0	0	0	0	0	2	0	2	2	2	2	1	1	1	1	2	1	2	1	2	2	2	1	1	0	0	0	0	0	0	0	0	0	0	0	0	0	0	0	0	0	0	0	0	0	0	0
GCA_003356975.1_ASM335697v1	NO	1	0	0	0	0	0	2	0	2	2	2	2	1	1	1	1	2	1	2	1	2	2	2	1	1	0	0	0	0	0	0	0	0	0	0	0	0	0	0	0	0	0	0	0	0	0	0	0
GCA_900495955.1_24276_2_278	NO	0	0	0	2	0	0	1	0	1	1	1	0	0	1	1	1	1	1	0	1	0	1	1	1	0	2	0	0	0	0	0	0	0	0	0	0	0	0	0	0	0	0	0	0	0	0	0	0
GCA_000592615.1_ASM59261v1	NO	1	0	0	1	2	1	1	2	2	2	1	2	1	1	1	1	2	1	2	1	2	2	2	1	1	0	0	0	0	0	0	0	1	0	0	0	0	0	0	0	0	0	0	0	0	0	0	0
GCA_006367855.1_ASM636785v1	NO	1	0	0	0	0	0	2	0	2	0	1	1	1	1	1	1	2	1	2	1	2	2	1	1	1	0	0	0	0	0	0	0	0	0	0	0	0	0	0	0	0	0	0	0	0	0	0	0
GCA_900495145.1_24276_2_193	NO	1	0	0	0	0	0	2	0	2	2	2	2	1	1	1	1	2	1	2	1	2	2	2	1	1	0	0	0	0	0	0	0	0	0	0	0	0	0	0	0	0	0	0	0	0	0	0	0
GCA_003711945.1_ASM371194v1	NO	1	0	0	2	0	0	2	0	2	2	2	2	1	1	1	1	2	1	2	1	2	2	1	1	1	0	0	0	0	0	0	0	0	0	0	0	0	0	0	0	0	0	0	0	0	0	0	1
GCA_900496835.1_24276_3_62	NO	1	0	0	0	0	0	2	0	2	2	2	2	1	1	1	1	2	1	2	1	2	2	2	1	1	0	0	0	0	0	0	0	0	0	0	0	0	0	0	0	0	0	0	0	0	0	0	0
GCA_002950515.1_ASM295051v1	NO	1	0	0	2	0	0	2	0	2	2	2	2	1	1	1	1	2	1	2	1	2	2	2	1	1	0	0	0	0	0	0	0	0	0	0	0	0	0	0	0	0	0	0	0	0	0	0	1
GCA_001420335.1_ASM142033v1	NO	1	0	0	0	2	0	1	0	2	1	1	1	1	1	1	1	2	1	1	2	2	1	1	1	1	0	0	0	0	0	0	0	0	0	0	0	0	0	0	0	0	0	0	0	0	0	0	0
GCA_003357025.1_ASM335702v1	NO	1	0	0	0	0	0	2	0	2	2	2	2	1	1	1	1	2	1	2	1	2	2	2	1	1	0	0	0	0	0	0	0	0	0	0	0	0	0	0	0	0	0	0	0	0	0	0	0
GCA_900495085.1_24276_2_204	NO	1	0	0	0	0	0	2	0	2	2	2	2	1	1	1	1	1	1	2	1	2	2	2	1	1	0	0	0	0	0	0	0	0	0	0	0	0	0	0	0	0	0	0	0	0	0	0	0
GCA_000835995.1_ASM83599v1	NO	1	0	0	0	0	0	0	0	2	1	1	1	1	1	1	1	2	1	2	1	2	2	1	1	1	0	0	0	0	0	0	0	0	0	0	0	0	0	0	0	0	0	0	0	0	0	0	0
GCA_002212685.1_ASM221268v1	NO	1	0	0	2	0	0	2	0	2	2	2	2	1	1	1	1	2	1	2	1	2	2	2	1	1	0	0	0	0	0	0	0	1	0	0	0	0	0	0	0	0	0	0	0	0	0	0	0
GCA_000453485.1_ASM45348v1	NO	1	0	0	0	1	0	1	0	1	1	1	1	1	1	0	1	2	1	2	1	2	1	1	1	1	0	0	0	0	0	0	0	0	0	0	0	0	0	0	0	0	0	0	0	0	0	0	1
GCA_004357205.1_ASM435720v1	NO	1	0	0	2	0	0	1	0	1	0	1	1	1	1	1	1	1	1	2	1	2	2	1	1	1	0	0	0	0	0	1	0	0	0	0	0	0	0	0	0	0	2	0	0	0	0	0	0
GCA_002136955.1_ASM213695v1	NO	1	0	0	0	0	0	1	0	2	0	1	1	0	0	1	1	2	1	2	1	2	2	1	1	1	0	0	0	0	0	0	0	0	0	0	0	0	0	0	0	0	0	0	0	0	0	0	0
GCA_002341785.1_ASM234178v1	NO	0	0	0	0	0	0	0	0	1	0	1	1	1	1	1	1	2	1	1	1	2	1	1	1	1	0	0	0	0	0	0	0	0	0	0	0	0	0	0	0	0	0	0	0	0	0	0	0
GCA_003345235.1_ASM334523v1	NO	1	0	0	0	0	0	1	0	2	1	1	1	1	1	1	1	2	1	2	2	2	1	1	1	1	0	0	0	0	0	0	0	0	0	0	0	0	0	0	0	0	2	0	0	0	0	0	0
GCA_001669025.1_ASM166902v1	NO	1	0	0	0	1	1	1	2	2	2	1	2	1	1	1	1	2	1	2	1	2	2	2	1	1	0	0	0	0	0	0	0	0	0	0	0	0	0	0	0	0	0	0	0	0	0	0	0
GCA_000417805.2_ASM41780v2	NO	1	0	0	2	0	0	2	0	2	2	2	2	1	1	1	1	1	1	2	1	2	2	2	1	1	0	0	0	0	0	0	0	0	0	0	0	0	0	0	0	0	0	0	0	0	0	0	1
GCA_001649735.1_ASM164973v1	NO	0	0	0	0	1	0	1	0	0	1	1	1	1	0	0	1	2	1	2	2	2	1	1	1	1	0	0	0	0	0	0	0	0	0	0	0	0	0	0	0	0	0	0	0	0	0	0	0
GCA_000611405.1_ASM61140v1	NO	1	0	0	1	2	1	1	2	2	2	1	2	1	1	1	1	2	1	2	1	2	1	1	1	1	0	0	0	0	0	0	0	1	0	0	0	0	0	0	0	0	0	0	0	0	0	0	0
GCA_002137265.1_ASM213726v1	NO	1	0	0	0	0	0	1	0	1	0	1	1	1	1	1	1	1	1	2	1	2	2	1	1	1	0	0	0	0	0	0	0	0	0	0	0	0	0	0	0	0	0	0	0	0	0	0	0
GCA_008000725.1_ASM800072v1	NO	1	0	0	0	0	0	2	0	2	2	2	2	1	1	1	1	2	1	2	1	2	2	2	1	1	0	0	0	0	0	0	0	0	0	0	0	0	0	0	0	0	0	0	0	0	0	0	0
GCA_002992285.1_ASM299228v1	NO	1	0	0	0	0	0	2	0	2	2	2	2	1	1	1	1	2	1	2	1	2	2	2	1	1	0	0	0	0	0	0	0	0	0	0	0	0	0	0	0	0	0	0	0	0	0	0	0
GCA_000811325.3_ASM81132v3	NO	1	0	0	0	0	0	2	2	2	2	2	2	1	1	1	1	2	1	2	1	2	2	2	1	1	0	0	0	0	0	0	0	0	0	0	0	0	0	0	0	0	0	0	0	0	0	0	0
GCA_000760435.1_ASM76043v1	NO	1	1	0	0	0	0	2	0	1	0	1	1	1	1	1	1	2	1	2	2	1	2	1	1	1	0	0	0	0	0	0	0	0	0	0	0	0	0	0	0	0	0	0	0	0	0	0	0
GCA_900496865.1_24276_3_61	NO	1	0	0	2	0	0	2	0	2	2	2	2	1	1	1	1	1	1	2	1	2	2	2	1	1	0	0	0	0	0	0	0	1	0	0	0	0	0	0	0	0	0	0	0	0	0	0	1
GCA_001674415.1_ASM167441v1	NO	1	2	1	2	0	1	1	2	2	2	1	2	1	1	1	1	2	1	2	1	2	2	2	1	1	0	0	0	0	0	0	0	0	0	0	0	0	0	0	0	0	0	0	0	0	0	0	0
GCA_001415965.1_ASM141596v1	NO	1	0	0	0	0	0	1	0	2	0	1	1	1	1	1	1	1	1	1	1	2	1	1	1	1	0	0	0	0	0	0	0	0	0	0	0	0	0	0	0	0	0	0	0	0	0	0	0
GCA_001531205.2_ASM153120v2	NO	1	0	0	2	0	0	2	0	2	2	2	2	1	1	1	1	2	1	2	1	2	2	2	1	1	0	0	0	0	0	0	0	0	0	0	0	0	0	0	0	0	0	0	0	0	0	0	1
GCA_003355795.1_ASM335579v1	NO	1	0	0	0	0	0	2	0	2	2	2	2	1	1	1	1	2	1	2	1	2	2	2	1	1	0	0	0	0	0	0	0	0	0	0	0	0	0	0	0	0	0	0	0	0	0	0	0
GCA_003595985.1_ASM359598v1	NO	1	1	0	0	2	0	1	0	2	1	1	1	1	1	1	1	2	1	2	2	2	1	1	1	1	0	0	0	0	0	0	0	0	0	0	0	0	0	0	0	0	0	0	0	0	0	0	0
GCA_001664595.1_ASM166459v1	NO	1	0	0	0	0	0	2	0	2	2	2	2	1	1	1	1	2	1	2	1	2	2	2	1	1	0	0	0	0	0	0	0	0	0	0	0	0	0	0	0	0	0	0	0	0	0	0	0
GCA_001674255.1_ASM167425v1	NO	1	2	1	2	1	1	1	2	2	2	1	2	1	1	1	1	2	1	2	1	2	2	2	1	1	0	0	0	0	0	0	0	0	0	0	0	0	0	0	0	0	0	0	0	0	0	0	0
GCA_008000165.1_ASM800016v1	NO	1	0	0	0	0	0	2	0	2	2	2	2	1	1	1	1	2	1	2	1	2	2	2	1	1	0	0	0	0	0	0	0	0	0	0	0	0	0	0	0	0	0	0	0	0	0	0	0
GCA_002137425.1_ASM213742v1	NO	1	0	0	0	1	0	2	0	1	2	2	2	1	1	1	1	2	1	2	1	2	2	2	1	1	0	0	0	0	0	0	0	0	0	0	0	0	0	0	0	1	0	0	0	0	0	0	0
GCA_001862875.1_ASM186287v1	NO	1	0	0	0	0	0	2	0	2	2	2	2	1	1	1	1	2	1	2	1	2	2	2	1	1	0	0	0	0	0	0	0	0	0	0	0	0	0	0	0	0	0	0	0	0	0	0	0
GCA_000515475.1_gabuh10007_v01	NO	1	0	0	0	1	0	2	0	2	2	2	2	1	1	1	1	2	1	2	1	2	2	2	1	1	0	0	0	0	0	0	0	0	0	0	0	0	0	0	0	0	0	0	0	0	0	0	0
GCA_004321595.1_ASM432159v1	NO	1	0	0	0	0	0	1	0	2	1	1	1	1	1	1	1	2	1	2	2	2	1	1	1	1	0	0	0	0	0	0	0	0	0	0	0	0	0	0	0	0	2	0	0	0	0	0	0
GCA_900406715.1_De_novo_assembly_of_KCRI_isolate_RDK04_363	NO	1	0	0	2	0	0	1	0	2	1	1	1	2	1	1	2	2	1	2	1	2	1	2	2	1	0	0	0	0	0	0	0	1	0	0	0	0	0	0	0	0	0	0	0	0	0	0	0
GCA_001950035.1_ASM195003v1	NO	1	0	0	2	0	0	2	0	2	1	2	2	1	1	1	1	2	1	2	1	2	2	2	1	1	0	0	0	0	0	1	0	0	0	0	0	0	0	0	0	0	0	0	0	0	0	0	0
GCA_000516195.2_gabuh5707_v01	NO	1	0	0	2	1	0	2	0	2	2	2	2	1	1	1	1	2	1	2	1	2	2	2	1	1	0	0	0	0	0	0	0	0	0	0	0	0	0	0	0	0	0	0	0	0	0	0	1
GCA_900494645.1_24276_2_158	NO	1	0	0	2	0	0	2	0	2	2	2	2	1	1	1	1	1	1	2	1	2	2	2	1	1	0	0	0	0	0	0	0	0	0	0	0	0	0	0	0	0	0	0	0	0	0	0	1
GCA_001863345.1_ASM186334v1	NO	1	0	0	0	0	0	2	0	2	2	2	2	1	1	1	1	2	1	2	1	2	2	2	1	1	0	0	0	0	0	0	0	0	0	0	0	0	0	0	0	0	0	0	0	0	0	0	0
GCA_005785875.1_ASM578587v1	NO	1	0	0	0	0	0	2	0	2	2	2	2	1	1	1	1	2	1	2	1	2	2	2	1	1	0	0	0	0	0	0	0	0	0	0	0	0	0	0	0	0	0	0	0	0	0	0	0
GCA_002137645.1_ASM213764v1	NO	1	0	0	0	0	0	0	0	2	0	0	0	0	0	1	1	2	1	2	1	2	1	1	1	1	0	0	0	0	0	0	0	0	0	0	0	0	0	0	0	0	0	0	0	0	0	0	0
GCA_002017395.1_ASM201739v1	NO	1	2	1	2	1	1	1	2	2	2	1	2	1	1	1	1	2	1	2	1	2	2	2	1	1	0	0	0	0	0	0	0	0	0	0	0	0	0	0	0	0	0	0	0	0	0	0	0
GCA_001674035.1_ASM167403v1	NO	1	2	1	2	1	1	1	2	2	2	1	2	1	1	1	1	2	1	2	1	2	2	2	1	1	0	0	0	0	0	0	0	0	0	0	0	0	0	0	0	0	0	0	0	0	0	0	0
GCA_000723045.1_Acinetobacter_baumannii_Genome_sequencing	NO	1	0	0	0	0	0	2	0	1	2	2	2	1	1	1	1	2	1	2	1	2	1	1	1	1	0	0	0	0	0	0	0	0	0	0	0	0	0	0	0	0	0	0	0	0	0	0	0
GCA_000939485.2_ASM93948v2	NO	1	2	1	2	1	1	1	2	2	2	1	2	1	1	1	1	2	1	2	1	2	2	2	1	1	0	0	0	0	0	0	0	0	0	0	0	0	0	0	0	0	0	0	0	0	0	0	0
GCA_006367195.1_ASM636719v1	NO	1	0	0	0	0	0	2	0	2	2	2	2	1	1	1	1	2	1	2	1	2	2	2	1	1	0	0	0	0	0	0	0	0	0	0	0	0	0	0	0	0	0	0	0	0	0	0	0
GCA_901484925.1_aba_44acb_assembly	NO	1	0	0	1	0	0	2	0	2	1	2	2	1	1	1	1	2	1	1	1	2	2	2	1	1	0	0	0	0	0	0	0	1	0	0	0	0	0	0	0	0	0	0	0	0	0	0	0
GCA_004152715.1_ASM415271v1	NO	1	0	0	0	0	0	2	0	2	0	1	1	1	1	1	1	1	1	2	1	2	1	1	1	1	0	0	0	0	0	0	0	0	0	0	0	0	0	0	0	0	0	0	0	0	0	0	0
GCA_003007055.1_ASM300705v1	NO	1	0	0	0	0	0	2	0	2	2	2	2	1	1	1	1	2	1	2	1	2	2	2	1	1	0	0	0	0	0	0	0	0	0	0	0	0	0	0	0	0	0	0	0	0	0	0	0
GCA_000802885.1_ASM80288v1	NO	1	0	0	0	0	0	2	0	2	2	2	2	1	1	1	1	2	1	2	1	2	2	2	1	1	0	0	0	0	0	0	0	0	0	0	0	0	0	0	0	0	0	0	0	0	0	0	0
GCA_900101235.1_AB32_M	NO	0	0	2	1	1	0	0	0	0	0	1	1	0	0	0	1	1	1	1	1	1	0	1	1	0	0	0	0	0	0	0	0	0	1	0	0	0	0	0	0	0	0	0	0	0	0	0	0
GCA_900496475.1_24276_3_39	NO	1	1	0	0	0	0	2	0	2	2	1	2	1	1	1	1	2	1	2	1	2	1	2	1	1	0	0	0	0	0	0	0	0	0	0	0	0	0	0	0	0	0	0	0	0	0	0	1
GCA_007113845.1_ASM711384v1	NO	1	0	0	0	0	0	2	0	2	2	2	2	1	1	1	1	2	1	2	1	2	2	2	1	1	0	0	0	0	0	0	0	0	0	0	0	0	0	0	0	0	0	0	0	0	0	0	0
GCA_000589615.1_ASM58961v1	NO	1	0	0	2	0	1	1	2	1	2	1	2	1	1	1	1	2	1	2	1	2	1	2	1	1	0	0	0	0	0	0	0	1	0	0	0	0	0	0	0	0	0	0	0	0	0	0	0
GCA_001666225.1_ASM166622v1	NO	1	2	0	1	0	0	0	0	2	0	1	1	1	1	1	1	2	1	2	1	2	1	1	1	1	0	0	0	0	0	0	0	0	0	0	0	0	0	0	0	0	0	0	0	0	0	0	1
GCA_000301395.1_ASM30139v1	NO	1	0	0	0	0	0	2	0	2	2	1	2	1	1	1	1	2	1	2	1	2	1	2	1	1	0	0	0	0	0	0	0	0	0	0	0	0	0	0	0	0	0	0	0	0	0	0	0
GCA_002182955.1_ASM218295v1	NO	1	0	0	2	0	0	2	2	2	2	2	2	1	1	1	1	2	1	2	1	2	2	2	1	1	0	0	0	0	0	0	0	0	0	0	0	0	0	0	0	0	0	0	0	0	0	0	1
GCA_003941645.1_ASM394164v1	NO	1	0	0	0	1	0	2	0	2	2	2	2	1	1	1	1	2	1	2	1	2	1	2	1	1	0	0	0	0	0	0	0	0	0	0	0	0	0	0	0	0	0	0	0	0	0	0	0
GCA_000302575.1_ASM30257v1	NO	1	0	0	2	0	0	1	0	2	2	2	2	1	1	0	1	2	1	2	1	2	2	2	1	1	0	0	0	0	0	0	0	0	0	0	0	0	0	0	0	0	0	0	0	0	0	0	1
GCA_006366745.1_ASM636674v1	NO	1	0	0	0	0	0	2	0	2	2	2	2	1	1	1	1	2	1	2	1	2	2	2	1	1	0	0	0	0	0	0	0	0	0	0	0	0	0	0	0	0	0	0	0	0	0	0	0
GCA_003596125.1_ASM359612v1	NO	1	0	0	0	0	0	1	0	1	0	1	1	1	1	1	1	1	1	2	1	2	2	1	1	1	0	0	0	0	0	0	0	0	0	0	0	0	0	0	0	0	0	0	0	0	0	0	0
GCA_003039215.1_ASM303921v1	NO	1	0	0	2	1	0	2	0	2	2	1	1	1	1	1	1	2	1	2	1	2	2	2	1	1	0	0	0	0	0	0	0	1	0	0	0	0	0	0	0	0	0	0	0	0	0	0	0
GCA_006494115.1_ASM649411v1	NO	1	0	0	0	0	0	1	0	2	0	1	1	1	1	1	1	2	1	2	1	2	1	1	1	1	0	0	0	0	0	0	0	0	0	0	0	0	0	0	0	0	0	0	0	0	0	0	0
GCA_001861695.1_ASM186169v1	NO	1	0	0	0	0	0	2	0	2	2	2	2	1	1	1	1	2	1	2	1	2	2	2	1	1	0	0	0	0	0	0	0	0	0	0	0	0	0	0	0	0	0	0	0	0	0	0	0
GCA_006492575.1_ASM649257v1	NO	1	1	0	0	0	0	1	0	2	1	1	1	2	1	1	2	2	1	2	1	2	1	2	2	1	0	0	0	0	0	0	0	0	0	0	0	0	0	0	0	0	0	0	0	0	0	0	0
GCA_000580175.1_ASM58017v1	NO	1	0	0	1	0	1	1	2	1	1	1	2	1	1	1	1	1	1	2	1	2	2	1	1	1	0	0	0	0	0	0	0	1	0	0	0	0	0	0	0	0	0	0	0	0	0	0	0
GCA_900496265.1_24276_2_297	NO	1	0	0	0	0	0	2	0	2	2	1	2	1	1	1	1	2	1	2	1	2	1	2	1	1	0	0	0	0	0	0	0	0	0	0	0	0	0	0	0	0	0	0	0	0	0	0	0
GCA_002183005.1_ASM218300v1	NO	1	2	0	1	0	0	0	0	2	0	1	1	1	1	1	1	2	1	2	1	2	1	1	1	1	0	0	0	0	0	0	0	0	0	0	0	0	0	0	0	0	0	0	0	0	0	0	1
GCA_000588975.1_ASM58897v1	NO	1	0	0	2	0	1	1	2	1	2	1	2	1	1	1	1	2	1	2	1	2	1	2	1	1	0	0	0	0	0	0	0	0	0	0	0	0	0	0	0	0	0	0	0	0	0	0	0
GCA_008630265.1_ASM863026v1	NO	1	0	0	0	0	0	2	0	2	2	2	2	1	1	1	1	2	1	2	1	2	2	2	1	1	0	0	0	0	0	0	0	0	0	0	0	0	0	0	0	0	0	0	0	0	0	0	0
GCA_001665125.1_ASM166512v1	NO	1	2	1	2	1	1	1	2	2	2	1	2	1	1	1	1	2	1	2	1	2	2	2	1	1	0	0	0	0	0	0	0	0	0	0	0	0	0	0	0	0	0	0	0	0	0	0	0
GCA_901669955.1_aba1_assembly	NO	1	0	0	2	0	0	1	0	2	1	1	1	2	1	0	2	2	1	2	1	2	1	2	2	1	0	0	0	0	0	0	0	1	0	0	0	0	0	0	0	0	0	0	0	0	0	0	0
GCA_000453825.1_ASM45382v1	NO	1	0	0	0	0	0	2	0	2	2	1	2	1	1	1	1	2	1	2	1	0	0	0	0	0	0	0	0	0	0	0	0	0	0	0	0	0	0	0	0	0	0	0	0	0	0	0	0
GCA_000682295.1_ASM68229v1	NO	1	0	0	1	2	2	2	0	1	1	1	1	1	1	1	1	2	1	2	1	2	1	2	1	1	0	0	0	0	0	0	0	1	0	0	0	0	0	0	0	0	0	0	0	0	0	0	0
GCA_004758865.1_ASM475886v1	NO	1	0	0	2	1	0	2	0	2	0	0	0	0	1	1	1	2	1	2	1	2	2	1	1	1	0	0	0	0	2	0	0	0	0	0	0	0	0	0	0	0	0	0	0	0	0	0	0
GCA_006492715.1_ASM649271v1	NO	1	0	0	0	0	0	2	0	1	0	0	0	0	0	1	1	2	1	2	1	2	1	2	1	1	0	0	0	0	0	0	0	0	0	0	0	0	0	0	0	0	0	0	0	0	0	0	0
GCA_008830985.1_ASM883098v1	NO	1	0	0	0	0	0	2	0	2	2	2	2	1	1	1	1	2	1	2	1	2	2	2	1	1	0	0	0	0	0	0	0	0	0	0	0	0	0	0	0	0	0	0	0	0	0	0	0
GCA_003939505.1_ASM393950v1	NO	1	0	0	0	1	0	2	0	2	2	2	2	1	1	1	1	2	1	2	1	2	2	2	1	1	0	0	0	0	0	0	0	0	0	0	0	0	0	0	0	0	0	0	0	0	0	0	0
GCA_003039075.1_ASM303907v1	NO	1	0	0	0	0	1	1	0	1	0	1	1	1	1	1	1	2	1	2	1	2	1	1	1	1	0	0	0	0	0	0	0	0	0	0	0	0	0	0	0	0	0	0	0	0	0	0	0
GCA_900496405.1_24276_3_18	NO	1	1	0	0	0	0	2	0	1	0	1	1	1	1	1	1	1	1	1	1	2	1	1	1	1	0	0	0	0	0	0	0	0	0	0	0	0	0	0	0	0	0	0	0	0	0	0	0
GCA_003941425.1_ASM394142v1	NO	1	0	0	0	1	0	2	0	2	2	2	2	1	1	1	1	2	1	2	1	2	2	2	1	1	0	0	0	0	0	0	0	0	0	0	0	0	0	0	0	0	0	0	0	0	0	0	0
GCA_001457535.1_CIP70.10	NO	1	0	0	0	0	0	2	0	1	0	1	1	1	1	1	1	2	1	2	1	1	1	1	1	1	0	0	0	0	0	0	0	0	0	0	0	0	0	0	0	0	0	0	0	0	0	0	0
GCA_900495615.1_24276_2_259	NO	1	0	0	0	0	0	2	0	2	2	1	2	1	1	1	1	2	1	2	1	2	1	2	1	1	0	0	0	0	0	0	0	0	0	0	0	0	0	0	0	0	0	0	0	0	0	0	0
GCA_002573895.1_ASM257389v1	NO	1	0	0	0	0	0	1	0	1	0	1	1	1	1	1	1	2	1	2	1	2	2	1	1	1	0	0	0	0	0	0	0	0	0	0	0	0	0	0	0	0	0	0	0	0	0	0	0
GCA_000804665.1_ASM80466v1	NO	1	0	0	2	0	2	2	0	2	2	2	2	1	1	1	1	2	1	2	1	2	2	2	1	1	0	0	0	0	0	0	0	0	0	0	0	0	0	0	0	0	0	0	0	0	0	0	0
GCA_000810385.3_ASM81038v3	NO	1	0	0	1	1	0	2	0	2	2	2	2	1	1	1	1	2	1	2	1	2	2	2	1	1	0	0	0	0	0	0	0	0	0	0	0	0	0	0	0	0	0	0	0	0	0	0	1
GCA_002138065.1_ASM213806v1	NO	1	0	0	0	0	0	2	0	1	0	1	1	1	1	1	1	2	1	2	1	2	1	1	1	1	0	0	0	0	0	0	0	0	0	0	0	0	0	0	0	0	0	0	0	0	0	0	0
GCA_000580215.1_ASM58021v1	NO	1	0	0	0	2	1	1	2	2	2	1	2	1	1	1	1	2	1	2	1	2	2	2	1	1	0	0	0	0	0	0	0	0	0	0	0	0	0	0	0	0	0	0	0	0	0	0	0
GCA_001864395.1_ASM186439v1	NO	1	0	0	2	0	0	2	0	2	2	2	2	1	1	1	1	2	1	2	1	2	2	2	1	1	0	0	0	0	0	0	0	0	0	0	0	0	0	0	0	0	0	0	0	0	0	0	1
GCA_002928015.1_ASM292801v1	NO	1	0	0	0	0	1	1	0	2	0	1	1	1	1	1	1	1	1	2	1	2	2	1	1	1	0	0	0	0	0	0	0	0	0	0	0	0	0	0	0	0	0	0	0	0	0	0	0
GCA_003345995.1_ASM334599v1	NO	1	0	0	0	1	2	1	0	2	2	2	2	1	1	1	1	2	1	2	1	2	2	2	1	1	0	0	0	0	0	0	0	1	0	0	0	0	0	0	0	0	0	0	0	0	0	0	0
GCA_000186665.4_ASM18666v4	NO	1	0	0	0	0	0	2	0	1	0	1	1	1	1	1	1	2	1	2	1	2	2	1	1	1	0	0	0	0	0	0	0	0	0	0	0	0	0	0	0	0	0	0	0	0	0	0	0
GCA_002183265.1_ASM218326v1	NO	1	0	0	2	1	1	0	2	2	2	1	2	1	1	1	1	2	1	2	1	2	2	2	1	1	0	0	0	0	0	0	0	1	0	0	0	0	0	0	0	0	0	0	0	0	0	0	0
GCA_000589575.1_ASM58957v1	NO	1	0	0	2	0	1	1	0	2	2	1	2	1	1	1	1	2	1	2	1	2	2	2	1	1	0	0	0	0	0	0	0	1	0	0	0	0	0	0	0	0	0	0	0	0	0	0	0
GCA_900495525.1_24276_2_226	NO	1	0	0	0	0	0	2	0	2	2	2	2	1	1	1	1	2	1	2	1	2	2	2	1	1	0	0	0	0	0	0	0	0	0	0	0	0	0	0	0	0	0	0	0	0	0	0	0
GCA_003569645.1_ASM356964v1	NO	1	0	0	0	0	0	0	0	1	0	1	1	0	0	1	1	2	1	2	1	1	2	1	1	1	0	0	0	0	0	0	0	0	0	0	0	0	0	0	0	0	0	0	0	0	0	0	0
GCA_006492925.1_ASM649292v1	NO	1	0	0	0	0	0	2	0	2	2	2	2	1	1	1	1	2	1	2	1	2	2	2	1	1	0	0	0	0	0	0	0	0	0	0	0	0	0	0	0	1	0	0	0	0	0	0	0
GCA_002182505.1_ASM218250v1	NO	1	0	0	2	1	0	2	0	2	2	1	2	1	1	1	1	2	1	2	1	2	2	2	1	1	0	0	0	0	0	0	0	0	0	0	0	0	0	0	0	0	0	0	0	0	0	0	1
GCA_003356365.1_ASM335636v1	NO	1	0	0	0	0	0	2	0	2	2	2	2	1	1	1	1	2	1	2	1	2	2	2	1	1	0	0	0	0	0	0	0	0	0	0	0	0	0	0	0	0	0	0	0	0	0	0	0
GCA_002212315.1_ASM221231v1	NO	1	0	0	2	0	0	2	0	2	1	2	2	1	0	1	1	2	1	2	1	2	2	2	1	1	0	0	0	0	0	0	0	0	0	0	0	0	0	0	0	0	0	0	0	0	0	0	1
GCA_004101705.1_ASM410170v1	NO	1	0	0	2	0	0	2	0	2	2	2	2	1	1	1	1	2	1	2	1	2	2	2	1	1	0	0	0	0	0	0	0	0	0	0	0	0	0	0	0	0	0	0	0	0	0	0	1
GCA_000671655.1_ASM67165v1	NO	1	0	0	2	0	1	1	2	2	2	1	2	1	1	1	1	2	1	2	1	2	1	2	1	1	0	0	0	0	0	0	0	1	0	0	0	0	0	0	0	0	0	0	0	0	0	0	0
GCA_003948535.2_ASM394853v2	NO	0	0	0	2	0	2	2	0	2	2	2	2	1	1	1	1	2	1	2	1	2	2	2	1	1	0	0	0	0	0	0	0	0	0	0	0	0	0	0	0	0	0	0	0	0	0	0	0
GCA_000278645.1_AcbauOIFC109v1.0	NO	1	1	0	2	0	0	1	0	1	1	1	1	1	1	1	1	2	1	2	1	2	1	2	1	1	0	0	0	0	0	0	0	0	0	0	0	0	0	0	0	0	0	0	0	0	0	0	0
GCA_001910685.1_ASM191068v1	NO	1	0	0	0	0	0	2	0	2	2	2	2	1	1	1	1	2	1	2	1	2	2	2	1	1	0	0	0	0	0	0	0	0	0	0	0	0	0	0	0	0	0	0	0	0	0	0	0
GCA_006367245.1_ASM636724v1	NO	1	0	0	0	0	0	2	0	2	2	2	2	1	1	1	1	2	1	2	1	2	2	2	1	1	0	0	0	0	0	0	0	0	0	0	0	0	0	0	0	0	0	0	0	0	0	0	0
GCA_900495685.1_24276_2_252	NO	1	0	0	0	0	0	2	0	2	2	1	2	1	1	1	1	2	1	2	1	2	1	2	1	1	0	0	0	0	0	0	0	0	0	0	0	0	0	0	0	0	0	0	0	0	0	0	0
GCA_002014345.1_ASM201434v1	NO	1	2	0	2	0	0	1	0	1	1	1	1	1	1	1	1	2	1	2	1	2	2	1	1	1	0	0	0	0	0	0	0	0	0	0	0	0	0	0	0	0	0	0	0	0	0	0	0
GCA_002016915.1_ASM201691v1	NO	1	0	0	0	1	0	2	0	2	2	2	2	1	1	1	1	2	1	2	1	2	2	2	1	1	0	0	0	0	0	0	0	0	0	0	0	0	0	0	0	0	0	0	0	0	0	0	0
GCA_006366975.1_ASM636697v1	NO	1	0	0	0	0	0	2	0	2	2	2	2	1	1	1	1	2	1	2	1	2	2	2	1	1	0	0	0	0	0	0	0	0	0	0	0	0	0	0	0	0	0	0	0	0	0	0	0
GCA_001541045.2_ASM154104v2	NO	1	0	0	2	0	0	2	0	2	2	2	2	1	1	1	1	2	1	2	1	2	2	2	1	1	0	0	0	0	0	0	0	0	0	0	0	0	0	0	0	0	0	0	0	0	0	0	1
GCA_001664645.1_ASM166464v1	NO	1	0	0	2	1	0	2	2	2	2	2	2	1	1	1	1	2	1	2	1	2	2	2	1	1	0	0	0	0	0	0	0	0	0	0	0	0	0	0	0	0	0	0	0	0	0	0	1
GCA_002951435.1_ASM295143v1	NO	1	0	0	2	1	0	2	2	2	2	2	2	1	1	1	1	2	1	2	1	2	2	2	1	1	0	0	0	0	0	0	0	0	0	0	0	0	0	0	0	0	0	0	0	0	0	0	1
GCA_002182765.1_ASM218276v1	NO	1	0	0	0	1	0	2	0	2	2	2	1	1	1	1	1	2	1	2	1	2	2	2	1	1	0	0	0	0	0	0	0	0	0	0	0	0	0	0	0	0	0	0	0	0	0	0	0
GCA_003569425.1_ASM356942v1	NO	1	0	0	0	0	0	0	0	1	0	1	1	1	1	1	1	2	1	1	1	2	2	1	1	1	0	0	0	0	0	0	0	0	0	0	0	0	0	0	0	0	0	0	0	0	0	0	0
GCA_003939955.1_ASM393995v1	NO	1	0	0	0	1	2	1	0	2	1	2	2	1	1	1	1	2	1	2	1	2	2	2	1	1	0	0	0	0	0	0	0	1	0	0	0	0	0	0	0	0	0	0	0	0	0	0	0
GCA_003336115.1_ASM333611v1	NO	1	0	0	0	0	0	2	0	2	0	1	1	1	0	1	1	1	1	2	1	2	2	1	1	1	0	0	0	0	0	0	0	0	0	0	0	0	0	0	0	0	0	0	0	0	0	0	0
GCA_002992715.1_ASM299271v1	NO	1	0	0	0	0	0	2	0	2	2	2	2	1	1	1	1	2	1	2	1	2	2	2	1	1	0	0	0	0	0	0	0	0	0	0	0	0	0	0	0	0	0	0	0	0	0	0	0
GCA_002119275.1_ASM211927v1	NO	1	2	0	2	0	0	2	0	0	0	0	0	0	0	1	1	2	1	2	1	2	2	2	1	1	0	0	0	0	0	0	0	0	0	0	0	0	0	0	0	0	0	0	0	0	1	0	0
GCA_003356105.1_ASM335610v1	NO	1	0	0	0	0	0	2	0	2	2	2	2	1	1	1	1	2	1	2	1	2	2	2	1	1	0	0	0	0	0	0	0	0	0	0	0	0	0	0	0	0	0	0	0	0	0	0	0
GCA_001674185.1_ASM167418v1	NO	1	0	0	0	0	0	0	0	2	0	1	1	1	1	1	1	2	1	2	1	2	1	1	1	1	0	0	0	0	0	0	0	0	0	0	0	0	0	0	0	0	0	0	0	0	0	0	0
GCA_006367025.1_ASM636702v1	NO	1	0	0	0	0	0	2	0	2	2	2	2	1	1	1	1	2	1	2	1	2	2	2	1	1	0	0	0	0	0	0	0	0	0	0	0	0	0	0	0	0	0	0	0	0	0	0	0
GCA_003940125.1_ASM394012v1	NO	1	0	0	0	1	0	2	0	2	2	2	2	1	1	1	1	2	1	2	1	2	2	2	1	1	0	0	0	0	0	0	0	0	0	0	0	0	0	0	0	0	0	0	0	0	0	0	0
GCA_002277605.1_ASM227760v1	NO	1	0	0	2	0	0	2	0	2	2	2	2	1	1	1	1	2	1	2	1	2	2	2	1	1	0	0	0	0	0	0	0	1	0	0	0	0	0	0	0	0	0	0	0	0	0	0	1
GCA_000671535.1_ASM67153v1	NO	1	0	0	1	0	1	1	2	1	2	1	2	1	1	1	1	2	1	2	1	2	2	2	1	1	0	0	0	0	0	0	0	0	0	0	0	0	0	0	0	0	0	0	0	0	0	0	0
GCA_003020445.1_ASM302044v1	NO	1	0	0	1	1	0	1	0	2	2	2	2	1	1	1	1	2	1	2	1	2	2	2	1	1	0	0	0	0	0	0	0	1	0	0	0	0	0	0	0	0	0	0	0	0	0	0	0
GCA_000770865.1_ASM77086v1	NO	1	0	0	0	0	0	2	0	2	2	2	2	1	1	1	1	2	1	2	1	2	2	2	1	1	0	0	0	0	0	0	0	0	0	0	0	0	0	0	0	0	0	0	0	0	0	0	0
GCA_900444795.1_34576_A01	NO	1	0	0	2	0	0	0	0	2	2	2	2	1	1	1	1	2	1	2	1	2	2	2	1	1	0	0	0	0	0	0	0	0	0	0	0	0	0	0	0	0	0	0	0	0	0	0	1
GCA_002137875.1_ASM213787v1	NO	1	0	0	2	1	0	2	0	2	2	2	2	1	1	1	1	2	1	2	1	2	2	2	1	1	0	0	0	0	0	0	0	0	0	0	0	0	0	0	0	0	0	0	0	0	0	0	1
GCA_000939415.2_HGAP_assembly_of_Acinetobacter_baumannii_ORAB01	NO	1	0	0	2	0	0	2	0	2	2	2	2	1	1	1	1	2	1	2	1	2	1	2	1	1	0	0	0	0	0	0	0	0	0	0	0	0	0	0	0	0	0	0	0	0	0	0	1
GCA_002143195.1_ASM214319v1	NO	1	0	0	2	1	0	2	2	2	2	2	2	1	1	1	1	2	1	2	1	2	2	2	1	1	0	0	0	0	0	0	0	0	0	0	0	0	0	0	0	0	0	0	0	0	0	0	1
GCA_000682515.1_ASM68251v1	NO	0	0	0	0	0	0	0	0	1	1	1	1	1	0	0	1	1	1	1	1	1	1	1	1	1	0	0	0	0	0	0	0	0	0	0	0	0	0	0	0	0	0	0	0	0	0	0	0
GCA_002927805.1_ASM292780v1	NO	1	0	0	0	0	0	2	0	2	1	1	0	0	0	1	1	2	1	2	1	2	2	1	1	1	0	0	0	0	0	0	0	0	0	0	0	0	0	0	0	0	0	0	0	0	0	0	0
GCA_001666395.1_ASM166639v1	NO	1	2	1	2	1	1	1	2	2	2	1	2	1	1	1	1	2	1	2	1	2	2	2	1	1	0	0	0	0	0	0	0	0	0	0	0	0	0	0	0	0	0	0	0	0	0	0	0
GCA_001511975.1_7468_2_93	NO	1	0	0	2	0	0	1	0	2	1	1	1	2	1	1	2	2	1	2	1	2	1	2	2	1	0	0	0	0	0	0	0	1	0	0	0	0	0	0	0	0	0	0	0	0	0	0	0
GCA_001433005.1_ASM143300v1	NO	1	0	0	0	0	0	0	0	1	0	1	1	1	1	1	1	2	1	2	1	2	1	1	1	1	0	0	0	0	0	0	0	0	0	0	0	0	0	0	0	0	0	0	0	0	0	0	0
GCA_003949105.1_ASM394910v1	NO	1	2	0	0	0	0	2	0	2	0	1	1	1	1	1	1	1	1	2	1	2	2	1	1	1	0	0	0	0	0	0	0	0	0	0	0	0	0	0	0	0	2	0	0	0	0	0	0
GCA_005785645.1_ASM578564v1	NO	1	0	0	0	0	0	2	0	2	2	2	2	1	1	1	1	2	1	2	1	2	2	2	1	1	0	0	0	0	0	0	0	0	0	0	0	0	0	0	0	0	0	0	0	0	0	0	0
GCA_000939555.2_ASM93955v2	NO	1	0	0	2	0	0	2	0	2	2	2	2	1	1	1	1	2	1	2	1	2	2	2	1	1	0	0	0	0	0	0	0	0	0	0	0	0	0	0	0	0	0	0	0	0	0	0	1
GCA_004282835.1_ASM428283v1	NO	1	2	0	2	0	0	2	0	2	0	1	1	1	1	1	1	2	1	2	1	2	2	1	1	1	0	0	0	0	0	1	0	0	0	0	0	0	0	0	0	0	0	0	0	0	0	0	0
GCA_000600735.1_ASM60073v1	NO	1	0	0	2	0	1	1	0	1	1	1	1	1	1	0	1	2	1	2	1	2	1	1	1	1	0	0	0	0	0	0	0	0	0	0	0	0	0	0	0	0	0	0	0	0	0	0	0
GCA_000810405.3_ASM81040v3	NO	1	0	0	2	1	0	2	0	2	2	2	2	1	1	1	1	2	1	2	1	2	2	2	1	1	0	0	0	0	0	0	0	0	0	0	0	0	0	0	0	0	0	0	0	0	0	0	1
GCA_000584195.1_ASM58419v1	NO	1	0	0	2	2	1	1	2	2	2	1	2	1	1	1	1	2	1	2	1	2	2	2	1	1	0	0	0	0	0	0	0	0	0	0	0	0	0	0	0	0	0	0	0	0	0	0	0
GCA_000515835.1_gabuh20108_v01	NO	1	0	0	0	0	0	2	2	2	2	2	2	1	1	1	1	2	1	2	1	2	2	2	1	1	0	0	0	0	0	0	0	0	0	0	0	0	0	0	0	0	0	0	0	0	0	0	0
GCA_001665095.1_ASM166509v1	NO	1	0	0	2	0	0	2	0	2	2	2	2	1	1	1	1	2	1	2	1	2	2	2	1	1	0	0	0	0	0	0	0	1	0	0	0	0	0	0	0	0	0	0	0	0	0	0	1
GCA_001416075.1_ASM141607v1	NO	1	0	0	0	0	0	2	0	2	2	2	2	1	1	1	1	2	1	2	1	2	2	2	1	1	0	0	0	0	0	0	0	0	0	0	0	0	0	0	0	0	0	0	0	0	0	0	0
GCA_001373535.1_Acinetobacter_baumannii_CHI-45-1	NO	1	0	2	2	0	0	1	0	2	1	1	1	2	1	1	2	2	1	2	1	2	1	2	2	1	0	0	0	0	2	0	0	1	0	0	0	0	0	0	0	0	0	0	0	0	0	0	0
GCA_000302195.1_ASM30219v1	NO	1	0	0	2	0	0	2	0	2	2	2	2	1	1	1	1	2	1	2	1	2	2	2	1	1	0	0	0	0	0	0	0	0	0	0	0	0	0	0	0	0	0	0	0	0	0	0	1
GCA_000580595.1_ASM58059v1	NO	1	0	0	0	0	0	2	0	1	0	0	0	0	0	0	1	2	1	2	1	2	1	1	1	1	0	0	0	0	0	0	0	0	0	0	0	0	0	0	0	0	0	0	0	0	0	0	0
GCA_001864045.1_ASM186404v1	NO	1	0	0	2	0	0	2	0	2	2	2	2	1	1	1	1	2	1	2	1	2	2	2	1	1	0	0	0	0	0	0	0	0	0	0	0	0	0	0	0	0	0	0	0	0	0	0	1
GCA_005786545.1_ASM578654v1	NO	1	0	0	0	0	0	2	0	2	2	2	2	1	1	1	1	2	1	2	1	2	2	2	1	1	0	0	0	0	0	0	0	0	0	0	0	0	0	0	0	0	0	0	0	0	0	0	0
GCA_001862425.1_ASM186242v1	NO	1	0	0	0	0	0	2	0	2	2	2	2	1	1	1	1	2	1	2	1	2	2	2	1	1	0	0	0	0	0	0	0	0	0	0	0	0	0	0	0	0	0	0	0	0	0	0	0
GCA_000583375.1_ASM58337v1	NO	1	0	0	0	0	0	0	0	1	0	1	1	1	1	1	0	2	1	2	1	2	1	1	1	1	0	0	0	0	0	0	0	0	0	0	0	0	0	0	0	0	0	0	0	0	0	0	0
GCA_000309275.1_gacin36v1.0	NO	1	0	0	1	0	0	1	0	2	1	1	1	2	1	1	2	2	1	2	1	2	1	2	2	1	0	0	0	0	0	0	0	1	0	0	0	0	0	0	0	0	0	0	0	0	0	0	0
GCA_000810765.3_ASM81076v3	NO	1	0	0	2	1	0	2	0	2	2	2	2	1	1	1	1	2	1	2	1	2	2	2	1	1	0	0	0	0	0	0	0	1	0	0	0	0	0	0	0	0	0	0	0	0	0	0	0
GCA_000600455.1_ASM60045v1	NO	1	0	0	1	2	1	1	2	2	2	1	2	1	1	1	1	2	1	2	1	2	2	2	1	1	0	0	0	0	0	0	0	1	0	0	0	0	0	0	0	0	0	0	0	0	0	0	0
GCA_001007685.1_ASM100768v1	NO	1	0	0	0	0	0	1	0	1	0	0	0	0	0	1	1	1	1	2	1	1	1	1	1	1	0	0	0	0	0	0	0	0	0	0	0	0	0	0	0	0	0	0	0	0	0	0	0
GCA_000939635.2_ASM93963v2	NO	1	0	0	2	0	0	2	0	2	2	2	2	1	1	1	1	2	1	2	1	2	2	2	1	1	0	0	0	0	0	0	0	0	0	0	0	0	0	0	0	0	0	0	0	0	0	0	1
GCA_008830835.1_ASM883083v1	NO	1	0	0	0	0	0	2	0	2	2	2	2	1	1	1	1	2	1	2	1	2	2	2	1	1	0	0	0	0	0	0	0	0	0	0	0	0	0	0	0	0	0	0	0	0	0	0	0
GCA_003949365.1_ASM394936v1	NO	1	0	0	2	2	1	1	2	2	2	1	2	1	1	1	1	2	1	2	1	2	2	2	1	1	0	0	0	0	0	0	0	0	0	0	0	0	0	0	0	0	0	0	0	0	0	0	0
GCA_001433265.1_ASM143326v1	NO	1	2	2	2	1	0	1	0	1	1	1	0	0	0	1	1	2	1	2	1	2	2	1	1	1	0	0	0	0	0	0	0	0	0	0	0	0	0	0	0	0	0	0	0	0	0	0	0
GCA_002082845.1_ASM208284v1	NO	1	0	0	2	0	0	2	0	2	2	2	2	1	1	1	1	2	1	2	1	2	2	2	1	1	0	0	0	0	0	0	0	0	0	0	0	0	0	0	0	0	0	0	0	0	0	0	1
GCA_001861545.1_ASM186154v1	NO	1	0	0	2	0	0	2	0	2	2	2	2	1	1	1	1	2	1	2	1	2	2	2	1	1	0	0	0	0	0	0	0	0	0	0	0	0	0	0	0	0	0	0	0	0	0	0	1
GCA_001028335.1_gdodcwi03_v01	NO	1	1	0	0	1	0	1	0	2	1	1	1	2	1	1	2	2	1	2	1	2	1	2	2	1	0	0	0	0	0	0	0	0	0	0	0	0	0	0	0	0	0	0	0	0	0	0	0
GCA_000589195.1_ASM58919v1	NO	1	0	0	2	0	1	1	2	2	2	1	2	1	1	1	1	2	1	2	1	2	2	1	1	1	0	0	0	0	0	0	0	0	0	0	0	0	0	0	0	0	0	0	0	0	0	0	0
GCA_000301415.1_ASM30141v1	NO	1	1	1	2	1	0	1	0	0	1	1	1	1	0	0	1	2	1	1	1	2	1	1	1	1	0	0	0	0	0	0	0	0	0	0	0	0	0	0	0	0	0	0	0	0	0	0	0
GCA_000811805.3_ASM81180v3	NO	1	0	0	0	1	0	2	0	2	1	1	0	0	0	1	1	2	1	2	1	2	2	1	1	1	0	0	0	0	0	0	0	0	0	0	0	0	0	0	0	0	0	0	0	0	0	0	0
GCA_002265675.1_ASM226567v1	NO	1	0	0	0	0	0	2	0	2	2	2	2	1	1	1	1	2	1	2	1	2	2	2	1	1	0	0	0	0	0	0	0	0	0	0	0	0	0	0	0	0	0	0	0	0	0	0	0
GCA_001862645.1_ASM186264v1	NO	1	0	0	0	0	0	2	0	2	2	2	2	1	1	1	1	2	1	2	1	2	2	2	1	1	0	0	0	0	0	0	0	0	0	0	0	0	0	0	0	0	0	0	0	0	0	0	0
GCA_000581995.1_ASM58199v1	NO	1	0	0	0	0	0	1	0	2	0	1	1	1	1	1	1	1	1	1	1	1	1	1	1	1	0	0	0	0	0	0	0	0	0	0	0	0	0	0	0	0	0	0	0	0	0	0	0
GCA_006365795.1_ASM636579v1	NO	1	0	0	0	0	0	2	0	2	2	2	2	1	1	1	1	2	1	2	1	2	2	2	1	1	0	0	0	0	0	0	0	0	0	0	0	0	0	0	0	0	0	0	0	0	0	0	0
GCA_900496335.1_24276_3_12	NO	1	1	0	0	0	0	2	0	1	0	1	1	1	1	1	1	1	1	1	1	2	1	1	1	1	0	0	0	0	0	0	0	0	0	0	0	0	0	0	0	0	0	0	0	0	0	0	0
GCA_006368045.1_ASM636804v1	NO	1	0	0	0	0	0	2	0	2	2	2	2	1	1	1	1	2	1	2	1	2	2	2	1	1	0	0	0	0	0	0	0	0	0	0	0	0	0	0	0	0	0	0	0	0	0	0	0
GCA_901669965.1_aba130618_assembly	NO	1	0	0	2	1	0	2	0	2	2	2	2	1	1	1	1	2	1	2	1	2	2	2	1	1	0	0	0	0	0	0	0	1	0	0	0	0	0	0	0	0	0	0	0	0	0	0	0
GCA_001863955.1_ASM186395v1	NO	1	0	0	2	0	0	2	0	2	2	2	2	1	1	1	1	2	1	2	1	2	2	2	1	1	0	0	0	0	0	0	0	0	0	0	0	0	0	0	0	0	0	0	0	0	0	0	1
GCA_005785265.1_ASM578526v1	NO	1	0	0	0	0	0	2	0	1	0	1	1	1	1	1	1	2	1	2	2	1	2	1	1	1	0	0	0	0	0	0	0	0	0	0	0	0	0	0	0	0	0	0	0	0	0	0	0
GCA_003352495.1_ASM335249v1	NO	1	0	0	2	0	0	2	0	2	2	2	2	1	1	1	1	2	1	2	1	2	1	2	1	1	0	0	0	0	0	0	0	0	0	0	0	0	0	0	0	0	0	0	0	0	0	0	1
GCA_000582965.2_ASM58296v2	NO	1	0	0	0	0	0	1	0	1	0	1	1	1	1	1	1	2	1	2	1	1	2	1	1	1	0	0	0	0	0	0	0	0	0	0	0	0	0	0	0	0	0	0	0	0	0	0	0
GCA_002762545.2_ASM276254v2	NO	1	0	0	1	0	0	2	0	2	2	2	2	1	1	1	1	2	1	2	1	2	2	1	1	1	0	0	0	0	0	0	0	0	0	0	0	0	0	0	0	0	0	0	0	0	0	0	1
GCA_004378285.1_ASM437828v1	NO	1	0	0	2	0	0	2	0	2	2	2	2	1	1	1	1	2	1	2	1	2	2	2	1	1	0	0	0	0	0	0	0	1	0	0	0	0	0	0	0	0	0	0	0	0	0	0	1
GCA_002183595.1_ASM218359v1	NO	1	0	0	2	1	1	0	2	2	2	1	2	1	1	1	1	2	1	2	1	2	2	2	1	1	0	0	0	0	0	0	0	1	0	0	0	0	0	0	0	0	0	0	0	0	0	0	0
GCA_001864465.1_ASM186446v1	NO	1	0	0	0	0	0	1	0	2	0	1	1	1	1	1	1	2	1	2	1	1	2	1	1	1	0	0	0	0	0	0	0	0	0	0	0	0	0	0	0	0	0	0	0	0	0	0	0
GCA_000591775.1_ASM59177v1	NO	1	0	0	0	0	1	1	2	2	2	1	2	1	1	1	1	2	1	2	1	2	2	2	1	1	0	0	0	0	0	0	0	0	0	0	0	0	0	0	0	0	0	0	0	0	0	0	0
GCA_000804875.1_ASM80487v1	NO	1	0	0	2	0	0	2	0	2	2	2	2	1	1	1	1	2	1	2	1	2	2	2	1	1	0	0	0	0	0	0	0	0	0	0	0	0	0	0	0	0	0	0	0	0	0	0	1
GCA_000592195.1_ASM59219v1	NO	1	0	0	2	0	1	1	2	2	2	1	2	1	1	1	1	2	1	2	1	2	2	2	1	1	0	0	0	0	0	0	0	1	0	0	0	0	0	0	0	0	0	0	0	0	0	0	0
GCA_003347435.1_ASM334743v1	NO	1	0	0	2	1	0	2	0	2	2	1	1	1	1	1	1	2	1	2	1	2	2	2	1	1	0	0	0	0	0	0	0	1	0	0	0	0	0	0	0	0	0	0	0	0	0	0	0
GCA_000309115.1_gacin45v1.0	NO	1	1	0	0	0	0	1	0	2	0	1	1	1	1	1	1	2	1	2	1	2	2	1	1	1	0	0	0	0	0	0	0	0	0	0	0	0	0	0	0	0	0	0	0	0	0	0	0
GCA_001862005.1_ASM186200v1	NO	1	0	0	0	0	0	1	0	2	0	1	1	1	1	1	1	2	1	2	1	1	2	1	1	1	0	0	0	0	0	0	0	0	0	0	0	0	0	0	0	0	0	0	0	0	0	0	0
GCA_900043995.1_acinetobacter_baumannii_isolate_strainK	NO	1	0	0	2	2	0	1	0	2	1	1	1	1	2	1	2	2	1	2	1	2	1	2	2	1	0	0	0	0	0	0	0	1	0	0	0	0	0	0	0	0	0	0	0	0	0	0	0
GCA_008709585.1_AB_34301	NO	1	0	0	2	1	0	2	0	2	0	0	0	0	1	1	1	2	1	2	1	2	2	1	1	1	0	0	0	0	0	0	0	0	0	0	0	0	0	0	0	0	0	0	0	0	0	0	0
GCA_001415535.1_ASM141553v1	NO	1	0	0	0	0	0	2	0	2	2	2	2	1	1	1	1	2	1	2	1	2	2	2	1	1	0	0	0	0	0	0	0	0	0	0	0	0	0	0	0	0	0	0	0	0	0	0	0
GCA_001939595.1_ASM193959v1	NO	1	0	0	2	0	0	2	0	2	2	2	2	1	1	1	1	2	1	2	1	2	2	1	1	1	0	0	0	0	0	0	0	0	0	0	0	0	0	0	0	0	0	0	0	0	0	0	1
GCA_005819365.1_ASM581936v1	NO	1	1	0	2	0	0	1	0	0	0	1	1	1	1	1	1	1	1	1	1	2	2	1	1	1	0	0	0	0	0	0	0	0	0	0	0	0	0	0	0	0	0	0	0	0	0	0	0
GCA_001674845.1_ASM167484v1	NO	1	2	1	2	1	1	1	2	2	2	1	2	1	1	1	1	2	1	2	1	2	2	2	1	1	0	0	0	0	0	0	0	0	0	0	0	0	0	0	0	0	0	0	0	0	0	0	0
GCA_001077575.1_ASM107757v1	NO	1	0	0	2	2	0	2	0	2	0	1	1	1	1	1	1	2	1	2	1	1	2	1	1	1	0	0	0	0	0	0	0	0	0	0	0	0	0	0	0	0	0	0	0	0	0	0	0
GCA_001862265.1_ASM186226v1	NO	1	0	0	2	0	0	2	0	2	1	2	2	1	1	1	1	2	1	2	1	2	2	2	1	1	0	0	0	0	0	0	0	1	0	0	0	0	0	0	0	0	0	0	0	0	0	0	0
GCA_005786305.1_ASM578630v1	NO	1	0	0	0	0	0	2	0	2	2	2	2	1	1	1	1	2	1	2	1	2	2	2	1	1	0	0	0	0	0	0	0	0	0	0	0	0	0	0	0	0	0	0	0	0	0	0	0
GCA_001416635.1_ASM141663v1	NO	1	0	0	0	0	0	1	0	2	1	1	1	1	1	1	1	2	1	2	2	2	1	1	1	1	0	0	0	0	0	1	0	0	0	0	0	0	0	0	0	0	2	0	0	0	0	0	0
GCA_002838005.2_ASM283800v2	NO	1	0	0	2	1	0	1	0	2	1	1	1	2	1	1	2	2	1	2	1	2	1	2	2	1	0	0	0	0	0	0	0	1	0	0	0	0	0	0	0	0	0	0	0	0	0	0	0
GCA_003954115.1_ASM395411v1	NO	1	0	0	0	0	0	2	0	2	2	2	2	1	1	1	1	2	1	2	1	2	1	2	1	1	0	0	0	0	0	0	0	0	0	0	0	0	0	0	0	0	0	0	0	0	0	0	0
GCA_900494475.1_24276_2_146	NO	1	0	0	0	0	0	0	0	1	0	1	1	1	1	1	1	2	1	2	1	2	1	1	1	1	0	0	0	0	0	0	0	0	0	0	0	0	0	0	0	0	0	0	0	0	0	0	0
GCA_000811465.1_ASM81146v1	NO	1	0	0	2	2	0	1	0	1	1	1	1	1	1	1	1	2	1	2	1	2	2	1	1	1	0	0	0	0	0	0	0	0	0	0	0	0	0	0	0	0	0	0	0	0	0	0	0
GCA_000968965.1_ASM96896v1	NO	1	0	0	0	0	0	1	0	2	2	2	2	1	1	1	1	1	1	1	1	2	1	1	1	1	0	0	0	0	0	0	0	0	0	0	0	0	0	0	0	0	0	0	0	0	0	0	0
GCA_000453065.1_ASM45306v1	NO	1	0	0	0	0	0	2	0	2	2	2	2	1	1	1	1	2	1	2	1	2	2	2	1	1	0	0	0	0	0	0	0	0	0	0	0	0	0	0	0	0	0	0	0	0	0	0	0
GCA_000611385.1_ASM61138v1	NO	1	0	0	2	0	1	1	0	1	1	1	1	1	1	0	1	2	1	2	1	2	1	1	1	1	0	0	0	0	0	0	0	0	0	0	0	0	0	0	0	0	0	0	0	0	0	0	0
GCA_002143855.1_ASM214385v1	NO	1	2	0	0	2	0	2	0	1	1	1	1	0	0	1	1	2	1	2	1	2	2	1	1	1	0	0	0	0	0	0	0	0	0	0	0	0	0	0	0	0	0	0	0	0	0	0	0
GCA_003356745.1_ASM335674v1	NO	1	0	0	2	0	0	2	0	2	2	1	2	1	1	1	1	2	1	2	1	2	2	2	1	1	0	0	0	0	0	0	0	0	0	0	0	0	0	0	0	0	0	0	0	0	0	0	1
GCA_900496165.1_24276_3_6	NO	1	0	0	0	0	0	2	0	1	0	1	1	1	1	1	1	1	1	1	1	2	1	1	1	1	0	0	0	0	0	0	0	0	0	0	0	0	0	0	0	0	0	0	0	0	0	0	0
GCA_000581535.1_ASM58153v1	NO	1	0	0	0	2	1	1	1	2	2	1	2	1	1	1	1	2	1	2	1	2	2	2	1	1	0	0	0	0	0	0	0	0	0	0	0	0	0	0	0	0	0	0	0	0	0	0	0
GCA_002951275.1_ASM295127v1	NO	1	0	0	2	1	0	2	0	2	2	2	2	1	1	1	1	2	1	2	1	2	2	2	1	1	0	0	0	0	0	0	0	0	0	0	0	0	0	0	0	0	0	0	0	0	0	0	1
GCA_001541685.1_ASM154168v1	NO	1	0	0	2	0	0	2	0	2	2	2	2	1	1	1	1	2	1	2	1	2	2	2	1	1	0	0	0	0	0	1	0	0	0	0	0	0	0	0	0	1	0	0	0	0	0	0	0
GCA_003020205.1_ASM302020v1	NO	1	0	0	2	0	1	1	0	2	1	1	1	2	1	1	2	2	1	2	1	2	1	2	2	1	0	0	0	0	0	0	0	0	0	0	0	0	0	0	0	0	0	0	0	0	0	0	0
GCA_001669195.1_ASM166919v1	NO	1	2	1	2	1	1	1	2	2	2	1	2	1	1	1	1	2	1	2	1	2	2	2	1	1	0	0	0	0	0	0	0	0	0	0	0	0	0	0	0	0	0	0	0	0	0	0	0
GCA_003948195.1_ASM394819v1	NO	1	1	0	2	2	0	2	0	1	1	1	1	1	1	1	1	2	1	2	1	2	1	2	1	1	0	0	0	0	0	0	0	0	0	0	0	0	0	0	0	0	0	0	0	0	0	0	0
GCA_000342085.1_454	NO	1	0	0	0	0	0	1	0	2	0	1	1	1	1	1	1	2	1	2	1	2	1	2	1	1	0	0	0	0	0	0	0	0	0	0	0	0	0	0	0	0	0	0	0	0	0	0	0
GCA_002183875.1_ASM218387v1	NO	1	0	0	2	0	0	2	0	2	2	2	2	1	1	1	1	2	1	2	1	2	2	2	1	1	0	0	0	0	0	0	0	0	0	0	0	0	0	0	0	0	0	0	0	0	0	0	1
GCA_000805145.1_ASM80514v1	NO	1	0	0	2	0	0	2	0	2	2	2	2	1	1	1	1	2	1	2	1	2	2	2	1	1	0	0	0	0	0	0	0	0	0	0	0	0	0	0	0	0	0	0	0	0	0	0	1
GCA_002017605.1_ASM201760v1	NO	1	0	0	0	1	0	2	0	2	2	2	2	1	1	1	1	2	1	2	1	2	2	2	1	1	0	0	0	0	0	1	0	0	0	0	0	0	0	0	0	0	0	0	0	0	0	0	0
GCA_003356525.1_ASM335652v1	NO	1	0	0	0	0	0	2	0	2	2	2	2	1	1	1	1	2	1	2	1	2	2	2	1	1	0	0	0	0	0	0	0	0	0	0	0	0	0	0	0	0	0	0	0	0	0	0	0
GCA_000805225.1_ASM80522v1	NO	1	0	0	2	0	0	2	0	2	2	2	2	1	1	1	1	2	1	2	1	2	2	2	1	1	0	0	0	0	0	0	0	1	0	0	0	0	0	0	0	0	0	0	0	0	0	0	0
GCA_002182345.1_ASM218234v1	NO	1	0	0	0	0	0	1	0	2	1	1	1	1	1	1	1	2	1	2	2	2	1	1	1	1	0	0	0	0	0	1	0	0	0	0	0	0	0	0	0	0	2	0	0	0	0	0	0
GCA_002951015.1_ASM295101v1	NO	1	0	0	0	0	0	2	0	2	2	2	2	1	1	1	1	2	1	2	1	2	2	2	1	1	0	0	0	0	0	0	0	0	0	0	0	0	0	0	0	0	0	0	0	0	0	0	0
GCA_000580935.1_ASM58093v1	NO	1	0	0	1	0	1	1	2	2	2	1	2	1	1	1	1	2	1	2	1	2	2	2	1	1	0	0	0	0	0	0	0	1	0	0	0	0	0	0	0	0	0	0	0	0	0	0	0
GCA_001441625.1_ASM144162v1	NO	1	1	0	0	0	0	2	0	1	1	1	1	0	0	1	1	2	1	2	1	2	2	1	1	1	0	0	0	0	0	0	0	0	0	0	0	0	0	0	0	0	0	0	0	0	0	0	0
GCA_000453305.1_ASM45330v1	NO	1	0	0	1	0	0	1	2	2	2	1	2	1	1	1	1	2	1	2	1	2	2	2	1	1	0	0	0	0	0	0	0	1	0	0	0	0	0	0	0	0	0	0	0	0	0	0	1
GCA_001673895.1_ASM167389v1	NO	1	2	1	2	1	1	1	2	2	2	1	2	1	1	1	1	2	1	2	1	2	2	2	1	1	0	0	0	0	0	0	0	0	0	0	0	0	0	0	0	0	0	0	0	0	0	0	0
GCA_006367405.1_ASM636740v1	NO	1	0	0	0	0	0	2	0	2	2	2	2	1	1	1	1	2	1	2	1	2	2	2	1	1	0	0	0	0	0	0	0	0	0	0	0	0	0	0	0	0	0	0	0	0	0	0	0
GCA_003595835.1_ASM359583v1	NO	1	0	0	0	0	0	1	0	1	0	1	1	1	1	1	1	1	1	2	1	2	1	1	1	1	0	0	0	0	0	0	0	0	0	0	0	0	0	0	0	0	2	0	0	0	0	0	0
GCA_000588135.1_ASM58813v1	NO	1	0	0	0	0	0	1	0	1	0	1	1	1	1	1	1	2	1	2	1	1	2	1	1	1	0	0	0	0	0	0	0	0	0	0	0	0	0	0	0	0	0	0	0	0	0	0	0
GCA_004912235.1_ASM491223v1	NO	1	0	0	2	0	0	1	0	1	0	1	1	1	1	1	1	1	1	2	1	2	2	1	1	1	0	0	0	0	0	1	0	0	0	0	0	0	0	0	0	0	2	0	0	0	0	0	0
GCA_006369695.1_ASM636969v1	NO	1	0	0	2	0	0	2	0	2	2	2	2	1	1	1	1	2	1	2	1	1	2	2	1	1	0	0	0	0	0	0	0	1	0	0	0	0	0	0	0	0	0	0	0	0	0	0	1
GCA_000581655.1_ASM58165v1	NO	1	0	0	0	0	1	1	2	2	2	1	2	1	1	1	1	2	1	2	1	2	2	2	1	1	0	0	0	0	0	0	0	0	0	0	0	0	0	0	0	0	0	0	0	0	0	0	0
GCA_003130565.1_ASM313056v1	NO	1	0	0	0	2	0	1	0	1	0	1	1	1	1	1	1	2	1	2	1	2	2	1	1	1	0	0	0	1	0	0	0	0	0	0	0	0	0	0	0	0	0	0	0	0	0	0	0
GCA_002277225.1_ASM227722v1	NO	1	0	0	2	0	0	2	0	2	2	2	2	1	1	1	1	2	1	2	1	2	2	2	1	1	0	0	0	0	0	0	0	0	0	0	0	0	0	0	0	0	0	0	0	0	0	0	1
GCA_000515855.1_gabuh22908_v01	NO	1	2	0	1	0	0	1	0	2	1	1	1	1	1	1	1	2	1	2	2	2	1	1	1	1	0	0	0	0	0	1	0	0	0	0	0	0	0	0	0	0	2	0	0	0	0	0	0
GCA_001414645.1_ASM141464v1	NO	1	0	0	2	0	0	2	0	2	2	2	2	1	1	1	1	2	1	2	1	2	2	2	1	1	0	0	0	0	0	0	0	0	0	0	0	0	0	0	0	0	0	0	0	0	0	0	1
GCA_001669435.1_ASM166943v1	NO	1	2	1	2	1	1	1	2	2	2	1	2	1	1	1	1	2	1	2	1	2	2	2	1	1	0	0	0	0	0	0	0	0	0	0	0	0	0	0	0	0	0	0	0	0	0	0	0
GCA_001432535.1_ASM143253v1	NO	1	0	0	0	1	0	1	0	1	0	0	0	0	0	1	1	2	1	2	1	2	2	1	1	1	0	0	0	0	0	0	0	0	0	0	0	0	0	0	0	0	0	0	0	0	0	0	0
GCA_003970215.1_ASM397021v1	NO	1	0	0	0	0	0	1	0	2	0	1	1	1	1	1	1	2	1	2	1	2	2	1	1	1	0	0	0	0	1	0	0	0	0	0	0	0	0	0	0	0	0	0	0	0	0	0	0
GCA_003325635.1_ASM332563v1	NO	1	0	0	2	0	0	1	0	2	1	1	1	1	1	1	2	2	1	2	1	2	1	2	2	1	0	0	0	0	0	0	0	0	0	0	0	0	0	0	0	0	0	0	1	0	0	0	0
GCA_900175185.1_AE21M	NO	1	0	0	2	0	0	2	0	2	2	2	2	1	1	1	1	2	1	2	1	2	2	2	1	1	0	0	0	0	0	0	0	0	0	0	0	0	0	0	0	0	0	0	0	0	0	0	1
GCA_001721705.1_ASM172170v1	NO	1	0	0	0	0	0	1	0	2	0	1	1	2	1	1	1	2	1	2	1	2	2	1	1	1	0	0	0	0	0	0	0	0	0	0	0	0	0	0	0	0	0	0	0	0	0	0	0
GCA_002182485.1_ASM218248v1	NO	1	2	2	2	0	0	1	0	1	0	0	0	0	1	1	1	2	1	2	1	2	2	1	1	1	0	0	0	0	0	0	0	0	0	0	0	0	0	0	0	0	0	0	0	0	0	0	1
GCA_002573725.1_ASM257372v1	NO	1	0	0	0	0	0	1	0	2	0	1	1	2	1	0	1	2	1	2	1	2	2	2	1	1	0	0	0	0	0	0	0	0	0	0	0	0	0	0	0	0	0	0	0	0	0	0	0
GCA_004768705.1_ASM476870v1	NO	1	1	0	2	0	0	0	0	0	0	1	1	2	1	1	1	2	1	2	1	1	2	1	1	1	0	0	0	0	0	0	0	0	0	0	0	0	0	0	0	0	0	0	0	0	0	0	0
GCA_001417545.1_ASM141754v1	NO	1	0	0	0	0	0	1	0	2	1	1	1	1	1	1	1	2	1	2	2	2	1	1	1	1	0	0	0	0	0	1	0	0	0	0	0	0	0	0	0	0	2	0	0	0	0	0	0
GCA_001863115.1_ASM186311v1	NO	1	0	0	2	0	0	2	0	2	2	2	2	1	1	1	1	2	1	2	1	2	2	2	1	1	0	0	0	0	0	0	0	0	0	0	0	0	0	0	0	0	0	0	0	0	0	0	1
GCA_002082645.1_ASM208264v1	NO	1	0	0	0	0	0	2	0	2	2	2	2	1	1	1	1	2	1	2	1	2	2	2	1	1	0	0	0	0	0	0	0	0	0	0	0	0	0	0	0	0	0	0	0	0	0	0	0
GCA_004101685.1_ASM410168v1	NO	1	0	0	2	0	0	2	0	2	2	2	2	1	1	1	1	2	1	2	1	2	2	2	1	1	0	0	0	0	0	0	0	0	0	0	0	0	0	0	0	0	0	0	0	0	0	0	1
GCA_001584465.1_ASM158446v1	NO	1	0	0	2	1	0	1	0	2	1	1	1	2	1	1	1	2	1	2	1	2	1	2	2	1	0	0	0	0	0	0	0	1	0	0	0	0	0	0	0	0	0	0	0	0	0	0	0
GCA_000359725.1_AB48055	NO	1	0	0	2	1	0	2	0	2	2	1	2	1	1	1	1	2	1	2	1	2	2	2	1	1	0	0	0	0	0	0	0	1	0	0	0	0	0	0	0	1	0	0	0	0	0	0	0
GCA_000516595.2_ASM51659v2	NO	1	0	0	2	0	0	2	0	2	2	2	2	1	1	1	1	2	1	2	1	2	2	2	1	1	0	0	0	0	0	0	0	0	0	0	0	0	0	0	0	0	0	0	0	0	0	0	0
GCA_001432755.1_ASM143275v1	NO	1	0	0	0	0	0	2	0	2	2	2	2	1	1	1	1	2	1	2	1	2	2	1	1	1	0	0	0	0	0	0	0	0	0	0	0	0	0	0	0	0	0	0	0	0	0	0	1
GCA_000805055.1_ASM80505v1	NO	1	0	0	0	0	0	2	0	2	2	2	2	1	0	1	1	2	1	2	1	2	2	2	1	1	0	0	0	0	0	0	0	0	0	0	0	0	0	0	0	0	0	0	0	0	0	0	0
GCA_004136905.1_ASM413690v1	NO	1	0	0	0	0	0	2	0	2	2	2	2	1	1	1	1	2	1	2	1	2	2	2	1	1	0	0	0	0	0	0	0	1	0	0	0	0	0	0	0	1	0	0	0	0	0	0	0
GCA_001008125.1_ASM100812v1	NO	1	0	0	0	0	0	2	0	2	2	2	2	1	1	1	1	2	1	2	1	2	2	2	1	1	0	0	0	0	0	0	0	0	0	0	0	0	0	0	0	0	0	0	0	0	0	0	0
GCA_001950265.1_ASM195026v1	NO	1	0	0	2	0	2	2	0	2	2	2	2	1	1	1	1	1	1	2	1	2	2	2	1	1	0	0	0	0	0	1	0	0	0	0	0	0	0	0	0	0	0	0	0	0	0	0	0
GCA_001806405.1_ASM180640v1	NO	1	0	0	2	0	0	2	0	2	2	2	2	1	1	1	1	1	1	1	1	2	2	2	1	1	0	0	0	0	0	0	0	0	0	0	0	0	0	0	0	0	0	0	0	0	0	0	1
GCA_000576535.1_ASM57653v1	NO	1	0	0	0	0	0	2	0	2	2	2	2	1	1	1	1	2	1	2	1	2	2	2	1	1	0	0	0	0	0	0	0	0	0	0	0	0	0	0	0	0	0	0	0	0	0	0	0
GCA_005785845.1_ASM578584v1	NO	1	0	0	0	0	0	2	0	2	2	2	2	1	1	1	1	2	1	2	1	2	2	2	1	1	0	0	0	0	0	0	0	0	0	0	0	0	0	0	0	0	0	0	0	0	0	0	0
GCA_002184285.1_ASM218428v1	NO	1	0	0	0	0	0	2	0	2	2	2	2	1	1	1	1	2	1	2	1	2	2	2	1	1	0	0	0	0	0	0	0	0	0	0	0	0	0	0	0	0	0	0	0	0	0	0	0
GCA_001276055.1_ASM127605v1	NO	1	0	0	0	0	0	2	0	2	2	2	2	1	1	1	1	2	1	2	1	2	1	2	1	1	0	0	0	0	0	0	0	0	0	0	0	0	0	0	0	0	0	0	0	0	0	0	0
GCA_003584305.1_ASM358430v1	NO	1	0	0	0	0	0	1	0	1	0	1	1	1	1	1	1	1	1	2	1	2	1	1	1	1	0	0	0	0	0	0	0	0	0	0	0	0	0	0	0	0	2	0	0	0	0	0	0
GCA_003356085.1_ASM335608v1	NO	1	0	0	0	0	0	2	0	2	2	2	2	1	1	1	1	2	1	2	1	2	2	2	1	1	0	0	0	0	0	0	0	0	0	0	0	0	0	0	0	0	0	0	0	0	0	0	0
GCA_007713645.1_ASM771364v1	NO	1	0	0	0	0	0	2	0	2	2	2	2	1	1	1	1	2	1	2	1	2	2	2	1	1	0	0	0	0	0	0	0	0	0	0	0	0	0	0	0	0	0	0	0	0	0	0	0
GCA_000627615.1_ASM62761v1	NO	1	0	0	1	0	1	1	2	1	2	1	2	1	1	1	1	2	1	2	1	2	1	2	1	1	0	0	0	0	0	0	0	0	0	0	0	0	0	0	0	0	0	0	0	0	0	0	0
GCA_002142945.1_ASM214294v1	NO	1	0	0	0	0	0	2	0	1	0	1	1	1	1	1	1	1	1	2	1	1	2	1	1	1	0	0	0	0	0	0	0	0	0	0	0	0	0	0	0	0	0	0	0	0	0	0	0
GCA_900496415.1_24276_3_19	NO	1	0	0	0	0	0	2	0	2	0	1	1	1	1	1	1	2	1	2	1	1	2	1	1	1	0	0	0	0	0	0	0	0	0	0	0	0	0	0	0	0	0	0	0	0	0	0	0
GCA_000787295.1_ASM78729v1	NO	1	0	0	2	0	0	2	0	2	2	2	2	1	1	1	1	2	1	2	1	2	2	2	1	1	0	0	0	0	0	0	0	1	0	0	0	0	0	0	0	0	0	0	0	0	0	0	1
GCA_002183035.1_ASM218303v1	NO	1	0	0	0	1	0	2	0	0	2	2	2	1	1	1	1	2	1	2	1	2	2	2	1	1	0	0	0	0	0	1	0	0	0	0	0	0	0	0	0	0	0	0	0	0	0	0	0
GCA_007113875.1_ASM711387v1	NO	1	0	0	0	0	0	2	0	2	2	2	2	1	1	1	1	2	1	2	1	2	2	2	1	1	0	0	0	0	0	0	0	0	0	0	0	0	0	0	0	0	0	0	0	0	0	0	0
GCA_000811085.3_ASM81108v3	NO	1	0	0	1	1	1	0	2	2	2	1	2	1	1	1	1	2	1	2	1	2	2	2	1	1	0	0	0	0	0	0	0	0	0	0	0	0	0	0	0	0	0	0	0	0	0	0	0
GCA_000453445.1_ASM45344v1	NO	1	0	0	0	0	0	1	0	2	0	1	1	2	1	1	1	2	1	2	1	1	2	1	1	1	0	0	0	0	0	0	0	0	0	0	0	0	0	0	0	0	0	0	0	0	0	0	0
GCA_003007065.1_ASM300706v1	NO	1	0	0	0	0	0	2	0	2	2	2	2	1	1	1	1	2	1	2	1	2	2	2	1	1	0	0	0	0	0	0	0	0	0	0	0	0	0	0	0	0	0	0	0	0	0	0	0
GCA_002143015.1_ASM214301v1	NO	1	0	0	0	0	0	2	0	0	2	2	2	1	1	1	1	2	1	2	1	2	2	2	1	1	0	0	0	0	0	1	0	0	0	0	0	0	0	0	0	0	0	0	0	0	0	0	0
GCA_900495125.1_24276_2_192	NO	1	0	0	0	0	0	2	0	2	2	2	2	1	1	1	1	2	1	2	1	2	2	2	1	1	0	0	0	0	0	0	0	0	0	0	0	0	0	0	0	0	0	0	0	0	0	0	0
GCA_006843645.1_ASM684364v1	NO	1	0	0	0	0	0	1	0	1	0	1	1	1	1	1	1	1	1	2	1	2	2	1	1	1	0	0	0	0	0	1	0	0	0	0	0	0	0	0	0	0	0	0	0	0	0	0	0
GCA_004797155.2_ASM479715v2	NO	1	0	0	0	0	0	2	0	2	0	1	1	2	1	1	1	2	1	2	1	1	2	1	1	1	0	0	0	0	0	0	0	0	0	0	0	0	0	0	0	0	0	0	0	0	0	0	0
GCA_000588675.1_ASM58867v1	NO	1	0	0	0	0	0	2	0	2	1	1	0	0	0	1	1	2	1	2	1	2	2	1	1	1	0	0	0	0	0	0	0	0	0	0	0	0	0	0	0	0	0	0	0	0	0	0	0
GCA_002182965.1_ASM218296v1	NO	1	0	0	2	0	0	2	0	2	2	2	2	1	1	1	1	1	1	2	1	2	2	2	1	1	0	0	0	0	0	0	0	0	0	0	0	0	0	0	0	0	0	0	0	0	0	0	1
GCA_001922205.1_ASM192220v1	NO	1	0	0	2	1	0	2	0	2	2	2	2	1	1	1	1	2	1	2	1	2	2	2	1	1	0	0	0	0	0	0	0	0	0	0	0	0	0	0	0	0	0	0	0	0	0	0	1
GCA_004028375.1_ASM402837v1	NO	1	0	0	0	0	0	2	0	2	0	1	1	1	1	1	1	2	1	2	1	1	2	1	1	1	0	0	0	0	0	0	0	0	0	0	0	0	0	0	0	0	0	0	0	0	0	0	0
GCA_000453725.1_ASM45372v1	NO	1	0	0	0	0	0	1	0	2	0	1	1	1	1	0	1	2	1	2	1	2	2	1	1	1	0	0	0	0	0	0	0	0	0	0	0	0	0	0	0	0	0	0	0	0	0	0	0
GCA_002138055.1_ASM213805v1	NO	1	1	0	0	0	0	1	0	1	0	1	1	1	1	1	1	2	1	2	1	1	2	1	1	1	0	0	0	0	0	0	0	0	0	0	0	0	0	0	0	0	0	0	0	0	0	0	0
GCA_007999625.1_ASM799962v1	NO	1	0	0	0	0	0	2	0	2	2	2	2	1	1	1	1	2	1	2	1	2	2	2	1	1	0	0	0	0	0	0	0	0	0	0	0	0	0	0	0	0	0	0	0	0	0	0	0
GCA_000804965.1_ASM80496v1	NO	1	0	0	0	0	0	2	0	2	0	0	0	0	0	1	1	2	1	2	1	2	2	1	1	1	0	0	0	0	0	0	0	0	0	0	0	0	0	0	0	0	0	0	0	0	0	0	0
GCA_001416395.1_ASM141639v1	NO	1	0	0	0	0	0	1	0	2	1	1	1	1	1	1	1	2	1	2	2	2	1	1	1	1	0	0	0	0	0	1	0	0	0	0	0	0	0	0	0	0	2	0	0	0	0	0	0
GCA_901484965.1_aba_42acb_assembly	NO	1	0	0	0	0	0	1	0	2	1	1	1	2	1	1	2	2	1	2	1	2	1	1	2	1	0	0	0	0	0	0	0	0	0	0	0	0	0	0	0	0	0	0	0	0	0	0	0
GCA_002143275.1_ASM214327v1	NO	1	2	1	2	1	0	1	0	0	0	0	0	0	1	1	1	2	1	2	1	2	2	1	1	1	0	0	0	0	0	0	0	0	0	0	0	0	0	0	0	0	0	0	0	0	0	0	0
GCA_900496015.1_24276_2_276	NO	1	1	0	0	0	0	2	0	1	0	1	1	1	1	1	1	1	1	1	1	2	1	1	1	1	0	0	0	0	0	0	0	0	0	0	0	0	0	0	0	0	0	0	0	0	0	0	0
GCA_000627575.1_ASM62757v1	NO	1	0	0	0	0	1	1	2	1	2	1	2	1	1	1	1	2	1	2	1	2	2	2	1	1	0	0	0	0	0	0	0	0	0	0	0	0	0	0	0	0	0	0	0	0	0	0	0
GCA_004378545.1_ASM437854v1	NO	1	0	0	0	0	0	2	0	2	2	2	2	1	1	1	1	2	1	2	1	2	2	2	1	1	0	0	0	0	0	0	0	0	0	0	0	0	0	0	0	0	0	0	0	0	0	0	0
GCA_003953985.1_ASM395398v1	NO	1	0	0	2	0	0	2	0	2	2	2	2	1	1	1	1	2	1	2	1	2	2	2	1	1	0	0	0	0	0	0	0	0	0	0	0	0	0	0	0	0	0	0	0	0	0	0	1
GCA_001415095.1_ASM141509v1	NO	1	0	0	2	0	0	2	0	2	2	2	2	1	1	1	1	2	1	2	1	2	2	2	1	1	0	0	0	0	0	0	0	0	0	0	0	0	0	0	0	0	0	0	0	0	0	0	1
GCA_001666075.1_ASM166607v1	NO	1	2	1	2	1	1	1	2	2	2	1	2	1	1	1	1	2	1	2	1	2	2	2	1	1	0	0	0	0	0	0	0	0	0	0	0	0	0	0	0	0	0	0	0	0	0	0	0
GCA_000784715.1_ASM78471v1	NO	0	0	0	0	0	0	0	0	0	0	0	0	0	0	0	0	0	0	0	0	0	0	0	1	0	0	0	0	0	0	0	0	0	0	0	0	0	0	0	0	0	0	0	0	0	0	0	0
GCA_006366515.1_ASM636651v1	NO	1	0	0	0	0	0	2	0	2	1	2	2	1	1	1	1	2	1	2	1	2	2	2	1	1	0	0	0	0	0	0	0	1	0	0	0	0	0	0	0	0	0	0	0	0	0	0	0
GCA_003941415.1_ASM394141v1	NO	1	0	0	0	1	0	2	0	2	2	2	2	1	1	1	1	2	1	2	1	2	2	2	1	1	0	0	0	0	0	0	0	0	0	0	0	0	0	0	0	0	0	0	0	0	0	0	0
GCA_900495165.1_24276_2_206	NO	1	0	0	0	0	0	2	0	2	2	2	2	1	1	1	1	1	1	2	1	2	2	2	1	1	0	0	0	0	0	0	0	0	0	0	0	0	0	0	0	0	0	0	0	0	0	0	0
GCA_900406645.1_De_novo_assembly_of_KCRI_isolate_RDK02_116	NO	1	0	0	2	0	0	1	0	2	0	1	1	1	1	1	1	1	1	1	1	2	2	1	1	1	0	0	0	0	0	0	0	0	0	0	0	0	0	0	0	0	0	0	0	0	0	0	0
GCA_006493835.1_ASM649383v1	NO	1	0	0	0	0	0	2	0	2	1	1	1	1	1	1	1	2	1	2	1	2	2	1	1	1	0	0	0	0	0	0	0	0	0	0	0	0	0	0	0	0	0	0	0	0	0	0	0
GCA_900495585.1_24276_2_243	NO	1	0	0	0	0	0	2	0	2	2	1	2	1	1	1	1	2	1	2	1	2	2	2	1	1	0	0	0	0	0	0	0	0	0	0	0	0	0	0	0	0	0	0	0	0	0	0	0
GCA_001862185.1_ASM186218v1	NO	1	0	0	0	0	0	2	0	2	2	2	2	1	1	1	1	2	1	2	1	2	2	2	1	1	0	0	0	0	0	0	0	0	0	0	0	0	0	0	0	0	0	0	0	0	0	0	0
GCA_900496245.1_24276_3_11	NO	1	1	0	2	1	0	1	0	1	0	1	1	1	1	1	1	2	1	2	1	1	2	1	1	1	0	0	0	0	2	0	0	0	0	0	0	0	0	0	0	0	0	0	0	0	0	0	0
GCA_000297915.1_Acin_baum_Ab11111_V1	NO	1	0	0	0	0	0	2	0	2	2	2	2	1	1	1	1	2	1	2	1	2	2	2	1	1	0	0	0	0	0	0	0	0	0	0	0	0	0	0	0	0	0	0	0	0	0	0	0
GCA_006492165.1_ASM649216v1	NO	1	0	0	2	0	0	2	2	2	2	2	2	1	1	1	1	2	1	2	1	2	2	2	1	1	0	0	0	0	0	0	0	1	0	0	0	0	0	0	0	1	0	0	0	0	0	0	0
GCA_006366355.1_ASM636635v1	NO	1	0	0	0	0	0	2	0	2	2	2	2	1	1	1	1	2	1	2	1	2	2	2	1	1	0	0	0	0	0	0	0	0	0	0	0	0	0	0	0	0	0	0	0	0	0	0	0
GCA_003941255.1_ASM394125v1	NO	1	0	0	0	1	0	2	0	2	2	2	2	1	1	1	1	2	1	2	1	2	2	2	1	1	0	0	0	0	0	0	0	0	0	0	0	0	0	0	0	0	0	0	0	0	0	0	0
GCA_001666635.1_ASM166663v1	NO	1	2	1	2	1	1	1	2	2	2	1	2	1	1	1	1	2	1	2	1	2	2	2	1	1	0	0	0	0	0	0	0	0	0	0	0	0	0	0	0	0	0	0	0	0	0	0	0
GCA_000836625.1_ASM83662v1	NO	1	0	0	2	0	0	1	0	2	1	1	1	2	1	1	2	2	1	2	1	2	1	2	2	1	0	0	0	1	0	0	0	0	0	0	0	0	0	0	0	0	0	0	0	0	0	0	1
GCA_005819085.1_ASM581908v1	NO	1	0	0	0	1	0	2	0	2	2	2	1	1	1	1	1	2	1	2	1	2	1	2	1	1	0	0	0	0	0	0	0	0	0	0	0	0	0	0	0	0	0	0	0	0	0	0	0
GCA_002017805.1_ASM201780v1	NO	1	0	0	0	0	0	1	0	2	0	1	1	1	1	1	1	2	1	2	1	1	1	1	1	1	0	0	0	0	0	0	0	0	0	0	0	0	0	0	0	0	0	0	0	0	0	0	0
GCA_002145055.1_ASM214505v1	NO	1	0	0	2	1	0	2	0	2	2	2	2	1	1	1	1	2	1	2	1	2	2	2	1	1	0	0	0	0	0	0	0	0	0	0	0	0	0	0	0	0	0	0	0	0	0	0	1
GCA_900495975.1_24276_2_283	NO	1	0	0	0	0	1	1	0	2	0	1	1	1	1	1	1	1	1	2	1	1	2	2	1	1	0	0	0	0	0	0	0	0	0	0	0	0	0	0	0	0	0	0	0	0	0	0	0
GCA_001573065.1_ASM157306v1	NO	1	0	0	0	0	0	2	0	2	2	2	2	1	1	1	1	2	1	2	1	2	2	2	1	1	0	0	0	0	0	0	0	0	0	0	0	0	0	0	0	0	0	0	0	0	0	0	0
GCA_000809505.3_ASM80950v3	NO	1	0	0	0	0	0	2	0	2	0	1	1	1	1	1	1	2	1	2	1	2	2	1	1	1	0	0	0	0	0	0	0	0	0	0	0	0	0	0	0	0	0	0	0	0	0	0	0
GCA_002183675.1_ASM218367v1	NO	1	0	0	0	0	0	0	0	2	0	0	0	0	0	1	1	2	1	2	1	1	2	1	1	1	0	0	0	0	0	0	0	0	0	0	0	0	0	0	0	0	0	0	0	0	0	0	0
GCA_001649885.1_ASM164988v1	NO	1	0	0	0	1	0	1	0	1	1	1	1	1	0	0	1	2	1	1	2	0	1	1	1	1	0	0	0	0	0	0	0	0	0	0	0	0	0	0	0	0	0	0	0	0	0	0	0
GCA_002950525.1_ASM295052v1	NO	1	0	0	1	0	0	2	0	2	2	2	2	1	1	1	1	2	1	2	1	2	2	2	1	1	0	0	0	0	0	0	0	0	0	0	0	0	0	0	0	0	0	0	0	0	0	0	1
GCA_003940965.1_ASM394096v1	NO	1	0	0	0	1	0	2	0	2	2	2	2	1	1	1	1	2	1	2	1	2	2	2	1	1	0	0	0	0	0	0	0	0	0	0	0	0	0	0	0	0	0	0	0	0	0	0	0
GCA_003130905.1_ASM313090v1	NO	1	0	0	0	0	0	0	0	1	0	0	0	0	0	1	1	1	1	1	1	1	2	1	1	1	0	0	0	0	0	0	0	0	0	0	0	0	0	0	0	0	0	0	0	0	0	0	0
GCA_900496565.1_24276_3_27	NO	1	0	0	0	0	0	2	0	2	2	2	2	1	1	1	1	2	1	2	1	2	2	2	1	1	0	0	0	0	0	0	0	0	0	0	0	0	0	0	0	0	0	0	0	0	0	0	0
GCA_005786285.1_ASM578628v1	NO	1	0	0	0	0	0	2	0	2	2	2	2	1	1	1	1	2	1	2	1	2	2	2	1	1	0	0	0	0	0	0	0	0	0	0	0	0	0	0	0	0	0	0	0	0	0	0	0
GCA_000809665.3_ASM80966v3	NO	1	0	0	1	1	0	2	0	2	2	2	1	1	1	1	1	2	1	2	1	2	2	2	1	1	0	0	0	0	0	0	0	0	0	0	0	0	0	0	0	0	0	0	0	0	0	0	1
GCA_001420305.1_ASM142030v1	NO	1	0	0	0	2	0	1	0	1	1	1	1	0	1	1	1	2	1	2	1	2	1	1	1	1	0	0	0	0	0	0	0	0	0	0	0	0	0	0	0	0	0	0	0	0	0	0	0
GCA_000367885.1_Acin_baum_NIPH_24_V1	NO	1	0	0	2	0	2	2	0	2	1	1	2	1	1	1	1	2	1	2	1	2	2	2	1	1	0	0	0	0	0	0	0	1	0	0	0	0	0	0	0	0	0	0	0	0	0	0	0
[truncated: 2,515 more rows]
[truncated: 552 more columns]

## Sheet: Kp_Ec_Se_venn_result
Table S3 The RGI prediction results of the antimicrobial resistance genes in the genomes
[truncated: 80 more rows]
