# Supplementary material for: The DNA Phosphorothioation Restriction-Modification System Influences the Antimicrobial Resistance of Pathogenic Bacteria
Source: Microbiol Spectr. 2023 Jan 4;11(1):e03509-22. doi: 10.1128/spectrum.03509-22 (PMC9927239; doi:10.1128/spectrum.03509-22)
Supplement: Supplemental file 5 — Table S4. Download spectrum.03509-22-s0005.xlsx, XLSX file, 0.04 MB [file spectrum.03509-22-s0005.xlsx]

## Sheet: Sheet1
Table S4 The strains harboring CRISPR-Cas or Me R-M system
Klebsiella pneumoniae				Escherichia coli				Salmonella enterica
	Me R-M	CRISPR-Cas			Me R-M	CRISPR-Cas			Me R-M	CRISPR-Cas
GCF_006937835.1_ASM693783v1	NO	YES		GCF_002225755.1_ASM222575v1	YES	YES		GCF_000170215.1_ASM17021v1	YES	NO
GCF_001460505.1_ASM146050v1	YES	YES		GCF_001907935.1_ASM190793v1	NO	YES		GCF_000416295.1_2012K-0273_Ver1	YES	YES
GCF_900092865.1_18090_8_72	NO	YES		GCF_001893445.1_ASM189344v1	YES	YES		GCF_000483975.1_ASM48397v1	YES	YES
GCF_900493135.1_22036_6_35	NO	YES		GCF_000777515.1_ASM77751v1	NO	NO		GCF_000486545.1_ASM48654v1	YES	YES
GCF_900181705.1_14936_3_35	YES	YES		GCF_001748815.1_ASM174881v1	NO	YES		GCF_000486765.2_ASM48676v2	YES	NO
GCF_900505835.1_19084_4_44	NO	YES		GCF_001012095.1_CFSAN026810_01.0	NO	YES		GCF_000487275.1_ASM48727v1	YES	YES
GCF_900092955.1_18090_8_74	NO	YES		GCF_000357865.2_ASM35786v2	NO	YES		GCF_000487455.1_ASM48745v1	YES	YES
GCF_003261795.1_ASM326179v1	NO	NO		GCF_001912235.1_ASM191223v1	NO	YES		GCF_000487935.2_ASM48793v2	YES	YES
GCF_900093025.1_18090_8_76	NO	NO		GCF_001891805.1_ASM189180v1	YES	YES		GCF_000505145.1_CFSAN001587_01.0	YES	YES
GCF_001721565.1_ASM172156v1	NO	NO		GCF_001012025.1_CFSAN026796_01.0	YES	YES		GCF_000505165.1_CFSAN001590_01.0	YES	YES
GCF_900776525.1_27097_7_177-2	NO	NO		GCF_000356565.1_ASM35656v1	YES	YES		GCF_000505185.1_CFSAN001669_01.0	YES	YES
GCF_003401375.1_ASM340137v1	NO	NO		GCF_000358475.1_ASM35847v1	NO	YES		GCF_000505205.1_CFSAN001671_01.0	YES	YES
GCF_013731305.1_ASM1373130v1	NO	NO		GCF_001463325.1_ASM146332v1	YES	YES		GCF_000505225.1_CFSAN001673_01.0	YES	YES
GCF_002261945.1_ASM226194v1	NO	NO		GCF_000249895.1_ASM24989v2	NO	YES		GCF_000505245.1_CFSAN001679_01.0	YES	YES
GCF_900498725.1_ASMTUEKL_35	NO	NO		GCF_002152135.1_ASM215213v1	YES	YES		GCF_000505265.1_CFSAN001680_01.0	YES	YES
GCF_002262115.1_ASM226211v1	NO	NO		GCF_001615145.1_ASM161514v1	NO	YES		GCF_000505285.1_CFSAN001681_01.0	YES	YES
GCF_900502535.1_18623_2_56	NO	NO		GCF_001893245.1_ASM189324v1	NO	YES		GCF_000505305.1_CFSAN001690_01.0	YES	YES
GCF_002262145.1_ASM226214v1	NO	NO		GCF_001894705.1_ASM189470v1	YES	YES		GCF_000505325.1_CFSAN001692_01.0	YES	YES
GCF_902166745.1_25964_2_244	NO	NO		GCF_001709145.1_ASM170914v1	YES	YES		GCF_000505345.1_CFSAN001697_01.0	YES	YES
GCF_002262635.1_ASM226263v1	NO	NO		GCF_000303715.2_ASM30371v2	YES	NO		GCF_000505365.2_ASM50536v2	YES	YES
GCF_013826045.1_ASM1382604v1	YES	NO		GCF_002226175.1_ASM222617v1	NO	YES		GCF_000505385.1_CFSAN001589_01.0	YES	YES
GCF_900506755.1_19506_1_3	NO	NO		GCF_001881605.1_ASM188160v1	NO	YES		GCF_000505405.1_CFSAN001670_01.0	YES	YES
GCF_002261685.1_ASM226168v1	NO	NO		GCF_000358435.2_ASM35843v2	NO	YES		GCF_000505425.1_CFSAN001674_01.0	YES	YES
GCF_002188175.1_ASM218817v1	NO	NO		GCF_002190165.1_ASM219016v1	NO	YES		GCF_000505445.1_CFSAN001691_01.0	YES	YES
GCF_009914255.1_ASM991425v1	NO	NO		GCF_001893315.1_ASM189331v1	NO	YES		GCF_000599425.1_Salmonella_enterica_enterica_Namur	YES	NO
GCF_900508625.1_19646_3_20	NO	NO		GCF_001892565.1_ASM189256v1	YES	YES		GCF_000698615.1_CFSAN000203_01.0	YES	YES
GCF_900085315.1_12045_7_15	NO	NO		GCF_001519835.1_ASM151983v1	NO	YES		GCF_000747885.1_CFSAN000184_01.0	YES	YES
GCF_002775325.1_ASM277532v1	NO	NO		GCF_002226775.1_ASM222677v1	YES	YES		GCF_000747905.1_CFSAN000219_01.0	YES	YES
GCF_900498865.1_ASMTUEKL_37	NO	NO		GCF_001520315.1_ASM152031v1	NO	YES		GCF_000747945.1_CFSAN000222_01.0	YES	YES
GCF_900516575.1_18174_8_143	NO	NO		GCF_000752235.1_FHI69	YES	YES		GCF_000747965.1_CFSAN000223_01.0	YES	YES
GCF_011030105.1_ASM1103010v1	NO	NO		GCF_002154805.1_ASM215480v1	YES	YES		GCF_000747985.1_CFSAN000224_01.0	YES	YES
GCF_002262455.1_ASM226245v1	NO	NO		GCF_000460595.1_Esch_coli_UMEA_3176-1_V1	NO	YES		GCF_000748005.1_CFSAN000225.0	YES	YES
GCF_002261935.1_ASM226193v1	NO	NO		GCF_000713685.1_ASM71368v1	NO	YES		GCF_000748105.1_CFSAN000194_01.0	YES	YES
GCF_002851515.1_ASM285151v1	NO	NO		GCF_001893205.1_ASM189320v1	YES	YES		GCF_000748125.1_CFSAN000195_01.0	YES	YES
GCF_002262415.1_ASM226241v1	NO	NO		GCF_002142365.1_ASM214236v1	YES	YES		GCF_000748145.1_CFSAN000196_01.0	YES	YES
GCF_900492935.1_22036_6_6	NO	NO		GCF_002227275.1_ASM222727v1	NO	YES		GCF_000748165.1_CFSAN000198_01.0	YES	YES
GCF_002261655.1_ASM226165v1	NO	NO		GCF_002154035.1_ASM215403v1	YES	YES		GCF_000748185.1_CFSAN000199_01.0	YES	YES
GCF_013811445.1_ASM1381144v1	NO	NO		GCF_001893955.1_ASM189395v1	YES	YES		GCF_000748205.1_CFSAN000201.0	YES	YES
GCF_900510395.1_17870_2_65	YES	NO		GCF_001606615.1_ASM160661v1	YES	YES		GCF_000748225.1_CFSAN000202_01.0	YES	YES
GCF_002261615.1_ASM226161v1	NO	NO		GCF_001891765.1_ASM189176v1	NO	YES		GCF_000748285.1_CFSAN000214_01.0	YES	YES
GCF_900508685.1_19646_3_29	NO	NO		GCF_000819105.1_Escherichia_coli_CVM_N33720PS_v1.0	YES	YES		GCF_000748325.1_CFSAN000216_01.0	YES	YES
GCF_002262565.1_ASM226256v1	NO	NO		GCF_002227615.1_ASM222761v1	NO	YES		GCF_000748365.1_CFSAN000218_01.0	YES	YES
GCF_009856855.1_ASM985685v1	NO	NO		GCF_000798455.1_Escherichia_coli_CVM_N36158PS_v._1.0	YES	NO		GCF_000748805.1_CFSAN000204_01.0	YES	YES
GCF_002262385.1_ASM226238v1	NO	NO		GCF_000714335.1_ASM71433v1	NO	YES		GCF_000748845.1_CFSAN000206_01.0	YES	YES
GCF_013730675.1_ASM1373067v1	NO	NO		GCF_000357845.2_ASM35784v2	NO	YES		GCF_000748885.1_CFSAN000208_01.0	YES	YES
GCF_002261785.1_ASM226178v1	NO	NO		GCF_000357905.2_ASM35790v2	NO	YES		GCF_000748905.1_CFSAN000209_01.0	YES	NO
GCF_900507445.1_19646_2_144	NO	NO		GCF_000357885.2_ASM35788v2	NO	YES		GCF_000748925.1_CFSAN000210_01.0	YES	YES
GCF_900498835.1_ASMTUEKL_39	NO	NO		GCF_001402805.1_ASM140280v1	YES	YES		GCF_000749195.1_CFSAN000187_01.0	YES	YES
GCF_002262735.1_ASM226273v1	NO	NO		GCF_000780655.1_ASM78065v1	NO	YES		GCF_000749255.1_CFSAN000192_01.0	YES	NO
GCF_900451395.1_58174_C01	NO	NO		GCF_000259135.1_ECAI27.hybrid.1	NO	YES		GCF_000757945.1_CFSAN000220.0	YES	YES
GCF_900498715.1_ASMTUEKL_34	NO	NO		GCF_001519145.1_ASM151914v1	NO	YES		GCF_001043095.1_ASM104309v1	YES	YES
GCF_900085395.1_12045_7_24	YES	NO		GCF_001892755.1_ASM189275v1	NO	YES		GCF_001240225.1_Salmonella_enterica_CVM_N43456_v1.0	YES	YES
GCF_002261575.1_ASM226157v1	NO	NO		GCF_002228485.1_ASM222848v1	NO	YES		GCF_001240335.1_Salmonella_enterica_CVM_N43461_v1.0	YES	YES
GCF_900498665.1_ASMTUEKL_38	NO	NO		GCF_001749235.1_ASM174923v1	NO	YES		GCF_001241665.1_Salmonella_enterica_CVM_N45394_v1.0	YES	YES
GCF_002262175.1_ASM226217v1	NO	NO		GCF_000460055.1_Esch_coli_UMEA_3053-1_V1	NO	NO		GCF_001242115.1_Salmonella_enterica_CVM_N45926_v1.0	YES	YES
GCF_008373035.2_ASM837303v2	NO	NO		GCF_002227875.1_ASM222787v1	YES	YES		GCF_001242655.1_Salmonella_enterica_CVM_N45953_v1.0	YES	YES
GCF_000689275.1_AFX_PRJEB4159_v1	NO	YES		GCF_001749055.1_ASM174905v1	NO	YES		GCF_001242775.1_Salmonella_enterica_CVM_N45957_v1.0	YES	YES
GCF_000688215.1_Kleb_pneu_MGH_75_V1	YES	YES		GCF_001891695.1_ASM189169v1	NO	YES		GCF_001243085.1_Salmonella_enterica_CVM_N46823_v1.0	YES	YES
GCF_001904245.4_ASM190424v4	YES	YES		GCF_001892525.1_ASM189252v1	NO	YES		GCF_001243195.1_Salmonella_enterica_CVM_N46830_v1.0	YES	YES
GCF_000764635.1_ASM76463v1	YES	YES		GCF_000819085.1_Escherichia_coli_CVM_N33624PS_v1.0	NO	YES		GCF_001243205.1_Salmonella_enterica_CVM_N46832_v1.0	YES	YES
GCF_000755605.1_ASM75560v1	NO	YES		GCF_000779075.1_ASM77907v1	NO	YES		GCF_001243445.1_Salmonella_enterica_CVM_N46846-R_v1.0	YES	YES
GCF_000826795.1_ASM82679v1	NO	YES		GCF_001881645.1_ASM188164v1	YES	YES		GCF_001243455.1_Salmonella_enterica_CVM_N46847-R_v1.0	YES	YES
GCF_001908655.1_ASM190865v1	YES	YES		GCF_001614905.1_ASM161490v1	YES	YES		GCF_001243775.1_Salmonella_enterica_CVM_N47713_v1.0	YES	YES
GCF_000406525.1_gkp26v01	NO	YES		GCF_001696345.1_ASM169634v1	NO	YES		GCF_001243905.1_Salmonella_enterica_CVM_N47719_v1.0	YES	YES
GCF_000699345.1_11227-1	YES	YES		GCF_000355275.2_ASM35527v2	NO	YES		GCF_001244055.1_Salmonella_enterica_CVM_N47724_v1.0	YES	YES
GCF_000372625.3_KP_version_2	YES	YES		GCF_000164375.1_ASM16437v1	NO	YES		GCF_001244095.1_Salmonella_enterica_CVM_N47725_v1.0	YES	YES
GCF_000958945.1_matepair3	YES	YES		GCF_001912525.1_ASM191252v1	NO	YES		GCF_001244325.1_Salmonella_enterica_CVM_N48678_v1.0	YES	YES
GCF_001663435.1_ASM166343v1	YES	YES		GCF_001892585.1_ASM189258v1	YES	YES		GCF_001244925.1_Salmonella_enterica_CVM_N48697_v1.0	YES	YES
GCF_000444855.2_GS_De_Novo_Assembly	NO	YES		GCF_001911485.1_ASM191148v1	NO	YES		GCF_001244935.1_Salmonella_enterica_CVM_N48698_v1.0	YES	YES
GCF_001032425.1_Kleb_pneu_CHS174_V1	YES	YES		GCF_001894075.1_ASM189407v1	YES	YES		GCF_001245335.1_Salmonella_enterica_CVM_N50423_v1.0	YES	YES
GCF_001663195.1_ASM166319v1	NO	YES		GCF_001900295.1_ASM190029v1	YES	YES		GCF_001245345.1_Salmonella_enterica_CVM_N50422_v1.0	YES	YES
GCF_000695935.1_ASM69593v1	YES	YES		GCF_002226585.1_ASM222658v1	NO	YES		GCF_001246025.1_Salmonella_enterica_CVM_N51245_v1.0	YES	YES
GCF_000967845.1_ASM96784v1	NO	NO		GCF_000798415.1_Escherichia_coli_CVM_N34557PS_v._1.0	NO	YES		GCF_001247105.1_Salmonella_enterica_CVM_N51291_v1.0	YES	YES
GCF_000823105.1_99SGR	NO	YES		GCF_001893525.1_ASM189352v1	YES	YES		GCF_001247475.1_Salmonella_enterica_CVM_N51315_v1.0	YES	YES
GCF_000316265.2_MTE1_ImprovedAssembly	NO	YES		GCF_001696335.1_ASM169633v1	NO	YES		GCF_001448795.1_ASM144879v1	YES	YES
GCF_000219945.1_ASM21994v2	NO	YES		GCF_001892355.1_ASM189235v1	NO	YES		GCF_001448845.1_ASM144884v1	YES	YES
GCF_000733255.1_ASM73325v1	YES	YES		GCF_000194415.1_ASM19441v2	NO	YES		GCF_001473845.1_Salmonella_enterica_CVM_43828_v1.0	YES	YES
GCF_000822725.1_79RE	NO	YES		GCF_001576205.1_ASM157620v1	YES	YES		GCF_001474225.1_Salmonella_enterica_CVM_43763_v1.0	YES	YES
GCF_000694875.1_Kleb_pneu_UCI_62_V1	NO	YES		GCF_002134325.1_ASM213432v1	NO	YES		GCF_001474835.1_Salmonella_enterica_CVM_43813_v1.0	YES	YES
GCF_000943095.1_ST15	YES	YES		GCF_001519795.1_ASM151979v1	NO	YES		GCF_001474925.1_Salmonella_enterica_CVM_43825_v1.0	YES	YES
GCF_000492215.1_Kleb_pneu_BIDMC_40_V1	NO	YES		GCF_000176695.2_ASM17669v2	NO	YES		GCF_001474985.1_Salmonella_enterica_CVM_43829_v1.0	YES	YES
GCF_000707985.1_Kleb_pneu_BIDMC_33B_V1	NO	YES		GCF_000503375.1_Ecoli38.34	YES	YES		GCF_001477905.1_Salmonella_enterica_CVM_N29360-SQ_v1.0	YES	YES
GCF_000409125.1_gkp31v01	YES	YES		GCF_002227785.1_ASM222778v1	YES	YES		GCF_001477945.1_Salmonella_enterica_CVM_N30642-R_v1.0	YES	YES
GCF_000788005.1_ASM78800v1	YES	YES		GCF_000798595.1_Escherichia_coli_CVM_N33601PS_v._1.0	NO	YES		GCF_001478155.1_Salmonella_enterica_CVM_N31414-SQ_v1.0	YES	YES
GCF_000785005.1_ASM78500v1	YES	YES		GCF_001893615.1_ASM189361v1	YES	YES		GCF_001478225.1_Salmonella_enterica_CVM_N32750-SQ_v1.0	YES	YES
GCF_000763925.1_CDPH5262-4	YES	YES		GCF_000478215.1_ASM47821v1	YES	NO		GCF_001478245.1_Salmonella_enterica_CVM_N32763-SQ_v1.0	YES	YES
GCF_000958975.1_matepair01	YES	YES		GCF_001893985.1_ASM189398v1	YES	YES		GCF_001478685.1_Salmonella_enterica_CVM_N29357-SQ_v1.0	YES	YES
GCF_000567605.1_Kleb_pneu_BWH_15_V2	YES	YES		GCF_000460315.1_Esch_coli_UMEA_3144-1_V1	NO	YES		GCF_001478745.1_Salmonella_enterica_CVM_N29369-R_v1.0	YES	YES
GCF_000474635.1_Kp303K1.0	YES	YES		GCF_000164295.1_ASM16429v1	YES	NO		GCF_001478765.1_Salmonella_enterica_CVM_N29377-SQ_v1.0	YES	YES
GCF_000763935.1_CDPH3823-4	YES	YES		GCF_000714265.1_ASM71426v1	NO	YES		GCF_001479185.1_Salmonella_enterica_CVM_N31412-SQ_v1.0	YES	NO
GCF_001185915.1_Kleb_pneu_CHS136_V1	YES	YES		GCF_001703435.1_ASM170343v1	YES	YES		GCF_001479205.1_Salmonella_enterica_CVM_N31415-SQ_v1.0	YES	YES
GCF_000958965.1_matepair4	YES	YES		GCF_001520275.1_ASM152027v1	NO	YES		GCF_001479215.1_Salmonella_enterica_CVM_N31593-SQ_v1.0	YES	YES
GCF_000567405.1_Kleb_pneu_BIDMC_11_V2	YES	YES		GCF_000485635.1_ASM48563v1	YES	YES		GCF_001479275.1_Salmonella_enterica_CVM_N31846-SQ_v1.0	YES	YES
GCF_000412575.2_B5055.1	NO	YES		GCF_002227215.1_ASM222721v1	NO	YES		GCF_001479385.1_Salmonella_enterica_CVM_N32053-SQ_v1.0	YES	YES
GCF_000567745.1_Kleb_pneu_MGH_35_V1	YES	YES		GCF_000460735.1_Esch_coli_UMEA_3200-1_V1	NO	YES		GCF_001480505.1_Salmonella_enterica_CVM_N42451-SQ_v1.0	YES	YES
GCF_000688155.1_Kleb_pneu_MGH_63_V1	YES	NO		GCF_001892405.1_ASM189240v1	NO	YES		GCF_001481045.1_Salmonella_enterica_CVM_N42458_v1.0	YES	YES
GCF_000163455.1_ASM16345v1	NO	NO		GCF_000713655.1_ASM71365v1	YES	YES		GCF_001642525.1_ASM164252v1	YES	YES
GCF_000956395.1_CDPH_3020-4	YES	YES		GCF_001894555.1_ASM189455v1	NO	YES		GCF_001707615.1_ASM170761v1	YES	YES
GCF_001185865.1_Kleb_pneu_CHS175_V1	YES	YES		GCF_000704725.1_ASM70472v1	NO	YES		GCF_001832725.1_ASM183272v1	YES	YES
GCF_000956385.1_CDPH3707-4	YES	YES		GCF_001892665.1_ASM189266v1	NO	YES		GCF_001941405.1_ASM194140v1	YES	YES
GCF_001022175.1_ASM102217v1	NO	YES		GCF_000494995.1_Esch_coli_HVH_136_4-5970458_V1	NO	YES		GCF_001952995.1_ASM195299v1	YES	YES
GCF_001908675.1_ASM190867v1	YES	YES		GCF_000026245.1_ASM2624v1	YES	YES		GCF_001953675.1_ASM195367v1	YES	YES
GCF_000009885.1_ASM988v1	NO	YES		GCF_001894635.1_ASM189463v1	NO	YES		GCF_001953695.1_ASM195369v1	YES	YES
GCF_001908595.1_ASM190859v1	YES	YES		GCF_001607365.1_ASM160736v1	NO	YES		GCF_001975425.1_ASM197542v1	YES	NO
GCF_000981955.1_ASM98195v1	NO	NO		GCF_002190105.1_ASM219010v1	NO	YES		GCF_002030545.1_ASM203054v1	YES	YES
GCF_000826585.2_ASM82658v2	NO	YES		GCF_000503275.1_Ecoli1365	YES	YES		GCF_002031105.1_ASM203110v1	YES	YES
GCF_000968155.1_ASM96815v1	NO	YES		GCF_001748995.1_ASM174899v1	NO	YES		GCF_002031275.1_ASM203127v1	YES	YES
GCF_001908625.1_ASM190862v1	YES	YES		GCF_000831715.2_ASM83171v2	NO	YES		GCF_002031465.1_ASM203146v1	YES	YES
GCF_000982205.1_ASM98220v1	NO	YES		GCF_001893105.1_ASM189310v1	NO	YES		GCF_002031635.1_ASM203163v1	YES	YES
GCF_000958955.1_matepair02	YES	YES		GCF_001748985.1_ASM174898v1	NO	YES		GCF_002032025.1_ASM203202v1	YES	YES
GCF_000764615.1_ASM76461v1	NO	YES		GCF_002226715.1_ASM222671v1	YES	YES		GCF_002032645.1_ASM203264v1	YES	YES
GCF_000742755.1_ASM74275v1	NO	YES		GCF_000010385.1_ASM1038v1	NO	YES		GCF_002032665.1_ASM203266v1	YES	YES
GCF_001511715.1_ERS822446	NO	YES		GCF_001749065.1_ASM174906v1	NO	YES		GCF_002032725.1_ASM203272v1	YES	YES
GCF_000417385.1_gkp51v01	YES	NO		GCF_002116485.1_ASM211648v1	YES	YES		GCF_002033515.1_ASM203351v1	YES	YES
GCF_000441855.1_LCT-KP289_for_vertion_2.04_of_Klebsiella_pneumoniae_genome	YES	NO		GCF_001520835.1_ASM152083v1	NO	YES		GCF_002033645.1_ASM203364v1	YES	YES
GCF_000406685.1_gkp34v01	NO	NO		GCF_000495095.1_Esch_coli_HVH_108_4-6924867_V1	NO	NO		GCF_002034165.1_ASM203416v1	YES	YES
GCF_000742135.1_ASM74213v1	NO	NO		GCF_001892515.1_ASM189251v1	NO	YES		GCF_002035805.1_ASM203580v1	YES	YES
GCF_001182665.1_KpVA-15	NO	NO		GCF_001891475.1_ASM189147v1	NO	YES		GCF_002035995.1_ASM203599v1	YES	YES
GCF_000982085.1_ASM98208v1	NO	NO		GCF_000713785.1_ASM71378v1	NO	YES		GCF_002036945.1_ASM203694v1	YES	YES
GCF_000567285.1_Kleb_pneu_BIDMC_18D_V2	YES	NO		GCF_002133905.1_ASM213390v1	NO	YES		GCF_002036985.1_ASM203698v1	YES	YES
GCF_000694755.1_Kleb_pneu_MGH_79_V1	YES	NO		GCF_000935505.1_ASM93550v1	NO	YES		GCF_002043945.1_ASM204394v1	YES	YES
GCF_000699425.1_7699	YES	NO		GCF_001520575.1_ASM152057v1	NO	YES		GCF_002046815.1_ASM204681v1	YES	YES
GCF_000784985.1_ASM78498v1	YES	NO		GCF_001891615.1_ASM189161v1	NO	YES		GCF_002046975.1_ASM204697v1	YES	YES
GCF_000474015.1_ASM47401v1	NO	NO		GCF_001519775.1_ASM151977v1	NO	YES		GCF_002047025.1_ASM204702v1	YES	YES
GCF_000943155.1_NOVST	YES	NO		GCF_000352965.1_Esch_coli_KTE202_V1	NO	YES		GCF_002047115.1_ASM204711v1	YES	YES
GCF_001185745.1_Kleb_pneu_CHS238_V1	YES	NO		GCF_001894685.1_ASM189468v1	YES	YES		GCF_002047325.1_ASM204732v1	YES	YES
GCF_000445405.1_ASM44540v1	NO	NO		GCF_000948835.1_ASM94883v1	YES	NO		GCF_002047405.1_ASM204740v1	YES	YES
GCF_000263095.1_Klebphe1.0	NO	YES		GCF_001891465.1_ASM189146v1	NO	YES		GCF_002053415.1_ASM205341v1	YES	YES
GCF_000585915.1_KP2-R	NO	NO		GCF_000190835.1_ASM19083v1	NO	YES		GCF_002053625.1_ASM205362v1	YES	NO
GCF_001185825.1_Kleb_pneu_CHS187_V1	YES	NO		GCF_001576315.1_ASM157631v1	YES	NO		GCF_002054595.1_ASM205459v1	YES	YES
GCF_000406705.1_gkp37v01	NO	NO		GCF_001614395.1_ASM161439v1	NO	YES		GCF_002057195.1_ASM205719v1	YES	YES
GCF_000567545.1_Kleb_pneu_BWH_41_V1	NO	NO		GCF_000167815.1_ASM16781v1	NO	YES		GCF_002059325.1_ASM205932v1	YES	YES
GCF_001904405.4_ASM190440v4	NO	NO		GCF_000358455.2_ASM35845v2	NO	YES		GCF_002061155.1_ASM206115v1	YES	YES
GCF_000982045.1_ASM98204v1	NO	NO		GCF_000358515.2_ASM35851v2	NO	YES		GCF_002062625.1_ASM206262v1	YES	YES
GCF_000567585.1_Kleb_pneu_BWH_22_V2	NO	NO		GCF_002225815.1_ASM222581v1	YES	YES		GCF_002063005.1_ASM206300v1	YES	YES
GCF_000785625.1_ASM78562v1	NO	NO		GCF_001520235.1_ASM152023v1	NO	YES		GCF_002063255.1_ASM206325v1	YES	YES
GCF_001511215.1_ERS822474	NO	NO		GCF_000358495.2_ASM35849v2	NO	YES		GCF_002063415.1_ASM206341v1	YES	YES
GCF_001185985.1_Kleb_pneu_CHS119_V1	YES	NO		GCF_001676995.1_ASM167699v1	NO	NO		GCF_002063995.1_ASM206399v1	YES	YES
GCF_000784945.1_ASM78494v1	YES	NO		GCF_002154925.1_ASM215492v1	YES	YES		GCF_002064045.1_ASM206404v1	YES	YES
GCF_000417065.1_gkp14v01	NO	NO		GCF_001886935.1_ASM188693v1	NO	YES		GCF_002064055.1_ASM206405v1	YES	YES
GCF_001185835.1_Kleb_pneu_CHS178_V1	YES	NO		GCF_001520435.1_ASM152043v1	NO	YES		GCF_002064145.1_ASM206414v1	YES	YES
GCF_000316245.2_MTE2_ImprovedAssembly	NO	NO		GCF_000704645.1_ASM70464v1	NO	YES		GCF_002064285.1_ASM206428v1	YES	YES
GCF_000255975.2_ASM25597v2	YES	NO		GCF_000704265.1_ASM70426v1	YES	YES		GCF_002064455.1_ASM206445v1	YES	NO
GCF_001185925.1_Kleb_pneu_CHS130_V1	YES	NO		GCF_000935435.1_ASM93543v1	YES	YES		GCF_002065015.1_ASM206501v1	YES	YES
GCF_000688195.1_Kleb_pneu_UCI_60_V1	NO	YES		GCF_000704705.1_ASM70470v1	NO	YES		GCF_002065675.1_ASM206567v1	YES	YES
GCF_000585895.1_KP4-R	NO	NO		GCF_001607435.1_ASM160743v1	YES	YES		GCF_002066035.1_ASM206603v1	YES	YES
GCF_001511635.1_ERS822453	NO	NO		GCF_001911145.1_ASM191114v1	NO	YES		GCF_002105795.1_ASM210579v1	YES	YES
GCF_001511295.1_ERS822461	NO	NO		GCF_001891525.1_ASM189152v1	NO	YES		GCF_002105805.1_ASM210580v1	YES	YES
GCF_001511355.1_ERS822444	NO	NO		GCF_001891395.1_ASM189139v1	NO	YES		GCF_002105875.1_ASM210587v1	YES	YES
GCF_001185945.1_Kleb_pneu_CHS124_V1	YES	NO		GCF_001606915.1_ASM160691v1	NO	YES		GCF_002106035.1_ASM210603v1	YES	YES
GCF_001032615.1_Kleb_pneu_CHS189_V1	YES	NO		GCF_000220005.1_ASM22000v2	YES	YES		GCF_002106055.1_ASM210605v1	YES	YES
GCF_001511535.1_ERS822468	NO	NO		GCF_000176595.2_ASM17659v2	NO	NO		GCF_002106095.1_ASM210609v1	YES	YES
GCF_000567645.1_Kleb_pneu_MGH_47_V1	YES	NO		GCF_000194555.1_ASM19455v2	NO	NO		GCF_002106225.1_ASM210622v1	YES	YES
GCF_000710095.1_ASM71009v1	NO	NO		GCF_000234275.2_ASM23427v3	YES	YES		GCF_002106295.1_ASM210629v1	YES	YES
GCF_000773875.1_gdodcwi15_v01	YES	NO		GCF_000188875.1_ASM18887v2	YES	NO		GCF_002106315.1_ASM210631v1	YES	YES
GCF_000971075.1_ASM97107v1	YES	NO		GCF_000194175.1_ASM19417v2	NO	YES		GCF_002106325.1_ASM210632v1	YES	YES
GCF_000409085.1_gkp15v01	NO	NO		GCF_000187385.1_ASM18738v2	YES	NO		GCF_002106765.1_ASM210676v1	YES	YES
GCF_000409005.1_gkp33v01	NO	NO		GCF_000014845.1_ASM1484v1	YES	YES		GCF_002107175.1_ASM210717v1	YES	YES
GCF_000775395.1_ASM77539v1	YES	NO		GCF_000194215.1_ASM19421v2	NO	YES		GCF_002107455.1_ASM210745v1	YES	YES
GCF_000281275.1_KPNIH5_1	NO	NO		GCF_000194725.1_ASM19472v2	YES	YES		GCF_002234735.2_ASM223473v2	YES	YES
GCF_000597905.1_ASM59790v1	NO	NO		GCF_000225185.2_ASM22518v3	NO	YES		GCF_002266125.1_ASM226612v1	YES	YES
GCF_001904455.4_ASM190445v4	NO	NO		GCF_000146735.1_ASM14673v1	YES	YES		GCF_002290205.1_ASM229020v1	YES	YES
GCF_000567245.1_Kleb_pneu_BIDMC_34_V1	NO	NO		GCF_000158395.1_ASM15839v1	NO	YES		GCF_002507655.1_ASM250765v1	YES	YES
GCF_000349265.2_KPBAA1705_01152013	NO	NO		GCF_000167875.2_ASM16787v2	NO	YES		GCF_002879815.1_ASM287981v1	YES	YES
GCF_000417425.1_gkp52v01	YES	NO		GCF_000155125.1_ASM15512v1	YES	NO		GCF_002923805.1_ASM292380v1	YES	YES
GCF_001511395.1_ERS822472	NO	NO		GCF_000164275.1_ASM16427v1	YES	YES		GCF_003031835.1_ASM303183v1	YES	YES
GCF_001182545.1_KpVA-9	NO	NO		GCF_000148365.1_ASM14836v1	YES	NO		GCF_003072785.1_ASM307278v1	YES	YES
GCF_000401195.1_gkp2v01	NO	NO		GCF_000176555.2_ASM17655v2	NO	NO		GCF_003072825.1_ASM307282v1	YES	NO
GCF_000417265.2_ASM41726v2	NO	NO		GCF_000188775.1_ASM18877v2	NO	YES		GCF_003072845.1_ASM307284v1	YES	NO
GCF_001032435.1_Kleb_pneu_CHS176_V1	YES	NO		GCF_000167835.1_ASM16783v1	YES	NO		GCF_003072865.1_ASM307286v1	YES	NO
GCF_001511595.1_ERS822460	NO	NO		GCF_000191015.1_ASM19101v1	NO	NO		GCF_003072885.1_ASM307288v1	YES	NO
GCF_000567425.1_Kleb_pneu_BIDMC_7B_V2	NO	NO		GCF_000225045.1_ASM22504v2	NO	YES		GCF_003072905.1_ASM307290v1	YES	NO
GCF_000567565.1_Kleb_pneu_BWH_36_V1	NO	NO		GCF_000187345.1_ASM18734v2	YES	NO		GCF_003072925.1_ASM307292v1	YES	NO
GCF_000474865.1_Kleb_pneu_BIDMC_18C_V1_PacBio	NO	NO		GCF_000147755.1_ASM14775v1	NO	YES		GCF_003072945.1_ASM307294v1	YES	NO
GCF_001182625.1_KpVA-13	NO	NO		GCF_000217695.1_ASM21769v2	YES	YES		GCF_003072965.1_ASM307296v1	YES	NO
GCF_000417305.1_gkp7v01	NO	NO		GCF_000235085.1_Esch_coli_11-4632_C3_V2	YES	YES		GCF_003118055.1_ASM311805v1	YES	YES
GCF_000567665.1_Kleb_pneu_MGH_45_V1	NO	NO		GCF_000164535.1_ASM16453v1	YES	NO		GCF_003118855.1_ASM311885v1	YES	YES
GCF_000567325.1_Kleb_pneu_BIDMC_14_V2	NO	NO		GCF_000026285.1_ASM2628v2	NO	YES		GCF_003119845.1_ASM311984v1	YES	YES
GCF_000567345.1_Kleb_pneu_BIDMC_13_V1	NO	NO		GCF_000027125.1_ASM2712v1	YES	YES		GCF_003121195.1_ASM312119v1	YES	YES
GCF_001032365.1_Kleb_pneu_CHS172_V1	YES	NO		GCF_000163195.1_ASM16319v1	YES	NO		GCF_003121235.1_ASM312123v1	YES	YES
GCF_000699325.1_4541-2	NO	NO		GCF_000224395.1_ASM22439v2	YES	YES		GCF_003324995.1_ASM332499v1	YES	YES
GCF_001032455.1_Kleb_pneu_CHS179_V1	YES	NO		GCF_000179135.1_ASM17913v1	NO	YES		GCF_003325215.1_ASM332521v1	NO	YES
GCF_001032445.1_Kleb_pneu_CHS177_V1	YES	NO		GCF_000183345.1_ASM18334v1	YES	YES		GCF_003419335.1_ASM341933v1	YES	YES
GCF_000406385.1_gkp47v01	NO	NO		GCF_000171935.1_ASM17193v1	YES	NO		GCF_003430285.1_ASM343028v1	YES	YES
GCF_000787995.1_ASM78799v1	NO	NO		GCF_000194495.1_ASM19449v2	NO	YES		GCF_003430305.1_ASM343030v1	YES	NO
GCF_000417345.1_gkp9v01	NO	NO		GCF_000172015.1_ASM17201v1	YES	NO		GCF_003430345.1_ASM343034v1	YES	NO
GCF_001511155.1_ERS822470	NO	NO		GCF_000181775.1_ASM18177v1	YES	NO		GCF_003430365.1_ASM343036v1	YES	YES
GCF_001032505.1_Kleb_pneu_CHS181_V1	YES	NO		GCF_000225145.1_ASM22514v2	YES	YES		GCF_004025755.1_ASM402575v1	YES	YES
GCF_000694895.1_Kleb_pneu_UCI_63_V1	YES	NO		GCF_000225225.1_ASM22522v2	YES	YES		GCF_004120555.1_ASM412055v1	YES	YES
GCF_000567685.1_Kleb_pneu_MGH_43_V1	YES	NO		GCF_000227625.1_ASM22762v1	YES	NO		GCF_004291485.1_ASM429148v1	YES	YES
GCF_001032375.1_Kleb_pneu_CHS173_V1	YES	NO		GCF_000017745.1_ASM1774v1	YES	YES		GCF_004291495.1_ASM429149v1	YES	YES
GCF_000417365.1_gkp50v01	NO	NO		GCF_000164435.1_ASM16443v1	YES	NO		GCF_004291505.1_ASM429150v1	YES	YES
GCF_000406825.1_gkp39v01	NO	NO		GCF_000010765.1_ASM1076v1	NO	YES		GCF_004291525.1_ASM429152v1	YES	YES
GCF_000223435.1_ASM22343v2	NO	NO		GCF_000026345.1_ASM2634v1	YES	NO		GCF_004291535.1_ASM429153v1	YES	YES
GCF_000406645.1_gkp46v01	NO	NO		GCF_000025745.1_ASM2574v1	YES	YES		GCF_004291585.1_ASM429158v1	YES	YES
GCF_001032145.1_Kleb_pneu_CHS160_V1	YES	NO		GCF_000193975.1_ASM19397v2	NO	NO		GCF_004291605.1_ASM429160v1	YES	YES
GCF_000688635.1_Kleb_pneu_CHS_08_V1	YES	NO		GCF_000163235.1_ASM16323v1	YES	YES		GCF_004291635.1_ASM429163v1	YES	YES
GCF_000722485.1_ASM72248v1	NO	NO		GCF_000163155.1_ASM16315v1	NO	YES		GCF_004291925.1_ASM429192v1	YES	YES
GCF_000406625.1_gkp44v01	NO	NO		GCF_000023665.1_ASM2366v1	YES	NO		GCF_004291935.1_ASM429193v1	YES	YES
GCF_000567525.1_Kleb_pneu_UCI_1_V1	NO	NO		GCF_000008865.2_ASM886v2	YES	NO		GCF_004291965.1_ASM429196v1	YES	YES
GCF_000406545.1_gkp45v01	NO	NO		GCF_000164215.1_ASM16421v1	NO	YES		GCF_004291975.1_ASM429197v1	YES	YES
GCF_001904335.4_ASM190433v4	NO	NO		GCF_000166615.1_ASM16661v2	NO	YES		GCF_004292005.1_ASM429200v1	YES	YES
GCF_000441835.1_LCT-KP182_for_vertion_2.04_of_Klebsiella_pneumoniae_genome	YES	NO		GCF_000223015.1_ASM22301v2	YES	YES		GCF_004292025.1_ASM429202v1	YES	YES
GCF_000706605.1_Kleb_pneu_BIDMC_10_V2	NO	NO		GCF_000212715.2_ASM21271v2	NO	YES		GCF_004292035.1_ASM429203v1	YES	YES
GCF_000709185.1_VAKP278v01	NO	NO		GCF_000176535.2_ASM17653v2	YES	NO		GCF_004292065.1_ASM429206v1	YES	YES
GCF_000694835.1_Kleb_pneu_UCI_59_V1	YES	NO		GCF_000166575.1_ASM16657v2	NO	YES		GCF_004292085.1_ASM429208v1	YES	YES
GCF_001032275.1_Kleb_pneu_CHS166_V1	YES	NO		GCF_000167855.1_ASM16785v1	NO	YES		GCF_004292095.1_ASM429209v1	YES	YES
GCF_000409735.1_Klebsiella_pneumonia_G5-2_Genome_sequencing	NO	NO		GCF_000167895.3_ASM16789v3	NO	YES		GCF_004337335.1_ASM433733v1	YES	YES
GCF_000699405.1_4006	YES	NO		GCF_000225025.1_ASM22502v2	NO	YES		GCF_004349385.1_ASM434938v1	YES	YES
GCF_001517725.1_ASM151772v1	NO	NO		GCF_000190855.1_ASM19085v1	NO	YES		GCF_004358925.1_ASM435892v1	YES	YES
GCF_000694915.1_Kleb_pneu_UCI_67_V1	NO	NO		GCF_000164555.1_ASM16455v1	YES	YES		GCF_004360265.1_ASM436026v1	YES	YES
GCF_000240185.1_ASM24018v2	NO	NO		GCF_000233675.1_ASM23367v2	YES	NO		GCF_004360295.1_ASM436029v1	YES	YES
GCF_000417245.1_gkp20v01	NO	NO		GCF_000233895.1_ASM23389v1	YES	NO		GCF_004360315.1_ASM436031v1	YES	YES
GCF_000633735.1_Kleb_pneu_CHS_60_V1	YES	NO		GCF_000026325.1_ASM2632v2	YES	YES		GCF_004360335.1_ASM436033v1	YES	YES
GCF_000709165.1_1601080v01	NO	NO		GCF_000190795.1_ASM19079v1	NO	YES		GCF_004360345.1_ASM436034v1	YES	YES
GCF_001663455.1_ASM166345v1	NO	NO		GCF_000235045.1_Esch_coli_11-4632_C5_V2	YES	YES		GCF_004360365.1_ASM436036v1	YES	YES
GCF_000567505.1_Kleb_pneu_BIDMC_1_V2	NO	NO		GCF_000234315.1_ASM23431v2	NO	YES		GCF_004360395.1_ASM436039v1	YES	YES
GCF_001182585.1_KpVA-11	NO	NO		GCF_000235205.1_Esch_coli_11-3677_V2	YES	YES		GCF_004360415.1_ASM436041v1	YES	YES
GCF_000349285.2_G000_12282012	YES	NO		GCF_000179095.1_ASM17909v1	YES	YES		GCF_004360425.1_ASM436042v1	YES	YES
GCF_000599925.1_KPB_3_IHQD	NO	NO		GCF_000215205.1_ASM21520v2	NO	YES		GCF_004360435.1_ASM436043v1	YES	YES
GCF_001185675.1_Kleb_pneu_CHS240_V1	YES	NO		GCF_000017985.1_ASM1798v1	YES	NO		GCF_004360485.1_ASM436048v1	YES	YES
GCF_000709245.1_UHKPC05v01	NO	NO		GCF_000194535.1_ASM19453v2	YES	YES		GCF_004360495.1_ASM436049v1	YES	YES
GCF_000417145.1_gkp23v01	NO	NO		GCF_000019425.1_ASM1942v1	NO	YES		GCF_004360525.1_ASM436052v1	YES	YES
GCF_001182565.1_KpVA-10	NO	NO		GCF_000023365.1_ASM2336v1	YES	YES		GCF_004360535.1_ASM436053v1	YES	YES
GCF_000709225.1_UHKPC52v01	NO	NO		GCF_000010745.1_ASM1074v1	NO	YES		GCF_004360545.1_ASM436054v1	YES	YES
GCF_000739495.1_ASM73949v1	YES	NO		GCF_000190895.1_ASM19089v1	YES	YES		GCF_004360555.1_ASM436055v1	YES	YES
GCF_001186025.1_Kleb_pneu_CHS103_V1	YES	NO		GCF_000164595.1_ASM16459v1	YES	NO		GCF_004360605.1_ASM436060v1	YES	YES
GCF_000567385.1_Kleb_pneu_BIDMC_12A_V2	YES	NO		GCF_000017765.1_ASM1776v1	NO	YES		GCF_004360615.1_ASM436061v1	YES	YES
GCF_000710805.1_De_novo_Assembly	NO	NO		GCF_000192665.1_ASM19266v2	YES	NO		GCF_004360625.1_ASM436062v1	YES	YES
GCF_001511315.1_ERS822469	NO	NO		GCF_000234215.1_ASM23421v2	YES	YES		GCF_004360635.1_ASM436063v1	YES	YES
GCF_000567765.2_ASM56776v2	NO	NO		GCF_000171995.1_ASM17199v1	YES	NO		GCF_004360685.1_ASM436068v1	YES	YES
GCF_001032545.1_Kleb_pneu_CHS184_V1	YES	NO		GCF_000194435.1_ASM19443v2	NO	YES		GCF_004360695.1_ASM436069v1	YES	YES
GCF_000567465.1_Kleb_pneu_BIDMC_4_V2	NO	NO		GCF_000184765.1_ASM18476v2	YES	YES		GCF_004360705.1_ASM436070v1	YES	YES
GCF_001032125.1_Kleb_pneu_CHS159_V1	YES	NO		GCF_000157115.2_Escherichia_sp_3_2_53FAA_V2	YES	YES		GCF_004360715.1_ASM436071v1	YES	YES
GCF_001517715.1_ASM151771v1	NO	NO		GCF_000194645.1_ASM19464v2	NO	NO		GCF_004360765.1_ASM436076v1	YES	YES
GCF_000567365.1_Kleb_pneu_BIDMC_12B_V1	YES	NO		GCF_000190995.1_ASM19099v1	YES	YES		GCF_004360775.1_ASM436077v1	YES	YES
GCF_000417165.1_gkp21v01	NO	NO		GCF_000164495.1_ASM16449v1	NO	NO		GCF_004360785.1_ASM436078v1	YES	YES
GCF_000694795.1_Kleb_pneu_UCI_55_V1	YES	NO		GCF_000194255.1_ASM19425v1	YES	YES		GCF_004360795.1_ASM436079v1	YES	YES
GCF_001185665.1_Kleb_pneu_MGH83_V1	NO	NO		GCF_000167915.2_ASM16791v2	YES	YES		GCF_004360845.1_ASM436084v1	YES	YES
GCF_000567845.1_Kleb_pneu_UCI_13_V1	YES	NO		GCF_000164315.1_ASM16431v1	YES	YES		GCF_004360855.1_ASM436085v1	YES	YES
GCF_000688555.1_Kleb_pneu_CHS_16_V1	YES	NO		GCF_000171955.1_ASM17195v1	YES	NO		GCF_004360865.1_ASM436086v1	YES	YES
GCF_000406765.2_ASM40676v2	NO	NO		GCF_000179155.1_ASM17915v1	NO	YES		GCF_004360875.1_ASM436087v1	YES	YES
GCF_001032625.1_Kleb_pneu_CHS191_V1	YES	NO		GCF_000159295.1_ASM15929v1	YES	NO		GCF_004360925.1_ASM436092v1	YES	YES
GCF_001186005.1_Kleb_pneu_CHS108_V1	YES	NO		GCF_000194685.1_ASM19468v2	NO	NO		GCF_004360935.1_ASM436093v1	YES	YES
GCF_000567265.1_Kleb_pneu_BIDMC_32_V1	YES	NO		GCF_000190955.1_ASM19095v1	NO	YES		GCF_004360945.1_ASM436094v1	YES	YES
GCF_000694815.1_Kleb_pneu_UCI_56_V1	YES	NO		GCF_000187325.2_ASM18732v3	YES	NO		GCF_004360955.1_ASM436095v1	YES	YES
GCF_000406505.1_gkp48v01	NO	NO		GCF_000164455.1_ASM16445v1	YES	YES		GCF_004360995.1_ASM436099v1	YES	YES
GCF_000315385.1_ASM31538v1	NO	NO		GCF_000214765.2_ASM21476v3	YES	NO		GCF_004361015.1_ASM436101v1	YES	YES
GCF_001032585.1_Kleb_pneu_CHS185_V1	YES	NO		GCF_000192685.1_ASM19268v2	YES	NO		GCF_004361045.1_ASM436104v1	YES	YES
GCF_001511675.1_ERS822457	NO	NO		GCF_000164615.1_ASM16461v1	YES	YES		GCF_004681245.1_ASM468124v1	YES	YES
GCF_001022035.1_ASM102203v1	NO	NO		GCF_000025165.1_ASM2516v1	YES	NO		GCF_005930995.1_ASM593099v1	YES	YES
GCF_000417085.2_ASM41708v2	NO	NO		GCF_000164575.1_ASM16457v1	YES	NO		GCF_005938305.1_ASM593830v1	YES	YES
GCF_001511475.1_ERS822475	NO	NO		GCF_000235145.1_Esch_coli_11-4623_V2	YES	YES		GCF_006228345.1_ASM622834v1	YES	YES
GCF_000417325.1_gkp8v01	NO	NO		GCF_000178795.1_ASM17879v1	YES	NO		GCF_006377915.2_ASM637791v2	YES	YES
GCF_001511455.1_ERS822467	NO	NO		GCF_000019645.1_ASM1964v1	NO	YES		GCF_006378085.2_ASM637808v2	YES	YES
GCF_001185685.1_Kleb_pneu_UCI69_V1	NO	NO		GCF_000235105.1_Esch_coli_11-4632_C2_V2	YES	YES		GCF_006378115.2_ASM637811v2	YES	YES
GCF_001032225.1_Kleb_pneu_CHS164_V1	YES	NO		GCF_000166555.1_ASM16655v2	YES	YES		GCF_006378185.2_ASM637818v2	YES	YES
GCF_000738865.1_ASM73886v1	NO	NO		GCF_000007445.1_ASM744v1	YES	NO		GCF_006378255.2_ASM637825v2	YES	YES
GCF_000219965.1_ASM21996v2	YES	NO		GCF_000215185.1_ASM21518v2	NO	YES		GCF_006378315.2_ASM637831v2	YES	YES
GCF_001511375.1_ERS822463	NO	NO		GCF_000176675.2_ASM17667v2	NO	YES		GCF_006378355.2_ASM637835v2	YES	YES
GCF_000406605.1_gkp29v01	NO	NO		GCF_000179075.1_ASM17907v1	NO	YES		GCF_006380095.2_ASM638009v2	YES	NO
GCF_001904375.4_ASM190437v4	NO	NO		GCF_000223035.1_ASM22303v2	YES	YES		GCF_006380245.2_ASM638024v2	YES	YES
GCF_000417125.1_gkp5v01	NO	NO		GCF_000021125.1_ASM2112v1	YES	NO		GCF_006380275.2_ASM638027v2	YES	NO
GCF_000692955.1_Kleb_pneu_BIDMC_55_V1	NO	NO		GCF_000164235.1_ASM16423v1	NO	NO		GCF_006380685.2_ASM638068v2	YES	NO
GCF_000633755.1_Kleb_pneu_CHS_47_V1	YES	NO		GCF_000219515.2_ASM21951v3	NO	NO		GCF_006381135.2_ASM638113v2	YES	NO
GCF_000406585.1_gkp43v01	NO	NO		GCF_000233875.1_ASM23387v1	YES	NO		GCF_006383515.1_ASM638351v1	YES	YES
GCF_000693015.1_Kleb_pneu_BIDMC_68_V1	NO	NO		GCF_000178755.1_ASM17875v1	YES	NO		GCF_006383525.1_ASM638352v1	YES	YES
GCF_000714675.1_ASM71467v1	NO	NO		GCF_000175755.1_ASM17575v1	YES	NO		GCF_006383535.1_ASM638353v1	YES	YES
GCF_000338255.1_KP1_contigs_1-272	NO	NO		GCF_000194475.2_ASM19447v2	NO	YES		GCF_006383545.1_ASM638354v1	YES	YES
GCF_001032265.1_Kleb_pneu_CHS165_V1	YES	NO		GCF_000188835.1_ASM18883v2	YES	YES		GCF_006383555.1_ASM638355v1	YES	YES
GCF_000823085.1_98SGR	NO	NO		GCF_000166595.1_ASM16659v2	YES	YES		GCF_006383615.1_ASM638361v1	YES	YES
GCF_001032605.1_Kleb_pneu_CHS186_V1	YES	NO		GCF_000215225.1_ASM21522v2	NO	YES		GCF_006383625.1_ASM638362v1	YES	YES
GCF_001511495.1_ERS822451	NO	NO		GCF_000215145.1_ASM21514v2	YES	YES		GCF_006383635.1_ASM638363v1	YES	YES
GCF_000567305.1_Kleb_pneu_BIDMC_18A_V2	NO	NO		GCF_000234605.1_ASM23460v2	YES	YES		GCF_006383675.1_ASM638367v1	YES	YES
GCF_000598005.1_ASM59800v1	YES	NO		GCF_000164195.1_ASM16419v1	YES	YES		GCF_006383685.1_ASM638368v1	YES	YES
GCF_000585935.1_KP5-R	NO	NO		GCF_000235185.1_Esch_coli_11-4404_V2	YES	YES		GCF_006383715.1_ASM638371v1	YES	YES
GCF_000567825.1_Kleb_pneu_BIDMC_7A_V2	NO	NO		GCF_000194665.1_ASM19466v2	YES	NO		GCF_006383725.1_ASM638372v1	YES	YES
GCF_001511255.1_ERS822455	NO	NO		GCF_000194355.1_ASM19435v2	YES	YES		GCF_006383755.1_ASM638375v1	YES	YES
GCF_000406405.1_gkp1v01	NO	NO		GCF_000235125.1_Esch_coli_11-4632_C1_V2	YES	YES		GCF_006383765.1_ASM638376v1	YES	YES
GCF_000688175.1_Kleb_pneu_UCI_64_V1	NO	NO		GCF_000026265.1_ASM2626v1	NO	YES		GCF_006383785.1_ASM638378v1	YES	YES
GCF_000710075.1_KlePne1.0	YES	NO		GCF_000022225.1_ASM2222v1	YES	NO		GCF_006383815.1_ASM638381v1	YES	YES
GCF_001511555.1_ERS822471	NO	NO		GCF_000215165.1_ASM21516v1	YES	NO		GCF_006383825.1_ASM638382v1	YES	YES
GCF_001185775.1_Kleb_pneu_CHS196_V1	YES	NO		GCF_000234235.1_ASM23423v2	YES	YES		GCF_006383845.1_ASM638384v1	YES	YES
GCF_001032185.1_Kleb_pneu_CHS161_V1	YES	NO		GCF_000148605.1_ASM14860v1	YES	YES		GCF_006383875.1_ASM638387v1	YES	YES
GCF_001182685.1_KpVA-16	NO	NO		GCF_000221885.1_E.coli_0104_H4_Illumina_1.0	YES	YES		GCF_006383885.1_ASM638388v1	YES	YES
GCF_001185695.1_Kleb_pneu_CHS239_V1	YES	NO		GCF_000164475.1_ASM16447v1	NO	NO		GCF_006383905.1_ASM638390v1	YES	YES
GCF_001904325.4_ASM190432v4	NO	NO		GCF_000187305.2_ASM18730v3	YES	NO		GCF_006383925.1_ASM638392v1	YES	YES
GCF_001185765.1_Kleb_pneu_CHS198_V1	YES	NO		GCF_000235065.1_Esch_coli_11-4632_C4_V2	YES	YES		GCF_006383935.1_ASM638393v1	YES	YES
GCF_000417225.2_ASM41722v2	NO	NO		GCF_000178695.1_ASM17869v1	YES	NO		GCF_006383975.1_ASM638397v1	YES	YES
GCF_000409715.1_Klebsiella_pneumoniae_ATCC_25955_Genome_sequencing	NO	NO		GCF_000013305.1_ASM1330v1	YES	NO		GCF_006383995.1_ASM638399v1	YES	YES
GCF_000567445.1_Kleb_pneu_BIDMC_5_V2	NO	NO		GCF_000194395.1_ASM19439v2	NO	YES		GCF_006384005.1_ASM638400v1	YES	YES
GCF_000492295.1_Kleb_pneu_BIDMC_36_V1	NO	NO		GCF_000181735.1_ASM18173v1	YES	NO		GCF_006384035.1_ASM638403v1	YES	YES
GCF_000738875.1_ASM73887v1	NO	NO		GCF_000172055.1_ASM17205v1	YES	NO		GCF_006384065.1_ASM638406v1	YES	YES
GCF_000406485.1_gkp53v01	NO	NO		GCF_000179175.1_ASM17917v1	YES	YES		GCF_006384075.1_ASM638407v1	YES	YES
GCF_000417045.1_gkp17v01	NO	NO		GCF_000171975.1_ASM17197v1	YES	NO		GCF_006384085.1_ASM638408v1	YES	YES
GCF_000417405.1_gkp49v01	NO	NO		GCF_000164335.1_ASM16433v1	NO	YES		GCF_006384155.1_ASM638415v1	YES	YES
GCF_000406745.1_gkp54v01	NO	NO		GCF_000147855.2_ASM14785v3	NO	YES		GCF_006385975.1_ASM638597v1	YES	NO
GCF_000766125.1_ASM76612v1	YES	NO		GCF_000179795.1_ASM17979v1	NO	YES		GCF_006385985.1_ASM638598v1	YES	NO
GCF_000016305.1_ASM1630v1	NO	NO		GCF_000026305.1_ASM2630v1	YES	YES		GCF_006385995.1_ASM638599v1	YES	NO
GCF_000220485.1_ASM22048v1	NO	NO		GCF_000178735.1_ASM17873v1	YES	NO		GCF_006386055.1_ASM638605v1	YES	NO
GCF_001904295.4_ASM190429v4	YES	NO		GCF_000175735.1_ASM17573v1	YES	NO		GCF_006461305.1_ASM646130v1	YES	NO
GCF_000735285.1_ASM73528v1	NO	NO		GCF_000194705.1_ASM19470v2	NO	YES		GCF_007093725.1_ASM709372v1	YES	NO
GCF_000949515.1_ASM94951v1	NO	NO		GCF_000194235.1_ASM19423v2	YES	NO		GCF_007093735.1_ASM709373v1	YES	NO
GCF_000417205.1_gkp13v01	NO	NO		GCF_000188855.1_ASM18885v2	YES	YES		GCF_007093745.1_ASM709374v1	YES	NO
GCF_000694935.1_Kleb_pneu_UCI_68_V1	NO	NO		GCF_000178315.1_ASM17831v1	YES	NO		GCF_007093755.1_ASM709375v1	YES	NO
GCF_001185955.1_Kleb_pneu_CHS120_V1	YES	NO		GCF_000234255.2_ASM23425v3	NO	YES		GCF_007093765.1_ASM709376v1	YES	NO
GCF_001511175.1_ERS822459	NO	NO		GCF_000222505.1_ASM22250v2	YES	YES		GCF_007093825.1_ASM709382v1	YES	NO
GCF_001904315.4_ASM190431v4	YES	NO		GCF_000187285.1_ASM18728v4	YES	NO		GCF_007093835.1_ASM709383v1	YES	NO
GCF_000567725.1_Kleb_pneu_MGH_39_V1	NO	NO		GCF_000194575.1_ASM19457v2	NO	YES		GCF_007093845.1_ASM709384v1	YES	NO
GCF_001032205.1_Kleb_pneu_CHS162_V1	NO	NO		GCF_000022345.1_ASM2234v1	YES	YES		GCF_007093855.1_ASM709385v1	YES	NO
GCF_001904175.4_ASM190417v4	NO	NO		GCF_000215245.1_ASM21524v2	NO	YES		GCF_007093895.1_ASM709389v1	YES	NO
GCF_000406425.1_gkp24v01	NO	NO		GCF_000006665.1_ASM666v1	YES	NO		GCF_007093925.1_ASM709392v1	YES	NO
GCF_000492195.1_Kleb_pneu_BIDMC_41_V1	YES	NO		GCF_000009565.1_ASM956v1	YES	NO		GCF_007093935.1_ASM709393v1	YES	NO
GCF_001511415.1_ERS822445	NO	NO		GCF_000013265.1_ASM1326v1	YES	YES		GCF_007093945.1_ASM709394v1	YES	NO
GCF_000492315.1_Kleb_pneu_BIDMC_25_V1	NO	NO		GCF_000217975.1_ASM21797v2	YES	YES		GCF_007093965.1_ASM709396v1	YES	NO
GCF_001032285.1_Kleb_pneu_CHS167_V1	YES	NO		GCF_000164515.1_ASM16451v1	YES	YES		GCF_007093985.1_ASM709398v1	YES	NO
GCF_000417105.1_gkp3v01	NO	NO		GCF_000022665.1_ASM2266v1	YES	NO		GCF_007094015.1_ASM709401v1	YES	NO
GCF_000694855.1_Kleb_pneu_UCI_61_V1	NO	NO		GCF_000190815.1_ASM19081v1	NO	YES		GCF_007094035.1_ASM709403v1	YES	NO
GCF_001511275.1_ERS822454	NO	NO		GCF_000187365.1_ASM18736v2	YES	NO		GCF_007094065.1_ASM709406v1	YES	NO
GCF_000706585.1_Kleb_pneu_UCI_17_V1	YES	NO		GCF_000010485.1_ASM1048v1	YES	NO		GCF_007094075.1_ASM709407v1	YES	NO
GCF_000281315.1_KPNIH9_1	NO	NO		GCF_000176575.2_ASM17657v2	YES	YES		GCF_007094085.1_ASM709408v1	YES	NO
GCF_001904475.4_ASM190447v4	NO	NO		GCF_000019385.1_ASM1938v1	NO	YES		GCF_007094115.1_ASM709411v1	YES	NO
GCF_000406445.1_gkp25v01	NO	NO		GCF_000176615.2_ASM17661v2	NO	YES		GCF_007094135.1_ASM709413v1	YES	NO
GCF_001185895.1_Kleb_pneu_CHS171_V1	YES	NO		GCF_000164255.1_ASM16425v1	NO	NO		GCF_007094155.1_ASM709415v1	YES	NO
GCF_001904235.4_ASM190423v4	NO	NO		GCF_000210475.1_ASM21047v1	YES	YES		GCF_007094175.1_ASM709417v1	YES	NO
GCF_000585955.1_KP1-I	NO	NO		GCF_000235165.1_Esch_coli_11-4522_V2	YES	YES		GCF_007094195.1_ASM709419v1	YES	NO
GCF_001661895.1_ASM166189v1	NO	NO		GCF_000235245.1_Esch_coli_04-8351_V2	YES	YES		GCF_007094225.1_ASM709422v1	YES	NO
GCF_001032305.1_Kleb_pneu_CHS168_V1	YES	NO		GCF_000164415.1_ASM16441v1	YES	YES		GCF_007094235.1_ASM709423v1	YES	NO
GCF_001904385.4_ASM190438v4	NO	NO		GCF_000190915.1_ASM19091v1	YES	YES		GCF_007094255.1_ASM709425v1	YES	NO
GCF_001182605.1_KpVA-12	NO	NO		GCF_000194295.2_ASM19429v2	YES	YES		GCF_007094265.1_ASM709426v1	YES	NO
GCF_000599905.1_KPB_4_IHQD	NO	NO		GCF_000225205.1_ASM22520v2	NO	YES		GCF_007094285.1_ASM709428v1	YES	NO
GCF_000406465.1_gkp27v01	NO	NO		GCF_000181755.1_ASM18175v1	YES	NO		GCF_007094305.1_ASM709430v1	YES	NO
GCF_001008725.1_ASM100872v1	NO	NO		GCF_000166535.2_ASM16653v3	YES	YES		GCF_007094345.1_ASM709434v1	YES	NO
GCF_000982215.1_ASM98221v1	NO	NO		GCF_000172035.1_ASM17203v1	YES	NO		GCF_007094355.1_ASM709435v1	YES	NO
GCF_000406725.1_gkp38v01	NO	NO		GCF_000005845.2_ASM584v2	YES	YES		GCF_007094365.1_ASM709436v1	YES	NO
GCF_001032195.1_Kleb_pneu_CHS163_V1	YES	NO		GCF_000010245.2_ASM1024v1	YES	YES		GCF_007094385.1_ASM709438v1	YES	NO
GCF_000692915.1_Kleb_pneu_BIDMC_18B_V1	NO	NO		GCF_000211395.1_ASM21139v1	NO	NO		GCF_007094395.1_ASM709439v1	YES	NO
GCF_000406565.1_gkp42v01	NO	NO		GCF_000168095.1_ASM16809v1	NO	YES		GCF_007094445.1_ASM709444v1	YES	NO
GCF_000783515.2_ASM78351v2	NO	NO		GCF_000183005.1_ASM18300v1	NO	NO		GCF_007094455.1_ASM709445v1	YES	NO
GCF_000826605.1_Klebsiella_pneumoniae_KMP_nasey	YES	NO		GCF_000171915.1_ASM17191v1	YES	NO		GCF_007094465.1_ASM709446v1	YES	NO
GCF_000823065.1_97SGR	YES	NO		GCF_000184185.1_ASM18418v1	NO	YES		GCF_007094475.1_ASM709447v1	YES	NO
GCF_001904205.4_ASM190420v4	NO	NO		GCF_000179115.1_ASM17911v1	YES	YES		GCF_007094485.1_ASM709448v1	YES	NO
GCF_000406665.1_gkp30v01	NO	NO		GCF_000164355.1_ASM16435v1	NO	YES		GCF_007094545.1_ASM709454v1	YES	NO
GCF_001511435.1_ERS822458	NO	NO		GCF_000234295.1_ASM23429v2	NO	YES		GCF_007094555.1_ASM709455v1	YES	NO
GCF_000633775.1_Kleb_pneu_CHS_42_V1	NO	NO		GCF_000091005.1_ASM9100v1	YES	YES		GCF_007094565.1_ASM709456v1	YES	NO
GCF_000775955.1_ASM77595v1	NO	NO		GCF_000193995.1_ASM19399v2	NO	YES		GCF_007094575.1_ASM709457v1	YES	NO
GCF_000709205.1_UHKPC45v01	NO	NO		GCF_000026545.1_ASM2654v1	YES	NO		GCF_007094605.1_ASM709460v1	YES	NO
GCF_001032345.1_Kleb_pneu_CHS169_V1	YES	NO		GCF_000194335.1_ASM19433v2	NO	YES		GCF_007094645.1_ASM709464v1	YES	NO
GCF_000585875.1_Kpn3159065	NO	NO		GCF_000235225.1_Esch_coli_09-7901_V2	YES	YES		GCF_007094655.1_ASM709465v1	YES	NO
GCF_000710855.1_De_novo_Assembly	NO	NO		GCF_000163175.1_ASM16317v1	YES	YES		GCF_007094665.1_ASM709466v1	YES	NO
GCF_001032535.1_Kleb_pneu_CHS183_V1	YES	NO		GCF_000193955.1_ASM19395v2	YES	NO		GCF_007094685.1_ASM709468v1	YES	NO
GCF_000567625.1_Kleb_pneu_BWH_2_V2	YES	NO		GCF_000163215.1_ASM16321v1	YES	YES		GCF_007094715.1_ASM709471v1	YES	NO
GCF_001511195.1_ERS822473	NO	NO						GCF_007094745.1_ASM709474v1	YES	NO
GCF_001904255.4_ASM190425v4	NO	NO						GCF_007094755.1_ASM709475v1	YES	NO
GCF_000717515.1_ASM71751v1	NO	NO						GCF_007094765.1_ASM709476v1	YES	NO
GCF_000747055.1_ASM74705v1	NO	NO						GCF_007094775.1_ASM709477v1	YES	NO
GCF_000695285.2_SaK60	NO	NO						GCF_007094785.1_ASM709478v1	YES	NO
GCF_001182645.1_KpVA-14	NO	NO						GCF_007094845.1_ASM709484v1	YES	NO
GCF_001032355.1_Kleb_pneu_CHS170_V1	YES	NO						GCF_007094855.1_ASM709485v1	YES	NO
GCF_000281255.1_KPNIH2_1	NO	NO						GCF_007094865.1_ASM709486v1	YES	NO
GCF_000281295.1_KPNIH6_1	NO	NO						GCF_007094875.1_ASM709487v1	YES	NO
GCF_001511735.1_ERS822466	NO	NO						GCF_007094885.1_ASM709488v1	YES	NO
GCF_001511575.1_ERS822450	NO	NO						GCF_007094945.1_ASM709494v1	YES	NO
GCF_001186035.1_Kleb_pneu_CHS87_V1	YES	NO						GCF_007094955.1_ASM709495v1	YES	NO
GCF_000688535.1_Kleb_pneu_CHS_21_V1	NO	YES						GCF_007094975.1_ASM709497v1	YES	NO
GCF_000695305.2_SbK60	NO	NO						GCF_007094995.1_ASM709499v1	YES	NO
GCF_001511335.1_ERS822456	NO	NO						GCF_007095005.1_ASM709500v1	YES	NO
GCF_001032525.1_Kleb_pneu_CHS182_V1	YES	NO						GCF_007095045.1_ASM709504v1	YES	NO
GCF_000567785.1_Kleb_pneu_MGH_29_V1	NO	NO						GCF_007095055.1_ASM709505v1	YES	NO
GCF_000981845.1_ASM98184v1	NO	NO						GCF_007095075.1_ASM709507v1	YES	NO
GCF_001663295.1_ASM166329v1	NO	NO						GCF_007095085.1_ASM709508v1	YES	NO
GCF_000474905.1_Kleb_pneu_BIDMC_16_V1_PacBio	NO	NO						GCF_007095105.1_ASM709510v1	YES	NO
GCF_000775375.1_ASM77537v1	YES	NO						GCF_007095135.1_ASM709513v1	YES	NO
GCF_000417185.1_gkp22v01	NO	NO						GCF_007095165.1_ASM709516v1	YES	NO
GCF_000692975.1_Kleb_pneu_BIDMC_60_V1	NO	NO						GCF_007095175.1_ASM709517v1	YES	NO
GCF_000364385.3_ASM36438v3	YES	NO						GCF_007095185.1_ASM709518v1	YES	NO
GCF_001904425.4_ASM190442v4	NO	NO						GCF_007095225.1_ASM709522v1	YES	NO
GCF_000692935.1_Kleb_pneu_BIDMC_54_V1	NO	NO						GCF_007095235.1_ASM709523v1	YES	NO
GCF_001511695.1_ERS822465	NO	NO						GCF_007095265.1_ASM709526v1	YES	NO
GCF_000409105.1_gkp36v01	NO	NO						GCF_007095275.1_ASM709527v1	YES	NO
GCF_001185755.1_Kleb_pneu_CHS212_V1	YES	NO						GCF_007095285.1_ASM709528v1	YES	NO
GCF_000474885.1_Kleb_pneu_BIDMC_12C_V1_PacBio	YES	NO						GCF_007095305.1_ASM709530v1	YES	NO
GCF_000823125.1_9PV	YES	NO						GCF_007095335.1_ASM709533v1	YES	NO
GCF_000567485.1_Kleb_pneu_BIDMC_2A_V2	NO	NO						GCF_007095365.1_ASM709536v1	YES	NO
GCF_000485755.1_ASM48575v1	YES	NO						GCF_007095375.1_ASM709537v1	YES	NO
								GCF_007095385.1_ASM709538v1	YES	NO
								GCF_007095425.1_ASM709542v1	YES	NO
								GCF_007096115.1_ASM709611v1	YES	NO
								GCF_007096135.1_ASM709613v1	YES	NO
								GCF_007096145.1_ASM709614v1	YES	NO
								GCF_007096155.1_ASM709615v1	YES	NO
								GCF_007096205.1_ASM709620v1	YES	NO
								GCF_007096225.1_ASM709622v1	YES	NO
								GCF_007096235.1_ASM709623v1	YES	NO
								GCF_007096245.1_ASM709624v1	YES	NO
								GCF_007096255.1_ASM709625v1	YES	NO
								GCF_007096295.1_ASM709629v1	YES	NO
								GCF_007096325.1_ASM709632v1	YES	NO
								GCF_008692785.1_ASM869278v1	NO	NO
								GCF_009208205.1_ASM920820v1	YES	NO
								GCF_009664655.1_ASM966465v1	YES	NO
								GCF_009668465.1_ASM966846v1	YES	NO
								GCF_009668475.1_ASM966847v1	YES	NO
								GCF_012912035.1_ASM1291203v1	YES	NO
								GCF_012912065.1_ASM1291206v1	YES	NO
								GCF_012912085.1_ASM1291208v1	YES	NO
								GCF_012927885.1_ASM1292788v1	YES	NO
								GCF_012927935.1_ASM1292793v1	YES	NO
								GCF_012927955.1_ASM1292795v1	YES	NO
								GCF_012928025.1_ASM1292802v1	YES	NO
								GCF_012928285.1_ASM1292828v1	YES	NO
								GCF_012928305.1_ASM1292830v1	YES	NO
								GCF_014077685.1_ASM1407768v1	YES	NO
								GCF_014217955.1_ASM1421795v1	YES	NO
								GCF_014858545.1_ASM1485854v1	YES	NO
								GCF_014858565.1_ASM1485856v1	YES	NO
								GCF_900242355.1_STY46	YES	NO
								GCF_900455805.1_46837_A02	YES	NO
								GCF_900455905.1_46801_A01	YES	NO
								GCF_900456285.1_46983_E02	YES	NO
								GCF_900456635.1_59000_D01	YES	NO
								GCF_900635695.1_32473_H01	YES	NO
								GCF_903930865.1_02958_13	YES	NO
								GCF_903930895.1_1004_07	YES	NO
								GCF_903931155.1_0664_15	YES	NO
								GCF_000006945.2_ASM694v2	YES	NO
								GCF_000007545.1_ASM754v1	YES	NO
								GCF_000008105.1_ASM810v1	YES	NO
								GCF_000009505.1_ASM950v1	YES	NO
								GCF_000009525.1_ASM952v1	YES	NO
								GCF_000011885.1_ASM1188v1	YES	NO
								GCF_000016045.1_ASM1604v1	YES	NO
								GCF_000018385.1_ASM1838v1	YES	NO
								GCF_000018625.1_ASM1862v1	YES	NO
								GCF_000018705.1_ASM1870v1	YES	NO
								GCF_000020705.1_ASM2070v1	YES	NO
								GCF_000020745.1_ASM2074v1	YES	NO
								GCF_000020885.1_ASM2088v1	YES	NO
								GCF_000020925.1_ASM2092v1	YES	NO
								GCF_000022165.1_ASM2216v1	YES	NO
								GCF_000026565.1_ASM2656v1	YES	NO
								GCF_000027025.1_ASM2702v1	YES	NO
								GCF_000170195.2_ASM17019v2	YES	NO
								GCF_000170235.1_ASM17023v1	YES	NO
								GCF_000170255.1_ASM17025v1	YES	NO
								GCF_000171255.1_ASM17125v1	YES	NO
								GCF_000171275.1_ASM17127v1	YES	NO
								GCF_000171295.1_ASM17129v1	YES	NO
								GCF_000171315.1_ASM17131v1	YES	NO
								GCF_000171415.1_ASM17141v1	YES	NO
								GCF_000171495.1_ASM17149v1	YES	NO
								GCF_000171515.1_ASM17151v1	YES	NO
								GCF_000171535.2_ASM17153v2	YES	NO
								GCF_000173695.1_ASM17369v1	YES	NO
								GCF_000187565.1_ASM18756v1	YES	NO
								GCF_000187785.1_ASM18778v2	YES	NO
								GCF_000188335.1_ASM18833v2	YES	NO
								GCF_000188355.1_ASM18835v2	YES	NO
								GCF_000188375.1_ASM18837v2	YES	NO
								GCF_000188395.1_ASM18839v2	YES	NO
								GCF_000188415.1_ASM18841v2	YES	NO
								GCF_000188435.1_ASM18843v2	YES	NO
								GCF_000188455.1_ASM18845v2	YES	NO
								GCF_000188475.1_ASM18847v2	YES	NO
								GCF_000188495.1_ASM18849v2	YES	NO
								GCF_000188515.1_ASM18851v2	YES	NO
								GCF_000188535.1_ASM18853v2	YES	NO
								GCF_000188555.1_ASM18855v2	YES	NO
								GCF_000188575.1_ASM18857v2	YES	NO
								GCF_000188595.1_ASM18859v2	YES	NO
								GCF_000188615.1_ASM18861v2	YES	NO
								GCF_000188635.1_ASM18863v2	YES	NO
								GCF_000188655.1_ASM18865v2	YES	NO
								GCF_000188735.1_ASM18873v1	YES	NO
								GCF_000188895.1_ASM18889v2	YES	NO
								GCF_000188915.1_ASM18891v2	YES	NO
								GCF_000188935.1_ASM18893v2	YES	NO
								GCF_000188955.2_ASM18895v5	YES	NO
								GCF_000188975.1_ASM18897v2	YES	NO
								GCF_000188995.1_ASM18899v2	YES	NO
								GCF_000189015.1_ASM18901v2	YES	NO
								GCF_000189035.1_ASM18903v2	YES	NO
								GCF_000189055.1_ASM18905v2	YES	NO
								GCF_000189075.1_ASM18907v2	YES	NO
								GCF_000189095.1_ASM18909v2	YES	NO
								GCF_000189115.1_ASM18911v2	YES	NO
								GCF_000189135.1_ASM18913v2	YES	NO
								GCF_000189155.1_ASM18915v2	YES	NO
								GCF_000189175.1_ASM18917v2	YES	NO
								GCF_000189195.1_ASM18919v2	YES	NO
								GCF_000189215.1_ASM18921v2	YES	NO
								GCF_000189235.1_ASM18923v2	YES	NO
								GCF_000192085.1_ASM19208v1	YES	NO
								GCF_000192125.1_ASM19212v1	YES	NO
								GCF_000195995.1_ASM19599v1	YES	NO
								GCF_000210855.2_ASM21085v2	YES	NO
								GCF_000213635.1_ASM21363v1	YES	NO
								GCF_000230875.1_Salmonella_enterica_SARB27-2.0	YES	NO
								GCF_000235545.1_ASM23554v1	YES	NO
								GCF_000238435.1_ASM23843v2	YES	NO
								GCF_000238455.2_ASM23845v3	YES	NO
								GCF_000238475.1_ASM23847v2	YES	NO
								GCF_000238495.1_ASM23849v2	YES	YES
								GCF_000238515.1_ASM23851v2	YES	YES
								GCF_000238535.1_ASM23853v2	YES	NO
								GCF_000238555.1_ASM23855v2	YES	YES
								GCF_000240785.1_ASM24078v2	YES	YES
								GCF_000240825.1_ASM24082v2	YES	YES
								GCF_000240845.1_ASM24084v2	YES	YES
								GCF_000240865.1_ASM24086v2	YES	YES
								GCF_000240885.1_ASM24088v2	YES	YES
								GCF_000240905.2_ASM24090v3	YES	NO
								GCF_000242795.1_ASM24279v2	YES	YES
								GCF_000245535.1_ASM24553v1	YES	YES
								GCF_000251025.1_Salmonella_enterica_IV_05-0642-2.0.1	YES	YES
								GCF_000252875.1_ASM25287v1	YES	YES
								GCF_000256015.1_SalTypBL196_1.0	YES	NO
								GCF_000256625.1_ASM25662v1	YES	YES
								GCF_000258365.1_ASM25836v1	YES	YES
								GCF_000261985.1_CDC_2010-1237v1.0	YES	YES
								GCF_000262615.1_SalTypUJ816A_1.0	YES	YES
								GCF_000262635.1_SalTypUJ308A_1.0	YES	YES
								GCF_000263295.1_SE-SS209	YES	YES
								GCF_000267565.1_YKP860805.1	YES	YES
								GCF_000271885.2_ASM27188v2	YES	YES
								GCF_000271905.2_ASM27190v2	YES	YES
								GCF_000272515.1_ASM27251v1	YES	YES
								GCF_000272535.1_ASM27253v1	YES	YES
								GCF_000272555.1_ASM27255v1	YES	YES
								GCF_000272575.1_ASM27257v1	YES	YES
								GCF_000272595.1_ASM27259v1	YES	NO
								GCF_000272615.1_ASM27261v1	YES	YES
								GCF_000272635.1_ASM27263v1	YES	YES
								GCF_000272655.1_ASM27265v1	YES	YES
								GCF_000272675.1_ASM27267v1	YES	YES
								GCF_000272695.1_ASM27269v1	YES	NO
								GCF_000272715.4_ASM27271v4	YES	YES
								GCF_000272735.4_ASM27273v4	YES	YES
								GCF_000272755.4_ASM27275v4	YES	YES
								GCF_000272775.4_ASM27277v4	YES	YES
								GCF_000272815.2_ASM27281v2	YES	YES
								GCF_000272835.4_ASM27283v4	YES	YES
								GCF_000272855.1_ASM27285v1	YES	YES
								GCF_000272875.1_ASM27287v1	YES	NO
								GCF_000272895.2_ASM27289v3	YES	YES
								GCF_000272915.1_ASM27291v1	YES	YES
								GCF_000272935.1_ASM27293v1	YES	YES
								GCF_000272955.1_ASM27295v1	YES	YES
								GCF_000272975.1_ASM27297v1	YES	YES
								GCF_000278465.1_CDC_2010K-2599v1.0	YES	YES
								GCF_000278485.1_CDC-2010K_0669v1.0	YES	YES
								GCF_000278505.1_08-0047v1.0	YES	YES
								GCF_000278525.1_08-0128v1.0	YES	YES
								GCF_000278545.1_08-0627v1.0	YES	YES
								GCF_000280075.1_ASM28007v1	YES	YES
								GCF_000280095.1_ASM28009v1	YES	YES
								GCF_000280115.1_ASM28011v1	YES	YES
								GCF_000280135.1_ASM28013v1	YES	YES
								GCF_000280155.1_ASM28015v1	YES	YES
								GCF_000280175.1_ASM28017v1	YES	YES
								GCF_000280195.1_ASM28019v1	YES	YES
								GCF_000280215.1_ASM28021v1	YES	YES
								GCF_000280235.1_ASM28023v1	YES	YES
								GCF_000280255.1_ASM28025v1	YES	YES
								GCF_000280275.1_ASM28027v1	YES	YES
								GCF_000280295.1_ASM28029v1	YES	YES
								GCF_000280315.2_ASM28031v2	YES	YES
								GCF_000280335.1_ASM28033v1	YES	YES
								GCF_000280355.1_ASM28035v1	YES	YES
								GCF_000280375.1_ASM28037v1	YES	YES
								GCF_000280395.1_ASM28039v1	YES	YES
								GCF_000280415.1_ASM28041v1	YES	YES
								GCF_000280435.1_ASM28043v1	YES	YES
								GCF_000280455.1_ASM28045v1	YES	YES
								GCF_000280475.1_ASM28047v1	YES	YES
								GCF_000282855.1_SalTypCR0063_1.0	YES	YES
								GCF_000282875.1_SalTypSTCR0044_1.0	YES	NO
								GCF_000283735.1_ASM28373v1	YES	YES
								GCF_000284755.1_ASM28475v1	YES	YES
								GCF_000284775.2_ASM28477v2	YES	YES
								GCF_000284795.1_ASM28479v1	YES	YES
								GCF_000284815.1_ASM28481v1	YES	YES
								GCF_000292755.1_ASM29275v1	YES	YES
								GCF_000293055.1_ASM29305v1	YES	YES
								GCF_000293075.1_ASM29307v1	YES	YES
								GCF_000293095.1_ASM29309v1	YES	YES
								GCF_000293115.1_ASM29311v1	YES	YES
								GCF_000293905.1_ASM29390v1	YES	YES
								GCF_000293925.1_ASM29392v1	YES	YES
								GCF_000293945.1_ASM29394v1	YES	YES
								GCF_000293965.1_ASM29396v1	YES	YES
								GCF_000308035.1_ASM30803v1	YES	YES
								GCF_000312745.2_STm6.2	YES	YES
								GCF_000312765.2_STm11.2	YES	YES
								GCF_000312785.2_STm12.2	YES	YES
								GCF_000312805.2_STm5.2	YES	YES
								GCF_000312825.2_STm1.2	YES	YES
								GCF_000312845.2_STm8.2	YES	YES
								GCF_000312865.2_STm3.2	YES	YES
								GCF_000312885.2_STm4.2	YES	YES
								GCF_000312905.2_STm10.2	YES	YES
								GCF_000313715.1_ASM31371v2	YES	YES
								GCF_000314915.2_ASM31491v2	YES	YES
								GCF_000315995.1_2009K-1863v1	YES	YES
								GCF_000316015.1_2009K-0807v1	YES	YES
								GCF_000319795.2_STm9.2	YES	YES
								GCF_000328985.1_ASM32898v1	YES	YES
								GCF_000329005.1_ASM32900v1	YES	YES
								GCF_000329025.1_ASM32902v1	YES	YES
								GCF_000329045.1_ASM32904v1	YES	YES
								GCF_000329065.1_ASM32906v1	YES	YES
								GCF_000329085.1_ASM32908v1	YES	YES
								GCF_000329105.1_ASM32910v1	YES	YES
								GCF_000329125.1_ASM32912v1	YES	YES
								GCF_000329145.1_ASM32914v1	YES	YES
								GCF_000329165.1_ASM32916v1	YES	YES
								GCF_000329185.1_ASM32918v1	YES	YES
								GCF_000329205.1_ASM32920v1	YES	YES
								GCF_000329225.1_ASM32922v1	YES	YES
								GCF_000329245.1_ASM32924v1	YES	YES
								GCF_000329265.1_ASM32926v1	YES	YES
								GCF_000329285.1_ASM32928v1	YES	YES
								GCF_000329305.1_ASM32930v1	YES	YES
								GCF_000329325.1_ASM32932v1	YES	YES
								GCF_000329345.1_ASM32934v1	YES	YES
								GCF_000329365.2_ASM32936v2	YES	YES
								GCF_000329385.1_ASM32938v1	YES	YES
								GCF_000329405.1_ASM32940v1	YES	YES
								GCF_000329425.1_ASM32942v1	YES	YES
								GCF_000329445.1_ASM32944v1	YES	YES
								GCF_000329465.1_ASM32946v1	YES	YES
								GCF_000329485.1_ASM32948v1	YES	YES
								GCF_000329505.1_ASM32950v1	YES	YES
								GCF_000329525.1_ASM32952v1	YES	YES
								GCF_000329545.1_ASM32954v1	YES	YES
								GCF_000329565.1_ASM32956v1	YES	YES
								GCF_000329585.1_ASM32958v1	YES	YES
								GCF_000329605.1_ASM32960v1	YES	YES
								GCF_000329625.1_ASM32962v1	YES	YES
								GCF_000329645.1_ASM32964v1	YES	YES
								GCF_000329665.1_ASM32966v1	YES	YES
								GCF_000329685.1_ASM32968v1	YES	YES
								GCF_000329705.1_ASM32970v1	YES	YES
								GCF_000329725.1_ASM32972v1	YES	YES
								GCF_000329745.1_ASM32974v1	YES	YES
								GCF_000329765.1_ASM32976v1	YES	YES
								GCF_000329785.1_ASM32978v1	YES	YES
								GCF_000329805.1_ASM32980v1	YES	YES
								GCF_000329825.1_ASM32982v1	YES	YES
								GCF_000329845.1_ASM32984v1	YES	YES
								GCF_000329865.1_ASM32986v1	YES	YES
								GCF_000329885.1_ASM32988v1	YES	YES
								GCF_000329905.1_ASM32990v1	YES	YES
								GCF_000329925.1_ASM32992v1	YES	YES
								GCF_000329945.1_ASM32994v1	YES	YES
								GCF_000329965.1_ASM32996v1	YES	YES
								GCF_000329985.1_ASM32998v1	YES	YES
								GCF_000330005.1_ASM33000v1	YES	YES
								GCF_000330045.1_ASM33004v1	YES	YES
								GCF_000330065.1_ASM33006v1	YES	YES
								GCF_000330085.1_ASM33008v1	YES	YES
								GCF_000330105.1_ASM33010v1	YES	YES
								GCF_000330125.1_ASM33012v1	YES	YES
								GCF_000330145.1_ASM33014v1	YES	YES
								GCF_000330165.1_ASM33016v1	YES	YES
								GCF_000330185.1_ASM33018v1	YES	YES
								GCF_000330205.1_ASM33020v1	YES	YES
								GCF_000330245.1_ASM33024v1	YES	YES
								GCF_000330265.1_ASM33026v1	YES	YES
								GCF_000330285.1_ASM33028v1	YES	YES
								GCF_000330305.1_ASM33030v1	YES	YES
								GCF_000330345.1_ASM33034v1	YES	YES
								GCF_000330365.1_ASM33036v1	YES	YES
								GCF_000330385.1_ASM33038v1	YES	YES
								GCF_000330425.1_ASM33042v1	YES	YES
								GCF_000330445.1_ASM33044v1	YES	YES
								GCF_000330465.1_ASM33046v1	YES	YES
								GCF_000330485.2_ASM33048v2	YES	YES
								GCF_000330525.1_ASM33052v1	YES	YES
								GCF_000330565.1_ASM33056v1	YES	YES
								GCF_000330585.1_ASM33058v1	YES	YES
								GCF_000330625.1_ASM33062v1	YES	YES
								GCF_000330645.1_ASM33064v1	YES	YES
								GCF_000330665.1_ASM33066v1	YES	YES
								GCF_000335835.1_ASM33583v1	YES	YES
								GCF_000335855.1_ASM33585v1	YES	YES
								GCF_000335875.2_ASM33587v2	YES	YES
								GCF_000335895.1_ASM33589v1	YES	YES
								GCF_000335915.1_ASM33591v1	YES	YES
								GCF_000335935.1_ASM33593v1	YES	YES
								GCF_000335955.1_ASM33595v1	YES	YES
								GCF_000335975.1_ASM33597v1	YES	NO
								GCF_000335995.2_ASM33599v2	YES	YES
								GCF_000336015.1_ASM33601v1	YES	YES
								GCF_000336035.1_ASM33603v1	YES	YES
								GCF_000336055.1_ASM33605v1	YES	YES
								GCF_000336075.1_ASM33607v1	YES	YES
								GCF_000336115.1_ASM33611v1	YES	YES
								GCF_000336135.1_ASM33613v1	YES	YES
								GCF_000336155.1_ASM33615v1	YES	YES
								GCF_000336175.1_ASM33617v1	YES	YES
								GCF_000336195.1_ASM33619v1	YES	YES
								GCF_000336215.1_ASM33621v1	YES	YES
								GCF_000341425.1_ASM34142v1	YES	NO
								GCF_000344825.1_SOAPdenovo1.05	YES	YES
								GCF_000344845.1_SOAPdenovo1.05	YES	YES
								GCF_000344865.1_SOAPdenovo1.05	YES	YES
								GCF_000344885.1_SOAPdenovo1.05	YES	NO
								GCF_000353305.2_ASM35330v2	YES	YES
								GCF_000353585.1_S._enterica_Tennessee_CDC07-0191	YES	YES
								GCF_000376525.1_W41	YES	YES
								GCF_000380325.1_ASM38032v1	YES	YES
								GCF_000385905.1_ASM38590v1	YES	YES
								GCF_000388195.1_01.O.05	YES	YES
								GCF_000388215.1_02.O.05	YES	NO
								GCF_000388235.1_03.O.05	YES	YES
								GCF_000388255.1_04.O.05	YES	YES
								GCF_000388275.1_05.O.06	YES	YES
								GCF_000388295.1_06.O.05	YES	YES
								GCF_000388315.1_07.O.05	YES	YES
								GCF_000388335.1_08.A.05	YES	YES
								GCF_000388355.1_09.F.08	YES	YES
								GCF_000388375.1_10.A.05	YES	YES
								GCF_000388395.1_11.A.05	YES	YES
								GCF_000388415.1_12.A.06	YES	YES
								GCF_000388435.1_13.E.05	YES	YES
								GCF_000388455.1_14.E.05	YES	YES
								GCF_000388475.1_15.H.03	YES	YES
								GCF_000388495.1_17.H.06	YES	YES
								GCF_000388515.1_18.H.07	YES	YES
								GCF_000388535.1_19.F.03	YES	YES
								GCF_000388555.1_20.H.06	YES	YES
								GCF_000388575.1_21.H.10	YES	YES
								GCF_000388595.1_22.H.04	YES	YES
								GCF_000388615.1_23.F.01	YES	YES
								GCF_000388635.1_24.H.04	YES	YES
								GCF_000388655.1_26.F.98	YES	NO
								GCF_000388675.1_27.O.98	YES	YES
								GCF_000388695.1_28.O.08	YES	YES
								GCF_000388715.1_29.O.08	YES	YES
								GCF_000388735.1_30.H.04	YES	YES
								GCF_000388755.1_31.H.09	YES	YES
								GCF_000388775.1_32.A.00	YES	YES
								GCF_000388795.1_33.A.05	YES	YES
								GCF_000388815.1_34.H.09	YES	YES
								GCF_000388835.1_35.H.08	YES	YES
								GCF_000388855.1_36.H.00	YES	YES
								GCF_000388875.1_37.F.02	YES	YES
								GCF_000388895.1_38.O.03	YES	YES
								GCF_000388915.1_39.O.03	YES	NO
								GCF_000388935.1_41.E.09	YES	YES
								GCF_000388955.1_40.E.08	YES	YES
								GCF_000388975.1_42.E.09	YES	YES
								GCF_000388995.1_43.E.09	YES	YES
								GCF_000389015.1_44.E.09	YES	YES
								GCF_000389035.1_45.E.09	YES	YES
								GCF_000389055.1_46.E.09	YES	YES
								GCF_000389075.1_48.E.08	YES	YES
								GCF_000389095.1_49.E.09	YES	YES
								GCF_000389115.1_50.E.08	YES	YES
								GCF_000389135.1_51.E.09	YES	YES
								GCF_000389155.1_52.F.08	YES	YES
								GCF_000389175.1_53.F.08	YES	YES
								GCF_000389195.1_54.O.08	YES	YES
								GCF_000389215.1_55.U.08	YES	YES
								GCF_000389235.1_56.O.08	YES	YES
								GCF_000389255.1_57.A.08	YES	YES
								GCF_000389275.1_58.E.08	YES	YES
								GCF_000389295.1_59.F.08	YES	YES
								GCF_000389315.1_60.O.08	YES	YES
								GCF_000389335.1_61.O.08	YES	YES
								GCF_000389355.1_62.H.72	YES	YES
								GCF_000389375.1_63.H.87	YES	YES
								GCF_000389395.1_64.H.00	YES	YES
								GCF_000389415.1_65.H.72	YES	YES
								GCF_000389435.1_66.F.99	YES	YES
								GCF_000389455.1_67.H.09	YES	YES
								GCF_000389475.1_68.U.05	YES	YES
								GCF_000389495.1_69.H.06	YES	YES
								GCF_000389515.1_70.E.05	YES	YES
								GCF_000389535.1_71.E.05	YES	YES
								GCF_000389555.1_72.A.52	YES	YES
								GCF_000389575.1_73.H.09	YES	YES
								GCF_000411795.1_ASM41179v1	YES	YES
								GCF_000411815.1_ASM41181v1	YES	YES
								GCF_000411835.1_ASM41183v1	YES	YES
								GCF_000411855.1_ASM41185v1	YES	YES
								GCF_000411875.1_ASM41187v1	YES	YES
								GCF_000412795.1_08-1125_Ver1	YES	YES
								GCF_000412815.1_2009K-0951_Ver1	YES	YES
								GCF_000412835.1_06-0538_Ver1	YES	YES
								GCF_000412855.1_2010K-2244_Ver1	YES	YES
								GCF_000412875.1_06-0532Ver1	YES	YES
								GCF_000412895.1_07-0873_Ver1	YES	YES
								GCF_000412915.1_2012K-0266_Ver1	YES	YES
								GCF_000412935.1_2012K-0273_Ver1	YES	YES
								GCF_000414745.2_ASM41474v2	YES	YES
								GCF_000414765.2_ASM41476v2	YES	YES
								GCF_000414785.2_ASM41478v2	YES	YES
								GCF_000414805.2_ASM41480v2	YES	YES
								GCF_000414825.2_ASM41482v2	YES	YES
								GCF_000414845.2_ASM41484v2	YES	YES
								GCF_000414865.2_ASM41486v2	YES	YES
								GCF_000414885.2_ASM41488v2	YES	YES
								GCF_000414905.2_ASM41490v2	YES	YES
								GCF_000414925.2_ASM41492v2	YES	YES
								GCF_000416565.1_Salmonella_enterica_subsp._salamae_strain_DMA-1	YES	YES
								GCF_000430085.2_ASM43008v2	YES	YES
								GCF_000430105.1_ASM43010v1	YES	YES
								GCF_000430125.1_ASM43012v1	YES	YES
								GCF_000430145.2_ASM43014v3	YES	YES
								GCF_000430165.1_ASM43016v1	YES	YES
								GCF_000430975.2_ASM43097v2	YES	YES
								GCF_000439415.1_ASM43941v1	YES	YES
								GCF_000442415.1_ASM44241v1	YES	YES
								GCF_000444835.2_ASM44483v2	YES	YES
								GCF_000462995.1_ASM46299v1	YES	YES
								GCF_000465195.1_ST1489_for_the_version_1_of_Salmonella_enterica_subsp._enterica_serovar_Typhimurium_ST1489	YES	YES
								GCF_000468255.1_ST4848_v1	YES	YES
								GCF_000473275.1_ASM47327v1	YES	YES
								GCF_000474295.1_CFSAN001164_01.0	YES	YES
								GCF_000474315.1_CFSAN001165_01.0	YES	YES
								GCF_000474335.1_CFSAN001183_01.0	YES	YES
								GCF_000474355.1_CFSAN001186_01.0	YES	YES
								GCF_000474375.1_CFSAN001193_01.0	YES	YES
								GCF_000474395.1_CFSAN001199_01.0	YES	YES
								GCF_000474415.1_CFSAN001162_01.0	YES	YES
								GCF_000474435.1_CFSAN001163_01.0	YES	YES
								GCF_000474455.1_CFSAN001166_01.0	YES	YES
								GCF_000474475.1_CFSAN001184_01.0	YES	YES
								GCF_000474495.1_CFSAN001187_01.0	YES	YES
								GCF_000474515.1_CFSAN001191_01.0	YES	YES
								GCF_000474535.1_CFSAN001192_01.0	YES	YES
								GCF_000474555.1_CFSAN001198_01.0	YES	YES
								GCF_000474575.1_CFSAN001200_01.0	YES	YES
								GCF_000483675.1_ASM48367v1	YES	YES
								GCF_000483715.2_ASM48371v2	YES	YES
								GCF_000483735.1_ASM48373v1	YES	YES
								GCF_000483775.1_ASM48377v1	YES	YES
								GCF_000483795.1_ASM48379v1	YES	YES
								GCF_000483815.1_ASM48381v1	YES	YES
								GCF_000483835.1_ASM48383v1	YES	YES
								GCF_000483855.1_ASM48385v1	YES	YES
								GCF_000483875.1_ASM48387v1	YES	YES
								GCF_000483895.1_ASM48389v1	YES	YES
								GCF_000483915.1_ASM48391v1	YES	YES
								GCF_000483935.1_CFSAN000506_01.0	YES	YES
								GCF_000483955.1_ASM48395v1	YES	YES
								GCF_000483995.1_ASM48399v1	YES	YES
								GCF_000484015.1_ASM48401v1	YES	YES
								GCF_000484035.1_ASM48403v1	YES	YES
								GCF_000484055.1_ASM48405v1	YES	YES
								GCF_000484075.1_ASM48407v1	YES	YES
								GCF_000484095.1_ASM48409v1	YES	YES
								GCF_000484115.1_ASM48411v1	YES	YES
								GCF_000484135.1_ASM48413v1	YES	YES
								GCF_000484155.1_ASM48415v1	YES	YES
								GCF_000484175.1_ASM48417v1	YES	YES
								GCF_000484195.3_ASM48419v3	YES	YES
								GCF_000484215.1_ASM48421v1	YES	YES
								GCF_000484235.1_ASM48423v1	YES	YES
								GCF_000484255.1_ASM48425v1	YES	YES
								GCF_000484275.1_ASM48427v1	YES	YES
								GCF_000484295.1_ASM48429v1	YES	YES
								GCF_000484315.1_ASM48431v1	YES	YES
								GCF_000484335.1_ASM48433v1	YES	YES
								GCF_000484375.1_ASM48437v1	YES	YES
								GCF_000484395.1_ASM48439v1	YES	YES
								GCF_000484415.1_ASM48441v1	YES	YES
								GCF_000484435.1_ASM48443v1	YES	YES
								GCF_000484475.1_ASM48447v1	YES	YES
								GCF_000486045.2_ASM48604v2	YES	YES
								GCF_000486065.1_ASM48606v1	YES	YES
								GCF_000486085.1_ASM48608v1	YES	YES
								GCF_000486105.1_ASM48610v1	YES	YES
