# Supplementary material for: The DNA Phosphorothioation Restriction-Modification System Influences the Antimicrobial Resistance of Pathogenic Bacteria
Source: Microbiol Spectr. 2023 Jan 4;11(1):e03509-22. doi: 10.1128/spectrum.03509-22 (PMC9927239; doi:10.1128/spectrum.03509-22)
Supplement: Supplemental file 6 — Table S5. Download spectrum.03509-22-s0006.xlsx, XLSX file, 0.01 MB [file spectrum.03509-22-s0006.xlsx]

## Sheet: Sheet1
Table S5 The main genes upstream and downstream of the PT R-M cluster
S5-1 Functions of main genes upstream and downstream of PT R-M cluster
gene	function
ahr	Aldehyde reductase Ahr	Kp_dndB_UP
dauA	C4-dicarboxylic acid transporter DauA
group_8	hypothetical protein
group_9	hypothetical protein
can	Carbonic anhydrase 2
group_1	Carbonic anhydrase 2
group_12	hypothetical protein
group_13	hypothetical protein
group_14	hypothetical protein
group_15	hypothetical protein
group_16	hypothetical protein
group_10	hypothetical protein	Kp_dndF_UP
group_11	hypothetical protein
hcpA	Major exported protein
xynB	Beta-xylosidase
group_2	hypothetical protein
group_3	hypothetical protein
intA	Prophage integrase IntA
group_15	hypothetical protein
group_16	hypothetical protein
group_17	hypothetical protein
group_18	hypothetical protein
group_19	hypothetical protein
group_20	hypothetical protein
group_21	hypothetical protein
group_8	hypothetical protein
can	Carbonic anhydrase 2
group_4	hypothetical protein
dauA	C4-dicarboxylic acid transporter DauA
group_10	hypothetical protein	Ec_dndB_UP
group_21	hypothetical protein
finO	Fertility inhibition protein
group_9	hypothetical protein
group_22	hypothetical protein
group_23	hypothetical protein
group_6	hypothetical protein
group_11	hypothetical protein
fecE	Fe(3+) dicitrate transport ATP-binding protein FecE
fecD	Fe(3+) dicitrate transport system permease protein FecD
fecC	Fe(3+) dicitrate transport system permease protein FecC
fecB	Fe(3+) dicitrate-binding periplasmic protein
group_17	hypothetical protein
group_29	hypothetical protein
proA	Gamma-glutamyl phosphate reductase
proB	Glutamate 5-kinase
pagN	Outer membrane protein PagN	Ec_dndF_UP
opgE	Phosphoethanolamine transferase OpgE
intA	Prophage integrase IntA
group_7	hypothetical protein
group_1	Prophage integrase IntA
ahr	Aldehyde reductase Ahr
idnD	L-idonate 5-dehydrogenase (NAD(P)(+))
gntK	Thermoresistant gluconokinase
pgrR	HTH-type transcriptional regulator PgrR
group_31	hypothetical protein
group_32	hypothetical protein
group_33	hypothetical protein
group_2	hypothetical protein	Se_dndB_UP
group_1	hypothetical protein
group_5	hypothetical protein
group_6	hypothetical protein
group_3	hypothetical protein
group_28	hypothetical protein
group_27	hypothetical protein
group_29	hypothetical protein
group_12	hypothetical protein
yeeN	putative transcriptional regulatory protein YeeN
yjhP	putative protein YjhP
group_11	hypothetical protein
group_16	hypothetical protein
rpoD	RNA polymerase sigma factor RpoD
group_30	hypothetical protein
group_15	hypothetical protein
group_17	hypothetical protein
group_18	hypothetical protein
group_19	hypothetical protein
group_10	hypothetical protein
group_46	hypothetical protein
group_47	hypothetical protein
pagN	Outer membrane protein PagN
group_49	hypothetical protein
group_50	hypothetical protein
idnD	L-idonate 5-dehydrogenase (NAD(P)(+))	Se_dndF_UP
gntK	Thermoresistant gluconokinase
ahr	Aldehyde reductase Ahr
intA_1	Prophage integrase IntA
intA	Prophage integrase IntA
group_34	hypothetical protein
group_16	hypothetical protein

## Sheet: Sheet2
Table S5 The main genes upstream and downstream of the PT R-M cluster
S5-2 Distribution of genes in bacteria
	K. pneumoniae	E. coli	S. enterica	length (aa)	note
Fe(3+) dicitrate transport ATP-binding protein FecE	+++	++	-
Fe(3+) dicitrate transport system permease protein FecD	++ (PT R-M -)	+++	-
Fe(3+) dicitrate transport system permease protein FecC	++ (PT R-M -)	+++	-
Fe(3+) dicitrate-binding periplasmic protein	++ (PT R-M -)	+++	-
Outer membrane protein PagN	-	+++	+++
L-idonate 5-dehydrogenase (NAD(P)(+))	-	+++	+++
putative transcriptional regulatory protein YeeN	-	+++	+++
putative protein YjhP	+++	+	+
Kp_DndB_UP_group_15	+	-	-	319
Kp_DndF_UP_group_3	++ (PT R-M +)	-	-	172	It is also present in K. pneumoniaep without PT R-M and is present in a variety of bacteria
Kp_DndF_UP_group_15	++ (PT R-M +)	-	-	45	It is only found in K. pneumoniaep containing PT R-M, and there is also one strain in Brenneria rubrifaciens
Kp_DndF_UP_group_16	++ (PT R-M +)	-	-	61	It is also present in K. pneumoniaep without PT R-M, but is only detected in Klebsiella species
Kp_DndF_UP_group_17	++ (PT R-M +)	-	-	295	It is also present in K. pneumoniaep without PT R-M and is present in a variety of bacteria
Kp_DndF_UP_group_18	++ (PT R-M +)	-	-	259	It is also present in K. pneumoniaep without PT R-M and is present in a variety of bacteria
Kp_DndF_UP_group_19	++ (PT R-M +)	-	-	34	It is also present in K. pneumoniaep without PT R-M and is present in a variety of bacteria
Kp_DndF_UP_group_20	++ (PT R-M +)	-	-	53	It is also present in K. pneumoniaep without PT R-M and is present in a variety of bacteria
Kp_DndF_UP_group_8	++ (PT R-M +)	-	-	63	It is also present in K. pneumoniaep without PT R-M, but is only detected in Klebsiella species
Ec_DndB_UP_group_10	-	+++	+ (PT R-M +)	191	It is also present in S. enterica without PT R-M and is detected in several species of Escherichia bacteria
Ec_DndB_UP_group_9	+	+++	+	155
Ec_DndB_UP_group_22	-	+++	+	52
Ec_DndB_UP_group_6	-	+++	+ (PT R-M +)	57	Also present in S. enterica without PT R-M, mainly in E. Coli
Se_DndB_UP_group_2	+	+	+++ (PT R-M +)	97	It is also present in S. enterica without PT R-M and is present in a variety of bacteria
Se_DndB_UP_group_12	-	+++	+++	35
Se_DndB_UP_group_16	+	+	+++ (PT R-M +)	97	It is also present in S. enterica without PT R-M and is present in a variety of bacteria
Se_DndB_UP_group_18	+	+	+++	87
Se_DndB_UP_group_46	++	+	+	104
Se_DndB_UP_group_49	-	+	+	359
Se_DndB_UP_group_50	-	+	+	133
Widely distribution (70%≤n≤100%)	+++
Partial distribution (30%≤n<70%)	++
Few distribution (0<n<30%)	+
No distribution (n=0)	-
