# Supplementary material for: The DNA Phosphorothioation Restriction-Modification System Influences the Antimicrobial Resistance of Pathogenic Bacteria
Source: Microbiol Spectr. 2023 Jan 4;11(1):e03509-22. doi: 10.1128/spectrum.03509-22 (PMC9927239; doi:10.1128/spectrum.03509-22)
Supplement: Supplemental file 7 — Table S6. Download spectrum.03509-22-s0007.xlsx, XLSX file, 0.02 MB [file spectrum.03509-22-s0007.xlsx]

## Sheet: K. pneumoniae
Table S6 Plasmid-AMR genes in the strains
S6-1 Plasmid-AMR genes in K. pneumoniae
PT R-M		PT R-M-free
strains	Number of AMR genes in plasmid	strains	Number of AMR genes in plasmid
GCF_002188175.1_ASM218817v1	3	GCF_000016305.1_ASM1630v1	16
GCF_002261575.1_ASM226157v1	1	GCF_000240185.1_ASM24018v2	15
GCF_002261615.1_ASM226161v1	1	GCF_000255975.2_ASM25597v2	12
GCF_002261655.1_ASM226165v1	1	GCF_000263095.1_Klebphe1.0	1
GCF_002261685.1_ASM226168v1	1	GCF_000281255.1_KPNIH2_1	1
GCF_002261785.1_ASM226178v1	1	GCF_000281315.1_KPNIH9_1	3
GCF_002261945.1_ASM226194v1	1	GCF_000349285.2_G000_12282012	1
GCF_002262115.1_ASM226211v1	1	GCF_000364385.3_ASM36438v3	22
GCF_002262145.1_ASM226214v1	1	GCF_000406485.1_gkp53v01	1
GCF_002262175.1_ASM226217v1	1	GCF_000406565.1_gkp42v01	5
GCF_002262385.1_ASM226238v1	1	GCF_000406585.1_gkp43v01	2
GCF_002262415.1_ASM226241v1	1	GCF_000406605.1_gkp29v01	1
GCF_002262455.1_ASM226245v1	1	GCF_000406625.1_gkp44v01	2
GCF_002262565.1_ASM226256v1	1	GCF_000406645.1_gkp46v01	2
GCF_002262635.1_ASM226263v1	1	GCF_000406725.1_gkp38v01	1
GCF_002262735.1_ASM226273v1	1	GCF_000406765.2_ASM40676v2	4
GCF_003261795.1_ASM326179v1	3	GCF_000417065.1_gkp14v01	1
GCF_003401375.1_ASM340137v1	1	GCF_000417085.2_ASM41708v2	14
GCF_008373035.2_ASM837303v2	2	GCF_000417105.1_gkp3v01	1
GCF_011030105.1_ASM1103010v1	4	GCF_000417165.1_gkp21v01	1
GCF_013811445.1_ASM1381144v1	1	GCF_000417185.1_gkp22v01	1
GCF_013826045.1_ASM1382604v1	3	GCF_000417225.2_ASM41722v2	5
GCF_900085395.1_12045_7_24	1	GCF_000417265.2_ASM41726v2	6
GCF_900093025.1_18090_8_76	6	GCF_000417365.1_gkp50v01	2
GCF_900181705.1_14936_3_35	2	GCF_000441835.1_LCT-KP182_for_vertion_2.04_of_Klebsiella_pneumoniae_genome	12
GCF_900493135.1_22036_6_35	3	GCF_000441855.1_LCT-KP289_for_vertion_2.04_of_Klebsiella_pneumoniae_genome	12
GCF_900498665.1_ASMTUEKL_38	1	GCF_000474865.1_Kleb_pneu_BIDMC_18C_V1_PacBio	15
GCF_900498715.1_ASMTUEKL_34	1	GCF_000474885.1_Kleb_pneu_BIDMC_12C_V1_PacBio	3
GCF_900498725.1_ASMTUEKL_35	1	GCF_000474905.1_Kleb_pneu_BIDMC_16_V1_PacBio	20
GCF_900498835.1_ASMTUEKL_39	1	GCF_000492195.1_Kleb_pneu_BIDMC_41_V1	3
GCF_900498865.1_ASMTUEKL_37	1	GCF_000567245.1_Kleb_pneu_BIDMC_34_V1	18
GCF_900508625.1_19646_3_20	3	GCF_000567265.1_Kleb_pneu_BIDMC_32_V1	2
GCF_900516575.1_18174_8_143	1	GCF_000567305.1_Kleb_pneu_BIDMC_18A_V2	14
		GCF_000567325.1_Kleb_pneu_BIDMC_14_V2	13
		GCF_000567345.1_Kleb_pneu_BIDMC_13_V1	15
		GCF_000567365.1_Kleb_pneu_BIDMC_12B_V1	12
		GCF_000567405.1_Kleb_pneu_BIDMC_11_V2	4
		GCF_000567425.1_Kleb_pneu_BIDMC_7B_V2	1
		GCF_000567445.1_Kleb_pneu_BIDMC_5_V2	2
		GCF_000567465.1_Kleb_pneu_BIDMC_4_V2	13
		GCF_000567485.1_Kleb_pneu_BIDMC_2A_V2	1
		GCF_000567525.1_Kleb_pneu_UCI_1_V1	4
		GCF_000567545.1_Kleb_pneu_BWH_41_V1	6
		GCF_000567565.1_Kleb_pneu_BWH_36_V1	3
		GCF_000567585.1_Kleb_pneu_BWH_22_V2	15
		GCF_000567625.1_Kleb_pneu_BWH_2_V2	11
		GCF_000567645.1_Kleb_pneu_MGH_47_V1	4
		GCF_000567725.1_Kleb_pneu_MGH_39_V1	5
		GCF_000567765.2_ASM56776v2	16
		GCF_000567785.1_Kleb_pneu_MGH_29_V1	13
		GCF_000585875.1_Kpn3159065	7
		GCF_000585895.1_KP4-R	3
		GCF_000585915.1_KP2-R	3
		GCF_000585935.1_KP5-R	7
		GCF_000585955.1_KP1-I	3
		GCF_000597905.1_ASM59790v1	1
		GCF_000598005.1_ASM59800v1	10
		GCF_000599905.1_KPB_4_IHQD	11
		GCF_000599925.1_KPB_3_IHQD	13
		GCF_000633735.1_Kleb_pneu_CHS_60_V1	1
		GCF_000689275.1_AFX_PRJEB4159_v1	8
		GCF_000692915.1_Kleb_pneu_BIDMC_18B_V1	18
		GCF_000692935.1_Kleb_pneu_BIDMC_54_V1	2
		GCF_000692975.1_Kleb_pneu_BIDMC_60_V1	6
		GCF_000693015.1_Kleb_pneu_BIDMC_68_V1	4
		GCF_000694755.1_Kleb_pneu_MGH_79_V1	5
		GCF_000694795.1_Kleb_pneu_UCI_55_V1	1
		GCF_000694835.1_Kleb_pneu_UCI_59_V1	11
		GCF_000694855.1_Kleb_pneu_UCI_61_V1	3
		GCF_000694915.1_Kleb_pneu_UCI_67_V1	1
		GCF_000695285.2_SaK60	4
		GCF_000695305.2_SbK60	2
		GCF_000699325.1_4541-2	7
		GCF_000699345.1_11227-1	1
		GCF_000699405.1_4006	6
		GCF_000699425.1_7699	5
		GCF_000706605.1_Kleb_pneu_BIDMC_10_V2	6
		GCF_000707985.1_Kleb_pneu_BIDMC_33B_V1	4
		GCF_000709165.1_1601080v01	4
		GCF_000709185.1_VAKP278v01	10
		GCF_000709205.1_UHKPC45v01	22
		GCF_000709225.1_UHKPC52v01	10
		GCF_000709245.1_UHKPC05v01	13
		GCF_000714675.1_ASM71467v1	18
		GCF_000717515.1_ASM71751v1	6
		GCF_000722485.1_ASM72248v1	1
		GCF_000733255.1_ASM73325v1	16
		GCF_000739495.1_ASM73949v1	22
		GCF_000742135.1_ASM74213v1	1
		GCF_000764615.1_ASM76461v1	1
		GCF_000764635.1_ASM76463v1	9
		GCF_000773875.1_gdodcwi15_v01	3
		GCF_000775375.1_ASM77537v1	9
		GCF_000775395.1_ASM77539v1	18
		GCF_000783515.2_ASM78351v2	2
		GCF_000784985.1_ASM78498v1	9
		GCF_000785005.1_ASM78500v1	7
		GCF_000787995.1_ASM78799v1	5
		GCF_000823065.1_97SGR	2
		GCF_000826605.1_Klebsiella_pneumoniae_KMP_nasey	11
		GCF_000826795.1_ASM82679v1	2
		GCF_000956395.1_CDPH_3020-4	2
		GCF_000958945.1_matepair3	6
		GCF_000958955.1_matepair02	6
		GCF_000958965.1_matepair4	6
		GCF_000958975.1_matepair01	8
		GCF_000971075.1_ASM97107v1	1
		GCF_000981955.1_ASM98195v1	1
		GCF_000982045.1_ASM98204v1	1
		GCF_001008725.1_ASM100872v1	9
		GCF_001022035.1_ASM102203v1	7
		GCF_001022175.1_ASM102217v1	5
		GCF_001032145.1_Kleb_pneu_CHS160_V1	5
		GCF_001032185.1_Kleb_pneu_CHS161_V1	8
		GCF_001032195.1_Kleb_pneu_CHS163_V1	11
		GCF_001032225.1_Kleb_pneu_CHS164_V1	1
		GCF_001032275.1_Kleb_pneu_CHS166_V1	12
		GCF_001032285.1_Kleb_pneu_CHS167_V1	7
		GCF_001032305.1_Kleb_pneu_CHS168_V1	2
		GCF_001032345.1_Kleb_pneu_CHS169_V1	5
		GCF_001032355.1_Kleb_pneu_CHS170_V1	13
		GCF_001032365.1_Kleb_pneu_CHS172_V1	3
		GCF_001032375.1_Kleb_pneu_CHS173_V1	10
		GCF_001032435.1_Kleb_pneu_CHS176_V1	11
		GCF_001032445.1_Kleb_pneu_CHS177_V1	11
		GCF_001032455.1_Kleb_pneu_CHS179_V1	12
		GCF_001032505.1_Kleb_pneu_CHS181_V1	12
		GCF_001032525.1_Kleb_pneu_CHS182_V1	10
		GCF_001032535.1_Kleb_pneu_CHS183_V1	13
		GCF_001032545.1_Kleb_pneu_CHS184_V1	13
		GCF_001032585.1_Kleb_pneu_CHS185_V1	13
		GCF_001032605.1_Kleb_pneu_CHS186_V1	12
		GCF_001032615.1_Kleb_pneu_CHS189_V1	12
		GCF_001032625.1_Kleb_pneu_CHS191_V1	1
		GCF_001182585.1_KpVA-11	1
		GCF_001182625.1_KpVA-13	4
		GCF_001182645.1_KpVA-14	1
		GCF_001182665.1_KpVA-15	1
		GCF_001182685.1_KpVA-16	3
		GCF_001185665.1_Kleb_pneu_MGH83_V1	4
		GCF_001185675.1_Kleb_pneu_CHS240_V1	12
		GCF_001185685.1_Kleb_pneu_UCI69_V1	3
		GCF_001185695.1_Kleb_pneu_CHS239_V1	11
		GCF_001185745.1_Kleb_pneu_CHS238_V1	13
		GCF_001185755.1_Kleb_pneu_CHS212_V1	10
		GCF_001185765.1_Kleb_pneu_CHS198_V1	1
		GCF_001185825.1_Kleb_pneu_CHS187_V1	16
		GCF_001185835.1_Kleb_pneu_CHS178_V1	10
		GCF_001185865.1_Kleb_pneu_CHS175_V1	5
		GCF_001185895.1_Kleb_pneu_CHS171_V1	4
		GCF_001185915.1_Kleb_pneu_CHS136_V1	5
		GCF_001185925.1_Kleb_pneu_CHS130_V1	15
		GCF_001185945.1_Kleb_pneu_CHS124_V1	10
		GCF_001185955.1_Kleb_pneu_CHS120_V1	8
		GCF_001185985.1_Kleb_pneu_CHS119_V1	11
		GCF_001186005.1_Kleb_pneu_CHS108_V1	12
		GCF_001186025.1_Kleb_pneu_CHS103_V1	13
		GCF_001186035.1_Kleb_pneu_CHS87_V1	2
		GCF_001511155.1_ERS822470	4
		GCF_001511175.1_ERS822459	3
		GCF_001511195.1_ERS822473	5
		GCF_001511215.1_ERS822474	3
		GCF_001511255.1_ERS822455	1
		GCF_001511275.1_ERS822454	3
		GCF_001511295.1_ERS822461	4
		GCF_001511315.1_ERS822469	2
		GCF_001511335.1_ERS822456	2
		GCF_001511355.1_ERS822444	1
		GCF_001511375.1_ERS822463	1
		GCF_001511395.1_ERS822472	3
		GCF_001511415.1_ERS822445	1
		GCF_001511435.1_ERS822458	4
		GCF_001511455.1_ERS822467	4
		GCF_001511475.1_ERS822475	3
		GCF_001511495.1_ERS822451	3
		GCF_001511535.1_ERS822468	1
		GCF_001511555.1_ERS822471	1
		GCF_001511575.1_ERS822450	3
		GCF_001511595.1_ERS822460	3
		GCF_001511635.1_ERS822453	3
		GCF_001511675.1_ERS822457	2
		GCF_001511695.1_ERS822465	4
		GCF_001511715.1_ERS822446	1
		GCF_001511735.1_ERS822466	1
		GCF_001517715.1_ASM151771v1	1
		GCF_001517725.1_ASM151772v1	1
		GCF_001663195.1_ASM166319v1	10
		GCF_001663295.1_ASM166329v1	1
		GCF_001663435.1_ASM166343v1	3
		GCF_001904205.4_ASM190420v4	1
		GCF_001904235.4_ASM190423v4	5
		GCF_001904255.4_ASM190425v4	2
		GCF_001904335.4_ASM190433v4	1
		GCF_001904375.4_ASM190437v4	1
		GCF_001904425.4_ASM190442v4	3
		GCF_001904455.4_ASM190445v4	3
		GCF_001904475.4_ASM190447v4	1
		GCF_001908595.1_ASM190859v1	15
		GCF_001908625.1_ASM190862v1	16
		GCF_001908655.1_ASM190865v1	16
		GCF_001908675.1_ASM190867v1	16

## Sheet: E. coli
Table S6 Plasmid-AMR genes in the strains
S6-2 Plasmid-AMR genes in E. coli
PT R-M		PT R-M-free
strains	Number of AMR genes in plasmid	strains	Number of AMR genes in plasmid
GCF_000010385.1_ASM1038v1	1	GCF_000014845.1_ASM1484v1	6
GCF_000167815.1_ASM16781v1	5	GCF_000091005.1_ASM9100v1	1
GCF_000259135.1_ECAI27.hybrid.1	1	GCF_000164215.1_ASM16421v1	1
GCF_000352965.1_Esch_coli_KTE202_V1	6	GCF_000164255.1_ASM16425v1	4
GCF_000494995.1_Esch_coli_HVH_136_4-5970458_V1	14	GCF_000164455.1_ASM16445v1	1
GCF_000503375.1_Ecoli38.34	7	GCF_000164615.1_ASM16461v1	2
GCF_000704265.1_ASM70426v1	1	GCF_000167895.3_ASM16789v3	4
GCF_000714265.1_ASM71426v1	5	GCF_000168095.1_ASM16809v1	1
GCF_000714335.1_ASM71433v1	1	GCF_000179075.1_ASM17907v1	1
GCF_000779075.1_ASM77907v1	3	GCF_000179095.1_ASM17909v1	4
GCF_000780655.1_ASM78065v1	3	GCF_000179135.1_ASM17913v1	1
GCF_000819085.1_Escherichia_coli_CVM_N33624PS_v1.0	1	GCF_000179155.1_ASM17915v1	1
GCF_000831715.2_ASM83171v2	5	GCF_000190995.1_ASM19099v1	2
GCF_001463325.1_ASM146332v1	2	GCF_000191015.1_ASM19101v1	13
GCF_001519775.1_ASM151977v1	3	GCF_000194215.1_ASM19421v2	1
GCF_001520235.1_ASM152023v1	3	GCF_000194295.2_ASM19429v2	4
GCF_001520275.1_ASM152027v1	3	GCF_000194475.2_ASM19447v2	3
GCF_001520835.1_ASM152083v1	3	GCF_000194495.1_ASM19449v2	2
GCF_001606615.1_ASM160661v1	2	GCF_000211395.1_ASM21139v1	1
GCF_001676995.1_ASM167699v1	2	GCF_000212715.2_ASM21271v2	11
GCF_001696335.1_ASM169633v1	1	GCF_000214765.2_ASM21476v3	1
GCF_001696345.1_ASM169634v1	1	GCF_000217695.1_ASM21769v2	4
GCF_001703435.1_ASM170343v1	1	GCF_000217975.1_ASM21797v2	2
GCF_001881645.1_ASM188164v1	1	GCF_000220005.1_ASM22000v2	9
GCF_001891395.1_ASM189139v1	1	GCF_000221885.1_E.coli_0104_H4_Illumina_1.0	2
GCF_001891465.1_ASM189146v1	1	GCF_000222505.1_ASM22250v2	4
GCF_001891475.1_ASM189147v1	1	GCF_000223015.1_ASM22301v2	4
GCF_001891525.1_ASM189152v1	1	GCF_000223035.1_ASM22303v2	4
GCF_001891615.1_ASM189161v1	1	GCF_000224395.1_ASM22439v2	5
GCF_001891805.1_ASM189180v1	1	GCF_000225225.1_ASM22522v2	2
GCF_001892355.1_ASM189235v1	1	GCF_000235065.1_Esch_coli_11-4632_C4_V2	2
GCF_001892405.1_ASM189240v1	2	GCF_000235085.1_Esch_coli_11-4632_C3_V2	2
GCF_001892515.1_ASM189251v1	1	GCF_000235105.1_Esch_coli_11-4632_C2_V2	2
GCF_001892565.1_ASM189256v1	1	GCF_000235125.1_Esch_coli_11-4632_C1_V2	2
GCF_001892585.1_ASM189258v1	1	GCF_000235145.1_Esch_coli_11-4623_V2	2
GCF_001892755.1_ASM189275v1	3	GCF_000235165.1_Esch_coli_11-4522_V2	2
GCF_001893105.1_ASM189310v1	2	GCF_000235185.1_Esch_coli_11-4404_V2	2
GCF_001893205.1_ASM189320v1	5	GCF_000235205.1_Esch_coli_11-3677_V2	2
GCF_001893245.1_ASM189324v1	2
GCF_001893315.1_ASM189331v1	1
GCF_001893445.1_ASM189344v1	5
GCF_001893525.1_ASM189352v1	5
GCF_001893615.1_ASM189361v1	5
GCF_001893955.1_ASM189395v1	5
GCF_001893985.1_ASM189398v1	1
GCF_001894075.1_ASM189407v1	1
GCF_001894555.1_ASM189455v1	1
GCF_001894635.1_ASM189463v1	1
GCF_001907935.1_ASM190793v1	1
GCF_001911485.1_ASM191148v1	1
GCF_001912525.1_ASM191252v1	4
GCF_002142365.1_ASM214236v1	1
GCF_002152135.1_ASM215213v1	7

## Sheet: S. enterica
Table S6 Plasmid-AMR genes in the strains
S6-3 Plasmid-AMR genes in S. enterica
PT R-M		PT R-M-free
strains	Number of AMR genes in plasmid	strains	Number of AMR genes in plasmid
GCF_000487935.2_ASM48793v2	4	GCF_000008105.1_ASM810v1	15
GCF_000505445.1_CFSAN001691_01.0	1	GCF_000020745.1_ASM2074v1	11
GCF_001242115.1_Salmonella_enterica_CVM_N45926_v1.0	2	GCF_000170195.2_ASM17019v2	1
GCF_001243445.1_Salmonella_enterica_CVM_N46846-R_v1.0	3	GCF_000188735.1_ASM18873v1	3
GCF_001243775.1_Salmonella_enterica_CVM_N47713_v1.0	3	GCF_000210855.2_ASM21085v2	3
GCF_001244325.1_Salmonella_enterica_CVM_N48678_v1.0	3	GCF_000245535.1_ASM24553v1	2
GCF_001474835.1_Salmonella_enterica_CVM_43813_v1.0	3	GCF_000272715.4_ASM27271v4	7
GCF_001474985.1_Salmonella_enterica_CVM_43829_v1.0	3	GCF_000272735.4_ASM27273v4	7
GCF_001478155.1_Salmonella_enterica_CVM_N31414-SQ_v1.0	3	GCF_000272755.4_ASM27275v4	5
GCF_001478225.1_Salmonella_enterica_CVM_N32750-SQ_v1.0	2	GCF_000272775.4_ASM27277v4	7
GCF_001478685.1_Salmonella_enterica_CVM_N29357-SQ_v1.0	3	GCF_000272835.4_ASM27283v4	7
GCF_001478765.1_Salmonella_enterica_CVM_N29377-SQ_v1.0	2	GCF_000272895.2_ASM27289v3	8
GCF_001479385.1_Salmonella_enterica_CVM_N32053-SQ_v1.0	3	GCF_000280395.1_ASM28039v1	4
GCF_001642525.1_ASM164252v1	1	GCF_000283735.1_ASM28373v1	7
GCF_002031105.1_ASM203110v1	2	GCF_000284775.2_ASM28477v2	2
GCF_002031635.1_ASM203163v1	2	GCF_000293095.1_ASM29309v1	1
GCF_002063995.1_ASM206399v1	1	GCF_000330305.1_ASM33030v1	1
GCF_002065015.1_ASM206501v1	4	GCF_000380325.1_ASM38032v1	4
GCF_003430285.1_ASM343028v1	3	GCF_000388215.1_02.O.05	3
GCF_003430305.1_ASM343030v1	1	GCF_000388235.1_03.O.05	3
GCF_003430345.1_ASM343034v1	4	GCF_000388295.1_06.O.05	3
GCF_003430365.1_ASM343036v1	3	GCF_000388315.1_07.O.05	3
GCF_004291495.1_ASM429149v1	1	GCF_000388335.1_08.A.05	3
GCF_004291535.1_ASM429153v1	1	GCF_000412915.1_2012K-0266_Ver1	1
GCF_004291925.1_ASM429192v1	1	GCF_000430085.2_ASM43008v2	3
GCF_004291935.1_ASM429193v1	1	GCF_000430105.1_ASM43010v1	4
GCF_004291965.1_ASM429196v1	1	GCF_000430125.1_ASM43012v1	1
GCF_004291975.1_ASM429197v1	1	GCF_000444835.2_ASM44483v2	1
GCF_004358925.1_ASM435892v1	18	GCF_000474295.1_CFSAN001164_01.0	2
GCF_004681245.1_ASM468124v1	4	GCF_000474575.1_CFSAN001200_01.0	3
GCF_006228345.1_ASM622834v1	17	GCF_000483915.1_ASM48391v1	3
GCF_006386055.1_ASM638605v1	4	GCF_000483935.1_CFSAN000506_01.0	2
GCF_006461305.1_ASM646130v1	1	GCF_000484435.1_ASM48443v1	3
GCF_007094465.1_ASM709446v1	1	GCF_000486085.1_ASM48608v1	3
GCF_007094485.1_ASM709448v1	4
GCF_007095105.1_ASM709510v1	1
GCF_007095235.1_ASM709523v1	1
GCF_007095425.1_ASM709542v1	1
GCF_012912035.1_ASM1291203v1	1
GCF_012912065.1_ASM1291206v1	1
GCF_012912085.1_ASM1291208v1	1
GCF_014077685.1_ASM1407768v1	5
GCF_014217955.1_ASM1421795v1	1
GCF_014858545.1_ASM1485854v1	17
GCF_014858565.1_ASM1485856v1	17
GCF_900456635.1_59000_D01	1
