# Supplementary material for: The DNA Phosphorothioation Restriction-Modification System Influences the Antimicrobial Resistance of Pathogenic Bacteria
Source: Microbiol Spectr. 2023 Jan 4;11(1):e03509-22. doi: 10.1128/spectrum.03509-22 (PMC9927239; doi:10.1128/spectrum.03509-22)
Supplement: Supplemental file 8 — Table S7. Download spectrum.03509-22-s0008.xlsx, XLSX file, 0.03 MB [file spectrum.03509-22-s0008.xlsx]

## Sheet: prophage-AMR gene number
Table S7 Number of prophage proteins in the genome
S7-1 Prophage-AMR gene number in the genomes
K. pneumoniae			E. coli			S. enterica
strains contain prophage-AMR genes	prophage-AMR gene number		strains contain prophage-ARg	prophage-AMR gene number		strains contain prophage-AMR genes	prophage-AMR gene number
GCF_001032605.1_Kleb_pneu_CHS186_V1	2		GCF_002227275.1_ASM222727v1	1		GCF_002043945.1_ASM204394v1	1
GCF_000714675.1_ASM71467v1	2		GCF_001748995.1_ASM174899v1	1		GCF_000474575.1_CFSAN001200_01.0	1
GCF_000694855.1_Kleb_pneu_UCI_61_V1	3		GCF_000026245.1_ASM2624v1	1		GCF_000486105.1_ASM48610v1	1
GCF_001185825.1_Kleb_pneu_CHS187_V1	1		GCF_001749055.1_ASM174905v1	1		GCF_000314915.2_ASM31491v2	1
GCF_001908595.1_ASM190859v1	1		GCF_001749065.1_ASM174906v1	1		GCF_000312905.2_STm10.2	1
GCF_001185865.1_Kleb_pneu_CHS175_V1	1		GCF_001749235.1_ASM174923v1	1		GCF_000312745.2_STm6.2	1
GCF_000785625.1_ASM78562v1	1		GCF_000010385.1_ASM1038v1	1		GCF_000312785.2_STm12.2	1
GCF_000981845.1_ASM98184v1	1		GCF_000798595.1_Escherichia_coli_CVM_N33601PS_v._1.0	1		GCF_000312765.2_STm11.2	1
GCF_000733255.1_ASM73325v1	1		GCF_001886935.1_ASM188693v1	1		GCF_000312865.2_STm3.2	1
GCF_001185665.1_Kleb_pneu_MGH83_V1	1		GCF_000352965.1_Esch_coli_KTE202_V1	1		GCF_000312845.2_STm8.2	1
GCF_001908625.1_ASM190862v1	1		GCF_000948835.1_ASM94883v1	1		GCF_000312885.2_STm4.2	1
GCF_000706585.1_Kleb_pneu_UCI_17_V1	2		GCF_000355275.2_ASM35527v2	1		GCF_000312825.2_STm1.2	1
GCF_001908655.1_ASM190865v1	1		GCF_001893105.1_ASM189310v1	1		GCF_000319795.2_STm9.2	1
GCF_001908675.1_ASM190867v1	1		GCF_001894075.1_ASM189407v1	3
			GCF_000460315.1_Esch_coli_UMEA_3144-1_V1	1
			GCF_001893315.1_ASM189331v1	1
			GCF_000494995.1_Esch_coli_HVH_136_4-5970458_V1	1
			GCF_000704705.1_ASM70470v1	1
			GCF_000713685.1_ASM71368v1	1
			GCF_000714335.1_ASM71433v1	2
			GCF_000010485.1_ASM1048v1	1
			GCF_000193975.1_ASM19397v2	5
			GCF_000235105.1_Esch_coli_11-4632_C2_V2	1
			GCF_000025165.1_ASM2516v1	1
			GCF_000235125.1_Esch_coli_11-4632_C1_V2	1
			GCF_000183345.1_ASM18334v1	1
			GCF_000235145.1_Esch_coli_11-4623_V2	1
			GCF_000194175.1_ASM19417v2	1
			GCF_000166615.1_ASM16661v2	1
			GCF_000022225.1_ASM2222v1	1
			GCF_000227625.1_ASM22762v1	1
			GCF_000235205.1_Esch_coli_11-3677_V2	1
			GCF_000194235.1_ASM19423v2	1
			GCF_000017745.1_ASM1774v1	1
			GCF_000022345.1_ASM2234v1	2
			GCF_000194335.1_ASM19433v2	1
			GCF_000017985.1_ASM1798v1	1
			GCF_000235045.1_Esch_coli_11-4632_C5_V2	1
			GCF_000234255.2_ASM23425v3	1
			GCF_000181735.1_ASM18173v1	1
			GCF_000019425.1_ASM1942v1	1
			GCF_000235065.1_Esch_coli_11-4632_C4_V2	1
			GCF_000181755.1_ASM18175v1	1
			GCF_000235225.1_Esch_coli_09-7901_V2	1
			GCF_000021125.1_ASM2112v1	1
			GCF_000235085.1_Esch_coli_11-4632_C3_V2	1
			GCF_000194495.1_ASM19449v2	1
			GCF_000235245.1_Esch_coli_04-8351_V2	1
			GCF_000215145.1_ASM21514v2	1
			GCF_000215165.1_ASM21516v1	2
			GCF_000215185.1_ASM21518v2	1
			GCF_000146735.1_ASM14673v1	1
			GCF_000235165.1_Esch_coli_11-4522_V2	1
			GCF_000190795.1_ASM19079v1	1
			GCF_000217975.1_ASM21797v2	1
			GCF_000221885.1_E.coli_0104_H4_Illumina_1.0	1
			GCF_000222505.1_ASM22250v2	1
			GCF_000005845.2_ASM584v2	1
			GCF_000190955.1_ASM19095v1	1
			GCF_000163155.1_ASM16315v1	1
			GCF_000163175.1_ASM16317v1	1
			GCF_000235185.1_Esch_coli_11-4404_V2	1
			GCF_000225025.1_ASM22502v2	1
			GCF_000010245.2_ASM1024v1	1

## Sheet: prophage proteins number
Table S7 Number of prophage proteins in the genome
S7-2 Number of total prophage proteins in the genome
Kp_PT R-M		Kp_PT R-M-free			Ec_PT R-M		Ec_PT R-M-free			Se_PT R-M		Se_PT R-M-free
GCF_900508685.1_19646_3_29	54	GCF_000163455.1_ASM16345v1	63		GCF_000259135.1_ECAI27.hybrid.1	42	GCF_000007445.1_ASM744v1	96		GCF_000486765.2_ASM48676v2	38	GCF_000008105.1_ASM810v1	59
GCF_900510395.1_17870_2_65	54	GCF_000219945.1_ASM21994v2	110		GCF_000164375.1_ASM16437v1	90	GCF_000008865.2_ASM886v2	84		GCF_000487935.2_ASM48793v2	41	GCF_000009525.1_ASM952v1	51
GCF_002261685.1_ASM226168v1	79	GCF_000219965.1_ASM21996v2	80		GCF_000176695.2_ASM17669v2	60	GCF_000009565.1_ASM956v1	95		GCF_000505145.1_CFSAN001587_01.0	25	GCF_000018385.1_ASM1838v1	47
GCF_002261935.1_ASM226193v1	28	GCF_000223435.1_ASM22343v2	41		GCF_000194415.1_ASM19441v2	104	GCF_000010485.1_ASM1048v1	123		GCF_000505205.1_CFSAN001671_01.0	37	GCF_000018625.1_ASM1862v1	4
GCF_002262415.1_ASM226241v1	41	GCF_000255975.2_ASM25597v2	228		GCF_000249895.1_ASM24989v2	18	GCF_000010745.1_ASM1074v1	33		GCF_000505265.1_CFSAN001680_01.0	43	GCF_000020705.1_ASM2070v1	25
GCF_002262565.1_ASM226256v1	67	GCF_000281255.1_KPNIH2_1	52		GCF_000352965.1_Esch_coli_KTE202_V1	30	GCF_000010765.1_ASM1076v1	165		GCF_000505285.1_CFSAN001681_01.0	24	GCF_000020885.1_ASM2088v1	52
GCF_002262635.1_ASM226263v1	54	GCF_000281275.1_KPNIH5_1	45		GCF_000355275.2_ASM35527v2	66	GCF_000014845.1_ASM1484v1	120		GCF_000505345.1_CFSAN001697_01.0	40	GCF_000022165.1_ASM2216v1	40
GCF_003261795.1_ASM326179v1	39	GCF_000281295.1_KPNIH6_1	63		GCF_000356565.1_ASM35656v1	61	GCF_000017745.1_ASM1774v1	133		GCF_000505445.1_CFSAN001691_01.0	39	GCF_000027025.1_ASM2702v1	20
GCF_003401375.1_ASM340137v1	19	GCF_000315385.1_ASM31538v1	97		GCF_000357865.2_ASM35786v2	44	GCF_000017985.1_ASM1798v1	173		GCF_000599425.1_Salmonella_enterica_enterica_Namur	6	GCF_000170235.1_ASM17023v1	71
GCF_009856855.1_ASM985685v1	53	GCF_000316245.2_MTE2_ImprovedAssembly	22		GCF_000357885.2_ASM35788v2	18	GCF_000019385.1_ASM1938v1	25		GCF_000747885.1_CFSAN000184_01.0	28	GCF_000170255.1_ASM17025v1	50
GCF_009914255.1_ASM991425v1	121	GCF_000316265.2_MTE1_ImprovedAssembly	93		GCF_000358455.2_ASM35845v2	77	GCF_000019425.1_ASM1942v1	59		GCF_000747945.1_CFSAN000222_01.0	45	GCF_000171255.1_ASM17125v1	98
GCF_013730675.1_ASM1373067v1	54	GCF_000349265.2_KPBAA1705_01152013	153		GCF_000358495.2_ASM35849v2	75	GCF_000021125.1_ASM2112v1	72		GCF_000748105.1_CFSAN000194_01.0	53	GCF_000171315.1_ASM17131v1	73
GCF_013731305.1_ASM1373130v1	37	GCF_000349285.2_G000_12282012	100		GCF_000460315.1_Esch_coli_UMEA_3144-1_V1	112	GCF_000022225.1_ASM2222v1	181		GCF_000748165.1_CFSAN000198_01.0	45	GCF_000171515.1_ASM17151v1	50
GCF_013811445.1_ASM1381144v1	70	GCF_000364385.3_ASM36438v3	22		GCF_000460595.1_Esch_coli_UMEA_3176-1_V1	30	GCF_000022345.1_ASM2234v1	103		GCF_000748185.1_CFSAN000199_01.0	24	GCF_000171535.2_ASM17153v2	154
GCF_900085315.1_12045_7_15	26	GCF_000401195.1_gkp2v01	43		GCF_000478215.1_ASM47821v1	40	GCF_000023365.1_ASM2336v1	150		GCF_000748285.1_CFSAN000214_01.0	52	GCF_000173695.1_ASM17369v1	39
GCF_900085395.1_12045_7_24	44	GCF_000406385.1_gkp47v01	65		GCF_000485635.1_ASM48563v1	36	GCF_000023665.1_ASM2366v1	12		GCF_000748325.1_CFSAN000216_01.0	56	GCF_000187785.1_ASM18778v2	20
GCF_900093025.1_18090_8_76	38	GCF_000406405.1_gkp1v01	89		GCF_000494995.1_Esch_coli_HVH_136_4-5970458_V1	55	GCF_000025165.1_ASM2516v1	158		GCF_000748805.1_CFSAN000204_01.0	40	GCF_000188335.1_ASM18833v2	32
GCF_900181705.1_14936_3_35	54	GCF_000406445.1_gkp25v01	107		GCF_000503275.1_Ecoli1365	43	GCF_000026265.1_ASM2626v1	14		GCF_000748845.1_CFSAN000206_01.0	24	GCF_000188415.1_ASM18841v2	37
GCF_900451395.1_58174_C01	47	GCF_000406465.1_gkp27v01	23		GCF_000503375.1_Ecoli38.34	53	GCF_000026285.1_ASM2628v2	33		GCF_000748925.1_CFSAN000210_01.0	52	GCF_000188435.1_ASM18843v2	22
GCF_900493135.1_22036_6_35	54	GCF_000406485.1_gkp53v01	133		GCF_000704705.1_ASM70470v1	26	GCF_000026305.1_ASM2630v1	32		GCF_001242775.1_Salmonella_enterica_CVM_N45957_v1.0	15	GCF_000188475.1_ASM18847v2	30
GCF_900498715.1_ASMTUEKL_34	54	GCF_000406545.1_gkp45v01	166		GCF_000713655.1_ASM71365v1	54	GCF_000026545.1_ASM2654v1	90		GCF_001243445.1_Salmonella_enterica_CVM_N46846-R_v1.0	34	GCF_000188555.1_ASM18855v2	35
GCF_900498835.1_ASMTUEKL_39	54	GCF_000406605.1_gkp29v01	97		GCF_000713785.1_ASM71378v1	75	GCF_000027125.1_ASM2712v1	90		GCF_001243905.1_Salmonella_enterica_CVM_N47719_v1.0	46	GCF_000188575.1_ASM18857v2	16
GCF_900498865.1_ASMTUEKL_37	34	GCF_000406625.1_gkp44v01	16		GCF_000714265.1_ASM71426v1	32	GCF_000146735.1_ASM14673v1	61		GCF_001244055.1_Salmonella_enterica_CVM_N47724_v1.0	24	GCF_000188595.1_ASM18859v2	55
GCF_900502535.1_18623_2_56	54	GCF_000406645.1_gkp46v01	96		GCF_000714335.1_ASM71433v1	34	GCF_000147755.1_ASM14775v1	47		GCF_001244925.1_Salmonella_enterica_CVM_N48697_v1.0	37	GCF_000188655.1_ASM18865v2	46
GCF_900506755.1_19506_1_3	54	GCF_000406685.1_gkp34v01	136		GCF_000777515.1_ASM77751v1	30	GCF_000147855.2_ASM14785v3	34		GCF_001244935.1_Salmonella_enterica_CVM_N48698_v1.0	59	GCF_000188955.2_ASM18895v5	50
GCF_900776525.1_27097_7_177-2	72	GCF_000406705.1_gkp37v01	100		GCF_000779075.1_ASM77907v1	39	GCF_000148605.1_ASM14860v1	79		GCF_001245345.1_Salmonella_enterica_CVM_N50422_v1.0	39	GCF_000189015.1_ASM18901v2	56
GCF_902166745.1_25964_2_244	69	GCF_000406725.1_gkp38v01	16		GCF_000798455.1_Escherichia_coli_CVM_N36158PS_v._1.0	110	GCF_000155125.1_ASM15512v1	44		GCF_001246025.1_Salmonella_enterica_CVM_N51245_v1.0	19	GCF_000189035.1_ASM18903v2	55
GCF_001460505.1_ASM146050v1	47	GCF_000406825.1_gkp39v01	193		GCF_000798595.1_Escherichia_coli_CVM_N33601PS_v._1.0	50	GCF_000157115.2_Escherichia_sp_3_2_53FAA_V2	28		GCF_001448795.1_ASM144879v1	39	GCF_000189095.1_ASM18909v2	81
GCF_001721565.1_ASM172156v1	74	GCF_000409005.1_gkp33v01	96		GCF_000819085.1_Escherichia_coli_CVM_N33624PS_v1.0	13	GCF_000159295.1_ASM15929v1	41		GCF_001448845.1_ASM144884v1	111	GCF_000189115.1_ASM18911v2	16
GCF_002775325.1_ASM277532v1	53	GCF_000409105.1_gkp36v01	91		GCF_000831715.2_ASM83171v2	29	GCF_000163175.1_ASM16317v1	82		GCF_001478225.1_Salmonella_enterica_CVM_N32750-SQ_v1.0	32	GCF_000189155.1_ASM18915v2	55
GCF_006937835.1_ASM693783v1	46	GCF_000409715.1_Klebsiella_pneumoniae_ATCC_25955_Genome_sequencing	122		GCF_000935435.1_ASM93543v1	44	GCF_000163215.1_ASM16321v1	23		GCF_001478685.1_Salmonella_enterica_CVM_N29357-SQ_v1.0	39	GCF_000189175.1_ASM18917v2	56
GCF_011030105.1_ASM1103010v1	38	GCF_000412575.2_B5055.1	50		GCF_001519775.1_ASM151977v1	93	GCF_000163235.1_ASM16323v1	46		GCF_001478765.1_Salmonella_enterica_CVM_N29377-SQ_v1.0	36	GCF_000189235.1_ASM18923v2	32
GCF_900508625.1_19646_3_20	38	GCF_000417045.1_gkp17v01	109		GCF_001520575.1_ASM152057v1	37	GCF_000164235.1_ASM16423v1	165		GCF_001479205.1_Salmonella_enterica_CVM_N31415-SQ_v1.0	70	GCF_000192125.1_ASM19212v1	51
		GCF_000417105.1_gkp3v01	19		GCF_001520835.1_ASM152083v1	94	GCF_000164275.1_ASM16427v1	26		GCF_001479215.1_Salmonella_enterica_CVM_N31593-SQ_v1.0	32	GCF_000238435.1_ASM23843v2	45
		GCF_000417125.1_gkp5v01	76		GCF_001606615.1_ASM160661v1	92	GCF_000164335.1_ASM16433v1	14		GCF_001481045.1_Salmonella_enterica_CVM_N42458_v1.0	39	GCF_000238455.2_ASM23845v3	49
		GCF_000417145.1_gkp23v01	87		GCF_001614395.1_ASM161439v1	79	GCF_000164355.1_ASM16435v1	27		GCF_001832725.1_ASM183272v1	33	GCF_000238535.1_ASM23853v2	53
		GCF_000417185.1_gkp22v01	124		GCF_001614905.1_ASM161490v1	91	GCF_000164415.1_ASM16441v1	85		GCF_001941405.1_ASM194140v1	19	GCF_000238555.1_ASM23855v2	30
		GCF_000417205.1_gkp13v01	117		GCF_001615145.1_ASM161514v1	34	GCF_000164455.1_ASM16445v1	55		GCF_001953695.1_ASM195369v1	39	GCF_000240825.1_ASM24082v2	54
		GCF_000417225.2_ASM41722v2	146		GCF_001696335.1_ASM169633v1	69	GCF_000164475.1_ASM16447v1	85		GCF_001975425.1_ASM197542v1	25	GCF_000240865.1_ASM24086v2	55
		GCF_000417265.2_ASM41726v2	95		GCF_001703435.1_ASM170343v1	40	GCF_000164495.1_ASM16449v1	11		GCF_002031275.1_ASM203127v1	18	GCF_000242795.1_ASM24279v2	82
		GCF_000417305.1_gkp7v01	144		GCF_001748815.1_ASM174881v1	37	GCF_000164535.1_ASM16453v1	37		GCF_002032665.1_ASM203266v1	42	GCF_000245535.1_ASM24553v1	16
		GCF_000417325.1_gkp8v01	92		GCF_001749065.1_ASM174906v1	40	GCF_000164575.1_ASM16457v1	90		GCF_002035805.1_ASM203580v1	37	GCF_000252875.1_ASM25287v1	35
		GCF_000417365.1_gkp50v01	141		GCF_001749235.1_ASM174923v1	27	GCF_000166535.2_ASM16653v3	74		GCF_002036945.1_ASM203694v1	12	GCF_000256015.1_SalTypBL196_1.0	52
		GCF_000417405.1_gkp49v01	175		GCF_001881605.1_ASM188160v1	17	GCF_000166555.1_ASM16655v2	86		GCF_002043945.1_ASM204394v1	19	GCF_000262615.1_SalTypUJ816A_1.0	35
		GCF_000441835.1_LCT-KP182_for_vertion_2.04_of_Klebsiella_pneumoniae_genome	53		GCF_001886935.1_ASM188693v1	42	GCF_000166595.1_ASM16659v2	116		GCF_002046975.1_ASM204697v1	18	GCF_000262635.1_SalTypUJ308A_1.0	62
		GCF_000441855.1_LCT-KP289_for_vertion_2.04_of_Klebsiella_pneumoniae_genome	148		GCF_001891395.1_ASM189139v1	61	GCF_000166615.1_ASM16661v2	45		GCF_002047025.1_ASM204702v1	39	GCF_000267565.1_YKP860805.1	58
		GCF_000444855.2_GS_De_Novo_Assembly	80		GCF_001891465.1_ASM189146v1	13	GCF_000167835.1_ASM16783v1	66		GCF_002047115.1_ASM204711v1	12	GCF_000272535.1_ASM27253v1	32
		GCF_000474015.1_ASM47401v1	63		GCF_001891525.1_ASM189152v1	28	GCF_000167915.2_ASM16791v2	153		GCF_002047405.1_ASM204740v1	34	GCF_000272555.1_ASM27255v1	59
		GCF_000474635.1_Kp303K1.0	36		GCF_001891615.1_ASM189161v1	28	GCF_000171915.1_ASM17191v1	5		GCF_002053625.1_ASM205362v1	31	GCF_000272575.1_ASM27257v1	71
		GCF_000474865.1_Kleb_pneu_BIDMC_18C_V1_PacBio	113		GCF_001891695.1_ASM189169v1	18	GCF_000171935.1_ASM17193v1	100		GCF_002061155.1_ASM206115v1	18	GCF_000272655.1_ASM27265v1	16
		GCF_000474905.1_Kleb_pneu_BIDMC_16_V1_PacBio	96		GCF_001891805.1_ASM189180v1	45	GCF_000171955.1_ASM17195v1	26		GCF_002063255.1_ASM206325v1	39	GCF_000272695.1_ASM27269v1	85
		GCF_000485755.1_ASM48575v1	184		GCF_001892355.1_ASM189235v1	47	GCF_000171995.1_ASM17199v1	37		GCF_002063415.1_ASM206341v1	35	GCF_000272715.4_ASM27271v4	37
		GCF_000492195.1_Kleb_pneu_BIDMC_41_V1	73		GCF_001892405.1_ASM189240v1	131	GCF_000172015.1_ASM17201v1	141		GCF_002064045.1_ASM206404v1	21	GCF_000272835.4_ASM27283v4	16
		GCF_000492295.1_Kleb_pneu_BIDMC_36_V1	139		GCF_001892525.1_ASM189252v1	70	GCF_000172035.1_ASM17203v1	43		GCF_002064455.1_ASM206445v1	49	GCF_000272875.1_ASM27287v1	80
		GCF_000567245.1_Kleb_pneu_BIDMC_34_V1	83		GCF_001892755.1_ASM189275v1	38	GCF_000175735.1_ASM17573v1	86		GCF_002065015.1_ASM206501v1	23	GCF_000272895.2_ASM27289v3	56
		GCF_000567285.1_Kleb_pneu_BIDMC_18D_V2	45		GCF_001893105.1_ASM189310v1	41	GCF_000175755.1_ASM17575v1	111		GCF_002065675.1_ASM206567v1	18	GCF_000272975.1_ASM27297v1	62
		GCF_000567305.1_Kleb_pneu_BIDMC_18A_V2	193		GCF_001893205.1_ASM189320v1	35	GCF_000176535.2_ASM17653v2	34		GCF_002105875.1_ASM210587v1	86	GCF_000278505.1_08-0047v1.0	34
		GCF_000567325.1_Kleb_pneu_BIDMC_14_V2	53		GCF_001893445.1_ASM189344v1	12	GCF_000176575.2_ASM17657v2	71		GCF_002106055.1_ASM210605v1	38	GCF_000280135.1_ASM28013v1	35
		GCF_000567365.1_Kleb_pneu_BIDMC_12B_V1	34		GCF_001893525.1_ASM189352v1	48	GCF_000176595.2_ASM17659v2	90		GCF_002106095.1_ASM210609v1	21	GCF_000280195.1_ASM28019v1	42
		GCF_000567385.1_Kleb_pneu_BIDMC_12A_V2	225		GCF_001894075.1_ASM189407v1	25	GCF_000176615.2_ASM17661v2	173		GCF_002106765.1_ASM210676v1	39	GCF_000280215.1_ASM28021v1	80
		GCF_000567405.1_Kleb_pneu_BIDMC_11_V2	96		GCF_001894685.1_ASM189468v1	29	GCF_000178315.1_ASM17831v1	70		GCF_002234735.2_ASM223473v2	47	GCF_000280275.1_ASM28027v1	72
		GCF_000567445.1_Kleb_pneu_BIDMC_5_V2	62		GCF_001894705.1_ASM189470v1	75	GCF_000178695.1_ASM17869v1	140		GCF_002507655.1_ASM250765v1	46	GCF_000280335.1_ASM28033v1	101
		GCF_000567485.1_Kleb_pneu_BIDMC_2A_V2	52		GCF_001907935.1_ASM190793v1	61	GCF_000178735.1_ASM17873v1	100		GCF_002879815.1_ASM287981v1	35	GCF_000280375.1_ASM28037v1	79
		GCF_000567525.1_Kleb_pneu_UCI_1_V1	25		GCF_001911145.1_ASM191114v1	89	GCF_000178795.1_ASM17879v1	27		GCF_002923805.1_ASM292380v1	51	GCF_000280415.1_ASM28041v1	85
		GCF_000567545.1_Kleb_pneu_BWH_41_V1	134		GCF_001911485.1_ASM191148v1	66	GCF_000179075.1_ASM17907v1	115		GCF_003072785.1_ASM307278v1	26	GCF_000280435.1_ASM28043v1	34
		GCF_000567605.1_Kleb_pneu_BWH_15_V2	30		GCF_001912525.1_ASM191252v1	53	GCF_000179095.1_ASM17909v1	39		GCF_003072885.1_ASM307288v1	39	GCF_000280455.1_ASM28045v1	149
		GCF_000567625.1_Kleb_pneu_BWH_2_V2	51		GCF_002142365.1_ASM214236v1	21	GCF_000179135.1_ASM17913v1	100		GCF_003072925.1_ASM307292v1	43	GCF_000282855.1_SalTypCR0063_1.0	81
		GCF_000567645.1_Kleb_pneu_MGH_47_V1	95		GCF_002152135.1_ASM215213v1	37	GCF_000179155.1_ASM17915v1	111		GCF_003121195.1_ASM312119v1	37	GCF_000284775.2_ASM28477v2	36
		GCF_000567685.1_Kleb_pneu_MGH_43_V1	42		GCF_002154035.1_ASM215403v1	135	GCF_000179175.1_ASM17917v1	43		GCF_003430305.1_ASM343030v1	39	GCF_000284815.1_ASM28481v1	115
		GCF_000567725.1_Kleb_pneu_MGH_39_V1	102		GCF_002154925.1_ASM215492v1	45	GCF_000181735.1_ASM18173v1	65		GCF_004025755.1_ASM402575v1	43	GCF_000293055.1_ASM29305v1	35
		GCF_000567745.1_Kleb_pneu_MGH_35_V1	77		GCF_002190105.1_ASM219010v1	25	GCF_000181755.1_ASM18175v1	136		GCF_004291505.1_ASM429150v1	39	GCF_000293905.1_ASM29390v1	24
		GCF_000567785.1_Kleb_pneu_MGH_29_V1	88		GCF_002190165.1_ASM219016v1	40	GCF_000181775.1_ASM18177v1	72		GCF_004291525.1_ASM429152v1	42	GCF_000293925.1_ASM29392v1	25
		GCF_000567845.1_Kleb_pneu_UCI_13_V1	105		GCF_002226775.1_ASM222677v1	54	GCF_000183345.1_ASM18334v1	75		GCF_004291585.1_ASM429158v1	89	GCF_000312745.2_STm6.2	22
		GCF_000585895.1_KP4-R	121		GCF_002227215.1_ASM222721v1	84	GCF_000184185.1_ASM18418v1	142		GCF_004291605.1_ASM429160v1	33	GCF_000312765.2_STm11.2	38
		GCF_000585915.1_KP2-R	147		GCF_002227785.1_ASM222778v1	81	GCF_000184765.1_ASM18476v2	104		GCF_004291935.1_ASM429193v1	39	GCF_000312805.2_STm5.2	77
		GCF_000585935.1_KP5-R	37		GCF_002227875.1_ASM222787v1	81	GCF_000187305.2_ASM18730v3	92		GCF_004291965.1_ASM429196v1	39	GCF_000312825.2_STm1.2	45
		GCF_000597905.1_ASM59790v1	76		GCF_002228485.1_ASM222848v1	60	GCF_000187325.2_ASM18732v3	114		GCF_004292035.1_ASM429203v1	47	GCF_000312845.2_STm8.2	58
		GCF_000598005.1_ASM59800v1	23		GCF_000010385.1_ASM1038v1	38	GCF_000187345.1_ASM18734v2	104		GCF_004292095.1_ASM429209v1	39	GCF_000312905.2_STm10.2	82
		GCF_000599905.1_KPB_4_IHQD	40		GCF_000164295.1_ASM16429v1	118	GCF_000187385.1_ASM18738v2	135		GCF_004337335.1_ASM433733v1	12	GCF_000316015.1_2009K-0807v1	38
		GCF_000633735.1_Kleb_pneu_CHS_60_V1	137		GCF_000190835.1_ASM19083v1	93	GCF_000188775.1_ASM18877v2	139		GCF_004360315.1_ASM436031v1	36	GCF_000329005.1_ASM32900v1	87
		GCF_000633755.1_Kleb_pneu_CHS_47_V1	58		GCF_000357845.2_ASM35784v2	44	GCF_000188835.1_ASM18883v2	143		GCF_004360365.1_ASM436036v1	26	GCF_000329025.1_ASM32902v1	16
		GCF_000633775.1_Kleb_pneu_CHS_42_V1	115		GCF_000358435.2_ASM35843v2	42	GCF_000188875.1_ASM18887v2	109		GCF_004360435.1_ASM436043v1	39	GCF_000329085.1_ASM32908v1	8
		GCF_000688175.1_Kleb_pneu_UCI_64_V1	162		GCF_000358515.2_ASM35851v2	54	GCF_000190795.1_ASM19079v1	89		GCF_004360485.1_ASM436048v1	34	GCF_000329125.1_ASM32912v1	63
		GCF_000688195.1_Kleb_pneu_UCI_60_V1	86		GCF_000460735.1_Esch_coli_UMEA_3200-1_V1	60	GCF_000190815.1_ASM19081v1	50		GCF_004360525.1_ASM436052v1	46	GCF_000329185.1_ASM32918v1	52
		GCF_000688215.1_Kleb_pneu_MGH_75_V1	36		GCF_000704645.1_ASM70464v1	72	GCF_000190895.1_ASM19089v1	84		GCF_004360535.1_ASM436053v1	43	GCF_000329245.1_ASM32924v1	17
		GCF_000688555.1_Kleb_pneu_CHS_16_V1	185		GCF_000713685.1_ASM71368v1	24	GCF_000190915.1_ASM19091v1	155		GCF_004360605.1_ASM436060v1	39	GCF_000329265.1_ASM32926v1	107
		GCF_000688635.1_Kleb_pneu_CHS_08_V1	141		GCF_000752235.1_FHI69	33	GCF_000190955.1_ASM19095v1	52		GCF_004360615.1_ASM436061v1	42	GCF_000329285.1_ASM32928v1	99
		GCF_000689275.1_AFX_PRJEB4159_v1	102		GCF_000819105.1_Escherichia_coli_CVM_N33720PS_v1.0	35	GCF_000191015.1_ASM19101v1	99		GCF_004360685.1_ASM436068v1	52	GCF_000329405.1_ASM32940v1	35
		GCF_000692935.1_Kleb_pneu_BIDMC_54_V1	88		GCF_000948835.1_ASM94883v1	174	GCF_000192665.1_ASM19266v2	31		GCF_004360695.1_ASM436069v1	34	GCF_000329425.1_ASM32942v1	14
		GCF_000692955.1_Kleb_pneu_BIDMC_55_V1	90		GCF_001463325.1_ASM146332v1	67	GCF_000192685.1_ASM19268v2	110		GCF_004360785.1_ASM436078v1	42	GCF_000329485.1_ASM32948v1	31
		GCF_000692975.1_Kleb_pneu_BIDMC_60_V1	35		GCF_001519835.1_ASM151983v1	102	GCF_000193975.1_ASM19397v2	64		GCF_004360845.1_ASM436084v1	32	GCF_000329565.1_ASM32956v1	76
		GCF_000694755.1_Kleb_pneu_MGH_79_V1	53		GCF_001576315.1_ASM157631v1	37	GCF_000193995.1_ASM19399v2	177		GCF_004360865.1_ASM436086v1	39	GCF_000329665.1_ASM32966v1	54
		GCF_000694795.1_Kleb_pneu_UCI_55_V1	139		GCF_001607435.1_ASM160743v1	23	GCF_000194175.1_ASM19417v2	34		GCF_004360935.1_ASM436093v1	48	GCF_000329765.1_ASM32976v1	36
		GCF_000694815.1_Kleb_pneu_UCI_56_V1	148		GCF_001676995.1_ASM167699v1	118	GCF_000194235.1_ASM19423v2	152		GCF_004361015.1_ASM436101v1	37	GCF_000329805.1_ASM32980v1	74
		GCF_000694855.1_Kleb_pneu_UCI_61_V1	106		GCF_001709145.1_ASM170914v1	19	GCF_000194255.1_ASM19425v1	72		GCF_004361045.1_ASM436104v1	36	GCF_000329825.1_ASM32982v1	20
		GCF_000694875.1_Kleb_pneu_UCI_62_V1	73		GCF_001749055.1_ASM174905v1	55	GCF_000194295.2_ASM19429v2	49		GCF_005930995.1_ASM593099v1	43	GCF_000329845.1_ASM32984v1	14
		GCF_000694895.1_Kleb_pneu_UCI_63_V1	97		GCF_001891475.1_ASM189147v1	30	GCF_000194355.1_ASM19435v2	63		GCF_005938305.1_ASM593830v1	23	GCF_000329965.1_ASM32996v1	53
		GCF_000694935.1_Kleb_pneu_UCI_68_V1	25		GCF_001891765.1_ASM189176v1	94	GCF_000194395.1_ASM19439v2	109		GCF_006228345.1_ASM622834v1	40	GCF_000329985.1_ASM32998v1	38
		GCF_000695285.2_SaK60	108		GCF_001892515.1_ASM189251v1	87	GCF_000194435.1_ASM19443v2	56		GCF_006378085.2_ASM637808v2	32	GCF_000330065.1_ASM33006v1	34
		GCF_000695305.2_SbK60	77		GCF_001892665.1_ASM189266v1	36	GCF_000194495.1_ASM19449v2	58		GCF_006378115.2_ASM637811v2	37	GCF_000330085.1_ASM33008v1	8
		GCF_000699325.1_4541-2	41		GCF_001893245.1_ASM189324v1	40	GCF_000194535.1_ASM19453v2	81		GCF_006378185.2_ASM637818v2	58	GCF_000330105.1_ASM33010v1	35
		GCF_000699345.1_11227-1	82		GCF_001893615.1_ASM189361v1	36	GCF_000194555.1_ASM19455v2	57		GCF_006381135.2_ASM638113v2	42	GCF_000330165.1_ASM33016v1	34
		GCF_000699405.1_4006	101		GCF_001894555.1_ASM189455v1	28	GCF_000194645.1_ASM19464v2	109		GCF_006383545.1_ASM638354v1	45	GCF_000330245.1_ASM33024v1	7
		GCF_000706585.1_Kleb_pneu_UCI_17_V1	127		GCF_001912235.1_ASM191223v1	42	GCF_000194665.1_ASM19466v2	188		GCF_006383625.1_ASM638362v1	43	GCF_000330285.1_ASM33028v1	53
		GCF_000706605.1_Kleb_pneu_BIDMC_10_V2	79		GCF_002134325.1_ASM213432v1	20	GCF_000194685.1_ASM19468v2	55		GCF_006383635.1_ASM638363v1	25	GCF_000330385.1_ASM33038v1	16
		GCF_000709185.1_VAKP278v01	52		GCF_002154805.1_ASM215480v1	37	GCF_000194725.1_ASM19472v2	37		GCF_006383715.1_ASM638371v1	43	GCF_000330445.1_ASM33044v1	50
		GCF_000709205.1_UHKPC45v01	88		GCF_002226715.1_ASM222671v1	37	GCF_000210475.1_ASM21047v1	97		GCF_006383785.1_ASM638378v1	25	GCF_000330465.1_ASM33046v1	58
		GCF_000709225.1_UHKPC52v01	45		GCF_002227615.1_ASM222761v1	30	GCF_000211395.1_ASM21139v1	75		GCF_006383845.1_ASM638384v1	39	GCF_000330565.1_ASM33056v1	20
		GCF_000710075.1_KlePne1.0	83				GCF_000214765.2_ASM21476v3	35		GCF_006383885.1_ASM638388v1	10	GCF_000330585.1_ASM33058v1	16
		GCF_000710095.1_ASM71009v1	51				GCF_000215145.1_ASM21514v2	55		GCF_006384035.1_ASM638403v1	38	GCF_000330665.1_ASM33066v1	23
		GCF_000710805.1_De_novo_Assembly	94				GCF_000215165.1_ASM21516v1	8		GCF_006384065.1_ASM638406v1	37	GCF_000335895.1_ASM33589v1	35
		GCF_000714675.1_ASM71467v1	145				GCF_000215205.1_ASM21520v2	119		GCF_006384085.1_ASM638408v1	39	GCF_000336015.1_ASM33601v1	29
		GCF_000717515.1_ASM71751v1	101				GCF_000215225.1_ASM21522v2	40		GCF_006385975.1_ASM638597v1	43	GCF_000341425.1_ASM34142v1	78
		GCF_000722485.1_ASM72248v1	35				GCF_000217975.1_ASM21797v2	181		GCF_006385995.1_ASM638599v1	51	GCF_000344825.1_SOAPdenovo1.05	30
		GCF_000735285.1_ASM73528v1	163				GCF_000220005.1_ASM22000v2	122		GCF_006386055.1_ASM638605v1	46	GCF_000344885.1_SOAPdenovo1.05	34
		GCF_000738865.1_ASM73886v1	99				GCF_000222505.1_ASM22250v2	148		GCF_006461305.1_ASM646130v1	79	GCF_000353305.2_ASM35330v2	22
		GCF_000738875.1_ASM73887v1	98				GCF_000223015.1_ASM22301v2	138		GCF_007093735.1_ASM709373v1	57	GCF_000353585.1_S._enterica_Tennessee_CDC07-0191	38
		GCF_000742135.1_ASM74213v1	103				GCF_000223035.1_ASM22303v2	37		GCF_007093755.1_ASM709375v1	83	GCF_000380325.1_ASM38032v1	96
		GCF_000742755.1_ASM74275v1	132				GCF_000225025.1_ASM22502v2	235		GCF_007093825.1_ASM709382v1	45	GCF_000385905.1_ASM38590v1	65
		GCF_000747055.1_ASM74705v1	196				GCF_000225045.1_ASM22504v2	186		GCF_007093895.1_ASM709389v1	39	GCF_000388195.1_01.O.05	23
		GCF_000763925.1_CDPH5262-4	32				GCF_000225145.1_ASM22514v2	85		GCF_007093935.1_ASM709393v1	86	GCF_000388275.1_05.O.06	30
		GCF_000764615.1_ASM76461v1	57				GCF_000225205.1_ASM22520v2	40		GCF_007093965.1_ASM709396v1	28	GCF_000388315.1_07.O.05	27
		GCF_000766125.1_ASM76612v1	118				GCF_000225225.1_ASM22522v2	35		GCF_007093985.1_ASM709398v1	59	GCF_000388335.1_08.A.05	73
		GCF_000773875.1_gdodcwi15_v01	86				GCF_000227625.1_ASM22762v1	96		GCF_007094015.1_ASM709401v1	36	GCF_000388355.1_09.F.08	52
		GCF_000775375.1_ASM77537v1	159				GCF_000233875.1_ASM23387v1	65		GCF_007094065.1_ASM709406v1	37	GCF_000388395.1_11.A.05	34
		GCF_000775955.1_ASM77595v1	51				GCF_000233895.1_ASM23389v1	195		GCF_007094075.1_ASM709407v1	45	GCF_000388475.1_15.H.03	51
		GCF_000783515.2_ASM78351v2	157				GCF_000234215.1_ASM23421v2	14		GCF_007094085.1_ASM709408v1	37	GCF_000388495.1_17.H.06	93
		GCF_000784945.1_ASM78494v1	132				GCF_000234255.2_ASM23425v3	107		GCF_007094135.1_ASM709413v1	48	GCF_000388515.1_18.H.07	34
		GCF_000785005.1_ASM78500v1	51				GCF_000234275.2_ASM23427v3	95		GCF_007094155.1_ASM709415v1	51	GCF_000388555.1_20.H.06	42
		GCF_000785625.1_ASM78562v1	25				GCF_000234295.1_ASM23429v2	146		GCF_007094235.1_ASM709423v1	53	GCF_000388595.1_22.H.04	10
		GCF_000787995.1_ASM78799v1	14				GCF_000234605.1_ASM23460v2	157		GCF_007094285.1_ASM709428v1	46	GCF_000388635.1_24.H.04	27
		GCF_000823065.1_97SGR	25				GCF_000235045.1_Esch_coli_11-4632_C5_V2	136		GCF_007094365.1_ASM709436v1	37	GCF_000388735.1_30.H.04	11
		GCF_000823085.1_98SGR	21				GCF_000235065.1_Esch_coli_11-4632_C4_V2	40		GCF_007094385.1_ASM709438v1	39	GCF_000388755.1_31.H.09	38
		GCF_000823125.1_9PV	97				GCF_000235105.1_Esch_coli_11-4632_C2_V2	26		GCF_007094395.1_ASM709439v1	39	GCF_000388835.1_35.H.08	54
		GCF_000826585.2_ASM82658v2	102				GCF_000235125.1_Esch_coli_11-4632_C1_V2	13		GCF_007094455.1_ASM709445v1	15	GCF_000388875.1_37.F.02	38
		GCF_000826605.1_Klebsiella_pneumoniae_KMP_nasey	80				GCF_000235145.1_Esch_coli_11-4623_V2	30		GCF_007094465.1_ASM709446v1	19	GCF_000388895.1_38.O.03	97
		GCF_000943095.1_ST15	15				GCF_000235185.1_Esch_coli_11-4404_V2	96		GCF_007094545.1_ASM709454v1	38	GCF_000388915.1_39.O.03	87
		GCF_000943155.1_NOVST	69				GCF_000235205.1_Esch_coli_11-3677_V2	31		GCF_007094645.1_ASM709464v1	37	GCF_000388955.1_40.E.08	34
		GCF_000949515.1_ASM94951v1	41				GCF_000235225.1_Esch_coli_09-7901_V2	18		GCF_007094655.1_ASM709465v1	39	GCF_000389035.1_45.E.09	24
		GCF_000956395.1_CDPH_3020-4	30				GCF_000005845.2_ASM584v2	54		GCF_007094765.1_ASM709476v1	39	GCF_000389055.1_46.E.09	59
		GCF_000958945.1_matepair3	114				GCF_000006665.1_ASM666v1	13		GCF_007094785.1_ASM709478v1	27	GCF_000389115.1_50.E.08	56
		GCF_000958955.1_matepair02	142				GCF_000013265.1_ASM1326v1	158		GCF_007094865.1_ASM709486v1	52	GCF_000389195.1_54.O.08	62
		GCF_000958975.1_matepair01	144				GCF_000019645.1_ASM1964v1	70		GCF_007094875.1_ASM709487v1	39	GCF_000389235.1_56.O.08	34
		GCF_000968155.1_ASM96815v1	64				GCF_000022665.1_ASM2266v1	84		GCF_007094945.1_ASM709494v1	14	GCF_000389295.1_59.F.08	48
		GCF_000981845.1_ASM98184v1	63				GCF_000025745.1_ASM2574v1	148		GCF_007095005.1_ASM709500v1	37	GCF_000389315.1_60.O.08	34
		GCF_000981955.1_ASM98195v1	45				GCF_000148365.1_ASM14836v1	26		GCF_007095175.1_ASM709517v1	42	GCF_000389395.1_64.H.00	31
		GCF_000982205.1_ASM98220v1	113				GCF_000158395.1_ASM15839v1	84		GCF_007095185.1_ASM709518v1	58	GCF_000389435.1_66.F.99	77
		GCF_000982215.1_ASM98221v1	102				GCF_000164215.1_ASM16421v1	29		GCF_007095225.1_ASM709522v1	41	GCF_000389455.1_67.H.09	77
		GCF_001022175.1_ASM102217v1	43				GCF_000164315.1_ASM16431v1	16		GCF_007095335.1_ASM709533v1	51	GCF_000389475.1_68.U.05	41
		GCF_001032125.1_Kleb_pneu_CHS159_V1	127				GCF_000164435.1_ASM16443v1	33		GCF_007095375.1_ASM709537v1	40	GCF_000411795.1_ASM41179v1	111
		GCF_001032145.1_Kleb_pneu_CHS160_V1	35				GCF_000164515.1_ASM16451v1	121		GCF_007095425.1_ASM709542v1	26	GCF_000411875.1_ASM41187v1	63
		GCF_001032195.1_Kleb_pneu_CHS163_V1	14				GCF_000167855.1_ASM16785v1	38		GCF_007096115.1_ASM709611v1	44	GCF_000412935.1_2012K-0273_Ver1	16
		GCF_001032205.1_Kleb_pneu_CHS162_V1	61				GCF_000168095.1_ASM16809v1	16		GCF_007096135.1_ASM709613v1	50	GCF_000414765.2_ASM41476v2	90
		GCF_001032225.1_Kleb_pneu_CHS164_V1	25				GCF_000172055.1_ASM17205v1	21		GCF_007096155.1_ASM709615v1	39	GCF_000414805.2_ASM41480v2	34
		GCF_001032275.1_Kleb_pneu_CHS166_V1	207				GCF_000176675.2_ASM17667v2	70		GCF_007096245.1_ASM709624v1	37	GCF_000414845.2_ASM41484v2	37
		GCF_001032285.1_Kleb_pneu_CHS167_V1	53				GCF_000178755.1_ASM17875v1	122		GCF_007096255.1_ASM709625v1	37	GCF_000414885.2_ASM41488v2	30
		GCF_001032305.1_Kleb_pneu_CHS168_V1	30				GCF_000179115.1_ASM17911v1	215		GCF_007096295.1_ASM709629v1	38	GCF_000414905.2_ASM41490v2	65
		GCF_001032355.1_Kleb_pneu_CHS170_V1	55				GCF_000179795.1_ASM17979v1	80		GCF_008692785.1_ASM869278v1	49	GCF_000414925.2_ASM41492v2	43
		GCF_001032375.1_Kleb_pneu_CHS173_V1	117				GCF_000183005.1_ASM18300v1	47		GCF_009664655.1_ASM966465v1	42	GCF_000430125.1_ASM43012v1	31
		GCF_001032435.1_Kleb_pneu_CHS176_V1	48				GCF_000187285.1_ASM18728v4	79		GCF_009668475.1_ASM966847v1	154	GCF_000430165.1_ASM43016v1	38
		GCF_001032445.1_Kleb_pneu_CHS177_V1	55				GCF_000187365.1_ASM18736v2	114		GCF_012912065.1_ASM1291206v1	39	GCF_000465195.1_ST1489_for_the_version_1_of_Salmonella_enterica_subsp._enterica_serovar_Typhimurium_ST1489	42
		GCF_001032455.1_Kleb_pneu_CHS179_V1	67				GCF_000188855.1_ASM18885v2	152		GCF_012927885.1_ASM1292788v1	38	GCF_000473275.1_ASM47327v1	37
		GCF_001032525.1_Kleb_pneu_CHS182_V1	164				GCF_000190995.1_ASM19099v1	60		GCF_012927955.1_ASM1292795v1	39	GCF_000474315.1_CFSAN001165_01.0	20
		GCF_001032535.1_Kleb_pneu_CHS183_V1	74				GCF_000193955.1_ASM19395v2	74		GCF_012928285.1_ASM1292828v1	14	GCF_000474375.1_CFSAN001193_01.0	62
		GCF_001032545.1_Kleb_pneu_CHS184_V1	78				GCF_000194215.1_ASM19421v2	67		GCF_014858565.1_ASM1485856v1	73	GCF_000474435.1_CFSAN001163_01.0	34
		GCF_001032605.1_Kleb_pneu_CHS186_V1	36				GCF_000194335.1_ASM19433v2	157		GCF_900242355.1_STY46	35	GCF_000474455.1_CFSAN001166_01.0	21
		GCF_001032625.1_Kleb_pneu_CHS191_V1	144				GCF_000194475.2_ASM19447v2	91		GCF_900455905.1_46801_A01	49	GCF_000474555.1_CFSAN001198_01.0	49
		GCF_001182565.1_KpVA-10	108				GCF_000194575.1_ASM19457v2	52		GCF_900456285.1_46983_E02	38	GCF_000483675.1_ASM48367v1	34
		GCF_001182585.1_KpVA-11	70				GCF_000194705.1_ASM19470v2	114		GCF_903930865.1_02958_13	25	GCF_000483715.2_ASM48371v2	26
		GCF_001182605.1_KpVA-12	121				GCF_000212715.2_ASM21271v2	39		GCF_903930895.1_1004_07	39	GCF_000483795.1_ASM48379v1	27
		GCF_001182645.1_KpVA-14	180				GCF_000217695.1_ASM21769v2	132		GCF_000170215.1_ASM17021v1	37	GCF_000483815.1_ASM48381v1	44
		GCF_001182665.1_KpVA-15	54				GCF_000221885.1_E.coli_0104_H4_Illumina_1.0	143		GCF_000416295.1_2012K-0273_Ver1	24	GCF_000483835.1_ASM48383v1	35
		GCF_001182685.1_KpVA-16	41				GCF_000225185.2_ASM22518v3	193		GCF_000505245.1_CFSAN001679_01.0	25	GCF_000483875.1_ASM48387v1	42
		GCF_001185675.1_Kleb_pneu_CHS240_V1	123				GCF_000233675.1_ASM23367v2	113		GCF_000505405.1_CFSAN001670_01.0	40	GCF_000483895.1_ASM48389v1	16
		GCF_001185685.1_Kleb_pneu_UCI69_V1	68				GCF_000234235.1_ASM23423v2	79		GCF_000698615.1_CFSAN000203_01.0	52	GCF_000483955.1_ASM48395v1	53
		GCF_001185695.1_Kleb_pneu_CHS239_V1	168				GCF_000234315.1_ASM23431v2	48		GCF_000747965.1_CFSAN000223_01.0	25	GCF_000484055.1_ASM48405v1	38
		GCF_001185755.1_Kleb_pneu_CHS212_V1	148				GCF_000235085.1_Esch_coli_11-4632_C3_V2	211		GCF_000748125.1_CFSAN000195_01.0	36	GCF_000484135.1_ASM48413v1	34
		GCF_001185765.1_Kleb_pneu_CHS198_V1	79				GCF_000235165.1_Esch_coli_11-4522_V2	201		GCF_000748365.1_CFSAN000218_01.0	33	GCF_000484175.1_ASM48417v1	20
		GCF_001185835.1_Kleb_pneu_CHS178_V1	141				GCF_000235245.1_Esch_coli_04-8351_V2	100		GCF_000757945.1_CFSAN000220.0	41	GCF_000484215.1_ASM48421v1	42
		GCF_001185865.1_Kleb_pneu_CHS175_V1	127							GCF_001241665.1_Salmonella_enterica_CVM_N45394_v1.0	39	GCF_000484235.1_ASM48423v1	99
		GCF_001185895.1_Kleb_pneu_CHS171_V1	79							GCF_001243455.1_Salmonella_enterica_CVM_N46847-R_v1.0	13	GCF_000484315.1_ASM48431v1	99
		GCF_001185925.1_Kleb_pneu_CHS130_V1	183							GCF_001245335.1_Salmonella_enterica_CVM_N50423_v1.0	34	GCF_000484335.1_ASM48433v1	35
		GCF_001185945.1_Kleb_pneu_CHS124_V1	42							GCF_001474225.1_Salmonella_enterica_CVM_43763_v1.0	37	GCF_000484395.1_ASM48439v1	58
		GCF_001185955.1_Kleb_pneu_CHS120_V1	158							GCF_001477905.1_Salmonella_enterica_CVM_N29360-SQ_v1.0	39	GCF_000484415.1_ASM48441v1	62
		GCF_001186025.1_Kleb_pneu_CHS103_V1	190							GCF_001478245.1_Salmonella_enterica_CVM_N32763-SQ_v1.0	51	GCF_000484435.1_ASM48443v1	79
		GCF_001186035.1_Kleb_pneu_CHS87_V1	124							GCF_001479185.1_Salmonella_enterica_CVM_N31412-SQ_v1.0	22	GCF_000486045.2_ASM48604v2	45
		GCF_001511175.1_ERS822459	215							GCF_001707615.1_ASM170761v1	25	GCF_000486065.1_ASM48606v1	16
		GCF_001511195.1_ERS822473	94							GCF_002031105.1_ASM203110v1	25	GCF_000486085.1_ASM48608v1	34
		GCF_001511215.1_ERS822474	80							GCF_002032025.1_ASM203202v1	39	GCF_000006945.2_ASM694v2	38
		GCF_001511275.1_ERS822454	109							GCF_002033515.1_ASM203351v1	17	GCF_000011885.1_ASM1188v1	61
		GCF_001511315.1_ERS822469	179							GCF_002035995.1_ASM203599v1	27	GCF_000018705.1_ASM1870v1	20
		GCF_001511355.1_ERS822444	30							GCF_002047325.1_ASM204732v1	34	GCF_000170195.2_ASM17019v2	30
		GCF_001511375.1_ERS822463	133							GCF_002054595.1_ASM205459v1	39	GCF_000171275.1_ASM17127v1	41
		GCF_001511395.1_ERS822472	33							GCF_002064285.1_ASM206428v1	39	GCF_000171495.1_ASM17149v1	16
		GCF_001511435.1_ERS822458	83							GCF_002106035.1_ASM210603v1	39	GCF_000188455.1_ASM18845v2	60
		GCF_001511455.1_ERS822467	160							GCF_002106295.1_ASM210629v1	47	GCF_000188615.1_ASM18861v2	67
		GCF_001511475.1_ERS822475	13							GCF_002107175.1_ASM210717v1	44	GCF_000188895.1_ASM18889v2	58
		GCF_001511535.1_ERS822468	83							GCF_003072945.1_ASM307294v1	21	GCF_000189055.1_ASM18905v2	38
		GCF_001511555.1_ERS822471	110							GCF_003119845.1_ASM311984v1	39	GCF_000195995.1_ASM19599v1	91
		GCF_001511575.1_ERS822450	119							GCF_003325215.1_ASM332521v1	44	GCF_000235545.1_ASM23554v1	81
		GCF_001511675.1_ERS822457	175							GCF_003430345.1_ASM343034v1	29	GCF_000238495.1_ASM23849v2	48
		GCF_001511695.1_ERS822465	51							GCF_004292085.1_ASM429208v1	39	GCF_000251025.1_Salmonella_enterica_IV_05-0642-2.0.1	61
		GCF_001511735.1_ERS822466	104							GCF_004360335.1_ASM436033v1	35	GCF_000258365.1_ASM25836v1	29
		GCF_001517715.1_ASM151771v1	57							GCF_004360495.1_ASM436049v1	24	GCF_000272515.1_ASM27251v1	33
		GCF_001517725.1_ASM151772v1	90							GCF_004360635.1_ASM436063v1	14	GCF_000272595.1_ASM27259v1	37
		GCF_001663195.1_ASM166319v1	41							GCF_004360715.1_ASM436071v1	39	GCF_000272675.1_ASM27267v1	16
		GCF_001663295.1_ASM166329v1	38							GCF_004360795.1_ASM436079v1	35	GCF_000272855.1_ASM27285v1	55
		GCF_001663435.1_ASM166343v1	58							GCF_004360875.1_ASM436087v1	42	GCF_000272935.1_ASM27293v1	16
		GCF_001904175.4_ASM190417v4	37							GCF_006378255.2_ASM637825v2	38	GCF_000278485.1_CDC-2010K_0669v1.0	121
		GCF_001904235.4_ASM190423v4	110							GCF_006380245.2_ASM638024v2	38	GCF_000280155.1_ASM28015v1	31
		GCF_001904255.4_ASM190425v4	90							GCF_006383515.1_ASM638351v1	22	GCF_000280235.1_ASM28023v1	73
		GCF_001904295.4_ASM190429v4	23							GCF_006383755.1_ASM638375v1	5	GCF_000280315.2_ASM28031v2	46
		GCF_001904315.4_ASM190431v4	66							GCF_006383905.1_ASM638390v1	41	GCF_000280475.1_ASM28047v1	76
		GCF_001904335.4_ASM190433v4	58							GCF_006383995.1_ASM638399v1	45	GCF_000284755.1_ASM28475v1	37
		GCF_001904375.4_ASM190437v4	156							GCF_006384075.1_ASM638407v1	44	GCF_000292755.1_ASM29275v1	15
		GCF_001904385.4_ASM190438v4	98							GCF_007093855.1_ASM709385v1	75	GCF_000293115.1_ASM29311v1	19
		GCF_001904425.4_ASM190442v4	88							GCF_007093945.1_ASM709394v1	37	GCF_000314915.2_ASM31491v2	40
		GCF_001904455.4_ASM190445v4	58							GCF_007094265.1_ASM709426v1	27	GCF_000328985.1_ASM32898v1	77
		GCF_001904475.4_ASM190447v4	177							GCF_007094355.1_ASM709435v1	61	GCF_000329065.1_ASM32906v1	11
		GCF_001908625.1_ASM190862v1	53							GCF_007094485.1_ASM709448v1	38	GCF_000329305.1_ASM32930v1	48
		GCF_001908655.1_ASM190865v1	81							GCF_007094755.1_ASM709475v1	37	GCF_000329385.1_ASM32938v1	16
		GCF_001908675.1_ASM190867v1	119							GCF_007094995.1_ASM709499v1	38	GCF_000329545.1_ASM32954v1	56
		GCF_000009885.1_ASM988v1	49							GCF_007095075.1_ASM709507v1	46	GCF_000329705.1_ASM32970v1	107
		GCF_000016305.1_ASM1630v1	86							GCF_007095165.1_ASM709516v1	39	GCF_000329945.1_ASM32994v1	40
		GCF_000220485.1_ASM22048v1	147							GCF_007095235.1_ASM709523v1	52	GCF_000330125.1_ASM33012v1	63
		GCF_000263095.1_Klebphe1.0	121							GCF_007095385.1_ASM709538v1	39	GCF_000330305.1_ASM33030v1	13
		GCF_000281315.1_KPNIH9_1	106							GCF_007096235.1_ASM709623v1	36	GCF_000330425.1_ASM33042v1	4
		GCF_000338255.1_KP1_contigs_1-272	63							GCF_009668465.1_ASM966846v1	46	GCF_000330525.1_ASM33052v1	34
		GCF_000372625.3_KP_version_2	149							GCF_012912085.1_ASM1291208v1	57	GCF_000335955.1_ASM33595v1	20
		GCF_000406425.1_gkp24v01	47							GCF_012928025.1_ASM1292802v1	39	GCF_000336215.1_ASM33621v1	23
		GCF_000406505.1_gkp48v01	81							GCF_014217955.1_ASM1421795v1	37	GCF_000388295.1_06.O.05	87
		GCF_000406585.1_gkp43v01	175							GCF_900635695.1_32473_H01	86	GCF_000388455.1_14.E.05	94
		GCF_000406745.1_gkp54v01	102									GCF_000388535.1_19.F.03	34
		GCF_000409085.1_gkp15v01	10									GCF_000388615.1_23.F.01	24
		GCF_000409735.1_Klebsiella_pneumonia_G5-2_Genome_sequencing	34									GCF_000388775.1_32.A.00	65
		GCF_000417085.2_ASM41708v2	96									GCF_000389175.1_53.F.08	38
		GCF_000417165.1_gkp21v01	21									GCF_000389255.1_57.A.08	44
		GCF_000417245.1_gkp20v01	98									GCF_000389575.1_73.H.09	28
		GCF_000417345.1_gkp9v01	56									GCF_000412835.1_06-0538_Ver1	64
		GCF_000417425.1_gkp52v01	78									GCF_000412915.1_2012K-0266_Ver1	42
		GCF_000445405.1_ASM44540v1	52									GCF_000414785.2_ASM41478v2	63
		GCF_000474885.1_Kleb_pneu_BIDMC_12C_V1_PacBio	150									GCF_000430145.2_ASM43014v3	18
		GCF_000492215.1_Kleb_pneu_BIDMC_40_V1	58									GCF_000442415.1_ASM44241v1	23
		GCF_000567265.1_Kleb_pneu_BIDMC_32_V1	22									GCF_000468255.1_ST4848_v1	58
		GCF_000567425.1_Kleb_pneu_BIDMC_7B_V2	34									GCF_000474415.1_CFSAN001162_01.0	52
		GCF_000567505.1_Kleb_pneu_BIDMC_1_V2	108									GCF_000483855.1_ASM48385v1	18
		GCF_000567585.1_Kleb_pneu_BWH_22_V2	87									GCF_000483935.1_CFSAN000506_01.0	76
		GCF_000567765.2_ASM56776v2	204									GCF_000484115.1_ASM48411v1	46
		GCF_000585875.1_Kpn3159065	52									GCF_000484375.1_ASM48437v1	15
		GCF_000585955.1_KP1-I	101									GCF_000486105.1_ASM48610v1	16
		GCF_000599925.1_KPB_3_IHQD	198
		GCF_000688155.1_Kleb_pneu_MGH_63_V1	173
		GCF_000688535.1_Kleb_pneu_CHS_21_V1	179
		GCF_000692915.1_Kleb_pneu_BIDMC_18B_V1	20
		GCF_000693015.1_Kleb_pneu_BIDMC_68_V1	81
		GCF_000694835.1_Kleb_pneu_UCI_59_V1	96
		GCF_000694915.1_Kleb_pneu_UCI_67_V1	143
		GCF_000695935.1_ASM69593v1	113
		GCF_000699425.1_7699	52
		GCF_000709165.1_1601080v01	102
		GCF_000709245.1_UHKPC05v01	194
		GCF_000733255.1_ASM73325v1	18
		GCF_000739495.1_ASM73949v1	51
		GCF_000755605.1_ASM75560v1	110
		GCF_000764635.1_ASM76463v1	199
		GCF_000775395.1_ASM77539v1	57
		GCF_000784985.1_ASM78498v1	50
		GCF_000788005.1_ASM78800v1	29
		GCF_000823105.1_99SGR	95
		GCF_000826795.1_ASM82679v1	62
		GCF_000956385.1_CDPH3707-4	36
		GCF_000958965.1_matepair4	96
		GCF_000971075.1_ASM97107v1	86
		GCF_000982085.1_ASM98208v1	125
		GCF_001022035.1_ASM102203v1	61
		GCF_001032185.1_Kleb_pneu_CHS161_V1	68
		GCF_001032265.1_Kleb_pneu_CHS165_V1	28
		GCF_001032345.1_Kleb_pneu_CHS169_V1	76
		GCF_001032425.1_Kleb_pneu_CHS174_V1	69
		GCF_001032505.1_Kleb_pneu_CHS181_V1	114
		GCF_001032585.1_Kleb_pneu_CHS185_V1	51
		GCF_001182545.1_KpVA-9	99
		GCF_001185665.1_Kleb_pneu_MGH83_V1	78
		GCF_001185745.1_Kleb_pneu_CHS238_V1	94
		GCF_001185825.1_Kleb_pneu_CHS187_V1	37
		GCF_001185915.1_Kleb_pneu_CHS136_V1	24
		GCF_001185985.1_Kleb_pneu_CHS119_V1	118
		GCF_001511155.1_ERS822470	37
		GCF_001511335.1_ERS822456	93
		GCF_001511415.1_ERS822445	135
		GCF_001511495.1_ERS822451	88
		GCF_001511595.1_ERS822460	100
		GCF_001511715.1_ERS822446	113
		GCF_001661895.1_ASM166189v1	70
		GCF_001663455.1_ASM166345v1	169
		GCF_001904245.4_ASM190424v4	58
		GCF_001904325.4_ASM190432v4	101
		GCF_001908595.1_ASM190859v1	90
