# Supplementary material for: The DNA Phosphorothioation Restriction-Modification System Influences the Antimicrobial Resistance of Pathogenic Bacteria
Source: Microbiol Spectr. 2023 Jan 4;11(1):e03509-22. doi: 10.1128/spectrum.03509-22 (PMC9927239; doi:10.1128/spectrum.03509-22)
Supplement: Supplemental file 10 — Table S9. Download spectrum.03509-22-s0010.xlsx, XLSX file, 4.1 MB [file spectrum.03509-22-s0010.xlsx]

## Sheet: Klebsiella pneumoniae
Table S9 The rate of unique genes per genome pair in each group
S9-1 The rate of unique genes per genome pair in each group of K. pneumoniae
PT R-M	PT R-M-free
0.001377	0.294878
0.001967	0.403819
0.002356	0.300785
0.002357	0.269793
0.002945	0.226784
0.003342	0.417313
0.003452	0.341863
0.003532	0.38366
0.003533	0.296566
0.003728	0.316683
0.00373	0.328095
0.003735	0.3194
0.003856	0.313906
0.004122	0.236604
0.004126	0.307287
0.004313	0.322763
0.004513	0.26881
0.004516	0.311136
0.004666	0.312298
0.004666	0.321947
0.004704	0.371479
0.004707	0.318848
0.00487	0.340786
0.00487	0.319282
0.004905	0.31774
0.005275	0.320366
0.005302	0.319921
0.005478	0.308942
0.005491	0.343011
0.005678	0.313909
0.005684	0.329126
0.005694	0.319106
0.005881	0.319268
0.005884	0.304311
0.005887	0.31971
0.005889	0.329348
0.005893	0.319236
0.006267	0.33301
0.006466	0.328557
0.006469	0.324671
0.006469	0.322262
0.006473	0.294382
0.006659	0.321522
0.006667	0.331342
0.006668	0.325661
0.006856	0.328962
0.006867	0.30618
0.007056	0.282594
0.007095	0.289219
0.007246	0.498841
0.007252	0.328276
0.007253	0.308619
0.00745	0.316491
0.00745	0.308001
0.007451	0.317957
0.007641	0.330867
0.007643	0.304012
0.00765	0.311708
0.008022	0.313787
0.008036	0.312632
0.008208	0.32571
0.008423	0.293115
0.008622	0.322428
0.008631	0.32446
0.00883	0.323477
0.009007	0.308607
0.009201	0.324399
0.009217	0.319835
0.009395	0.311081
0.009397	0.305993
0.009401	0.396445
0.009785	0.297073
0.009804	0.325664
0.009984	0.223701
0.01017	0.273526
0.010372	0.308867
0.011532	0.325211
0.018493	0.324372
0.019062	0.354642
0.019085	0.292208
0.019451	0.299445
0.019459	0.24193
0.019467	0.286834
0.019833	0.304312
0.019848	0.308218
0.020039	0.299357
0.020222	0.298283
0.020222	0.334068
0.020424	0.31251
0.020813	0.332129
0.020995	0.325474
0.021214	0.251593
0.021604	0.311665
0.022127	0.315146
0.02233	0.292711
0.022524	0.286582
0.022529	0.303352
0.022718	0.295443
0.022727	0.299258
0.022732	0.311187
0.022899	0.279797
0.023335	0.282021
0.029839	0.308899
0.04234	0.286484
0.044592	0.281956
0.045358	0.257063
0.047256	0.289788
0.051016	0.284354
0.051764	0.309613
0.052035	0.293678
0.052107	0.314202
0.052147	0.27364
0.052167	0.313535
0.052187	0.310171
0.052349	0.31131
0.052511	0.315832
0.052692	0.30926
0.052733	0.281362
0.053555	0.313975
0.053862	0.314785
0.054215	0.310137
0.055472	0.298441
0.055681	0.319549
0.056097	0.320918
0.056324	0.284129
0.05642	0.292263
0.056756	0.254636
0.056831	0.283372
0.057015	0.28881
0.057176	0.317386
0.057404	0.299934
0.057595	0.268334
0.057943	0.308568
0.058039	0.296463
0.059276	0.242713
0.059406	0.313346
0.059441	0.316179
0.059486	0.320682
0.059623	0.311614
0.05964	0.2603
0.059658	0.289442
0.060697	0.310937
0.060731	0.276194
0.061136	0.293224
0.061284	0.315126
0.061997	0.25756
0.062101	0.32484
0.062196	0.328018
0.062488	0.358236
0.06311	0.364093
0.063438	0.293442
0.06351	0.341562
0.063898	0.323177
0.064062	0.297164
0.064201	0.316602
0.064673	0.29027
0.064928	0.316989
0.06494	0.335712
0.065213	0.37345
0.065503	0.299801
0.067279	0.311654
0.068534	0.285593
0.078197	0.26807
0.078827	0.299474
0.079604	0.278226
0.079896	0.312156
0.08022	0.282535
0.080242	0.297981
0.080719	0.268729
0.080873	0.258065
0.080997	0.301928
0.081041	0.300532
0.081165	0.283494
0.081348	0.300937
0.081562	0.220108
0.081562	0.287868
0.082006	0.235087
0.083455	0.286743
0.089777	0.282228
0.099495	0.287199
0.103017	0.266155
0.103216	0.252583
0.103551	0.259609
0.104522	0.305255
0.104898	0.308918
0.105416	0.231274
0.111764	0.281049
0.11506	0.26295
0.116797	0.28829
0.117015	0.290443
0.117383	0.31877
0.117578	0.301187
0.118485	0.250949
0.119435	0.317077
0.120172	0.296593
0.144769	0.285208
0.146229	0.283875
0.15291	0.385832
0.153764	0.306813
0.153875	0.301776
0.156348	0.297715
0.156638	0.273541
0.162401	0.233771
0.163535	0.2839
0.163583	0.289393
0.169738	0.271046
0.17682	0.271549
0.177399	0.27359
0.177733	0.283752
0.178185	0.403784
0.178251	0.287504
0.179069	0.299287
0.180396	0.277507
0.181057	0.290977
0.181277	0.301075
0.181472	0.250354
0.181651	0.264811
0.182292	0.26204
0.182478	0.318509
0.18263	0.293175
0.184384	0.338779
0.185462	0.281041
0.185897	0.310288
0.186633	0.27978
0.186899	0.320153
0.187077	0.225835
0.187077	0.316699
0.187489	0.319431
0.187578	0.323408
0.18761	0.317638
0.187811	0.316976
0.188043	0.319418
0.188133	0.319336
0.188357	0.315874
0.188532	0.326437
0.188954	0.240557
0.191132	0.307655
0.192699	0.312178
0.1927	0.309385
0.193769	0.322376
0.195344	0.318414
0.195789	0.318588
0.196445	0.324136
0.197802	0.337825
0.198099	0.335049
0.198425	0.288076
0.199442	0.314217
0.199633	0.324903
0.200146	0.325353
0.200693	0.328576
0.200774	0.308875
0.201022	0.32412
0.201678	0.329758
0.201945	0.33031
0.202452	0.323402
0.2025	0.333281
0.202515	0.317564
0.202718	0.299918
0.202722	0.31824
0.202814	0.323324
0.202909	0.322109
0.203455	0.32338
0.203781	0.303507
0.203781	0.340287
0.204942	0.321309
0.205261	0.282343
0.206174	0.333494
0.206346	0.293844
0.206397	0.310589
0.20648	0.314286
0.207313	0.317338
0.207903	0.323067
0.208234	0.32435
0.208258	0.321116
0.208311	0.318683
0.208439	0.322722
0.208925	0.323324
0.209463	0.389108
0.209478	0.310407
0.209478	0.318951
0.209663	0.314384
0.209786	0.313098
0.209831	0.315977
0.210138	0.322276
0.211863	0.309153
0.212001	0.31183
0.212273	0.309632
0.212566	0.318932
0.213025	0.314842
0.213093	0.30861
0.21323	0.31547
0.214039	0.316386
0.21418	0.295678
0.214246	0.306802
0.214757	0.324799
0.214782	0.308017
0.214897	0.317065
0.215201	0.319903
0.215379	0.306112
0.215506	0.332009
0.215658	0.322026
0.216115	0.318789
0.216178	0.328044
0.216221	0.309406
0.216495	0.236949
0.216616	0.291339
0.216786	0.281599
0.216812	0.304654
0.216812	0.31106
0.21685	0.319916
0.216936	0.30666
0.217	0.316588
0.217067	0.320142
0.21726	0.336276
0.217262	0.336434
0.217268	0.311308
0.21733	0.306163
0.217415	0.308707
0.217516	0.307616
0.21771	0.293349
0.217974	0.336227
0.217981	0.311807
0.21824	0.286194
0.218284	0.315058
0.218789	0.313311
0.218811	0.315705
0.219068	0.315487
0.219068	0.270701
0.219129	0.424369
0.219129	0.311632
0.21928	0.315611
0.21929	0.303955
0.219486	0.410785
0.219732	0.340465
0.219738	0.383987
0.219831	0.309076
0.219871	0.278718
0.219904	0.294755
0.219926	0.282315
0.219964	0.280335
0.220273	0.310552
0.22036	0.29659
0.22043	0.350399
0.220673	0.340522
0.220687	0.292315
0.220765	0.313209
0.220784	0.31894
0.220801	0.373682
0.220903	0.311483
0.221005	0.339408
0.221219	0.332591
0.221255	0.313927
0.221478	0.313559
0.221802	0.310417
0.222002	0.308596
0.223242	0.341845
0.223511	0.306549
0.223725	0.32432
0.223785	0.324215
0.224031	0.314603
0.224169	0.304085
0.224169	0.316391
0.224292	0.32018
0.224434	0.31458
0.224695	0.327592
0.224965	0.320261
0.225123	0.331951
0.225141	0.316458
0.225633	0.284104
0.225702	0.333651
0.22583	0.327815
0.225854	0.324905
0.225957	0.325747
0.226253	0.35799
0.226425	0.269512
0.22645	0.278971
0.226746	0.519627
0.227306	0.324294
0.227387	0.306902
0.227589	0.285829
0.227683	0.305746
0.227823	0.310061
0.227921	0.326576
0.228404	0.301572
0.228463	0.301634
0.228824	0.32954
0.228984	0.297906
0.22902	0.325482
0.229268	0.277477
0.229269	0.321219
0.229422	0.324264
0.22964	0.323571
0.229681	0.309097
0.229826	0.317237
0.229953	0.316246
0.230098	0.311505
0.230187	0.309746
0.23099	0.39385
0.231426	0.314648
0.231637	0.304556
0.231869	0.250524
0.231991	0.294032
0.232028	0.288483
0.23205	0.30313
0.232188	0.304493
0.232323	0.358314
0.232378	0.249709
0.232496	0.303516
0.23252	0.22422
0.232525	0.307831
0.232554	0.289934
0.2327	0.291366
0.232751	0.261827
0.232751	0.283861
0.232877	0.330052
0.232889	0.294324
0.232999	0.306065
0.233011	0.304983
0.233015	0.278163
0.23305	0.301278
0.233072	0.296478
0.233108	0.306027
0.233261	0.299951
0.233274	0.285116
0.233309	0.294354
0.233356	0.283166
0.233369	0.30217
0.233534	0.262764
0.233569	0.253452
0.23359	0.32952
0.233604	0.260196
0.233643	0.264642
0.233643	0.247396
0.233694	0.260148
0.233705	0.260453
0.23372	0.284867
0.23378	0.283182
0.233834	0.303006
0.233914	0.295489
0.234012	0.279884
0.234028	0.280065
0.23408	0.280084
0.234178	0.278056
0.234322	0.286864
0.23433	0.300606
0.234383	0.301215
0.234412	0.303603
0.234797	0.284148
0.234923	0.320893
0.235023	0.307075
0.235094	0.320551
0.235401	0.352248
0.235438	0.297717
0.235477	0.266287
0.235679	0.350752
0.235827	0.278564
0.236015	0.31737
0.236315	0.318008
0.236433	0.29707
0.236447	0.289537
0.23652	0.289212
0.236544	0.256738
0.236618	0.286786
0.236668	0.286375
0.237045	0.28729
0.237318	0.315489
0.237353	0.277058
0.237528	0.305819
0.237686	0.298347
0.237762	0.289862
0.237876	0.310317
0.238078	0.310111
0.238087	0.220667
0.238257	0.314102
0.238274	0.320162
0.238279	0.366912
0.238407	0.357395
0.23871	0.327931
0.238719	0.337273
0.238803	0.324337
0.239007	0.283887
0.23903	0.299271
0.2391	0.323014
0.239197	0.310234
0.239209	0.322236
0.239399	0.356367
0.239478	0.293621
0.239497	0.279819
0.2395	0.296296
0.239504	0.28607
0.239519	0.36342
0.239557	0.34858
0.239596	0.2904
0.239731	0.27374
0.239871	0.291309
0.239964	0.306392
0.240007	0.268826
0.240057	0.288744
0.240077	0.292385
0.2401	0.284657
0.240121	0.328578
0.240128	0.281593
0.240306	0.320844
0.240321	0.293689
0.240345	0.26643
0.240397	0.262525
0.240488	0.321695
0.240538	0.317486
0.240612	0.274392
0.240881	0.262306
0.240881	0.322458
0.240891	0.296015
0.240918	0.261112
0.241092	0.275178
0.24116	0.287267
0.241262	0.279162
0.241273	0.2636
0.241294	0.305357
0.24131	0.306756
0.241362	0.304787
0.241367	0.32585
0.241422	0.299334
0.241471	0.33312
0.241533	0.268764
0.241533	0.425489
0.241933	0.2984
0.241964	0.293761
0.242013	0.340624
0.242044	0.284477
0.242078	0.306926
0.242185	0.264199
0.242325	0.274467
0.24244	0.253485
0.242516	0.251616
0.242699	0.253949
0.242748	0.2666
0.242772	0.426657
0.242867	0.314862
0.242893	0.274664
0.242915	0.316539
0.243039	0.299771
0.243179	0.288521
0.243191	0.277364
0.243229	0.305619
0.243434	0.269623
0.243515	0.30791
0.243585	0.275012
0.24377	0.323713
0.243885	0.301029
0.243937	0.296524
0.243996	0.273566
0.24407	0.307969
0.244165	0.243117
0.244358	0.310377
0.244386	0.308826
0.244389	0.32039
0.244554	0.30522
0.244558	0.310388
0.244558	0.308006
0.244704	0.308741
0.244797	0.307439
0.244866	0.310849
0.245018	0.298525
0.245105	0.295223
0.245127	0.304307
0.245136	0.299651
0.245349	0.310463
0.245353	0.309151
0.245451	0.30933
0.245525	0.313259
0.245605	0.327356
0.24569	0.327507
0.24576	0.308904
0.245922	0.308188
0.246025	0.309837
0.24608	0.29632
0.246575	0.30254
0.246582	0.30526
0.246582	0.294821
0.246582	0.299444
0.246593	0.303923
0.246695	0.302178
0.246795	0.33262
0.246894	0.310172
0.246929	0.303324
0.247044	0.306847
0.247059	0.314019
0.247138	0.309145
0.247167	0.307752
0.247259	0.322596
0.247304	0.329585
0.247358	0.308881
0.247478	0.300175
0.247504	0.31988
0.247609	0.307878
0.247697	0.301955
0.247711	0.303732
0.247733	0.30756
0.247866	0.309565
0.247869	0.312685
0.247999	0.308126
0.248044	0.307029
0.248044	0.289542
0.248088	0.294014
0.248114	0.384095
0.248239	0.295648
0.24831	0.28876
0.248788	0.285993
0.248845	0.297047
0.249	0.294155
0.249023	0.294847
0.249047	0.279428
0.249047	0.288925
0.249135	0.286174
0.249157	0.288925
0.24927	0.288925
0.249356	0.292236
0.249383	0.288727
0.249383	0.288579
0.249438	0.298994
0.249567	0.283873
0.249567	0.296521
0.249571	0.28848
0.249646	0.287825
0.249697	0.289338
0.249697	0.29781
0.24974	0.322007
0.24978	0.294647
0.249782	0.291908
0.249912	0.29685
0.25	0.314473
0.250173	0.304225
0.250216	0.295262
0.250217	0.275137
0.250346	0.295987
0.250377	0.29811
0.250432	0.314771
0.250522	0.308031
0.250669	0.307717
0.250692	0.315036
0.250692	0.327306
0.250704	0.329784
0.250757	0.297546
0.250968	0.318378
0.251056	0.297704
0.251062	0.317331
0.251072	0.300065
0.25108	0.332665
0.251143	0.307631
0.251193	0.293965
0.251223	0.313524
0.251276	0.312344
0.251319	0.313631
0.251319	0.313943
0.251376	0.327196
0.251391	0.419101
0.251419	0.416578
0.251494	0.408874
0.251848	0.489368
0.251952	0.447766
0.251985	0.470108
0.25226	0.42805
0.252279	0.431321
0.252296	0.43927
0.252365	0.43086
0.252392	0.432409
0.252494	0.411333
0.252794	0.425561
0.253096	0.452001
0.253176	0.417208
0.253237	0.429352
0.253294	0.442098
0.25332	0.450546
0.253431	0.450713
0.253628	0.430027
0.253695	0.449956
0.253714	0.43818
0.25399	0.431907
0.254725	0.437676
0.254816	0.437574
0.254892	0.424206
0.254949	0.454244
0.255088	0.433172
0.255453	0.444559
0.255488	0.428463
0.255563	0.430308
0.255766	0.422117
0.255814	0.431399
0.256063	0.433234
0.25614	0.431287
0.256239	0.449575
0.25637	0.437305
0.256378	0.436883
0.256446	0.429493
0.256485	0.420554
0.256669	0.440267
0.25672	0.445894
0.256762	0.4464
0.256791	0.444461
0.256802	0.43698
0.256804	0.399528
0.256844	0.404676
0.256909	0.541175
0.256928	0.444656
0.256934	0.42386
0.256934	0.429817
0.256974	0.421877
0.256974	0.429064
0.256977	0.448914
0.257018	0.420956
0.257051	0.423672
0.257058	0.432977
0.257073	0.439525
0.257178	0.446059
0.257188	0.416591
0.257188	0.445294
0.257203	0.445228
0.257243	0.445358
0.25731	0.426055
0.257317	0.432956
0.257317	0.429043
0.257317	0.426515
0.257317	0.435717
0.257322	0.475479
0.257402	0.398985
0.257402	0.448851
0.257452	0.371359
0.257452	0.413198
0.257452	0.436457
0.257488	0.43912
0.257497	0.447644
0.257536	0.447252
0.257581	0.425322
0.257581	0.413951
0.257654	0.384986
0.25766	0.417203
0.257666	0.433951
0.257709	0.435427
0.257721	0.429229
0.257779	0.427892
0.257789	0.458085
0.257789	0.440263
0.257792	0.446189
0.257799	0.439844
0.257833	0.409466
0.257851	0.435679
0.257852	0.440877
0.257857	0.423887
0.257874	0.418071
0.2579	0.429984
0.25792	0.422826
0.25793	0.422779
0.257935	0.435192
0.257941	0.421769
0.257992	0.403911
0.258098	0.432344
0.258121	0.419579
0.25816	0.42195
0.258165	0.396781
0.258186	0.421924
0.258227	0.4087
0.258227	0.437838
0.258233	0.425052
0.258247	0.43651
0.258264	0.412258
0.258312	0.429792
0.258317	0.431202
0.258348	0.428065
0.258352	0.432186
0.258452	0.429879
0.258492	0.411711
0.258533	0.431243
0.2586	0.436558
0.25875	0.427621
0.258762	0.419408
0.258764	0.43624
0.258834	0.433538
0.258834	0.43863
0.258851	0.419484
0.258879	0.392292
0.258879	0.437913
0.258922	0.41954
0.258953	0.43322
0.258963	0.424832
0.258969	0.412413
0.258974	0.434483
0.259013	0.427499
0.259098	0.396955
0.259104	0.433036
0.259111	0.436271
0.259137	0.437162
0.259143	0.434001
0.259215	0.405549
0.259234	0.421125
0.259266	0.427511
0.259266	0.404924
0.259304	0.425334
0.259317	0.43813
0.259349	0.407213
0.259367	0.444864
0.259496	0.445184
0.259497	0.471212
0.259639	0.471909
0.259743	0.426391
0.259749	0.44185
0.259896	0.43864
0.260049	0.426066
0.260156	0.441911
0.260182	0.433893
0.26036	0.430999
0.260373	0.431615
0.260393	0.466479
0.2604	0.421187
0.260429	0.427387
0.260526	0.420763
0.260535	0.410948
0.260779	0.436427
0.26078	0.429444
0.260794	0.437372
0.260907	0.407675
0.260923	0.434421
0.261041	0.426963
0.261079	0.401348
0.261083	0.428186
0.261225	0.429085
0.261296	0.418298
0.261413	0.416591
0.261504	0.400283
0.261513	0.394584
0.261934	0.408564
0.261934	0.406124
0.262062	0.40451
0.262065	0.441384
0.262081	0.412597
0.262102	0.401047
0.262138	0.404904
0.262153	0.419528
0.262201	0.435503
0.262244	0.379389
0.262298	0.419169
0.262338	0.414887
0.262363	0.412428
0.26238	0.420055
0.262435	0.426377
0.262458	0.428486
0.262522	0.408138
0.262556	0.434004
0.262567	0.422758
0.262582	0.424883
0.262582	0.410731
0.262596	0.454224
0.262605	0.441496
0.262642	0.422816
0.262642	0.447674
0.262703	0.416551
0.26279	0.408756
0.262814	0.406366
0.262817	0.413566
0.262828	0.404507
0.262841	0.404133
0.262869	0.40283
0.262913	0.413445
0.26293	0.19843
0.262949	0.406908
0.262954	0.436088
0.262977	0.431171
0.262986	0.419522
0.263012	0.428081
0.263012	0.393772
0.263139	0.407939
0.26314	0.403183
0.263267	0.439618
0.263303	0.432093
0.26334	0.444525
0.263346	0.435047
0.263373	0.430467
0.263387	0.402888
0.263441	0.436677
0.263467	0.386892
0.263619	0.434789
0.263635	0.433759
0.263767	0.437806
0.263782	0.435871
0.263896	0.435652
0.263903	0.434757
0.263993	0.435634
0.263999	0.43465
0.264052	0.440488
0.264089	0.412215
0.264128	0.429934
0.26423	0.43145
0.264249	0.428488
0.264323	0.440075
0.26433	0.43673
0.264366	0.437464
0.264438	0.439274
0.264483	0.443387
0.264563	0.440887
0.264814	0.415549
0.264839	0.431633
0.264856	0.436134
0.26488	0.438112
0.264972	0.439252
0.265917	0.425143
0.265966	0.438604
0.266148	0.440606
0.26632	0.442305
0.266918	0.43498
0.267186	0.463586
0.267362	0.435489
0.26737	0.427349
0.267557	0.433721
0.267566	0.439411
0.267771	0.437374
0.268313	0.437401
0.268314	0.422906
0.268428	0.446963
0.268453	0.4385
0.268654	0.433749
0.268711	0.441228
0.268808	0.426006
0.268839	0.430134
0.268853	0.435484
0.269	0.434461
0.269023	0.438194
0.269128	0.438761
0.269179	0.438404
0.269185	0.435142
0.269211	0.438219
0.269309	0.437316
0.269338	0.466852
0.269461	0.430221
0.269583	0.435746
0.269618	0.432497
0.269763	0.432541
0.270174	0.433343
0.270189	0.437242
0.270207	0.428868
0.270261	0.429309
0.270457	0.430466
0.270598	0.434386
0.270598	0.432774
0.270854	0.43623
0.27102	0.431886
0.271037	0.433524
0.271057	0.420648
0.271255	0.431182
0.271332	0.440123
0.271379	0.433783
0.271469	0.435357
0.271521	0.437106
0.27168	0.422552
0.271695	0.449344
0.271746	0.437518
0.271758	0.437214
0.271826	0.440206
0.271853	0.41836
0.271975	0.39787
0.272078	0.437308
0.272141	0.421747
0.272173	0.435334
0.27221	0.426457
0.272271	0.441574
0.27242	0.420403
0.272441	0.434718
0.272513	0.445106
0.272589	0.440311
0.272603	0.442252
0.272897	0.427015
0.272912	0.43026
0.272943	0.427119
0.273195	0.432195
0.273231	0.421625
0.27325	0.45422
0.273372	0.438676
0.273375	0.417723
0.273431	0.447191
0.273449	0.446092
0.273465	0.44727
0.273467	0.447334
0.273486	0.431277
0.273496	0.301379
0.273496	0.308748
0.273501	0.42734
0.273618	0.3522
0.273791	0.410526
0.273938	0.336368
0.273961	0.334068
0.274145	0.335429
0.274232	0.334593
0.274427	0.332966
0.274596	0.311752
0.274746	0.32229
0.27478	0.336451
0.27482	0.323344
0.27484	0.326398
0.27487	0.344687
0.275146	0.358395
0.275402	0.368698
0.27545	0.328178
0.27545	0.353767
0.275469	0.335313
0.275477	0.327639
0.275496	0.329867
0.275503	0.328635
0.275517	0.327957
0.275542	0.356113
0.275581	0.316325
0.275666	0.344904
0.275696	0.337498
0.275711	0.334512
0.275773	0.324033
0.275862	0.334941
0.275891	0.344249
0.275945	0.328286
0.275962	0.34633
0.275974	0.339701
0.276003	0.337883
0.276019	0.33419
0.27602	0.330228
0.276021	0.337172
0.276176	0.347552
0.276182	0.340765
0.276439	0.345796
0.276563	0.329591
0.276592	0.278632
0.276592	0.285179
0.276775	0.532274
0.276803	0.345597
0.276804	0.325452
0.276915	0.339486
0.276964	0.32458
0.277039	0.328122
0.277067	0.342871
0.27718	0.320739
0.277289	0.328676
0.277292	0.331176
0.277519	0.346715
0.277522	0.339772
0.277547	0.329094
0.277547	0.336352
0.277575	0.339614
0.277593	0.337879
0.277595	0.324629
0.277613	0.334346
0.277824	0.329952
0.277872	0.328349
0.277892	0.336631
0.277999	0.422358
0.278008	0.308226
0.278019	0.34181
0.278051	0.257957
0.278147	0.306475
0.278178	0.337315
0.278179	0.354391
0.278259	0.34616
0.278438	0.354466
0.278479	0.308279
0.278561	0.313291
0.278562	0.263589
0.278838	0.315703
0.278853	0.334649
0.279078	0.331226
0.279154	0.307754
0.279196	0.328065
0.27923	0.366606
0.279252	0.3337
0.279292	0.354189
0.279316	0.354147
0.279422	0.286497
0.279511	0.335389
0.279581	0.33875
0.279604	0.32575
0.279665	0.319048
0.279729	0.330588
0.279733	0.331854
0.279753	0.326038
0.279814	0.333597
0.279817	0.311449
0.279925	0.278719
0.28014	0.342834
0.280218	0.317775
0.280436	0.312632
0.280484	0.285859
0.280669	0.32454
0.280743	0.309367
0.28076	0.340852
0.280814	0.328587
0.280821	0.33774
0.280857	0.314704
0.280893	0.330803
0.281089	0.330484
0.281129	0.328417
0.281154	0.328001
0.281203	0.324853
0.28125	0.31842
0.281385	0.344019
0.281388	0.346304
0.281389	0.338644
0.281545	0.330236
0.281756	0.329869
0.281829	0.340675
0.281949	0.328939
0.282121	0.301934
0.282136	0.264085
0.282404	0.327668
0.282566	0.284317
0.28259	0.342143
0.282631	0.323312
0.282645	0.282698
0.282667	0.334437
0.282667	0.326613
0.282687	0.256852
0.282721	0.337297
0.282743	0.339735
0.282776	0.346172
0.282782	0.352269
0.28295	0.295355
0.282966	0.327682
0.283	0.339241
0.283016	0.298298
0.283167	0.333173
0.283214	0.340386
0.283268	0.290268
0.283289	0.337457
0.283358	0.341277
0.283392	0.387863
0.283439	0.377815
0.2835	0.326855
0.283525	0.354396
0.283552	0.334126
0.283553	0.339927
0.283649	0.339634
0.283692	0.339484
0.283708	0.354065
0.283887	0.366087
0.283887	0.392399
0.283955	0.325664
0.284029	0.338544
0.284148	0.314187
0.284195	0.260484
0.284265	0.355068
0.284279	0.34288
0.284315	0.339403
0.28433	0.319483
0.284337	0.326233
0.284609	0.335127
0.284639	0.281436
0.284742	0.322075
0.284758	0.319638
0.284876	0.322937
0.284878	0.358097
0.284882	0.275201
0.28495	0.321322
0.284986	0.287298
0.284998	0.296023
0.285025	0.291912
0.285165	0.327398
0.28519	0.303005
0.285232	0.29446
0.285308	0.29439
0.285359	0.344387
0.285548	0.342808
0.285668	0.262806
0.285714	0.314062
0.285738	0.314609
0.286048	0.325819
0.286048	0.319928
0.286209	0.309467
0.286238	0.319852
0.286288	0.295849
0.286311	0.336719
0.286336	0.315345
0.286356	0.292397
0.286495	0.295928
0.286601	0.417474
0.286621	0.339432
0.286763	0.331337
0.286832	0.327573
0.286839	0.292058
0.286985	0.30278
0.286985	0.298392
0.287071	0.304973
0.28715	0.295725
0.287172	0.295912
0.287177	0.294147
0.287267	0.307882
0.287316	0.422148
0.287329	0.344723
0.287379	0.317294
0.287402	0.32535
0.287427	0.316186
0.287546	0.327617
0.287573	0.273554
0.287714	0.29334
0.287745	0.281491
0.287811	0.341361
0.287828	0.315286
0.287921	0.365396
0.287926	0.310623
0.287952	0.345391
0.287962	0.295801
0.287965	0.350547
0.288008	0.272117
0.288056	0.352397
0.28813	0.350934
0.288138	0.355011
0.288172	0.348148
0.288257	0.351118
0.288267	0.352224
0.288484	0.356901
0.288555	0.350633
0.288589	0.354587
0.288603	0.300744
0.288651	0.344165
0.288665	0.349054
0.288783	0.34704
0.288904	0.352327
0.288944	0.353775
0.288976	0.35391
0.289175	0.351966
0.289196	0.370084
0.289219	0.374807
0.289223	0.332533
0.289282	0.350921
0.289342	0.339673
0.289486	0.340335
0.289579	0.336162
0.289751	0.331943
0.289774	0.339655
0.29007	0.337569
0.290199	0.344774
0.290239	0.344709
0.290584	0.350733
0.290604	0.354978
0.290607	0.338839
0.290694	0.350587
0.290903	0.353511
0.291228	0.352074
0.291425	0.350262
0.291592	0.341063
0.291612	0.373982
0.291639	0.350554
0.292211	0.330491
0.292338	0.361453
0.292608	0.327769
0.292651	0.349536
0.293126	0.346357
0.293357	0.351743
0.2935	0.350707
0.293582	0.355447
0.293707	0.349175
0.293811	0.35276
0.294088	0.341868
0.294445	0.347141
0.29454	0.408875
0.295176	0.340284
0.295504	0.340085
0.295558	0.335775
0.295981	0.341315
0.29683	0.344427
0.296849	0.342243
0.297059	0.339402
0.297417	0.340723
0.29769	0.339418
0.297977	0.341766
0.298053	0.33811
0.298558	0.339858
0.298727	0.338425
0.298991	0.341394
0.299144	0.333654
0.299445	0.336751
0.299544	0.344768
0.299636	0.337259
0.300175	0.338109
0.30033	0.333544
0.300349	0.334895
0.300463	0.354839
0.300511	0.345099
0.300726	0.34124
0.300746	0.348552
0.3008	0.313786
0.300801	0.300269
0.300821	0.342212
0.301006	0.313533
0.301132	0.316944
0.301529	0.326753
0.301684	0.343051
0.301981	0.328227
0.302211	0.334128
0.302257	0.344106
0.302279	0.351231
0.302329	0.350877
0.302406	0.32992
0.302446	0.329635
0.302581	0.328521
0.302584	0.332319
0.302701	0.325894
0.302844	0.35954
0.302859	0.335286
0.302859	0.316302
0.302975	0.355859
0.30299	0.354516
0.303	0.355958
0.30303	0.356265
0.303065	0.310646
0.303141	0.308087
0.303323	0.425146
0.303338	0.33788
0.303373	0.370724
0.303473	0.329199
0.303487	0.323669
0.303615	0.323734
0.303744	0.325261
0.303759	0.324945
0.303788	0.31082
0.303821	0.317588
0.303909	0.314645
0.30391	0.326837
0.30417	0.318552
0.304249	0.295868
0.304465	0.30541
0.304497	0.374543
0.30466	0.319139
0.304838	0.345141
0.305435	0.324451
0.305601	0.319683
0.305637	0.324134
0.305778	0.324238
0.305942	0.317161
0.306119	0.35115
0.306169	0.319253
0.306177	0.327116
0.30646	0.322697
0.306468	0.321457
0.306546	0.313198
0.306562	0.321076
0.306787	0.32785
0.306976	0.322237
0.307013	0.334128
0.307127	0.32842
0.307152	0.325408
0.307277	0.323582
0.30729	0.319599
0.307363	0.32636
0.307488	0.333809
0.307501	0.326905
0.307692	0.328553
0.307705	0.291967
0.307845	0.28586
0.308094	0.292062
0.308164	0.520371
0.30819	0.32841
0.308228	0.315185
0.308263	0.339117
0.308299	0.309312
0.30838	0.317445
0.308394	0.328578
0.30842	0.310969
0.308471	0.31378
0.308624	0.320475
0.308636	0.331435
0.308636	0.32802
0.308916	0.320608
0.30895	0.324268
0.308975	0.326527
0.309014	0.323689
0.309043	0.311853
0.309067	0.321089
0.30929	0.32391
0.309419	0.30231
0.309448	0.291472
0.309748	0.382349
0.310221	0.318931
0.310345	0.331427
0.31067	0.249868
0.311456	0.280013
0.311868	0.327221
0.312062	0.339705
0.312071	0.337472
0.313443	0.36315
0.31355	0.302946
0.314079	0.3093
0.314082	0.26742
0.314634	0.295667
0.314863	0.327414
0.314907	0.31703
0.316159	0.309566
0.31618	0.319647
0.316547	0.357263
0.316757	0.326489
0.31679	0.345753
0.316817	0.339966
0.316874	0.251567
0.317019	0.326287
0.317034	0.332131
0.317069	0.318322
0.317455	0.311242
0.317564	0.322514
0.317572	0.324582
0.317677	0.319763
0.317884	0.327143
0.317984	0.305537
0.318109	0.308402
0.318109	0.325129
0.318145	0.300263
0.318494	0.306736
0.318793	0.259932
0.319281	0.309578
0.31938	0.308149
0.320535	0.327123
0.320854	0.317179
0.321098	0.328429
0.321165	0.290437
0.321854	0.325935
0.322178	0.323483
0.32306	0.317377
0.323292	0.326838
0.32418	0.318066
0.324713	0.307781
0.32475	0.336749
0.32479	0.329757
0.324901	0.333281
0.325224	0.317191
0.326037	0.322793
0.326612	0.330401
0.326832	0.26806
0.326874	0.296154
0.32729	0.263084
0.327349	0.267599
0.327438	0.301116
0.3275	0.338115
0.328339	0.321049
0.329721	0.282605
0.330428	0.328009
0.331811	0.309884
0.331946	0.283678
0.33318	0.331712
0.33371	0.333647
0.333911	0.328081
0.334261	0.342565
0.334971	0.290943
0.335012	0.300431
0.335736	0.33201
0.336022	0.291646
0.336377	0.273256
0.33795	0.334277
0.338554	0.280654
0.338882	0.330031
0.33921	0.336249
0.340314	0.32974
0.340603	0.328547
0.340902	0.267498
0.34118	0.302956
0.341494	0.263297
0.342048	0.32391
0.342369	0.334065
0.342528	0.311397
0.34309	0.343234
0.3433	0.356186
0.3433	0.378025
0.343559	0.320968
0.343623	0.333439
0.343975	0.306561
0.345522	0.280034
0.345584	0.358396
0.347004	0.338173
0.347054	0.329861
0.347304	0.311925
0.347902	0.308526
0.349541	0.300598
0.34984	0.273116
0.350407	0.312429
0.350773	0.312987
0.351209	0.303269
0.3513	0.337627
0.351444	0.271262
0.351508	0.320661
0.351592	0.281139
0.35195	0.284122
0.352005	0.282285
0.35251	0.322843
0.352556	0.27429
0.352694	0.269511
0.352969	0.302437
0.352978	0.336927
0.353262	0.336762
0.353482	0.263325
0.353738	0.319173
0.353829	0.303674
0.354069	0.306494
0.35438	0.302834
0.358681	0.33207
0.35901	0.310806
0.359444	0.267686
0.359533	0.329457
0.359759	0.315242
0.359835	0.291736
0.359921	0.274707
0.359921	0.421103
0.359988	0.321059
0.360256	0.286962
0.360307	0.321462
0.360421	0.308675
0.360433	0.297894
0.360656	0.287399
0.360726	0.295583
0.360895	0.289031
0.361018	0.288358
0.361251	0.28831
0.361699	0.300512
0.361725	0.417007
0.361903	0.33296
0.362345	0.310373
0.362697	0.307018
0.362844	0.3033
0.363496	0.319433
0.363554	0.270196
0.363804	0.298584
0.363931	0.281685
0.364455	0.332709
0.365902	0.30998
0.367106	0.312936
0.36718	0.299269
0.367221	0.337635
0.367878	0.300817
0.369535	0.346362
0.369884	0.260651
0.37047	0.34361
0.371896	0.341611
0.372628	0.348841
0.373277	0.343953
0.37407	0.341293
0.375734	0.344448
0.380325	0.344069
0.381442	0.341304
0.386761	0.338478
0.387228	0.25801
0.387801	0.332337
0.389391	0.339158
	0.335789
	0.348415
	0.344486
	0.342835
	0.337823
	0.363636
	0.362547
	0.325189
	0.340286
	0.332755
	0.3337
	0.332389
	0.319981
	0.333281
	0.330394
	0.338735
	0.332072
	0.361873
	0.342374
	0.331122
	0.34074
	0.3496
	0.346379
	0.34863
	0.333333
	0.368356
	0.346124
	0.304968
	0.359295
	0.307842
	0.339147
	0.340333
	0.34166
	0.346278
	0.349524
	0.346005
	0.34063
	0.332274
	0.333651
	0.400922
	0.326433
	0.32914
	0.326077
	0.329476
	0.331224
	0.333174
	0.323106
	0.333018
	0.330645
	0.333281
	0.331437
	0.330795
	0.324996
	0.330806
	0.322237
	0.331118
	0.336324
	0.330602
	0.326818
	0.328952
	0.32205
	0.349892
	0.335288
	0.329779
	0.338505
	0.313411
	0.272929
	0.331126
	0.311773
	0.311436
	0.321262
	0.329257
	0.316325
	0.325511
	0.328081
	0.346545
	0.346955
	0.322301
	0.318447
	0.320335
	0.320645
	0.306346
	0.295719
	0.320026
	0.29882
	0.32541
	0.325297
	0.325254
	0.325829
	0.280228
	0.416444
	0.35246
	0.390856
	0.300118
	0.322105
	0.329399
	0.322374
	0.320167
	0.0428599
	0.313991
	0.350599
	0.287132
	0.316368
	0.322875
	0.330171
	0.377788
	0.323803
	0.350403
	0.325604
	0.323803
	0.327447
	0.325925
	0.312375
	0.354869
	0.328115
	0.336861
	0.319954
	0.322581
	0.311159
	0.323294
	0.331216
	0.323366
	0.337506
	0.332309
	0.329851
	0.326641
	0.30043
	0.327258
	0.336911
	0.331833
	0.337502
	0.343574
	0.285148
	0.293775
	0.489408
	0.336265
	0.315134
	0.320858
	0.311721
	0.32402
	0.339863
	0.308333
	0.316225
	0.318549
	0.320825
	0.333762
	0.297777
	0.331883
	0.332529
	0.331026
	0.314846
	0.329549
	0.326151
	0.315885
	0.317218
	0.404506
	0.279693
	0.324023
	0.220647
	0.305381
	0.314373
	0.329432
	0.328645
	0.359216
	0.30582
	0.29555
	0.23824
	0.292497
	0.311528
	0.314014
	0.311379
	0.306183
	0.343614
	0.316889
	0.338059
	0.329695
	0.286578
	0.316624
	0.321092
	0.296247
	0.291625
	0.310859
	0.312692
	0.302425
	0.317778
	0.28605
	0.282789
	0.328188
	0.302291
	0.286169
	0.262502
	0.300869
	0.27841
	0.31429
	0.299144
	0.319118
	0.28569
	0.318731
	0.317852
	0.316809
	0.319111
	0.314785
	0.28851
	0.320079
	0.323991
	0.317558
	0.313308
	0.325551
	0.332116
	0.332959
	0.289501
	0.254968
	0.331678
	0.302306
	0.329004
	0.313379
	0.306743
	0.31245
	0.301374
	0.260832
	0.316354
	0.319163
	0.327913
	0.322269
	0.265419
	0.300201
	0.31455
	0.274345
	0.30462
	0.325927
	0.274285
	0.329887
	0.332753
	0.367442
	0.366713
	0.307313
	0.332095
	0.320459
	0.318801
	0.322267
	0.337239
	0.32112
	0.336722
	0.373971
	0.304663
	0.315798
	0.29586
	0.269514
	0.209844
	0.186306
	0.316814
	0.288507
	0.31061
	0.311414
	0.272837
	0.309567
	0.307908
	0.29457
	0.303856
	0.253988
	0.272414
	0.267664
	0.27691
	0.271475
	0.335272
	0.302426
	0.274637
	0.279298
	0.316883
	0.323216
	0.235252
	0.290452
	0.277637
	0.295022
	0.286827
	0.317698
	0.307667
	0.300584
	0.321729
	0.289316
	0.321722
	0.288381
	0.401007
	0.315372
	0.316881
	0.345016
	0.293071
	0.0430336
	0.272868
	0.279097
	0.262621
	0.26283
	0.264284
	0.274024
	0.405151
	0.266038
	0.31165
	0.296792
	0.296563
	0.307023
	0.263231
	0.280566
	0.274774
	0.32519
	0.297548
	0.346535
	0.288904
	0.319974
	0.279686
	0.334435
	0.265081
	0.327109
	0.332702
	0.336514
	0.331968
	0.330545
	0.330063
	0.328644
	0.324714
	0.338692
	0.281726
	0.320461
	0.321372
	0.321606
	0.335268
	0.329328
	0.329226
	0.334118
	0.347253
	0.344004
	0.305135
	0.32523
	0.325693
	0.327209
	0.329611
	0.311432
	0.326785
	0.329987
	0.330535
	0.32688
	0.332189
	0.329278
	0.317545
	0.327313
	0.336211
	0.333961
	0.331025
	0.315406
	0.348059
	0.332652
	0.313548
	0.341156
	0.292558
	0.321929
	0.329268
	0.326947
	0.333071
	0.337977
	0.331441
	0.327477
	0.324612
	0.324939
	0.394597
	0.320291
	0.319235
	0.31524
	0.316729
	0.327882
	0.324713
	0.312236
	0.319755
	0.317859
	0.322726
	0.317317
	0.323932
	0.316596
	0.320199
	0.306766
	0.316707
	0.329337
	0.318131
	0.317359
	0.323151
	0.30759
	0.334071
	0.32473
	0.320978
	0.330705
	0.31665
	0.293265
	0.307779
	0.284391
	0.324682
	0.315798
	0.329639
	0.307012
	0.321244
	0.33084
	0.34375
	0.345457
	0.316313
	0.31623
	0.3143
	0.317914
	0.309547
	0.345781
	0.320575
	0.30139
	0.325743
	0.324303
	0.326379
	0.325901
	0.305918
	0.386384
	0.453727
	0.429792
	0.355851
	0.35759
	0.360018
	0.356044
	0.417122
	0.358385
	0.449519
	0.411233
	0.355439
	0.3706
	0.376097
	0.432357
	0.362741
	0.416558
	0.378399
	0.365219
	0.362129
	0.360755
	0.370884
	0.431841
	0.41454
	0.367878
	0.361486
	0.370107
	0.370258
	0.370258
	0.375151
	0.364077
	0.369972
	0.372714
	0.37741
	0.364848
	0.367778
	0.38024
	0.37228
	0.367917
	0.369939
	0.432991
	0.391478
	0.395534
	0.543617
[truncated: 51,959 more rows]

## Sheet: Escherichia coli
Table S9 The rate of unique genes per genome pair in each group
S9-2 The rate of unique genes per genome pair in each group of E. coli
PT R-M	PT R-M-free
0.348921	0.480058
0.52909	0.492785
0.324846	0.480576
0.448553	0.254391
0.491531	0.0248375
0.408363	0.430488
0.393629	0.430713
0.437216	0.470662
0.367315	0.481817
0.486586	0.461891
0.457166	0.510005
0.297799	0.395487
0.297205	0.308259
0.352138	0.25175
0.308816	0.264712
0.298572	0.0970249
0.299861	0.433733
0.334066	0.493283
0.308714	0.487593
0.304679	0.0608974
0.303466	0.254391
0.298724	0.0389581
0.512717	0.243887
0.439356	0.444037
0.332916	0.476062
0.448607	0.316876
0.512741	0.47682
0.469522	0.505229
0.476895	0.437267
0.544952	0.451093
0.387091	0.493511
0.458117	0.451715
0.465758	0.458883
0.392157	0.0353942
0.345606	0.358668
0.34493	0.349189
0.406455	0.475527
0.337758	0.480889
0.447256	0.499455
0.475644	0.481593
0.481355	0.338015
0.384476	0.478505
0.566366	0.369397
0.483113	0.409099
0.487159	0.393564
0.491632	0.463967
0.301986	0.450135
0.294425	0.470922
0.390677	0.391069
0.445369	0.382924
0.501776	0.400645
0.455277	0.278779
0.388253	0.438288
0.524138	0.311582
0.436757	0.500644
0.348356	0.481544
0.278253	0.487405
0.469895	0.361364
0.491487	0.318147
0.492861	0.49034
0.425601	0.303168
0.485683	0.481596
0.548666	0.371845
0.510298	0.478208
0.527127	0.501237
0.507709	0.490592
0.523955	0.337091
0.507661	0.454283
0.450793	0.415488
0.400965	0.387916
0.385902	0.396305
0.377175	0.50174
0.393954	0.47212
0.348299	0.435756
0.47908	0.501322
0.380647	0.406983
0.508675	0.388739
0.5585	0.529746
0.470205	0.544421
0.323378	0.512417
0.48059	0.536942
0.351062	0.532879
0.335165	0.552927
0.320714	0.511474
0.370629	0.545816
0.338971	0.477532
0.356044	0.480822
0.345377	0.260024
0.343475	0.516594
0.353442	0.414718
0.334932	0.509484
0.350656	0.435311
0.518519	0.3895
0.525684	0.473165
0.3585	0.485328
0.449914	0.489993
0.419517	0.461331
0.424649	0.467982
0.435902	0.401394
0.356572	0.410233
0.539178	0.40007
0.522609	0.440213
0.428484	0.40079
0.428801	0.377643
0.429887	0.46585
0.41911	0.50387
0.377306	0.489998
0.468277	0.503739
0.44838	0.495268
0.473073	0.449567
0.457263	0.351052
0.449054	0.380371
0.450695	0.440849
0.48958	0.443872
0.447059	0.444616
0.427141	0.420849
0.350392	0.435093
0.318134	0.429628
0.382701	0.465109
0.486273	0.458166
0.517073	0.40767
0.440364	0.495926
0.366759	0.367763
0.493227	0.321361
0.392283	0.40515
0.499013	0.485012
0.507857	0.493658
0.485075	0.462042
0.493189	0.471092
0.490154	0.348408
0.488965	0.486227
0.488426	0.486499
0.401584	0.476283
0.533682	0.473284
0.527705	0.407356
0.393318	0.494904
0.488912	0.451083
0.427325	0.436542
0.464125	0.350057
0.406563	0.372994
0.329699	0.476617
0.382492	0.447177
0.470542	0.412604
0.383022	0.430424
0.318264	0.469258
0.329586	0.47295
0.447264	0.3817
0.449656	0.253053
0.495165	0.451442
0.518895	0.299658
0.352542	0.470467
0.458727	0.443496
0.479268	0.278143
0.408194	0.460195
0.372344	0.341077
0.409391	0.46311
0.408874	0.397276
0.473511	0.482081
0.448833	0.386707
0.346683	0.492242
0.358	0.362983
0.395394	0.419089
0.361745	0.406932
0.351301	0.360422
0.356174	0.429375
0.379145	0.409942
0.358264	0.445902
0.356756	0.389359
0.355014	0.411875
0.34912	0.417938
0.507765	0.426083
0.440227	0.427508
0.305805	0.144096
0.482229	0.363904
0.498651	0.440021
0.491928	0.339217
0.477262	0.453338
0.542081	0.425052
0.402759	0.300506
0.475489	0.456829
0.463071	0.489954
0.390451	0.46369
0.343153	0.46369
0.33955	0.465574
0.400034	0.385323
0.335214	0.37516
0.454545	0.403058
0.468735	0.42833
0.476751	0.45006
0.371945	0.470273
0.55669	0.410924
0.487037	0.410894
0.486654	0.407838
0.486827	0.409819
0.330948	0.408104
0.34912	0.411895
0.409519	0.409464
0.441918	0.411645
0.500746	0.409068
0.45165	0.396944
0.386549	0.41332
0.523493	0.568298
0.432966	0.113591
0.355171	0.500875
0.303288	0.480615
0.458839	0.539418
0.499033	0.496022
0.489777	0.509867
0.435525	0.558747
0.482014	0.553106
0.54715	0.577584
0.504898	0.518973
0.527191	0.504419
0.511967	0.503793
0.516692	0.494407
0.508742	0.5
0.444202	0.512874
0.420355	0.197386
0.374542	0.188627
0.376477	0.483949
0.372614	0.500875
0.333392	0.485545
0.46515	0.493544
0.358785	0.314491
0.492525	0.556084
0.570362	0.475612
0.473709	0.559543
0.348808	0.567162
0.498144	0.509942
0.353014	0.530049
0.349398	0.550513
0.325236	0.516251
0.388394	0.499444
0.35861	0.486731
0.37401	0.505438
0.363046	0.501057
0.35615	0.555765
0.374873	0.564681
0.334706	0.175004
0.375355	0.568591
0.523503	0.484552
0.522465	0.559762
0.363744	0.5
0.447126	0.417533
0.405836	0.479301
0.413395	0.528518
0.431439	0.521067
0.38177	0.541697
0.535735	0.533995
0.518208	0.541104
0.416485	0.532315
0.424203	0.533617
0.422964	0.514819
0.421258	0.513253
0.383544	0.553885
0.469803	0.568529
0.435765	0.569286
0.471268	0.513205
0.460751	0.532226
0.43871	0.574855
0.441186	0.518473
0.472854	0.56752
0.43441	0.554621
0.420442	0.567282
0.38746	0.58044
0.347069	0.574459
0.377055	0.530573
0.471535	0.557112
0.516172	0.526392
0.437543	0.547374
0.365182	0.539257
0.490171	0.581362
0.375905	0.543826
0.503663	0.489626
0.503665	0.576221
0.475958	0.56583
0.491329	0.554715
0.489445	0.269742
0.473542	0.297763
0.476406	0.244213
0.41019	0.283004
0.540656	0.283483
0.538874	0.267665
0.408497	0.258022
0.489582	0.302397
0.419183	0.285287
0.462717	0.294602
0.419455	0.508652
0.325276	0.592268
0.35114	0.461597
0.460225	0.586874
0.380993	0.502693
0.330122	0.509184
0.351562	0.288689
0.438336	0.314562
0.443651	0.317077
0.487718	0.269053
0.499837	0.284312
0.578234	0.544256
0.440224	0.533492
0.505647	0.526754
0.544747	0.55834
0.553109	0.515475
0.537409	0.508524
0.546858	0.561853
0.477583	0.225188
0.528702	0.190199
0.537853	0.220989
0.543508	0.562303
0.526365	0.547729
0.524559	0.49727
0.525873	0.53724
0.54194	0.29875
0.529366	0.303312
0.525914	0.303041
0.524825	0.326658
0.525739	0.328969
0.295868	0.306217
0.458997	0.556214
0.505717	0.504948
0.512545	0.530421
0.563207	0.56276
0.533261	0.5019
0.501721	0.526245
0.386313	0.530612
0.527354	0.574854
0.529184	0.570823
0.48204	0.538162
0.494586	0.537013
0.514668	0.533133
0.514046	0.155166
0.506434	0.219359
0.512601	0.188
0.52284	0.54595
0.491809	0.517737
0.499128	0.555798
0.524942	0.502445
0.61887	0.512502
0.496465	0.494622
0.477883	0.509465
0.495605	0.521271
0.492292	0.509404
0.512608	0.483914
0.511414	0.538721
0.527543	0.559785
0.481275	0.527725
0.516786	0.563947
0.518151	0.515077
0.374782	0.529489
0.511136	0.508352
0.511994	0.546165
0.481167	0.521995
0.530899	0.51808
0.513505	0.500071
0.497575	0.534034
0.505859	0.554381
0.491448	0.550729
0.545595	0.570786
0.526622	0.506466
0.53044	0.255856
0.515294	0.489202
0.524117	0.467228
0.511845	0.496895
0.535237	0.493642
0.504745	0.535489
0.526275	0.516894
0.523592	0.507179
0.527538	0.563289
0.505008	0.522499
0.534362	0.521801
0.528442	0.529959
0.557956	0.53495
0.448842	0.508418
0.435338	0.494119
0.505898	0.500458
0.55843	0.529694
0.48085	0.548627
0.496607	0.437519
0.493811	0.512672
0.544746	0.531165
0.50074	0.563741
0.533115	0.54935
0.523057	0.54935
0.516854	0.317017
0.530872	0.508337
0.506344	0.503714
0.532983	0.499779
0.523388	0.509513
0.516487	0.432458
0.529027	0.531096
0.536114	0.516398
0.537816	0.520023
0.537507	0.513881
0.533528	0.5167
0.535742	0.514872
0.525868	0.516032
0.509955	0.516371
0.549028	0.517693
0.527644	0.516904
0.527008	0.511014
0.544986	0.518487
0.541654	0.562687
0.544469	0.486577
0.524953	0.494363
0.55256	0.360504
0.534507	0.548293
0.522909	0.587519
0.527532	0.336155
0.556501	0.318707
0.523497	0.380168
0.524115	0.54559
0.535826	0.495191
0.518923	0.487235
0.507829	0.491928
0.55148	0.505882
0.5063	0.489526
0.483045	0.574557
0.539925	0.57014
0.519753	0.491828
0.522431	0.486577
0.535578	0.492446
0.536048	0.48721
0.508381	0.537611
0.509255	0.332813
0.50878	0.499836
0.439452	0.34406
0.510296	0.416517
0.497572	0.509213
0.549365	0.473988
0.54237	0.441981
0.491806	0.526474
0.53214	0.576886
0.504369	0.496125
0.542363	0.521956
0.533843	0.516737
0.506259	0.20856
0.511995	0.343691
0.49747	0.580008
0.500565	0.334537
0.490642	0.503331
0.507586	0.239978
0.502219	0.529641
0.496464	0.514635
0.535257	0.489067
0.461477	0.522169
0.477848	0.519903
0.423149	0.535472
0.409582	0.526324
0.443826	0.534119
0.367257	0.527743
0.493279	0.522655
0.461727	0.500623
0.283069	0.493619
0.29314	0.517686
0.318174	0.339252
0.281472	0.273486
0.26769	0.51831
0.278665	0.52196
0.311879	0.379631
0.277559	0.519274
0.277569	0.342927
0.268864	0.553144
0.276776	0.293207
0.50191	0.381056
0.451342	0.385795
0.346341	0.523222
0.477509	0.587967
0.511478	0.536732
0.469277	0.540815
0.4825	0.54235
0.530866	0.377489
0.373723	0.57914
0.435623	0.556798
0.458128	0.606036
0.399581	0.558991
0.354742	0.53924
0.351165	0.603142
0.40794	0.612762
0.354992	0.586078
0.459498	0.605888
0.465937	0.605032
0.471656	0.61686
0.376012	0.588641
0.563458	0.614761
0.480983	0.570029
0.458545	0.575311
0.475618	0.509271
0.250047	0.436683
0.326177	0.530683
0.373741	0.399667
0.435546	0.500402
0.502108	0.523699
0.445118	0.562435
0.378858	0.573536
0.506949	0.575674
0.428571	0.555159
0.359859	0.560189
0.231413	0.53445
0.465169	0.537841
0.479459	0.547733
0.480664	0.548213
0.417845	0.536288
0.481332	0.526192
0.544084	0.315602
0.512428	0.581602
0.512292	0.57183
0.503974	0.578572
0.510351	0.460703
0.498558	0.328267
0.452153	0.516386
0.401796	0.553723
0.389139	0.537577
0.389922	0.537551
0.397292	0.540557
0.36	0.531024
0.468545	0.528116
0.392395	0.525334
0.488516	0.58579
0.548736	0.581032
0.460248	0.549052
0.323673	0.457578
0.486533	0.531075
0.34625	0.525733
0.342862	0.553147
0.321579	0.358623
0.381352	0.354276
0.353151	0.546025
0.367026	0.542806
0.358934	0.518718
0.338188	0.569288
0.361375	0.573567
0.354793	0.561396
0.32271	0.408509
0.502475	0.541166
0.505962	0.569077
0.340087	0.570551
0.441314	0.510034
0.411236	0.506535
0.408916	0.522475
0.435022	0.594671
0.32799	0.572654
0.518113	0.542542
0.502295	0.552681
0.418108	0.310957
0.429577	0.582975
0.431975	0.573315
0.413684	0.51073
0.359711	0.53937
0.444753	0.511271
0.431491	0.433565
0.453646	0.4007
0.43774	0.515588
0.431658	0.570185
0.433453	0.522796
0.472814	0.361887
0.431398	0.555866
0.427114	0.407957
0.350304	0.529548
0.287983	0.5726
0.366881	0.528231
0.471012	0.539936
0.495956	0.534444
0.440858	0.518693
0.339878	0.549267
0.489588	0.538768
0.396836	0.516034
0.499304	0.575187
0.504395	0.542298
0.481752	0.541384
0.485261	0.548847
0.48214	0.552655
0.474243	0.518237
0.487111	0.525799
0.387748	0.516053
0.526476	0.537104
0.51864	0.571166
0.382114	0.522731
0.464368	0.531331
0.409969	0.486167
0.464269	0.374805
0.386464	0.143533
0.304909	0.143533
0.369784	0.560398
0.473951	0.535731
0.366158	0.534211
0.328366	0.536201
0.325738	0.557847
0.437384	0.533697
0.439098	0.576477
0.491146	0.538269
0.542162	0.540648
0.489362	0.537755
0.483313	0.543542
0.50163	0.538734
0.478967	0.539175
0.552391	0.540676
0.535241	0.538303
0.457908	0.540728
0.463627	0.533283
0.483472	0.540541
0.463219	0.498011
0.458022	0.481132
0.460559	0.537144
0.476691	0.487288
0.464413	0.507575
0.460453	0.559903
0.463181	0.550656
0.454873	0.577091
0.578625	0.517
0.523574	0.504648
0.421789	0.503314
0.557062	0.492756
0.572742	0.501646
0.553777	0.514621
0.538742	0.150261
0.591654	0.138399
0.471606	0.482759
0.530046	0.498011
0.53926	0.485568
0.474775	0.491393
0.431306	0.298419
0.431054	0.556419
0.487111	0.470767
0.433112	0.558017
0.504279	0.567472
0.545428	0.509492
0.548793	0.529787
0.474233	0.551694
0.589288	0.51278
0.542097	0.490013
0.535827	0.487232
0.544786	0.501134
0.447587	0.495613
0.431792	0.555056
0.48079	0.564999
0.519731	0.100929
0.557382	0.567682
0.494249	0.48553
0.337836	0.560926
0.57694	0.498631
0.516963	0.415134
0.441876	0.479811
0.439283	0.52658
0.532139	0.517367
0.539957	0.542056
0.555127	0.535837
0.49164	0.53973
0.545795	0.532919
0.592709	0.534232
0.560158	0.516773
0.564941	0.512755
0.558413	0.552591
0.567197	0.569664
0.561674	0.570216
0.533487	0.513643
0.496454	0.533725
0.471857	0.577018
0.444778	0.518903
0.47614	0.570745
0.455789	0.5531
0.535	0.569696
0.467361	0.581726
0.558342	0.572088
0.612204	0.53204
0.541057	0.554089
0.438356	0.524859
0.552267	0.546271
0.459464	0.538781
0.44506	0.581649
0.404991	0.54012
0.463724	0.489641
0.424975	0.568831
0.45362	0.564539
0.442433	0.552743
0.444878	0.236886
0.444074	0.264055
0.429396	0.20735
0.470335	0.247049
0.574886	0.253846
0.575551	0.200169
0.461168	0.223871
0.529334	0.263689
0.496543	0.264059
0.498314	0.273665
0.519413	0.509566
0.472256	0.587012
0.583151	0.457937
0.5688	0.589534
0.50511	0.501998
0.515578	0.505801
0.514905	0.279742
0.502535	0.304864
0.483153	0.303943
0.53488	0.253322
0.518308	0.272124
0.531319	0.541538
0.528018	0.533443
0.520986	0.525424
0.523668	0.56106
0.552461	0.512327
0.519564	0.50624
0.514582	0.560297
0.480885	0.186383
0.469735	0.143409
0.473883	0.173306
0.549683	0.561391
0.56399	0.55003
0.513595	0.491793
0.492035	0.537819
0.527507	0.285616
0.454327	0.291829
0.539123	0.29301
0.528634	0.319325
0.553605	0.32392
0.542275	0.297232
0.540756	0.556948
0.545279	0.499221
0.55063	0.527197
0.493367	0.561434
0.589799	0.500304
0.578824	0.522455
0.475708	0.531423
0.541979	0.575741
0.503241	0.571731
0.532828	0.537475
0.515736	0.53821
0.445268	0.529323
0.465263	0.0829815
0.552406	0.185128
0.470413	0.142425
0.415895	0.54434
0.442916	0.509859
0.526567	0.554737
0.52979	0.49357
0.555604	0.512923
0.478018	0.493693
0.512937	0.505001
0.531277	0.517001
0.496034	0.497109
0.522765	0.482824
0.461379	0.532911
0.493609	0.557396
0.4985	0.528875
0.515025	0.563668
0.498183	0.514827
0.495495	0.530734
0.493115	0.504294
0.512652	0.546311
0.497872	0.519442
0.49504	0.514715
0.499696	0.496028
0.494708	0.533142
0.42892	0.548772
0.448479	0.546155
0.46684	0.568476
0.483285	0.505783
0.543021	0.22715
0.504016	0.489911
0.477936	0.457728
0.466115	0.493341
0.487778	0.495263
0.511512	0.533333
0.466211	0.510025
0.470722	0.507837
0.490335	0.563975
0.488024	0.519076
0.475522	0.515818
0.484686	0.526127
0.501438	0.530504
0.473388	0.510453
0.475557	0.490676
0.500531	0.49817
0.600988	0.531572
0.488009	0.546759
0.460487	0.436646
0.478041	0.511111
0.468356	0.527116
0.465723	0.565122
0.47553	0.546704
0.509381	0.546704
0.299733	0.305927
0.492376	0.509442
0.488496	0.500531
0.451849	0.502427
0.498992	0.499927
0.473852	0.434506
0.459268	0.531264
0.50824	0.509309
0.498891	0.513603
0.490963	0.507179
0.494587	0.51197
0.484534	0.507966
0.549283	0.509589
0.516922	0.50883
0.509743	0.510393
0.506214	0.510245
0.527476	0.497428
0.519003	0.505845
0.509628	0.262605
0.478083	0.438953
0.495833	0.449105
0.474333	0.479981
0.50173	0.486195
0.487296	0.45216
0.519957	0.51518
0.496217	0.412759
0.550912	0.318581
0.479717	0.0669878
0.256645	0.291391
0.454752	0.294424
0.497792	0.449948
0.432236	0.510496
0.467896	0.504799
0.460593	0.263484
0.494933	0
0.455491	0.264803
0.483996	0.0378063
0.467359	0.460581
0.486697	0.478895
0.497764	0.329069
0.475331	0.483465
0.488688	0.508622
0.494339	0.447837
0.500812	0.448722
0.474818	0.495144
0.497581	0.469588
0.47423	0.477046
0.476575	0.26989
0.515627	0.368896
0.489991	0.363954
0.504366	0.472113
0.494003	0.48554
0.489019	0.516809
0.511266	0.486197
0.510111	0.35628
0.486518	0.471185
0.495194	0.380812
0.507246	0.419078
0.486399	0.409779
0.523308	0.473275
0.50404	0.457811
0.485917	0.482373
0.488916	0.403313
0.505262	0.397083
0.48632	0.407514
0.51047	0.353391
0.498152	0.454123
0.484368	0.261063
0.452954	0.510467
0.507081	0.483129
0.482821	0.48645
0.452949	0.383544
0.502381	0.382939
0.490175	0.491219
0.496547	0.364056
0.503456	0.479005
0.503008	0.41613
0.48815	0.475026
0.482684	0.498168
0.481985	0.483439
0.267355	0.349168
0.47546	0.462317
0.477476	0.417765
0.520686	0.416017
0.515455	0.417085
0.472155	0.501419
0.517171	0.482886
0.478522	0.451091
0.521166	0.514055
0.512306	0.426796
0.458481	0.351567
0.485615	0.549412
0.480104	0.559601
0.480854	0.529556
0.447233	0.553805
0.471588	0.546891
0.47431	0.570237
0.476997	0.531068
0.501062	0.563974
0.454387	0.503787
0.465326	0.505692
0.45129	0.332355
0.497164	0.513586
0.446318	0.442043
0.411451	0.504252
0.423743	0.447839
0.441638	0.388798
0.419008	0.49143
0.411873	0.508409
0.413603	0.509542
0.432406	0.486392
0.416985	0.485767
0.411165	0.418699
0.419767	0.434906
0.411656	0.405119
0.486759	0.44955
0.429112	0.407674
0.385987	0.396448
0.482256	0.46068
0.518479	0.520881
0.472062	0.507135
0.470401	0.52155
0.52516	0.499166
0.430429	0.449074
0.416113	0.364324
0.453471	0.422897
0.33419	0.46054
0.413923	0.466428
0.410631	0.464005
0.335022	0.438969
0.410115	0.452431
0.417054	0.447174
0.468227	0.482502
0.474707	0.471135
0.439987	0.414588
0.575511	0.502336
0.483102	0.3729
0.478133	0.355477
0.463398	0.414386
0.395537	0.484568
0.407427	0.495775
0.434125	0.47917
0.380511	0.485122
0.508179	0.319227
0.410301	0.506049
0.428885	0.504505
0.505512	0.494622
0.362535	0.473797
0.421648	0.413504
0.373688	0.508451
0.402944	0.452172
0.496206	0.446475
0.472909	0.360921
0.384241	0.380109
0.463979	0.49115
0.537034	0.46331
0.498724	0.421303
0.514962	0.454665
0.491824	0.470253
0.506357	0.486929
0.49358	0.420578
0.374917	0.328056
0.3154	0.469669
0.442383	0.352832
0.417269	0.475705
0.448643	0.448622
0.415928	0.335218
0.422651	0.472396
0.438305	0.368712
0.453151	0.458428
0.553989	0.422764
0.480994	0.494389
0.39583	0.398198
0.446242	0.503797
0.36595	0.382768
0.40584	0.435867
0.369295	0.42319
0.443859	0.370714
0.392694	0.44503
0.425858	0.427772
0.412481	0.454797
0.403248	0.427058
0.417468	0.43128
0.414358	0.435928
0.435232	0.441107
0.517474	0.448815
0.518373	0.325832
0.42869	0.381014
0.399699	0.443047
0.435824	0.387791
0.440952	0.462948
0.394565	0.445039
0.44089	0.353835
0.530074	0.453828
0.512817	0.495258
0.450389	0.461431
0.383475	0.461431
0.387466	0.488173
0.449171	0.394509
0.447461	0.394435
0.43528	0.416074
0.373929	0.451981
0.430535	0.474439
0.419905	0.479457
0.375985	0.428741
0.380143	0.428983
0.422659	0.42604
0.37577	0.427407
0.383182	0.427089
0.41505	0.429418
0.418197	0.430294
0.404299	0.429201
0.420707	0.428789
0.508713	0.416825
0.437098	0.43449
0.451922	0.433665
0.481834	0.430762
0.437934	0.473123
0.497105	0.483417
0.497574	0.464392
0.472903	0.51173
0.477708	0.398323
0.475262	0.310599
0.479572	0.25601
0.482344	0.272709
0.348735	0.109468
0.535009	0.436231
0.526269	0.493358
0.336579	0.488144
0.431226	0.0774472
0.35292	0.262605
0.406384	0.0428177
0.450829	0.249277
0.401006	0.445129
0.400517	0.477675
0.479917	0.318521
0.422602	0.478675
0.365108	0.505802
0.41088	0.441022
0.441908	0.45464
0.448352	0.497593
0.475276	0.454621
0.451069	0.460151
0.449019	0.0548725
0.517625	0.359588
0.485312	0.351934
0.405316	0.476894
0.410916	0.481987
0.447836	0.499065
0.414977	0.482931
0.405939	0.340254
0.407577	0.478061
0.426693	0.370914
0.4123	0.408003
0.410793	0.395082
0.410942	0.464793
0.403684	0.451504
0.538927	0.473798
0.479994	0.393063
0.347379	0.383848
0.50697	0.398959
0.533371	0.283172
0.518535	0.43942
0.509927	0.319456
0.565645	0.502894
0.451785	0.482391
0.502587	0.489527
0.494288	0.364479
0.438288	0.319431
0.363803	0.492741
0.362365	0.305165
0.446822	0.48349
0.3605	0.376485
0.478385	0.476966
0.5	0.500826
0.506953	0.489391
0.203408	0.340775
0.579675	0.454837
0.515068	0.413888
0.522341	0.387379
0.513102	0.398014
0.383848	0.503064
0.374688	0.473414
0.438766	0.437636
0.48524	0.502566
0.539096	0.408383
0.47237	0.389928
0.412831	0.529158
0.558116	0.544738
0.440673	0.5125
0.382624	0.537034
0.369576	0.533185
0.505946	0.551941
0.520567	0.513389
0.514371	0.5448
0.461687	0.47785
0.515311	0.481631
0.575637	0.261741
0.535975	0.518536
0.548861	0.417754
0.538439	0.508833
0.543294	0.434246
0.5378	0.391853
0.482305	0.471957
0.456779	0.485649
0.194494	0.490566
0.371484	0.460617
0.194833	0.46728
0.347434	0.402787
0.507279	0.411701
0.189002	0.402634
0.532873	0.441822
0.595872	0.401688
0.516629	0.379456
0.396382	0.466184
0.526254	0.504644
0.401941	0.490072
0.393383	0.503819
0.351754	0.495849
0.433162	0.450998
0.388926	0.354405
0.41618	0.381256
0.405941	0.440634
0.394923	0.443662
0.369118	0.444673
0.360947	0.419503
0.421512	0.432961
0.55681	0.429679
0.553514	0.468476
0.407928	0.459464
0.49712	0.409083
0.452271	0.498006
0.457198	0.368082
0.493628	0.32294
0.428968	0.404349
0.564232	0.485831
0.548688	0.49473
0.460338	0.465202
0.489741	0.471664
0.488936	0.34935
0.465995	0.484844
0.424754	0.486091
0.515623	0.475367
0.486422	0.473898
0.512993	0.408505
0.507488	0.496159
0.487768	0.453681
0.490681	0.436326
0.515461	0.350694
0.486117	0.373896
0.487515	0.477623
0.435552	0.447746
0.405526	0.4148
0.432947	0.42995
0.514269	0.471685
0.541907	0.475585
0.485371	0.385769
0.428942	0.258238
0.513015	0.452031
0.429463	0.306409
0.525159	0.471328
0.525813	0.44638
0.516219	0.283427
0.515943	0.462966
0.511986	0.345255
0.518348	0.46504
0.520924	0.399934
0.445434	0.485158
0.562003	0.389349
0.554205	0.491601
0.446466	0.362698
0.520486	0.422315
0.462868	0.407523
0.497577	0.36256
0.454868	0.429692
0.378262	0.411064
0.397403	0.44596
0.509562	0.393914
0.422551	0.410562
0.362891	0.417981
0.386667	0.42453
0.478444	0.426491
0.480566	0.153749
0.534598	0.362412
0.453133	0.442548
0.52057	0.341636
0.516295	0.454148
0.432706	0.424006
0.442405	0.303036
0.45739	0.461755
0.438911	0.491071
0.434416	0.465092
0.431366	0.465092
0.453168	0.46564
0.438092	0.385351
0.432521	0.373399
0.435338	0.405865
0.42938	0.42891
0.539398	0.451437
0.504567	0.470598
0.388767	0.411234
0.515783	0.412285
0.538342	0.408149
0.529283	0.41013
0.531992	0.408687
0.574647	0.413014
0.473349	0.409231
0.505495	0.410873
0.520121	0.410191
0.461625	0.39809
0.418917	0.414436
0.417625	0.524522
0.471577	0.55682
0.419188	0.319825
0.515259	0.325226
0.511885	0.401798
0.520873	0.50217
0.437053	0.464026
0.584489	0.439104
0.544175	0.459936
0.51559	0.449386
0.525041	0.450795
0.410661	0.547976
0.410773	0.54341
0.444201	0.43733
0.493534	0.438953
0.554596	0.432893
0.491494	0.444043
0.442155	0.507395
0.547259	0.351875
0.465276	0.458186
0.415962	0.35539
0.388484	0.416056
0.515434	0.457661
0.527256	0.458822
0.532381	0.414239
0.489815	0.486225
0.530512	0.556216
0.580764	0.437354
0.548599	0.495352
0.553245	0.488538
0.551351	0.321363
0.55796	0.335694
0.544779	0.554719
0.512835	0.326708
0.471318	0.466748
0.446069	0.330765
0.436606	0.488524
0.437885	0.475694
0.416707	0.437821
0.507328	0.496894
0.447005	0.474115
0.52574	0.491071
0.596437	0.501919
0.527351	0.516016
0.408546	0.498924
0.536521	0.467731
0.425494	0.484669
0.415832	0.446718
0.391122	0.502137
0.457889	0.34279
0.429938	0.345104
0.441581	0.480394
0.42977	0.494838
0.406065	0.368478
0.428186	0.474707
0.407377	0.360196
0.45326	0.498951
0.552343	0.331032
0.552019	0.366549
0.428033	0.358905
0.511046	0.479461
0.470754	0.555457
0.4715	0.507835
0.499406	0.516344
0.457674	0.508537
0.564423	0.362389
0.548167	0.554291
0.476405	0.530148
0.4976	0.58425
0.495928	0.518571
0.481169	0.501235
0.444682	0.578477
0.517714	0.586307
0.503509	0.561287
0.529924	0.582001
0.508673	0.58237
0.505524	0.598571
0.508306	0.56851
0.531696	0.590889
0.505889	0.534794
0.492681	0.541169
0.441985	0.460441
0.431847	0.349176
0.451287	0.497995
0.535905	0.399791
0.547932	0.474812
0.49438	0.494274
0.457354	0.531191
0.519529	0.544052
0.458998	0.544521
0.532793	0.519706
0.534298	0.526049
0.525951	0.518771
0.525251	0.517054
0.52459	0.507345
0.529027	0.534995
0.532008	0.502234
0.453366	0.50367
0.573387	0.342501
0.567277	0.556079
0.459572	0.544856
0.524181	0.551775
0.464537	0.430276
0.508803	0.317556
0.444184	0.487085
0.412244	0.518707
0.402932	0.509493
0.525776	0.505436
0.428047	0.508979
0.399596	0.495956
0.409595	0.492318
0.499302	0.488741
0.501775	0.552409
0.536525	0.551212
0.51268	0.519216
0.489157	0.440957
0.383778	0.487347
0.393919	0.478334
0.410643	0.510467
0.388701	0.372488
0.382418	0.32703
0.380887	0.492627
0.400302	0.496011
0.381229	0.473269
0.381709	0.541711
0.378295	0.542194
0.378723	0.533119
0.52731	0.377289
0.477984	0.51488
0.383139	0.524012
0.499135	0.540372
0.540871	0.473353
0.492364	0.476264
0.510503	0.491776
0.543938	0.566419
0.385488	0.538779
0.465169	0.514635
0.489879	0.542053
0.43476	0.342518
0.38148	0.556682
0.381706	0.538119
0.442915	0.469726
0.381748	0.483383
0.483886	0.483047
0.507316	0.417149
0.510863	0.365785
0.427056	0.480517
0.552141	0.548565
0.507877	0.486902
0.495545	0.259216
0.508636	0.532425
0.373815	0.251358
0.338364	0.494293
0.414527	0.543537
0.472324	0.486006
0.516334	0.515924
0.482062	0.505363
0.422952	0.489597
0.544076	0.52528
0.45919	0.507709
0.380339	0.477624
0.343883	0.541771
0.496602	0.512941
0.502145	0.50936
0.509068	0.51788
0.447538	0.524308
0.503072	0.459305
0.552243	0.489123
0.53002	0.484425
0.535267	0.503229
0.523795	0.543145
0.519614	0.488776
0.51129	0.485771
0.49815	0.464134
0.428016	0.378741
0.425149	0.30511
0.410738	0.30511
0.432153	0.52829
0.395212	0.504028
0.492058	0.495924
0.424112	0.506558
0.504092	0.52832
0.567361	0.510063
0.47619	0.545611
0.356293	0.510444
0.491798	0.510682
0.373231	0.506953
0.378929	0.513573
0.354662	0.506161
0.406568	0.510515
0.381062	0.509458
0.406335	0.508344
0.389387	0.508888
0.377762	0.497516
0.377539	0.508549
0.384272	0.427623
0.411381	0.541557
0.526418	0.527553
0.537101	0.561815
0.381809	0.416928
0.469607	0.430002
0.455854	0.446116
0.457183	0.43648
0.475284	0.455686
0.413736	0.50864
0.548326	0.486231
0.531202	0.480713
0.464811	0.438041
0.470874	0.449105
0.468404	0.434486
0.453335	0.445751
0.40398	0.451194
0.487679	0.531661
0.464512	0.349608
0.491472	0.5416
0.476403	0.547241
0.467457	0.523191
0.468281	0.528197
0.514579	0.537151
0.464425	0.529812
0.469374	0.404046
0.416822	0.439861
0.397772	0.407035
0.4	0.396944
0.518909	0.537243
0.524374	0.547396
0.468664	0.496865
0.422675	0.547812
0.500961	0.381316
0.415833	0.542633
0.504845	0.400621
0.514375	0.491015
0.499523	0.489847
0.512711	0.539167
0.509413	0.532761
0.503126	0.551555
0.511849	0.467866
0.438077	0.495404
0.554532	0.439791
0.542531	0.470185
0.426702	0.518822
0.50236	0.468667
0.45217	0.559453
0.49616	0.555507
0.431742	0.555832
0.364672	0.425819
0.403663	0.485176
0.505429	0.557547
0.394432	0.465015
0.339581	0.556687
0.370384	0.513729
0.469669	0.552706
0.470972	0.563129
0.508957	0.567382
0.458685	0.479275
0.486882	0.470776
0.497303	0.425363
0.5085	0.491948
0.491044	0.463292
0.488518	0.556507
0.487741	0.3811
0.498869	0.420972
0.496431	0.436453
0.488529	0.498089
0.49092	0.514083
0.485367	0.527766
0.533596	0.53798
0.450782	0.505382
0.465082	0.530536
0.479536	0.530107
0.165677	0.546467
0.44441	0.50516
0.483219	0.536332
0.555474	0.503428
0.516718	0.508619
0.529961	0.462286
0.473468	0.565746
0.486383	0.503988
0.483378	0.569682
0.478158	0.515971
0.486572	0.419573
0.477442	0.505508
0.521908	0.517803
0.472889	0.524081
0.481624	0.496105
0.50836	0.505786
0.611998	0.476282
0.487727	0.447607
0.491135	0.438134
0.487545	0.503927
0.467849	0.41454
0.47745	0.41395
0.505262	0.548993
0.499766	0.496445
0.547172	0.483162
0.513285	0.496926
0.50062	0.543742
0.546242	0.536567
0.499845	0.395239
0.486111	0.502157
0.45444	0.481772
0.515448	0.486265
0.510592	0.488946
0.485959	0.469549
0.509419	0.47392
0.479006	0.472555
0.542883	0.438575
0.507999	0.422546
0.529394	0.424459
0.508608	0.552015
0.517968	0.399967
0.508351	0.47705
0.528321	0.441314
0.500618	0.556424
0.511301	0.551441
0.491223	0.538763
0.504569	0.5376
0.480824	0.484568
0.536496	0.50289
0.508091	0.490017
0.556865	0.486992
0.587414	0.535923
0.514962	0.419355
0.466945	0.556273
0.561135	0.433439
0.472405	0.527208
0.461177	0.397393
0.457821	0.417304
0.520181	0.445406
0.469398	0.399286
0.507445	0.397468
0.495222	0.432682
0.474275	0.546287
0.499077	0.360923
0.474811	0.51499
0.500984	0.45782
0.531769	0.525266
0.52401	0.450338
0.497334	0.53837
0.529681	0.51022
0.523153	0.459727
0.527365	0.414796
0.524332	0.469449
0.503974	0.533653
0.536176	0.495631
0.517673	0.555015
0.535411	0.397238
0.518991	0.501293
0.517215	0.373132
0.53244	0.224135
0.508099	0.261019
0.527336	0.370327
0.51527	0.449073
0.532538	0.407459
0.519564	0.512974
0.515959	0.515024
0.518696	0.425123
0.541145	0.41108
0.51475	0.433349
0.515769	0.441814
0.497847	0.459984
0.483144	0.378539
0.495872	0.514303
0.544124	0.47066
0.52754	0.395641
0.454245	0.499474
0.508725	0.463388
0.504893	0.524272
0.501873	0.557043
0.519359	0.529704
0.521565	0.529704
0.50984	0.507697
0.507513	0.405851
0.505015	0.396467
0.519204	0.413696
0.511211	0.250986
0.48384	0.504479
0.543847	0.436556
0.53215	0.406376
0.488055	0.409564
0.541951	0.409254
0.490855	0.411052
0.533617	0.407759
0.517377	0.407022
0.466858	0.412213
0.494541	0.408271
0.490023	0.40938
0.491446	0.402647
0.467343	0.411537
0.479916	0.569821
0.40716	0.566211
0.411373	0.586594
0.463066	0.458679
0.46221	0.451074
0.47279	0.480156
0.490184	0.456761
0.47005	0.48968
0.465531	0.528635
0.465679	0.510201
0.480694	0.505396
0.470085	0.474693
0.465564	0.479981
0.466402	0.474393
0.461366	0.480357
0.472783	0.50748
0.102149	0.569479
0.435596	0.398331
0.320781	0.56955
0.490149	0.577808
0.471752	0.529271
0.111713	0.557747
0.498515	0.558902
0.492411	0.543952
0.509091	0.381315
0.253519	0.477747
0.427816	0.43848
0.450841	0.431167
0.447791	0.573466
0.448705	0.572979
0.445751	0.517787
0.479906	0.574125
0.312577	0.410145
0.318975	0.573709
0.477001	0.429969
0.596959	0.524135
0.19083	0.505349
0.400304	0.545994
0.315027	0.538494
0.446641	0.554364
0.450191	0.481487
0.477721	0.513843
0.487365	0.473099
0.491164	0.490414
0.464327	0.544592
0.478569	0.499606
0.494052	0.574767
0.480745	0.57673
0.463547	0.582428
0.428916	0.451441
0.485851	0.50755
0.433672	0.580936
0.187907	0.490917
0.465093	0.578844
0.167573	0.529844
0.323673	0.585906
0.242229	0.594086
0.447685	0.590966
0.234572	0.495958
0.277537	0.503579
0.240793	0.462979
0.487656	0.517188
0.455064	0.502511
0.479092	0.596175
0.464022	0.484908
0.476079	0.421335
0.449778	0.523835
0.50755	0.519382
0.475698	0.530709
0.532052	0.547875
0.539653	0.554177
0.455078	0.528011
0.44262	0.54947
0.517665	0.552871
0.419966	0.565732
0.438259	0.53449
0.428351	0.561671
0.486139	0.528839
0.444946	0.531997
0.470654	0.475644
0.463226	0.585578
0.46215	0.525529
0.475436	0.592821
0.449236	0.540327
0.48425	0.454131
0.48037	0.526091
0.473741	0.535754
0.485606	0.543666
0.495046	0.520411
0.482595	0.530459
0.485406	0.48411
0.48856	0.480343
0.486797	0.463505
0.485856	0.514002
0.462381	0.462938
0.494263	0.451186
0.482509	0.571771
0.482103	0.520565
0.491525	0.508477
0.502749	0.520142
0.496465	0.553995
0.480681	0.558739
0.510104	0.428682
0.486899	0.514861
0.482574	0.507174
0.485907	0.51285
0.51432	0.515771
0.47988	0.502788
0.481095	0.503516
0.4744	0.505302
0.463808	0.519887
0.463045	0.227838
0.515277	0.431808
0.46296	0.576849
0.359763	0.436389
0.490343	0.496507
0.440941	0.474849
0.471769	0.579347
0.455223	0.580941
0.454704	0.558607
0.421649	0.549517
0.431023	0.50917
0.429249	0.521378
0.457462	0.522175
0.417413	0.510116
0.46036	0.568505
0.407909	0.448384
0.401181	0.571353
0.446791	0.446192
0.49715	0.540682
0.451586	0.42703
0.504742	0.453106
0.503594	0.211916
0.446067	0.266938
0.473334	0.429483
0.244831	0.471506
0.476581	0.575151
0.434574	0.472097
0.45848	0.525307
0.434687	0.486092
0.436147	0.547287
0.48472	0.487134
0.106981	0.558358
0.192884	0.540649
0.137292	0.485129
0.130772	0.393037
0.141028	0.513025
0.18351	0.566851
0.140604	0.50753
0.142428	0.579894
0.131281	0.435523
0.136579	0.521578
0.509074	0.413323
0.453155	0.412826
0.343926	0.426264
0.466985	0.428438
0.512974	0.476385
0.473311	0.44956
0.486748	0.511195
0.542049	0.51391
0.406358	0.456179
0.458728	0.457664
0.468725	0.464822
0.399051	0.474279
0.357216	0.456733
0.358812	0.416836
0.40718	0.518355
0.352679	0.490236
0.456921	0.483399
0.480787	0.524539
0.485898	0.482606
0.389629	0.552342
0.571132	0.580348
0.492375	0.565552
0.487691	0.565552
0.491409	0.531796
0.263782	0.454573
0.321686	0.429944
0.397352	0.444809
0.450643	0.45552
0.505406	0.51777
0.458947	0.472374
0.387038	0.448342
0.526714	0.449919
0.441143	0.448159
0.373559	0.448818
0.256004	0.44721
0.477818	0.447998
0.497468	0.450859
0.493327	0.44989
0.431402	0.447481
0.4926	0.442328
0.55322	0.450957
0.51733	0.288848
0.529904	0.260522
0.515848	0.532689
0.523853	0.491328
0.515538	0.486351
0.451234	0.490572
0.403321	0.497197
0.393866	0.473499
0.392851	0.569082
0.393759	0.564983
0.358125	0.484364
0.483302	0.486195
0.39209	0.483752
0.508504	0.486831
0.564081	0.524769
0.4649	0.148542
0.321598	0.497276
0.485837	0.23301
0.350469	0.413584
0.334444	0.476592
0.326701	0.473582
0.381873	0.433328
0.351721	0.508753
0.377147	0.570148
0.368904	0.486266
0.360365	0.522174
0.364976	0.518328
0.362129	0.292661
0.328104	0.0930835
0.519331	0.573389
0.524714	0.217712
0.362761	0.493685
0.446749	0.310688
0.419811	0.507524
0.422452	0.510625
0.432083	0.461756
0.335945	0.506225
0.538516	0.491381
0.521873	0.507773
0.428919	0.526324
0.428503	0.54356
0.430831	0.516912
0.421343	0.510728
0.377806	0.495373
0.460126	0.490163
0.444952	0.518774
0.469767	0.246452
0.452957	0.314631
0.446353	0.512294
0.451149	0.526633
0.481558	0.38027
0.444865	0.508347
0.425096	0.315017
0.354545	0.533102
0.292606	0.31882
0.386671	0.331774
0.484548	0.345184
0.517262	0.514477
0.439927	0.57369
0.342153	0.530575
0.493222	0.53845
0.38534	0.529421
0.49374	0.302885
0.505467	0.568153
0.489107	0.545228
0.492029	0.597796
0.489254	0.54804
0.47864	0.532283
0.491446	0.601024
0.403198	0.608421
0.537999	0.583681
0.529682	0.600574
0.410179	0.600937
0.487168	0.615405
0.423441	0.586656
0.465839	0.613081
0.402084	0.557855
0.314376	0.562663
0.382683	0.498192
0.484103	0.432504
0.381318	0.53202
0.327919	0.400868
0.350183	0.483203
0.446003	0.516523
0.455647	0.556964
0.500832	0.567642
0.18565	0.570172
0.13504	0.548305
0.126102	0.552125
0.13246	0.540921
0.182524	0.53742
0.14246	0.537225
0.140811	0.551241
0.130817	0.523743
0.140239	0.521773
0.520525	0.313382
0.464645	0.575216
0.35284	0.565685
0.477163	0.574519
0.519954	0.46075
0.48156	0.290796
0.495308	0.515427
0.553328	0.548609
0.412719	0.531284
0.462577	0.531551
0.475366	0.532357
0.405969	0.518224
0.369496	0.523101
0.368059	0.513981
0.42185	0.574233
0.360957	0.566139
0.466677	0.541748
0.483866	0.454384
0.493211	0.508544
0.39744	0.517382
0.576906	0.546249
0.501262	0.253878
0.498087	0.244247
0.501534	0.528216
0.278454	0.526024
0.335858	0.502734
0.40071	0.56241
0.461563	0.566591
0.507364	0.55525
0.470037	0.407568
0.398233	0.539448
0.530896	0.552654
0.451979	0.562644
0.385997	0.497189
0.272694	0.50478
0.481676	0.524514
0.511545	0.581642
0.503125	0.560602
0.438017	0.521011
0.503136	0.556936
0.560891	0.277384
0.524944	0.563559
0.536918	0.559589
0.526044	0.508286
0.531343	0.519169
0.524868	0.517511
0.456731	0.435093
0.41126	0.394078
0.393901	0.513454
0.401709	0.559966
0.402437	0.511518
0.373857	0.350727
0.490154	0.54924
0.39573	0.392338
0.516268	0.517629
0.568235	0.567852
0.473235	0.509401
0.33293	0.532006
0.489043	0.526929
0.364766	0.507145
0.348917	0.544357
0.339202	0.531204
0.386629	0.494008
0.362046	0.560123
0.386065	0.538678
0.373786	0.533195
0.370496	0.542252
0.372074	0.543948
0.371433	0.506094
0.337205	0.506888
0.524257	0.504692
0.532944	0.527558
0.366093	0.562126
0.448143	0.509679
0.428506	0.515226
0.432502	0.471202
0.441673	0.31596
0.344545	0.292159
0.545137	0.292159
0.52834	0.550502
0.436116	0.524157
0.438742	0.516732
0.438119	0.516832
0.430855	0.548354
0.385239	0.521819
0.466842	0.566286
0.450481	0.532007
0.476881	0.532888
0.457247	0.52971
0.451382	0.534946
0.454644	0.530491
0.48538	0.531621
0.451117	0.534206
0.434215	0.530943
0.366716	0.531659
0.304669	0.521325
0.393157	0.525376
0.490087	0.382186
0.525899	0.514073
0.44814	0.47064
0.348396	0.453336
0.503178	0.467896
0.400099	0.47811
0.500817	0.45752
0.512972	0.560805
0.493874	0.556244
0.499698	0.465855
0.496297	0.45216
0.488743	0.466093
0.494545	0.457898
0.416708	0.525131
0.544128	0.312261
0.537126	0.468074
0.416625	0.350725
0.497463	0.409369
0.430752	0.492816
0.476678	0.460827
0.411746	0.418073
0.330124	0.51139
0.387384	0.562062
0.49369	0.465629
0.393155	0.502866
0.344514	0.497872
0.360616	0.289807
0.4584	0.30068
0.465312	0.56655
0.505595	0.327543
0.181538	0.477148
0.166943	0.307579
[truncated: 18,304 more rows]

## Sheet: Salmonella enterica
Table S9 The rate of unique genes per genome pair in each group
S9-3 The rate of unique genes per genome pair in each group of S. enterica
PT R-M	PT R-M-free
0.000668	0.002315
0.001557	0.00784
0.001779	0.011829
0.002071	0.011934
0.00384	0.014085
0.003974	0.016076
0.004048	0.016114
0.004173	0.016745
0.004179	0.01677
0.00439	0.017218
0.004432	0.017448
0.004436	0.01746
0.0049	0.017687
0.004902	0.017918
0.004975	0.018299
0.005035	0.018591
0.005133	0.018944
0.005137	0.019039
0.005187	0.019261
0.005256	0.019266
0.005359	0.01927
0.005419	0.019374
0.005425	0.01956
0.005467	0.019617
0.005487	0.019725
0.005493	0.019883
0.005604	0.019914
0.005656	0.020067
0.005679	0.020077
0.005706	0.020159
0.005833	0.020468
0.005889	0.020481
0.00592	0.020713
0.005965	0.021031
0.006059	0.021168
0.006065	0.021277
0.006123	0.021311
0.006179	0.021409
0.006193	0.021493
0.006199	0.021599
0.006273	0.021602
0.006335	0.021607
0.006346	0.021759
0.006347	0.021826
0.006349	0.021941
0.006354	0.022044
0.006357	0.022167
0.006359	0.022267
0.006359	0.022489
0.006367	0.022517
0.006374	0.022609
0.006484	0.022932
0.006525	0.022937
0.00656	0.023061
0.006593	0.023219
0.006594	0.023392
0.006763	0.023503
0.006766	0.023577
0.006766	0.023603
0.006776	0.023622
0.006779	0.023788
0.00678	0.023804
0.006782	0.023825
0.006797	0.024048
0.006806	0.02405
0.006816	0.024175
0.006828	0.024181
0.006832	0.024186
0.006832	0.024379
0.006832	0.02439
0.006833	0.024396
0.006985	0.024455
0.00699	0.024477
0.006991	0.02448
0.006993	0.024494
0.006998	0.024511
0.007005	0.024588
0.007014	0.024627
0.007014	0.024674
0.007018	0.024678
0.007064	0.024689
0.007065	0.024736
0.007208	0.024842
0.007213	0.024842
0.007218	0.024939
0.007219	0.024961
0.007221	0.025073
0.007226	0.025149
0.007229	0.02515
0.007229	0.025288
0.007231	0.025395
0.007237	0.025399
0.007298	0.025508
0.007303	0.025745
0.00743	0.025761
0.00743	0.025778
0.007433	0.025932
0.00745	0.026
0.007451	0.026274
0.007455	0.026327
0.007459	0.026399
0.007463	0.026411
0.007464	0.026427
0.007464	0.02645
0.007468	0.02653
0.007469	0.026572
0.007507	0.026572
0.007528	0.026577
0.007529	0.026631
0.007531	0.026649
0.007533	0.026679
0.007533	0.026712
0.007642	0.026859
0.007647	0.0269
0.007659	0.026907
0.007666	0.026941
0.007669	0.026942
0.007689	0.027064
0.007689	0.02713
0.007691	0.027148
0.007691	0.027148
0.007763	0.02716
0.007763	0.027163
0.007767	0.027167
0.007767	0.027179
0.007767	0.027285
0.007776	0.02736
0.007776	0.027404
0.007869	0.027431
0.007876	0.027543
0.007877	0.027585
0.007879	0.027609
0.007884	0.027613
0.007902	0.027654
0.007922	0.027678
0.007925	0.027734
0.007925	0.02774
0.007927	0.027796
0.007945	0.027803
0.007947	0.027834
0.007996	0.027854
0.008004	0.02795
0.008004	0.027963
0.008006	0.028021
0.008006	0.028076
0.008008	0.028095
0.008079	0.028131
0.008092	0.028163
0.008096	0.028172
0.008103	0.028185
0.008121	0.028203
0.008138	0.028228
0.008151	0.028257
0.008155	0.028358
0.008162	0.028444
0.008235	0.02848
0.00827	0.028488
0.008297	0.028501
0.008304	0.028622
0.008304	0.028635
0.008311	0.028641
0.008324	0.028706
0.008388	0.028855
0.008467	0.028891
0.008471	0.028924
0.008475	0.028924
0.00851	0.02893
0.00851	0.02893
0.008515	0.02895
0.008517	0.028969
0.008523	0.029047
0.008525	0.029122
0.008525	0.029155
0.008526	0.029155
0.008528	0.02919
0.008532	0.029275
0.008532	0.029288
0.008538	0.029359
0.008545	0.029379
0.008609	0.029379
0.008611	0.029385
0.008623	0.029511
0.008639	0.029511
0.0087	0.029603
0.008704	0.029603
0.008704	0.029781
0.008708	0.029801
0.008708	0.029847
0.00871	0.029854
0.008712	0.029933
0.008722	0.030011
0.008734	0.030031
0.008736	0.030058
0.008745	0.0301
0.008749	0.030103
0.008842	0.030155
0.008845	0.030169
0.008852	0.030228
0.008852	0.030245
0.008933	0.030262
0.008935	0.030303
0.008935	0.03031
0.008937	0.030363
0.008937	0.030418
0.008941	0.030466
0.008941	0.030466
0.008943	0.030486
0.008945	0.0305
0.008954	0.030526
0.008956	0.030529
0.00896	0.030531
0.00896	0.030585
0.008966	0.030599
0.008991	0.030599
0.009076	0.030624
0.009078	0.030697
0.009082	0.030711
0.009154	0.030717
0.009166	0.030742
0.009166	0.030769
0.009166	0.030827
0.009168	0.030835
0.009168	0.030928
0.009168	0.030935
0.009172	0.030956
0.009172	0.030972
0.009174	0.030987
0.009176	0.031019
0.009176	0.031022
0.009176	0.031042
0.009179	0.031049
0.009184	0.031082
0.00928	0.031103
0.009317	0.03111
0.00938	0.03111
0.009383	0.031194
0.009383	0.031243
0.009389	0.031243
0.009396	0.031341
0.009403	0.031376
0.009403	0.03139
0.009403	0.031414
0.009405	0.031428
0.009412	0.031465
0.009412	0.031472
0.009423	0.031565
0.009432	0.031572
0.00953	0.031579
0.009544	0.031677
0.009599	0.031693
0.009607	0.031753
0.009609	0.031796
0.009611	0.031796
0.009613	0.031803
0.009613	0.03181
0.009613	0.03181
0.009615	0.031841
0.009617	0.032063
0.00962	0.032071
0.009624	0.032089
0.009628	0.032099
0.009636	0.032229
0.009636	0.032244
0.00964	0.032251
0.009645	0.032258
0.009645	0.032402
0.009645	0.032482
0.009649	0.032524
0.009649	0.032531
0.009702	0.032558
0.009722	0.03257
0.009726	0.032655
0.009761	0.032779
0.009777	0.03278
0.009779	0.032787
0.009823	0.032794
0.009823	0.03282
0.009825	0.032849
0.009825	0.032879
0.009826	0.032893
0.009827	0.032901
0.009834	0.032915
0.009836	0.032969
0.009836	0.032994
0.009843	0.033004
0.009853	0.033117
0.009868	0.033124
0.009868	0.033139
0.009868	0.033139
0.009871	0.033177
0.009873	0.033177
0.009873	0.033184
0.009875	0.033201
0.009878	0.033201
0.009878	0.033215
0.009878	0.033252
0.00988	0.033252
0.00988	0.033304
0.00988	0.033304
0.009882	0.033348
0.009882	0.033348
0.009885	0.033356
0.009923	0.033371
0.009923	0.033385
0.009934	0.033407
0.009989	0.033407
0.009991	0.033414
0.010012	0.033417
0.010014	0.033439
0.010026	0.033447
0.010028	0.033512
0.010033	0.033527
0.010041	0.033542
0.010042	0.03357
0.010044	0.033608
0.010044	0.033629
0.010049	0.033659
0.01005	0.033696
0.010052	0.033698
0.010052	0.033735
0.010096	0.033758
0.010096	0.033758
0.010101	0.033773
0.010101	0.033803
0.010103	0.033857
0.010103	0.033902
0.010106	0.033959
0.010106	0.033989
0.010108	0.034004
0.010111	0.034035
0.010111	0.034045
0.010113	0.034045
0.010113	0.034086
0.010237	0.034106
0.01024	0.034124
0.010244	0.034153
0.010249	0.034182
0.010258	0.03419
0.010261	0.034237
0.010262	0.034277
0.010262	0.034283
0.010264	0.0343
0.010266	0.0343
0.010266	0.0343
0.010269	0.034421
0.010284	0.034429
0.010291	0.034429
0.010331	0.034436
0.010336	0.034452
0.010336	0.03449
0.010346	0.034513
0.010346	0.034521
0.010346	0.034553
0.010346	0.034561
0.010353	0.034574
0.010353	0.034577
0.010371	0.034606
0.01046	0.034668
0.010462	0.034676
0.010465	0.03469
0.010467	0.034705
0.010469	0.034718
0.010469	0.034781
0.010471	0.034781
0.010473	0.034876
0.010476	0.034899
0.010476	0.034933
0.010477	0.034935
0.010478	0.034956
0.010478	0.035052
0.01048	0.035058
0.01048	0.03506
0.01048	0.035092
0.010483	0.035103
0.010483	0.035123
0.010487	0.035135
0.010492	0.035154
0.010501	0.035208
0.010508	0.035221
0.010568	0.035259
0.010576	0.035331
0.010578	0.035365
0.010581	0.035373
0.010583	0.035438
0.010583	0.035475
0.010583	0.035515
0.010586	0.035555
0.010589	0.035564
0.010591	0.035577
0.010605	0.035627
0.010625	0.03565
0.010678	0.035698
0.010682	0.035698
0.010682	0.035714
0.010685	0.035722
0.010687	0.035746
0.010687	0.03577
0.010689	0.035778
0.010692	0.035778
0.010692	0.035786
0.010695	0.035794
0.010696	0.035825
0.010701	0.035833
0.010701	0.035865
0.010701	0.035942
0.010703	0.035946
0.010706	0.036014
0.010708	0.036046
0.01071	0.036136
0.01071	0.036153
0.010717	0.036169
0.010727	0.036209
0.010793	0.036209
0.010801	0.036209
0.010803	0.036217
0.010803	0.036238
0.010806	0.036259
0.010806	0.036307
0.010806	0.036384
0.010813	0.036388
0.010816	0.036392
0.010874	0.036392
0.010898	0.036408
0.010903	0.036408
0.010908	0.036408
0.010912	0.036408
0.010915	0.03642
0.010915	0.03642
0.010917	0.036433
0.010918	0.036441
0.010919	0.036444
0.010919	0.036574
0.010924	0.036607
0.010943	0.036607
0.010956	0.03664
0.01096	0.036669
0.011028	0.036697
0.01103	0.036746
0.011033	0.036768
0.011041	0.036777
0.011041	0.036788
0.011043	0.036793
0.011043	0.036855
0.011118	0.03688
0.011121	0.036896
0.011121	0.036897
0.011123	0.036914
0.011128	0.036931
0.011133	0.037003
0.011138	0.037012
0.011138	0.037029
0.011143	0.037029
0.01115	0.037037
0.01115	0.037045
0.01115	0.037054
0.011152	0.037062
0.011153	0.03707
0.011158	0.037111
0.011163	0.037119
0.011177	0.037119
0.011251	0.037176
0.01127	0.037195
0.011278	0.037227
0.011278	0.037235
0.011281	0.037267
0.011349	0.037399
0.011354	0.037466
0.011354	0.037475
0.011356	0.037483
0.011382	0.037492
0.011398	0.037492
0.011476	0.0375
0.011494	0.037514
0.011502	0.037547
0.011505	0.037556
0.011505	0.037559
0.011508	0.037572
0.01151	0.037575
0.01151	0.03765
0.011513	0.037698
0.011513	0.037698
0.011516	0.037715
0.011549	0.037732
0.011549	0.03774
0.011554	0.037769
0.011554	0.037773
0.011557	0.037778
0.011557	0.037782
0.011559	0.037782
0.011564	0.037798
0.01157	0.037804
0.011575	0.037833
0.011577	0.037886
0.011577	0.037887
0.01158	0.037888
0.01158	0.037896
0.011582	0.037929
0.011606	0.037946
0.011613	0.037946
0.01162	0.037949
0.011734	0.037977
0.011734	0.038138
0.011737	0.038153
0.011743	0.038156
0.011743	0.038161
0.011743	0.038161
0.011748	0.038164
0.011748	0.038173
0.011751	0.03818
0.011751	0.038187
0.011765	0.03819
0.01177	0.038195
0.011772	0.038215
0.011775	0.038234
0.011775	0.038333
0.011775	0.038339
0.011778	0.038376
0.011778	0.038376
0.01178	0.038393
0.01178	0.0384
0.011796	0.03841
0.011796	0.038427
0.011814	0.038428
0.011814	0.038444
0.011821	0.038445
0.011821	0.038445
0.011832	0.038453
0.011836	0.038453
0.011838	0.038505
0.011852	0.038519
0.01186	0.03853
0.011863	0.038601
0.01191	0.038607
0.011915	0.038607
0.011958	0.038616
0.011963	0.038633
0.011963	0.038658
0.011963	0.038767
0.011966	0.038796
0.011972	0.038811
0.011977	0.03882
0.011977	0.038822
0.011977	0.038869
0.011977	0.038991
0.011977	0.038993
0.01198	0.039019
0.01198	0.039029
0.011983	0.039033
0.011988	0.03905
0.011988	0.039052
0.011998	0.039059
0.012001	0.039071
0.012002	0.039073
0.012003	0.039076
0.012009	0.039081
0.012009	0.039106
0.012017	0.039132
0.012022	0.039229
0.012022	0.039238
0.01203	0.039242
0.012087	0.039259
0.012099	0.039268
0.012121	0.039272
0.012125	0.039295
0.012198	0.039302
0.012198	0.03936
0.012204	0.039412
0.012207	0.03943
0.012207	0.039447
0.012208	0.039456
0.012209	0.039465
0.012209	0.039544
0.012209	0.039558
0.012211	0.039593
0.012211	0.039654
0.012211	0.039665
0.012212	0.03969
0.012215	0.039719
0.012216	0.039725
0.012218	0.039741
0.012221	0.03976
0.012224	0.039893
0.012224	0.0399
0.012224	0.039911
0.012235	0.039929
0.012283	0.039929
0.0123	0.039947
0.012311	0.040071
0.01232	0.040091
0.01232	0.0401
0.012326	0.040109
0.012405	0.040116
0.01241	0.040142
0.01241	0.040142
0.012413	0.040159
0.012413	0.04016
0.012426	0.040163
0.012426	0.040185
0.012433	0.040187
0.012437	0.040204
0.012437	0.040294
0.012438	0.040319
0.012438	0.04033
0.012443	0.040339
0.012444	0.040346
0.012445	0.040373
0.012445	0.040381
0.012445	0.040384
0.012445	0.0404
0.012447	0.040415
0.012448	0.040433
0.012448	0.040471
0.012455	0.040478
0.012456	0.040535
0.012475	0.040541
0.012484	0.040559
0.012628	0.040564
0.012628	0.040568
0.012639	0.04058
0.012642	0.04058
0.012644	0.040594
0.012644	0.040609
0.012647	0.040626
0.012647	0.04064
0.012647	0.040692
0.012647	0.040712
0.01265	0.040757
0.01265	0.040771
0.012653	0.040771
0.012653	0.040771
0.012655	0.040775
0.012655	0.040776
0.012664	0.04078
0.012664	0.040789
0.012667	0.040789
0.012667	0.040798
0.012667	0.040816
0.012672	0.040835
0.012673	0.040839
0.012673	0.040962
0.012676	0.040971
0.012679	0.041015
0.012679	0.041024
0.012682	0.041053
0.012688	0.04106
0.012764	0.041075
0.012782	0.041187
0.012784	0.041205
0.012854	0.041212
0.012857	0.041269
0.012857	0.041289
0.01286	0.041322
0.012862	0.041389
0.012868	0.041416
0.012874	0.041421
0.012876	0.041427
0.012899	0.041427
0.012899	0.041454
0.012902	0.041461
0.012905	0.041491
0.012905	0.041518
0.012905	0.041536
0.012908	0.041593
0.012911	0.041593
0.012911	0.041602
0.012911	0.041611
0.012914	0.041611
0.012914	0.041639
0.012914	0.041639
0.012914	0.041639
0.01292	0.041648
0.01299	0.041657
0.013008	0.041657
0.013011	0.041657
0.013014	0.041667
0.013017	0.041685
0.013017	0.041694
0.013023	0.041713
0.013066	0.041755
0.013066	0.04177
0.01308	0.041786
0.013083	0.041815
0.013086	0.041815
0.013089	0.041834
0.013098	0.041843
0.0131	0.041843
0.013103	0.041848
0.013115	0.041884
0.013133	0.041907
0.013139	0.041907
0.013139	0.041994
0.013139	0.042008
0.013142	0.042047
0.013142	0.042056
0.013146	0.042082
0.013146	0.042089
0.013146	0.042091
0.013146	0.042138
0.013146	0.042167
0.013149	0.042167
0.013155	0.042266
0.013216	0.042285
0.013232	0.0423
0.013234	0.0423
0.01324	0.042303
0.013243	0.042303
0.01327	0.042313
0.013293	0.042326
0.013293	0.042358
0.013298	0.042369
0.013307	0.042384
0.01331	0.042415
0.013325	0.042454
0.013354	0.042506
0.013355	0.042516
0.013369	0.04253
0.013371	0.042534
0.013371	0.042544
0.013371	0.042544
0.013374	0.042577
0.013377	0.042596
0.01338	0.042601
0.01338	0.042605
0.013417	0.042619
0.013429	0.042686
0.013463	0.042703
0.013466	0.042714
0.013476	0.042724
0.013493	0.042724
0.013505	0.042737
0.013508	0.042737
0.013516	0.042737
0.013516	0.042743
0.013517	0.042743
0.013537	0.042752
0.013537	0.042756
0.01354	0.042788
0.013549	0.042818
0.013558	0.042838
0.013583	0.042946
0.013589	0.042958
0.013602	0.042975
0.013605	0.042975
0.013605	0.042977
0.013659	0.042987
0.01368	0.042996
0.013702	0.04302
0.013702	0.043153
0.013714	0.04318
0.01372	0.043183
0.013723	0.043209
0.013723	0.043209
0.013725	0.043211
0.013725	0.043213
0.013734	0.043246
0.013737	0.043252
0.01374	0.043295
0.013767	0.043353
0.013774	0.043363
0.013777	0.043372
0.013789	0.043382
0.013827	0.043391
0.01383	0.0434
0.013834	0.043411
0.013834	0.043411
0.013837	0.043429
0.013837	0.04343
0.01384	0.043439
0.013843	0.043469
0.013843	0.043478
0.01385	0.043584
0.01385	0.043594
0.013886	0.043594
0.013901	0.043598
0.013911	0.043613
0.013937	0.043626
0.013943	0.043632
0.013943	0.043642
0.013944	0.04366
0.013952	0.043672
0.013956	0.043673
0.013957	0.043729
0.013959	0.043754
0.013962	0.043758
0.013965	0.043796
0.013977	0.04381
0.013986	0.043815
0.014058	0.043815
0.014065	0.043817
0.014065	0.043817
0.014065	0.043844
0.014065	0.043871
0.014068	0.043881
0.014071	0.043902
0.014075	0.043911
0.014078	0.043981
0.014078	0.043997
0.014078	0.044007
0.014098	0.044027
0.014107	0.044029
0.014112	0.044063
0.014127	0.044066
0.01414	0.044066
0.014143	0.044068
0.014149	0.044085
0.014149	0.044088
0.014152	0.044128
0.014164	0.044224
0.014166	0.044242
0.014167	0.044248
0.01417	0.044267
0.01417	0.044291
0.014186	0.044294
0.014192	0.044307
0.014201	0.044314
0.014206	0.044355
0.014206	0.044366
0.014209	0.044415
0.014217	0.044454
0.014296	0.044464
0.014296	0.044474
0.014299	0.044484
0.014306	0.044489
0.014306	0.044514
0.014306	0.044524
0.014306	0.044528
0.014309	0.044528
0.014309	0.04453
0.014309	0.044593
0.014309	0.0446
0.014316	0.044631
0.014327	0.044641
0.014342	0.044661
0.014355	0.044664
0.014367	0.044667
0.014375	0.044677
0.014385	0.044684
0.014395	0.044705
0.014395	0.04471
0.014401	0.04471
0.014402	0.04472
0.014407	0.04472
0.01441	0.04477
0.014417	0.044776
0.014417	0.044786
0.014439	0.044789
0.014517	0.044807
0.014527	0.044829
0.014527	0.044869
0.01453	0.044879
0.01453	0.044892
0.01453	0.044892
0.01453	0.044904
0.014534	0.044906
0.014537	0.044909
0.014537	0.044931
0.014537	0.044939
0.01454	0.044969
0.01454	0.045023
0.014547	0.045043
0.014558	0.045081
0.014573	0.045085
0.014575	0.045111
0.014587	0.045123
0.014594	0.045123
0.0146	0.045131
0.014606	0.045143
0.014607	0.045153
0.014613	0.045183
0.014624	0.045218
0.014713	0.045305
0.014751	0.045315
0.014764	0.045324
0.014764	0.045324
0.014764	0.045334
0.014764	0.045344
0.014768	0.045344
0.014768	0.045364
0.014768	0.045374
0.014771	0.045424
0.014775	0.045425
0.014785	0.045434
0.014786	0.045455
0.014792	0.045455
0.014799	0.045505
0.014801	0.045525
0.014802	0.045535
0.014805	0.045545
0.014805	0.045555
0.014812	0.045576
0.014829	0.045585
0.014829	0.045585
0.014834	0.045595
0.014853	0.045596
0.014856	0.04565
0.01486	0.045657
0.01486	0.045675
0.01486	0.045678
0.014901	0.045686
0.014939	0.045691
0.014995	0.045726
0.014995	0.045727
0.015002	0.045746
0.015002	0.045746
0.015002	0.045747
0.015003	0.045766
0.015006	0.045786
0.015006	0.045796
0.015009	0.045802
0.01501	0.045829
0.015022	0.045842
0.015026	0.045847
0.015029	0.045868
0.015036	0.045876
0.015046	0.045907
0.015067	0.045918
0.015069	0.045947
0.015081	0.045964
0.015092	0.045987
0.015092	0.045995
0.015099	0.046018
0.015134	0.046025
0.015208	0.046038
0.015219	0.046051
0.015222	0.046099
0.015226	0.046123
0.01523	0.046144
0.015233	0.046164
0.015237	0.046167
0.01524	0.046181
0.015244	0.046191
0.015247	0.046191
0.015251	0.046194
0.015264	0.046198
0.015271	0.046205
0.015285	0.046212
0.015297	0.046229
0.01535	0.046229
0.015367	0.046253
0.015374	0.046274
0.015445	0.046274
0.015449	0.046327
0.015458	0.046329
0.01546	0.046384
0.015462	0.046403
0.015462	0.046409
0.015464	0.046414
0.015465	0.046419
0.015468	0.046422
0.015471	0.046475
0.015475	0.046491
0.015478	0.046501
0.015512	0.046507
0.015542	0.046543
0.015585	0.046543
0.015679	0.046585
0.015679	0.046599
0.015687	0.046609
0.015691	0.046624
0.015695	0.046636
0.015698	0.046685
0.0157	0.046687
0.015702	0.046692
0.015707	0.046692
0.015708	0.046695
0.015709	0.046698
0.015715	0.046719
0.015717	0.046729
0.015727	0.046737
0.015733	0.046746
0.015741	0.046754
0.015748	0.046754
0.015781	0.046759
0.015797	0.04678
0.015819	0.04679
0.015883	0.046799
0.015887	0.0468
0.01589	0.046823
0.01589	0.046834
0.015891	0.04684
0.015904	0.046861
0.015918	0.046899
0.015918	0.046903
0.015925	0.04692
0.015925	0.046962
0.015933	0.046984
0.015936	0.046984
0.015939	0.047016
0.015942	0.047038
0.015942	0.047051
0.015946	0.047051
0.01596	0.047061
0.01597	0.047072
0.01598	0.047082
0.016043	0.047082
0.016062	0.047132
0.016076	0.04721
0.016097	0.047242
0.016115	0.047242
0.016122	0.047253
0.01614	0.047253
0.016152	0.04727
0.016161	0.04727
0.016163	0.047272
0.016163	0.047272
0.016171	0.047282
0.016185	0.04729
0.01626	0.047323
0.016304	0.047333
0.016317	0.047366
0.016319	0.047366
0.016365	0.047441
0.016376	0.047461
0.016378	0.047462
0.016378	0.047472
0.016382	0.047472
0.016386	0.047473
0.01639	0.047479
0.016397	0.047482
0.016413	0.04749
0.016413	0.047577
0.016466	0.047598
0.016482	0.047608
0.016533	0.047609
0.016543	0.04764
0.016624	0.047651
0.016632	0.047662
0.016632	0.047672
0.016632	0.047672
0.016644	0.047683
0.016671	0.047693
0.016697	0.047703
0.016746	0.047713
0.016797	0.047714
0.016798	0.047714
0.016812	0.047725
0.016827	0.047735
0.016855	0.047788
0.01687	0.047809
0.016871	0.047812
0.016875	0.04785
0.016941	0.047856
0.016949	0.047899
0.016953	0.04791
0.016957	0.047923
0.016957	0.047931
0.016971	0.047936
0.016979	0.047977
0.01699	0.047995
0.017012	0.048011
0.017016	0.048079
0.01702	0.048111
0.017027	0.048111
0.017027	0.048112
0.017031	0.048115
0.017034	0.048145
0.017042	0.048145
0.01708	0.048147
0.01708	0.048147
0.017096	0.048153
0.017106	0.048156
0.017159	0.048156
0.017165	0.048156
0.01717	0.048177
0.017179	0.048212
0.017185	0.048212
0.0172	0.048222
0.017203	0.048241
0.017205	0.048262
0.017245	0.04828
0.017249	0.048285
0.017253	0.048326
0.017253	0.048344
0.017257	0.048355
0.017261	0.048391
0.017298	0.048394
0.017314	0.048419
0.017325	0.048434
0.017326	0.048451
0.017329	0.048505
0.017383	0.048523
0.017397	0.048526
0.01741	0.048554
0.017448	0.048557
0.017463	0.048564
0.017495	0.048576
0.01754	0.048587
0.01754	0.048587
0.017548	0.048597
0.017552	0.048599
0.017564	0.048602
0.017574	0.048613
0.017582	0.048693
0.01759	0.048711
0.017596	0.048716
0.01762	0.048721
0.017662	0.048747
0.017716	0.048748
0.017716	0.048748
0.017719	0.048754
0.017782	0.048754
0.017812	0.04877
0.017837	0.048775
0.017841	0.048775
0.017896	0.048797
0.0179	0.048823
0.017923	0.048829
0.017932	0.048835
0.017936	0.04884
0.017945	0.048847
0.017947	0.048861
0.018012	0.048883
0.018014	0.048929
0.018064	0.048973
0.018083	0.048985
0.018099	0.048991
0.018119	0.048995
0.01815	0.049017
0.018165	0.049028
0.018165	0.04904
0.018165	0.04904
0.018166	0.049049
0.018173	0.049052
0.018236	0.049072
0.018241	0.049078
0.018242	0.0491
0.018245	0.049122
0.01825	0.049132
0.01825	0.049144
0.01825	0.049177
0.018261	0.049198
0.018266	0.049199
0.018276	0.04921
0.018349	0.049217
0.018389	0.049249
0.018393	0.04926
0.018393	0.049344
0.018398	0.049361
0.018406	0.049383
0.018459	0.049407
0.018471	0.049413
0.018475	0.049426
0.018478	0.04947
0.01848	0.049479
0.01851	0.049492
0.018519	0.049514
0.018535	0.049561
0.018539	0.049568
0.018543	0.049594
0.018543	0.049603
0.018567	0.049616
0.018574	0.049625
0.018583	0.049645
0.018626	0.049647
0.018635	0.049658
0.018639	0.049678
0.018639	0.04968
0.018639	0.04968
0.018648	0.04968
0.018648	0.0497
0.018648	0.049735
0.018669	0.049745
0.018675	0.049767
0.018689	0.049778
0.0187	0.04982
0.0187	0.049842
0.0187	0.049878
0.018716	0.049889
0.018718	0.04989
0.018724	0.04989
0.01874	0.049898
0.0188	0.049912
0.018822	0.049923
0.018859	0.049933
0.018859	0.049989
0.018864	0.050011
0.018868	0.050022
0.018872	0.050023
0.018872	0.050077
0.018872	0.050099
0.018872	0.05011
0.018877	0.05011
0.018901	0.050186
0.01893	0.05019
0.018939	0.0502
0.018952	0.050209
0.018987	0.050253
0.01899	0.050265
0.018991	0.050293
0.018994	0.050302
0.019	0.050309
0.019016	0.05032
0.019021	0.050331
0.019037	0.05035
0.019074	0.05035
0.019074	0.050353
0.019074	0.050388
0.019096	0.050411
0.019101	0.050474
0.019105	0.050483
0.019105	0.050485
0.019138	0.050507
0.019176	0.050507
0.019176	0.050507
0.019182	0.05051
0.019186	0.050542
0.019201	0.050543
0.019209	0.050554
0.019239	0.050554
0.019252	0.050554
0.019301	0.050599
0.019307	0.050599
0.019325	0.05063
0.019329	0.050653
0.019334	0.050675
0.019343	0.050676
0.019348	0.050683
0.019365	0.050694
0.019377	0.050705
0.019397	0.050733
0.019398	0.050746
0.019413	0.050799
0.01943	0.050844
0.019437	0.050851
0.019445	0.050885
0.019447	0.050888
0.019467	0.050898
0.019519	0.050915
0.019544	0.05093
0.019548	0.050937
0.019553	0.050937
0.019565	0.050948
0.019567	0.050971
0.019576	0.051004
0.019603	0.051005
0.019621	0.051009
0.01964	0.051009
0.019644	0.051085
0.019646	0.051101
0.019698	0.051106
0.019722	0.051118
0.019763	0.051124
0.019767	0.051127
0.019781	0.051135
0.019786	0.051146
0.01979	0.051158
0.019791	0.051163
0.019795	0.05119
0.019795	0.051231
0.019795	0.051271
0.019795	0.051276
0.019829	0.051305
0.019847	0.05131
0.019853	0.051327
0.019871	0.051374
0.019871	0.051378
0.019878	0.051386
0.019895	0.05139
0.019902	0.051398
0.019904	0.051398
0.019931	0.051398
0.019965	0.051535
0.019974	0.05159
0.02	0.051599
0.020005	0.051599
0.020019	0.0516
0.020019	0.051629
0.020023	0.051633
0.020023	0.051645
0.020023	0.051674
0.020028	0.051686
0.020032	0.05169
0.020033	0.051698
0.020035	0.051701
0.020048	0.051758
0.020052	0.051778
0.02006	0.051785
0.020068	0.051802
0.02007	0.051809
0.020079	0.051812
0.020079	0.051819
0.020092	0.051819
0.020131	0.051827
0.02016	0.051832
0.020214	0.051842
0.020226	0.05186
0.020233	0.051862
0.020237	0.05188
0.020242	0.051888
0.020247	0.051911
0.020251	0.051942
0.020251	0.051945
0.020251	0.051959
0.020251	0.051994
0.020258	0.052
0.020261	0.052063
0.020261	0.052072
0.020264	0.052097
0.020266	0.052113
0.020266	0.052133
0.020272	0.052186
0.020272	0.052214
0.02028	0.052217
0.020284	0.05224
0.020286	0.05226
0.020306	0.052272
0.020306	0.052293
0.02031	0.052306
0.020315	0.052329
0.020323	0.052363
0.020351	0.05237
0.020435	0.052377
0.020451	0.052388
0.020456	0.052399
0.02046	0.052401
0.020465	0.052435
0.02047	0.052446
0.02047	0.052446
0.020474	0.052447
0.020475	0.052458
0.020479	0.052481
0.020484	0.052503
0.020489	0.052504
0.020533	0.052525
0.020557	0.052538
0.020621	0.052585
0.02063	0.052585
0.020634	0.052597
0.020646	0.052608
0.020684	0.05262
0.020688	0.052632
0.020693	0.052666
0.020698	0.052667
0.020698	0.05269
0.020699	0.052714
0.020707	0.052726
0.020712	0.052748
0.020722	0.05275
0.020738	0.052783
0.020742	0.052793
0.020756	0.052816
0.020756	0.052842
0.020788	0.052853
0.020861	0.052855
0.020879	0.052875
0.020888	0.052878
0.020905	0.05291
0.020906	0.05297
0.02091	0.053046
0.020924	0.053052
0.020925	0.053062
0.020925	0.053069
0.020928	0.053074
0.02093	0.053095
0.02093	0.053131
0.020933	0.053153
0.020935	0.053203
0.020935	0.053224
0.020935	0.053231
0.020935	0.053257
0.020935	0.053257
0.020938	0.053266
0.02094	0.053269
0.02094	0.05328
0.02094	0.053292
0.020945	0.053316
0.02095	0.05333
0.020951	0.053351
0.020952	0.053375
0.020955	0.053433
0.020959	0.053496
0.020961	0.053497
0.020961	0.053524
0.020982	0.053536
0.020984	0.053543
0.020984	0.053548
0.020988	0.05356
0.020988	0.053567
0.021	0.053571
0.021023	0.053571
0.021026	0.053592
0.021073	0.053595
0.021073	0.053599
0.021082	0.053611
0.021116	0.053623
0.021125	0.05365
0.021128	0.053685
0.021148	0.05372
0.021153	0.053725
0.021153	0.053725
0.021163	0.05373
0.021168	0.053733
0.021173	0.053737
0.021173	0.053744
0.021178	0.053744
0.021178	0.053756
0.021178	0.053756
0.021182	0.053792
0.021193	0.053811
0.021198	0.053841
0.021218	0.053876
0.021237	0.053892
0.021304	0.053911
0.021318	0.053929
0.021345	0.053941
0.021346	0.05397
0.021346	0.053989
0.021355	0.054
0.021355	0.05403
0.02136	0.054078
0.021365	0.054096
0.021374	0.05416
0.02138	0.054161
0.02139	0.054162
0.02139	0.054169
0.02139	0.05418
0.02139	0.054182
0.02139	0.054197
0.021393	0.054209
0.021395	0.054216
0.021397	0.054234
0.021397	0.05424
0.0214	0.054243
0.0214	0.054257
0.021407	0.054293
0.021411	0.054333
0.021415	0.054333
0.02142	0.054348
0.02144	0.054381
0.021442	0.054393
0.021526	0.054401
0.021536	0.054405
0.021583	0.054429
0.021598	0.054465
0.021613	0.054505
0.021613	0.054509
0.021613	0.054513
0.021618	0.054525
0.021618	0.054541
0.02162	0.054541
0.021623	0.054558
0.021623	0.054565
0.021625	0.054582
0.021626	0.054593
0.021628	0.054601
0.021628	0.054607
0.021628	0.054626
0.021633	0.054626
0.021633	0.05463
0.021633	0.054631
0.021633	0.054634
0.021637	0.054646
0.021641	0.054662
0.021659	0.05467
0.021689	0.054682
0.021692	0.054719
0.021725	0.054737
0.021749	0.054743
0.021753	0.054761
0.021758	0.054785
0.021758	0.054791
0.021758	0.054816
0.021758	0.054822
0.021768	0.054822
0.021772	0.054822
0.021796	0.054831
0.02181	0.054846
0.021815	0.054868
0.021825	0.054893
0.021835	0.054943
0.021845	0.054979
0.02185	0.055015
0.021855	0.055028
0.021857	0.055042
0.021858	0.055076
0.02186	0.055081
0.02186	0.055101
0.02186	0.055116
0.02186	0.055134
0.021866	0.055137
0.021867	0.055139
0.021889	0.055155
0.021942	0.055162
0.021961	0.055174
0.021973	0.055177
0.021983	0.0552
0.02199	0.0552
0.022014	0.055208
0.022019	0.055213
0.022024	0.055224
0.022033	0.055236
0.022057	0.055239
0.022057	0.05525
0.022062	0.055262
0.022067	0.055273
0.022067	0.05536
0.022072	0.055396
0.022078	0.055408
0.022078	0.055422
0.022082	0.055433
0.022083	0.055446
0.022083	0.05547
0.022083	0.05547
0.022083	0.055482
0.022088	0.055531
0.022092	0.055543
0.022093	0.055617
0.022093	0.055617
0.022093	0.055617
0.022098	0.055618
0.022099	0.055629
0.022103	0.055629
0.022103	0.055653
0.02211	0.055665
0.022114	0.055666
0.022145	0.055678
0.022159	0.055678
0.022179	0.05569
0.022189	0.055727
0.022198	0.05573
0.022208	0.055739
0.022237	0.055752
0.022242	0.055775
0.022251	0.055811
0.022256	0.055823
0.022276	0.055826
0.022284	0.055856
0.022294	0.055861
0.0223	0.055861
0.0223	0.055886
0.0223	0.055898
0.0223	0.055899
0.022315	0.05591
0.02232	0.055938
0.02232	0.055959
0.02232	0.055968
0.022326	0.055988
0.022326	0.055993
0.02233	0.056005
0.022331	0.056021
0.022367	0.056069
0.022371	0.056093
0.022409	0.056093
0.022413	0.056106
0.022416	0.056118
0.022433	0.056153
0.022444	0.056165
0.022445	0.05618
0.02245	0.056197
0.022474	0.056214
0.022489	0.056225
0.022516	0.056269
0.022519	0.056294
0.022521	0.056301
0.022532	0.056306
0.022537	0.056313
0.022542	0.056338
0.022548	0.05635
0.022548	0.056363
0.022548	0.056372
0.022548	0.056413
0.022548	0.056425
0.022553	0.05643
0.022553	0.056437
0.022553	0.056462
0.022558	0.056471
0.02256	0.056478
0.022563	0.056491
0.022569	0.056492
0.022574	0.056496
0.0226	0.056521
0.022612	0.056537
0.022644	0.056558
0.022658	0.056562
0.022659	0.05657
0.022663	0.056574
0.022663	0.056608
0.022673	0.056608
0.022688	0.056625
0.022688	0.056637
0.022702	0.056637
0.022702	0.056649
0.022727	0.056653
0.022764	0.056667
0.02277	0.056683
0.02277	0.056687
0.02277	0.056691
0.02277	0.056703
0.022775	0.056703
0.022775	0.056739
0.02278	0.056753
0.02278	0.056761
0.022796	0.056766
0.022801	0.056768
0.022811	0.056778
0.022821	0.056796
0.022821	0.056801
0.022821	0.056816
0.022825	0.056821
0.022861	0.056846
0.022871	0.056854
0.022891	0.056893
0.022901	0.056936
0.022901	0.05694
0.022906	0.056948
0.022916	0.056955
0.022926	0.056991
0.022926	0.057015
0.022949	0.057036
0.022952	0.057053
0.022991	0.057091
0.022997	0.057105
0.022997	0.057117
0.023002	0.057118
0.023007	0.05713
0.023007	0.05713
0.023007	0.057162
0.023018	0.057168
0.023021	0.057175
0.023023	0.057181
0.023033	0.057199
0.023041	0.057206
0.023055	0.057212
0.023065	0.057218
0.023069	0.057256
0.023094	0.057275
0.023104	0.057276
0.023109	0.057294
0.023124	0.057312
0.023125	0.057325
0.023125	0.05733
0.023129	0.05733
0.023129	0.05735
0.023134	0.057363
0.023134	0.057363
0.023139	0.057363
0.023163	0.057388
0.023207	0.057408
0.023213	0.057426
0.023213	0.057446
0.023218	0.057446
0.023218	0.057486
0.023218	0.057497
0.023223	0.057502
0.023223	0.057504
0.023223	0.057515
0.023234	0.057532
0.023234	0.057544
0.023234	0.057549
0.023245	0.05757
0.023245	0.057574
0.023245	0.057582
0.02325	0.057599
0.02325	0.057608
0.023251	0.05762
0.023281	0.057671
0.023312	0.057672
0.023314	0.057709
0.023317	0.057714
0.023317	0.057747
0.023332	0.057777
0.023337	0.057777
0.023352	0.057777
0.023367	0.057795
0.023378	0.057802
0.023418	0.057815
0.023427	0.05782
0.023445	0.057828
0.02345	0.057853
0.02345	0.057879
0.02345	0.057884
0.02345	0.05791
0.023456	0.057911
0.023456	0.057938
0.023456	0.057952
0.023461	0.057958
0.023461	0.057968
0.023467	0.057977
0.023472	0.057977
0.023478	0.05799
0.023483	0.058
0.023483	0.058035
0.023488	0.058039
0.023545	0.058047
0.02355	0.058059
0.023555	0.05807
0.023573	0.05815
0.023576	0.058165
0.023591	0.058168
0.023639	0.058173
0.023639	0.058216
0.023644	0.058255
0.023666	0.058291
0.023677	0.058304
0.023681	0.05833
0.023682	0.058331
0.023685	0.058394
0.023688	0.058399
0.023688	0.058406
0.023693	0.058412
0.023693	0.05846
0.023693	0.058474
0.023699	0.058538
0.023699	0.058554
0.023699	0.058566
0.023704	0.058616
0.023704	0.058643
0.02371	0.058655
0.02371	0.058656
0.023711	0.058656
0.023715	0.058657
0.023715	0.058665
0.023727	0.05868
0.023744	0.058707
0.023749	0.05872
0.023763	0.058746
0.023773	0.058772
0.023778	0.05881
0.023784	0.058824
0.023784	0.058836
0.023784	0.058836
0.023835	0.058849
0.023835	0.058849
0.023841	0.058862
0.023861	0.058862
0.023892	0.058863
0.023897	0.058901
0.023897	0.058916
0.023903	0.058954
0.023903	0.058995
0.023915	0.059019
0.023915	0.059084
0.02392	0.059084
0.02392	0.059093
0.02392	0.059095
0.023926	0.059108
0.023928	0.059108
0.023929	0.05911
0.023931	0.059173
0.023931	0.059215
0.023933	0.059219
0.023937	0.059225
0.023947	0.05923
0.023965	0.059248
0.02397	0.05925
0.02397	0.059254
0.023976	0.059261
0.023979	0.059276
0.023981	0.059276
0.023986	0.059315
0.023991	0.059328
0.023991	0.059395
0.023997	0.059424
0.024002	0.059443
0.024012	0.059456
0.024026	0.059456
0.024046	0.059482
0.024057	0.059493
0.024081	0.059508
0.024096	0.059534
0.024107	0.05956
0.024119	0.059574
0.024124	0.059576
0.024124	0.059587
0.024124	0.059607
0.024128	0.059655
0.024136	0.059675
0.024141	0.059708
0.024141	0.059728
0.024141	0.059728
0.024141	0.059754
0.024151	0.059771
0.024152	0.059772
0.024152	0.05978
0.024152	0.059807
0.024152	0.059823
0.024158	0.059823
0.024159	0.059827
0.024164	0.059838
0.024167	0.059863
0.024169	0.059863
0.024183	0.059879
0.024188	0.059895
0.024188	0.059903
0.024194	0.059921
0.024194	0.059956
0.024194	0.060004
0.024199	0.060004
0.024204	0.060009
0.024209	0.060013
0.024211	0.060027
0.02422	0.060036
0.024231	0.060071
0.024236	0.060079
0.02429	0.060114
0.0243	0.060127
0.024302	0.06014
0.02431	0.060157
0.024321	0.060171
0.024322	0.060177
0.024348	0.06018
0.024348	0.060184
0.024353	0.06019
0.024368	0.06019
0.024373	0.06019
0.024373	0.060198
0.024373	0.060198
0.024385	0.060198
0.024385	0.060207
0.024385	0.060212
0.02439	0.060238
0.02439	0.060262
0.024422	0.060281
0.024422	0.06032
0.024433	0.06032
0.024438	0.060324
0.024443	0.060331
0.024449	0.060333
0.024492	0.060354
0.024507	0.06036
0.024548	0.060372
0.024576	0.060381
0.0246	0.060381
0.0246	0.060386
0.024605	0.060398
0.024605	0.060414
0.024605	0.060419
0.024611	0.060446
0.024619	0.06046
0.024619	0.060479
0.024628	0.060497
0.02464	0.060507
0.024654	0.060519
0.024721	0.060526
0.024723	0.060533
0.024723	0.060566
0.024729	0.060573
0.024729	0.060593
0.024734	0.060593
0.02474	0.060593
0.024756	0.060606
0.024791	0.060626
0.024806	0.060632
0.024809	0.060666
0.02481	0.060666
0.02482	0.060685
0.02482	0.060701
0.02482	0.060719
0.024822	0.060738
0.024826	0.060746
0.024826	0.060749
0.024831	0.060759
0.024832	0.060772
0.024832	0.060773
0.024837	0.060776
0.024838	0.060776
0.024838	0.060786
0.024842	0.06079
0.024842	0.060799
0.024843	0.060799
0.024843	0.060817
0.024843	0.060826
0.024847	0.060833
0.024855	0.060852
0.024855	0.060852
0.024858	0.060866
0.024879	0.060898
0.024935	0.0609
0.024957	0.060904
0.024961	0.060917
0.024968	0.060919
0.024978	0.060922
0.025005	0.060927
0.025022	0.060938
0.025033	0.060946
0.025046	0.060987
0.025046	0.060987
0.025052	0.061
0.025058	0.061028
0.025058	0.061042
0.025058	0.061055
0.02506	0.061069
0.025064	0.06108
0.025064	0.061085
0.025065	0.06109
0.02507	0.061142
0.02507	0.061144
0.02507	0.061184
0.02507	0.061184
0.025075	0.061184
0.025075	0.061187
0.025076	0.061188
0.025097	0.061238
0.025172	0.061238
0.025188	0.06126
0.025196	0.061268
0.025199	0.061274
0.025237	0.061292
0.025255	0.061292
0.025256	0.061301
0.025261	0.061307
0.025284	0.061309
0.02529	0.061337
0.02529	0.06134
0.025296	0.061354
0.025296	0.061367
0.025305	0.061396
0.025308	0.061407
0.025308	0.061461
0.025314	0.061467
0.025314	0.061481
0.025314	0.06149
0.025336	0.061504
0.025361	0.061508
0.025362	0.061525
0.025373	0.061538
0.025416	0.061545
0.025428	0.061572
0.025457	0.061573
0.025474	0.061589
0.025487	0.061609
0.025492	0.061657
0.025495	0.061663
0.025506	0.06169
0.02551	0.061697
0.025516	0.061701
0.025519	0.061736
0.025522	0.061761
0.025522	0.061772
0.025522	0.061826
0.025528	0.061842
0.025528	0.061856
0.025534	0.061878
0.025546	0.061906
0.025585	0.061924
0.025587	0.061929
0.025602	0.061964
0.025641	0.062005
0.025647	0.062009
0.025675	0.062046
0.025686	0.062063
0.025686	0.062104
0.025694	0.062104
0.025702	0.062105
0.025719	0.062115
0.025725	0.062119
0.02573	0.062168
0.025736	0.062168
0.025736	0.062169
0.025742	0.06217
0.025754	0.062183
0.025764	0.062198
0.025766	0.062208
0.025774	0.06221
0.025808	0.062223
0.025813	0.062253
0.025818	0.062307
0.025829	0.062309
0.025836	0.062318
0.025841	0.062339
0.025844	0.062349
0.02586	0.062363
0.025886	0.062418
0.025903	0.062418
0.025909	0.062432
0.025918	0.062444
0.025932	0.062445
0.025956	0.062459
0.025963	0.062459
0.025971	0.062473
0.02598	0.062473
0.025986	0.0625
0.025986	0.0625
0.025997	0.062514
0.025998	0.062514
0.026002	0.062527
0.026004	0.062528
0.026013	0.062528
0.026016	0.062541
0.026024	0.062541
0.02603	0.062541
0.026042	0.062569
0.026047	0.06257
0.026047	0.062583
0.026093	0.062583
0.02611	0.062596
0.026115	0.062597
0.026138	0.062609
0.026138	0.062624
0.026138	0.062696
0.026144	0.062707
0.026161	0.062707
0.026162	0.062724
0.026176	0.062762
0.026182	0.062776
0.026184	0.062788
0.026194	0.062789
[truncated: 99,028 more rows]
